# Supplementary material for: TP53 Mutation Infers a Poor Prognosis and Is Correlated to Immunocytes Infiltration in Breast Cancer
Source: Front Cell Dev Biol. 2021 Nov 30;9:759154. doi: 10.3389/fcell.2021.759154 (PMC8669954; doi:10.3389/fcell.2021.759154)
Supplement: Supplementary file 1 [file DataSheet1.ZIP]

Archive with 40 entries (35 files):
- original data/
- original data/5.BRCA_clinical/
- original data/5.BRCA_clinical/1.PAM50/
- original data/5.BRCA_clinical/1.PAM50/pam50
- original data/5.BRCA_clinical/1.PAM50/TCGA.BRCA_PAM50.xlsx
- original data/5.BRCA_clinical/2.clinical/
- original data/5.BRCA_clinical/2.clinical/TCGA-BRCA.GDC_phenotype.tsv
- original data/5.BRCA_clinical/2.clinical/TCGA-BRCA.GDC_phenotype.tsv.gz
- original data/5.BRCA_clinical/3.Survival/
- original data/5.BRCA_clinical/3.Survival/BRCA (恢复的).xlsx
- original data/5.BRCA_clinical/3.Survival/BRCA.survival.xlsx
- original data/5.BRCA_clinical/3.Survival/TCGA-BRCA.survival.tsv
- original data/5.BRCA_clinical/3.Survival/TCGA-BRCA.survival.tsv.gz
- original data/5.BRCA_clinical/BRCA.clinical.xlsx
- original data/donor.BRCA-EU.tsv
- original data/donor.BRCA-EU.tsv.gz
- original data/donor.BRCA-FR.tsv.gz
- original data/donor.BRCA-KR.tsv.gz
- original data/donor.BRCA-UK.tsv.gz
- original data/donor_exposure.BRCA-EU.tsv.gz
- original data/donor_exposure.BRCA-FR.tsv.gz
- original data/donor_exposure.BRCA-KR.tsv.gz
- original data/donor_exposure.BRCA-UK.tsv.gz
- original data/donor_family.BRCA-EU.tsv.gz
- original data/donor_family.BRCA-FR.tsv.gz
- original data/donor_family.BRCA-KR.tsv.gz
- original data/donor_family.BRCA-UK.tsv.gz
- original data/donor_surgery.BRCA-KR.tsv.gz
- original data/donor_therapy.BRCA-EU.tsv
- original data/donor_therapy.BRCA-EU.tsv.gz
- original data/donor_therapy.BRCA-UK.tsv.gz
- original data/gdc_manifest_20210102_080817.txt
- original data/gdc_manifest_20210102_081700.txt
- original data/gdc_manifest_20210102_094211.txt
- original data/metadata.cart.2020-12-31.json
- original data/metadata.cart.2021-01-02.json
- original data/sample.BRCA-EU.tsv.gz
- original data/sample.BRCA-FR.tsv.gz
- original data/sample.BRCA-KR.tsv.gz
- original data/specimen.BRCA-FR.tsv.gz
