# Supplementary material for: TP53 Mutation Infers a Poor Prognosis and Is Correlated to Immunocytes Infiltration in Breast Cancer
Source: Front Cell Dev Biol. 2021 Nov 30;9:759154. doi: 10.3389/fcell.2021.759154 (PMC8669954; doi:10.3389/fcell.2021.759154)
Supplement: Supplementary file 1 [file DataSheet1.ZIP › original data/5.BRCA_clinical/1.PAM50/pam50]

sample	PAM50
TCGA-A7-A13F-01A	LumB
TCGA-A7-A13F-01A	LumB
TCGA-A7-A13E-01A	Basal
TCGA-A7-A13E-01A	Basal
TCGA-BH-A0DP-01A	LumA
TCGA-BH-A0DP-01A	LumA
TCGA-A2-A0EW-01A	LumA
TCGA-A2-A0EW-01A	LumA
TCGA-A7-A0CH-01A	LumA
TCGA-A7-A0CH-01A	LumA
TCGA-AO-A0JM-01A	LumB
TCGA-AO-A0JM-01A	LumB
TCGA-A2-A0CX-01A	Her2
TCGA-A2-A0CX-01A	Her2
TCGA-A8-A08J-01A	Her2
TCGA-A8-A08J-01A	Her2
TCGA-A2-A0T4-01A	LumB
TCGA-AR-A0TV-01A	LumB
TCGA-AR-A0TV-01A	LumB
TCGA-A2-A0T4-01A	LumB
TCGA-A2-A0T4-01A	LumB
TCGA-AR-A0U4-01A	Basal
TCGA-AR-A0U4-01A	Basal
TCGA-C8-A137-01A	Her2
TCGA-C8-A137-01A	Her2
TCGA-C8-A12T-01A	Her2
TCGA-C8-A12T-01A	Her2
TCGA-A2-A0YK-01A	Normal
TCGA-A2-A4RX-01A	Basal
TCGA-A2-A4RX-01A	Basal
TCGA-AO-A0JG-01A	LumA
TCGA-AO-A0JG-01A	LumA
TCGA-AR-A0TP-01A	Basal
TCGA-AR-A0TP-01A	Basal
TCGA-C8-A130-01A	LumB
TCGA-C8-A130-01A	LumB
TCGA-AO-A03L-01A	LumB
TCGA-AO-A03L-01A	LumB
TCGA-A8-A094-01A	Her2
TCGA-A8-A094-01A	Her2
TCGA-BH-A0HP-01A	LumA
TCGA-BH-A0HP-01A	LumA
TCGA-AR-A0U0-01A	Basal
TCGA-AR-A0U0-01A	Basal
TCGA-AQ-A04L-01A	Her2
TCGA-AQ-A04L-01A	Her2
TCGA-A2-A0SV-01A	LumB
TCGA-A2-A0SV-01A	LumB
TCGA-AO-A0J5-01A	LumB
TCGA-BH-A0B5-01A	LumB
TCGA-BH-A0B5-01A	LumB
TCGA-C8-A12Q-01A	Her2
TCGA-C8-A12Q-01A	Her2
TCGA-C8-A133-01A	LumA
TCGA-C8-A133-01A	LumA
TCGA-A2-A0EV-01A	LumA
TCGA-AO-A12F-01A	Basal
TCGA-AO-A12F-01A	Basal
TCGA-BH-A0BZ-01A	LumB
TCGA-BH-A0BZ-01A	LumB
TCGA-A2-A0SW-01A	LumB
TCGA-A2-A0SW-01A	LumB
TCGA-D8-A13Z-01A	Her2
TCGA-D8-A13Z-01A	Her2
TCGA-AO-A0J8-01A	LumB
TCGA-AO-A0J8-01A	LumB
TCGA-BH-A0DV-01A	LumA
TCGA-BH-A0DV-01A	LumA
TCGA-BH-A0BA-01A	LumA
TCGA-BH-A0BA-01A	LumA
TCGA-BH-A0E0-01A	Basal
TCGA-BH-A0E0-01A	Basal
TCGA-C8-A12K-01A	Basal
TCGA-C8-A12K-01A	Basal
TCGA-C8-A12O-01A	LumB
TCGA-C8-A12O-01A	LumB
TCGA-A2-A0ET-01A	LumB
TCGA-AO-A12D-01A	Her2
TCGA-AO-A12D-01A	Her2
TCGA-AO-A03N-01B	LumB
TCGA-AO-A03N-01B	LumB
TCGA-A8-A06N-01A	Unknown
TCGA-A8-A06N-01A	Unknown
TCGA-A2-A0EY-01A	LumB
TCGA-A2-A0EY-01A	LumB
TCGA-A2-A0YD-01A	LumA
TCGA-A2-A0YD-01A	LumA
TCGA-A2-A0T7-01A	LumA
TCGA-A2-A0T7-01A	LumA
TCGA-A2-A0EX-01A	LumA
TCGA-A2-A0EX-01A	LumA
TCGA-BH-A0C1-01A	LumB
TCGA-BH-A0EE-01A	Her2
TCGA-BH-A0EE-01A	Her2
TCGA-BH-A0B1-01A	LumA
TCGA-BH-A0B1-01A	LumA
TCGA-C8-A8HR-01A	Unknown
TCGA-C8-A8HR-01A	Unknown
TCGA-A2-A0YT-01A	LumB
TCGA-A7-A0D9-01A	LumA
TCGA-A7-A0D9-01A	LumA
TCGA-3C-AALJ-01A	Unknown
TCGA-A2-A0T6-01A	LumA
TCGA-A2-A0YJ-01A	Basal
TCGA-A2-A0YJ-01A	Basal
TCGA-C8-A12M-01A	LumB
TCGA-C8-A12M-01A	LumB
TCGA-C8-A12Y-01A	LumB
TCGA-C8-A12Y-01A	LumB
TCGA-S3-AA0Z-01A	Basal
TCGA-S3-AA0Z-01A	Basal
TCGA-BH-A0DL-01A	Basal
TCGA-BH-A0DL-01A	Basal
TCGA-A2-A0YF-01A	LumB
TCGA-A2-A0YF-01A	LumB
TCGA-A2-A0YC-01A	LumB
TCGA-A2-A0YC-01A	LumB
TCGA-A2-A0SX-01A	Basal
TCGA-A2-A0SX-01A	Basal
TCGA-A2-A0YL-01A	LumA
TCGA-A2-A0YL-01A	LumA
TCGA-C8-A12U-01A	LumB
TCGA-C8-A12U-01A	LumB
TCGA-AO-A124-01A	Basal
TCGA-AO-A124-01A	Basal
TCGA-BH-A1EV-01A	Her2
TCGA-BH-A1EV-01A	Her2
TCGA-A2-A0ES-01A	LumA
TCGA-A2-A0ES-01A	LumA
TCGA-C8-A12V-01A	Basal
TCGA-C8-A12V-01A	Basal
TCGA-A2-A0YH-01A	LumB
TCGA-A2-A0YH-01A	LumB
TCGA-4H-AAAK-01A	Unknown
TCGA-4H-AAAK-01A	Unknown
TCGA-AO-A0JB-01A	Basal
TCGA-AO-A0JB-01A	Basal
TCGA-A2-A0T5-01A	LumA
TCGA-A2-A0T5-01A	LumA
TCGA-A2-A0YG-01A	LumB
TCGA-A2-A0YG-01A	LumB
