# Supplementary material for: TP53 Mutation Infers a Poor Prognosis and Is Correlated to Immunocytes Infiltration in Breast Cancer
Source: Front Cell Dev Biol. 2021 Nov 30;9:759154. doi: 10.3389/fcell.2021.759154 (PMC8669954; doi:10.3389/fcell.2021.759154)
Supplement: Supplementary file 1 [file DataSheet1.ZIP › original data/5.BRCA_clinical/1.PAM50/TCGA.BRCA_PAM50.xlsx]

## Sheet: Sheet1
sample	PAM50	sample	OS.time	OS	PIK3CA	TP53				Tumor_Sample
TCGA-A7-A13F-01A	LumB	TCGA-A7-A13F	765	0	0	0	1			TCGA-A2-A3Y0	1
TCGA-A7-A13E-01A	Basal	TCGA-A7-A13E	614	1	0	1	1			TCGA-E9-A22G	1
TCGA-BH-A0DP-01A	LumA	TCGA-BH-A0DP	476	0	1	0	1			TCGA-S3-AA12	1
TCGA-A2-A0EW-01A	LumA	TCGA-A2-A0EW	1884	1	1	0	1			TCGA-OL-A6VO	1
TCGA-A7-A0CH-01A	LumA	TCGA-A7-A0CH	1079	0						TCGA-E2-A15S	1
TCGA-AO-A0JM-01A	LumB	TCGA-AO-A0JM	2184	0	0	0	1			TCGA-AR-A1AP	1
TCGA-A2-A0CX-01A	Her2	TCGA-A2-A0CX	1728	0	0	1	1			TCGA-BH-A0AW	1
TCGA-A8-A08J-01A	Her2	TCGA-A8-A08J	1127	1	0	0	1			TCGA-AO-A12A	1
TCGA-A2-A0T4-01A	LumB	TCGA-A2-A0T4	624	0	1	0	1			TCGA-S3-A6ZH	1
TCGA-AR-A0TV-01A	LumB	TCGA-AR-A0TV	2288	0	0	1	1			TCGA-E2-A1LG	1
TCGA-AR-A0U4-01A	Basal	TCGA-AR-A0U4	3261	0						TCGA-A2-A04U	1
TCGA-C8-A137-01A	Her2	TCGA-C8-A137	379	0	0	0	1			TCGA-AR-A1AS	1
TCGA-C8-A12T-01A	Her2	TCGA-C8-A12T								TCGA-D8-A1JP	1
TCGA-A2-A0YK-01A	Normal	TCGA-A2-A0YK	588	0	1	0	1			TCGA-LD-A74U	1
TCGA-A2-A4RX-01A	Basal	TCGA-A2-A4RX	742	0						TCGA-D8-A1XZ	1
TCGA-AO-A0JG-01A	LumA	TCGA-AO-A0JG	798	0	0	0	1			TCGA-A2-A0ER	1
TCGA-AR-A0TP-01A	Basal	TCGA-AR-A0TP	4275	0	0	1	1			TCGA-E9-A1RC	1
TCGA-C8-A130-01A	LumB	TCGA-C8-A130	370	0	1	1	1			TCGA-B6-A409	1
TCGA-AO-A03L-01A	LumB	TCGA-AO-A03L	2442	0	1	1	1			TCGA-OL-A5S0	1
TCGA-A8-A094-01A	Her2	TCGA-A8-A094								TCGA-BH-A208	1
TCGA-BH-A0HP-01A	LumA	TCGA-BH-A0HP	414	0	0	0	1			TCGA-LL-A5YP	1
TCGA-AR-A0U0-01A	Basal	TCGA-AR-A0U0	1988	0	0	1	1			TCGA-A2-A0YK	1
TCGA-AQ-A04L-01A	Her2	TCGA-AQ-A04L	3957	0						TCGA-E9-A1N3	1
TCGA-A2-A0SV-01A	LumB	TCGA-A2-A0SV	825	1	0	1	1			TCGA-E9-A1N5	1
TCGA-AO-A0J5-01A	LumB	TCGA-AO-A0J5	792	1	1	0	1			TCGA-AN-A0XP	1
TCGA-BH-A0B5-01A	LumB	TCGA-BH-A0B5	2136	0	1	0	1			TCGA-GM-A2DB	1
TCGA-C8-A12Q-01A	Her2	TCGA-C8-A12Q	385	1	0	1	1			TCGA-OL-A6VQ	1
TCGA-C8-A133-01A	LumA	TCGA-C8-A133								TCGA-E9-A1NH	1
TCGA-A2-A0EV-01A	LumA	TCGA-A2-A0EV	968	0	1	0	1			TCGA-E2-A1L7	1
TCGA-AO-A12F-01A	Basal	TCGA-AO-A12F	1842	0	0	0	1			TCGA-E9-A228	1
TCGA-BH-A0BZ-01A	LumB	TCGA-BH-A0BZ	2255	0	0	0	1			TCGA-AR-A1AX	1
TCGA-A2-A0SW-01A	LumB	TCGA-A2-A0SW	1365	1	0	1	1			TCGA-EW-A6S9	1
TCGA-D8-A13Z-01A	Her2	TCGA-D8-A13Z	635	0	0	1	1			TCGA-E2-A1L9	1
TCGA-AO-A0J8-01A	LumB	TCGA-AO-A0J8	680	0	0	0	1			TCGA-BH-A0E2	1
TCGA-BH-A0DV-01A	LumA	TCGA-BH-A0DV	2064	0	1	0	1			TCGA-BH-A0E0	1
TCGA-BH-A0BA-01A	LumA	TCGA-BH-A0BA	1132	0	1	0	1			TCGA-BH-A0RX	1
TCGA-BH-A0E0-01A	Basal	TCGA-BH-A0E0	134	0	0	1	1			TCGA-BH-A0B4	1
TCGA-C8-A12K-01A	Basal	TCGA-C8-A12K								TCGA-AC-A2BK	1
TCGA-C8-A12O-01A	LumB	TCGA-C8-A12O	385	0	0	1	1			TCGA-A2-A1FX	1
TCGA-A2-A0ET-01A	LumB	TCGA-A2-A0ET	1066	0	0	0	1			TCGA-A7-A56D	1
TCGA-AO-A12D-01A	Her2	TCGA-AO-A12D	2515	0	0	1	1			TCGA-E2-A1BD	1
TCGA-AO-A03N-01B	LumB	TCGA-AO-A03N	2031	0						TCGA-AN-A046	1
TCGA-A8-A06N-01A	Unknown	TCGA-A8-A06N								TCGA-BH-A18T	1
TCGA-A2-A0EY-01A	LumB	TCGA-A2-A0EY	1925	0	1	1	1			TCGA-BH-A0BG	1
TCGA-A2-A0YD-01A	LumA	TCGA-A2-A0YD	769	0	0	0	1			TCGA-A2-A0D0	1
TCGA-A2-A0T7-01A	LumA	TCGA-A2-A0T7	631	0	1	0	1			TCGA-AR-A2LH	1
TCGA-A2-A0EX-01A	LumA	TCGA-A2-A0EX	752	0	1	0	1			TCGA-AC-A6IV	1
TCGA-BH-A0C1-01A	LumB	TCGA-BH-A0C1	1411	1	0	0	1			TCGA-B6-A0RI	1
TCGA-BH-A0EE-01A	Her2	TCGA-BH-A0EE	943	0	1	1	1			TCGA-B6-A0RU	1
TCGA-BH-A0B1-01A	LumA	TCGA-BH-A0B1	1148	0	0	0	1			TCGA-E9-A1NE	1
TCGA-C8-A8HR-01A	Unknown	TCGA-C8-A8HR	408	0	0	0	1			TCGA-E2-A14P	1
TCGA-A2-A0YT-01A	LumB	TCGA-A2-A0YT	723	1	1	1	1			TCGA-AR-A24O	1
TCGA-A7-A0D9-01A	LumA	TCGA-A7-A0D9	1139	0	1	0	1			TCGA-AN-A0AJ	1
TCGA-3C-AALJ-01A	Unknown	TCGA-3C-AALJ	1474	0	0	0	1			TCGA-OL-A66K	1
TCGA-A2-A0T6-01A	LumA	TCGA-A2-A0T6	575	0	0	0	1			TCGA-A2-A04W	1
TCGA-A2-A0YJ-01A	Basal	TCGA-A2-A0YJ	566	0	0	1	1			TCGA-AN-A0FJ	1
TCGA-C8-A12M-01A	LumB	TCGA-C8-A12M	358	0	0	0	1			TCGA-A1-A0SJ	1
TCGA-C8-A12Y-01A	LumB	TCGA-C8-A12Y	1476	0	1	0	1			TCGA-AO-A0JJ	1
TCGA-S3-AA0Z-01A	Basal	TCGA-S3-AA0Z	629	0	0	1	1			TCGA-E2-A15C	1
TCGA-BH-A0DL-01A	Basal	TCGA-BH-A0DL	2381	0	1	1	1			TCGA-A2-A0T7	1
TCGA-A2-A0YF-01A	LumB	TCGA-A2-A0YF	1535	0	0	0	1			TCGA-A2-A0T3	1
TCGA-A2-A0YC-01A	LumB	TCGA-A2-A0YC	990	0	1	0	1			TCGA-GM-A3XL	1
TCGA-A2-A0SX-01A	Basal	TCGA-A2-A0SX	1534	0	0	1	1			TCGA-B6-A0RM	1
TCGA-A2-A0YL-01A	LumA	TCGA-A2-A0YL	1474	0	1	0	1			TCGA-E9-A1ND	1
TCGA-C8-A12U-01A	LumB	TCGA-C8-A12U	385	0	1	0	1			TCGA-AO-A0J7	1
TCGA-AO-A124-01A	Basal	TCGA-AO-A124	3506	0	0	1	1			TCGA-C8-A278	1
TCGA-BH-A1EV-01A	Her2	TCGA-BH-A1EV	365	1	0	1	1			TCGA-AR-A1AO	1
TCGA-A2-A0ES-01A	LumA	TCGA-A2-A0ES	2190	0	0	0	1			TCGA-PE-A5DD	1
TCGA-C8-A12V-01A	Basal	TCGA-C8-A12V	385	0	0	0	1			TCGA-AR-A1AN	1
TCGA-A2-A0YH-01A	LumB	TCGA-A2-A0YH	659	0	1	1	1			TCGA-BH-A0HY	1
TCGA-4H-AAAK-01A	Unknown	TCGA-4H-AAAK	348	0	0	0	1			TCGA-E9-A54Y	1
TCGA-AO-A0JB-01A	Basal	TCGA-AO-A0JB	1542	0	0	1	1			TCGA-AO-A0JI	1
TCGA-A2-A0T5-01A	LumA	TCGA-A2-A0T5	531	0	0	0	1			TCGA-A2-A04V	1
TCGA-A2-A0YG-01A	LumB	TCGA-A2-A0YG	666	0	0	1	1			TCGA-A2-A1FZ	1
										TCGA-AO-A1KP	1
										TCGA-AN-A0FS	1
										TCGA-OL-A5RU	1
										TCGA-LL-A5YN	1
										TCGA-A2-A04N	1
										TCGA-BH-A18J	1
										TCGA-A8-A09N	1
										TCGA-AR-A1AL	1
										TCGA-AR-A24Q	1
										TCGA-E9-A5FL	1
										TCGA-BH-A0GY	1
										TCGA-AN-A0XN	1
										TCGA-AO-A12H	1
										TCGA-BH-A0AU	1
										TCGA-AN-A0FN	1
										TCGA-A7-A26G	1
										TCGA-BH-A0C7	1
										TCGA-C8-A27A	1
										TCGA-E2-A159	1
										TCGA-BH-A18V	1
										TCGA-D8-A1JS	1
										TCGA-B6-A0X0	1
										TCGA-E2-A1IK	1
										TCGA-A8-A07Z	1
										TCGA-AC-A23C	1
										TCGA-A8-A06O	1
										TCGA-E2-A15R	1
										TCGA-A7-A0CG	1
										TCGA-A8-A09C	1
										TCGA-A7-A2KD	1
										TCGA-AR-A0TR	1
										TCGA-OL-A66O	1
										TCGA-OL-A66P	1
										TCGA-C8-A9FZ	1
										TCGA-BH-A1F8	1
										TCGA-BH-A0HN	1
										TCGA-A2-A0YM	1
										TCGA-E2-A14V	1
										TCGA-D8-A1JT	1
										TCGA-BH-A0DK	1
										TCGA-A2-A0EU	1
										TCGA-E2-A1L6	1
										TCGA-AC-A4ZE	1
										TCGA-A2-A0YC	1
										TCGA-BH-A0DP	1
										TCGA-E2-A1IE	1
										TCGA-E9-A1N8	1
										TCGA-A8-A099	1
										TCGA-A7-A0D9	1
										TCGA-AR-A24H	1
										TCGA-AQ-A54O	1
										TCGA-XX-A89A	1
										TCGA-E9-A226	1
										TCGA-D8-A1XL	1
										TCGA-A8-A08B	1
										TCGA-EW-A1PH	1
										TCGA-GM-A2DO	1
										TCGA-AN-A0AT	1
										TCGA-D8-A1Y1	1
										TCGA-E2-A14W	1
										TCGA-A2-A0T6	1
										TCGA-A7-A26F	1
										TCGA-A7-A6VX	1
										TCGA-EW-A1IY	1
										TCGA-AN-A049	1
										TCGA-LD-A9QF	1
										TCGA-D8-A1XR	1
										TCGA-S3-AA15	1
										TCGA-C8-A26Z	1
										TCGA-E2-A576	1
										TCGA-A8-A093	1
										TCGA-C8-A26X	1
										TCGA-OL-A66L	1
										TCGA-E2-A1II	1
										TCGA-B6-A0WZ	1
										TCGA-A2-A0CR	1
										TCGA-LL-A6FR	1
										TCGA-B6-A0RH	1
										TCGA-BH-A0EI	1
										TCGA-A2-A0CX	1
										TCGA-BH-A0HX	1
										TCGA-BH-A0C0	1
										TCGA-E2-A1LL	1
										TCGA-A8-A09W	1
										TCGA-GM-A4E0	1
										TCGA-BH-A0B6	1
										TCGA-AO-A0J6	1
										TCGA-EW-A6SA	1
										TCGA-EW-A1J2	1
										TCGA-BH-A0EB	1
										TCGA-GM-A3NW	1
										TCGA-A7-A0CE	1
										TCGA-EW-A1P8	1
										TCGA-D8-A27N	1
										TCGA-A8-A07B	1
										TCGA-BH-A18P	1
										TCGA-OL-A66J	1
										TCGA-E9-A6HE	1
										TCGA-BH-A1F6	1
										TCGA-B6-A40C	1
										TCGA-BH-A18L	1
										TCGA-B6-A1KN	1
										TCGA-A2-A0EO	1
										TCGA-A8-A08Z	1
										TCGA-AO-A0J3	1
										TCGA-BH-A0GZ	1
										TCGA-EW-A1OX	1
										TCGA-C8-A130	1
										TCGA-BH-A0HU	1
										TCGA-EW-A1IW	1
										TCGA-D8-A147	1
										TCGA-A2-A0CT	1
										TCGA-C8-A1HE	1
										TCGA-B6-A0IB	1
										TCGA-A8-A08O	1
										TCGA-AR-A24Z	1
										TCGA-LL-A9Q3	1
										TCGA-E2-A1LS	1
										TCGA-LL-A8F5	1
										TCGA-E2-A152	1
										TCGA-BH-A5J0	1
										TCGA-BH-A8FY	1
										TCGA-A7-A13E	1
										TCGA-A2-A04Y	1
										TCGA-C8-A1HF	1
										TCGA-AC-A23E	1
										TCGA-AN-A04C	1
										TCGA-AN-A0FV	1
										TCGA-B6-A0RP	1
										TCGA-B6-A0WT	1
										TCGA-A2-A0T0	1
										TCGA-E9-A1R4	1
										TCGA-BH-A42U	1
										TCGA-A2-A1G0	1
										TCGA-D8-A1JU	1
										TCGA-BH-A0B5	1
										TCGA-E2-A14N	1
										TCGA-AR-A24L	1
										TCGA-C8-A1HO	1
										TCGA-AR-A2LE	1
										TCGA-AR-A0TP	1
										TCGA-E9-A1NA	1
										TCGA-BH-A0BF	1
										TCGA-A2-A0EN	1
										TCGA-A1-A0SD	1
										TCGA-C8-A12L	1
										TCGA-D8-A1XS	1
										TCGA-A2-A1FW	1
										TCGA-PL-A8LZ	1
										TCGA-C8-A12U	1
										TCGA-AC-A2QH	1
										TCGA-E9-A1N9	1
										TCGA-E2-A15I	1
										TCGA-D8-A140	1
										TCGA-B6-A0RS	1
										TCGA-AO-A0JF	1
										TCGA-B6-A0RG	1
										TCGA-D8-A1XJ	1
										TCGA-AN-A0FT	1
										TCGA-EW-A6SD	1
										TCGA-A7-A4SC	1
										TCGA-BH-A18N	1
										TCGA-E2-A153	1
										TCGA-A8-A08J	1
										TCGA-AR-A24V	1
										TCGA-E2-A1B5	1
										TCGA-BH-A0B3	1
										TCGA-AO-A12D	1
										TCGA-E9-A3HO	1
										TCGA-B6-A0RV	1
										TCGA-C8-A26W	1
										TCGA-BH-A0DE	1
										TCGA-D8-A1XW	1
										TCGA-AR-A0TX	1
										TCGA-BH-A0C3	1
										TCGA-EW-A423	1
										TCGA-S3-AA17	1
										TCGA-E9-A2JS	1
										TCGA-D8-A1JC	1
										TCGA-AR-A1AV	1
										TCGA-XX-A899	1
										TCGA-D8-A1JG	1
										TCGA-AR-A2LL	1
										TCGA-A8-A085	1
										TCGA-E2-A15E	1
										TCGA-A2-A0EM	1
										TCGA-AN-A0FY	1
										TCGA-BH-A0B8	1
										TCGA-BH-A8FZ	1
										TCGA-EW-A1P4	1
										TCGA-C8-A1HJ	1
										TCGA-BH-A1EW	1
										TCGA-D8-A141	1
										TCGA-C8-A27B	1
										TCGA-C8-A134	1
										TCGA-LD-A7W5	1
										TCGA-AR-A24R	1
										TCGA-A2-A04Q	1
										TCGA-A8-A07U	1
										TCGA-BH-A1EY	1
										TCGA-AC-A5XS	1
										TCGA-A1-A0SO	1
										TCGA-AC-A2FF	1
										TCGA-JL-A3YX	1
										TCGA-A2-A0ST	1
										TCGA-BH-A1ES	1
										TCGA-C8-A274	1
										TCGA-AR-A24T	1
										TCGA-A8-A08T	1
										TCGA-AR-A2LR	1
										TCGA-E2-A15T	1
										TCGA-C8-A275	1
										TCGA-AO-A03O	1
										TCGA-BH-A1EV	1
										TCGA-BH-A18M	1
										TCGA-AR-A1AJ	1
										TCGA-A8-A08G	1
										TCGA-EW-A1J1	1
										TCGA-AQ-A04H	1
										TCGA-A2-A0YG	1
										TCGA-B6-A0I9	1
										TCGA-GM-A2DL	1
										TCGA-A8-A076	1
										TCGA-A1-A0SE	1
										TCGA-A2-A1G6	1
										TCGA-BH-A0W7	1
										TCGA-BH-A1FE	1
										TCGA-AN-A0FD	1
										TCGA-D8-A1XU	1
										TCGA-A2-A25A	1
										TCGA-AC-A3OD	1
										TCGA-A1-A0SQ	1
										TCGA-D8-A1XF	1
										TCGA-AO-A124	1
										TCGA-BH-A1F2	1
										TCGA-BH-A0W5	1
										TCGA-E9-A1R7	1
										TCGA-E2-A1LH	1
										TCGA-E2-A1B4	1
										TCGA-E2-A574	1
										TCGA-BH-A1ET	1
										TCGA-3C-AALI	1
										TCGA-BH-A1FN	1
										TCGA-A8-A08X	1
										TCGA-E2-A15P	1
										TCGA-A8-A082	1
										TCGA-D8-A1JM	1
										TCGA-S3-AA10	1
										TCGA-E2-A1IU	1
										TCGA-D8-A1XQ	1
										TCGA-LL-A5YL	1
										TCGA-A8-A08L	1
										TCGA-E9-A1RE	1
										TCGA-C8-A135	1
										TCGA-AN-A041	1
										TCGA-BH-A1FG	1
										TCGA-C8-A12O	1
										TCGA-B6-A0X1	1
										TCGA-A2-A0ES	1
										TCGA-BH-A18Q	1
										TCGA-AR-A24M	1
										TCGA-BH-A28Q	1
										TCGA-D8-A1JA	1
										TCGA-BH-A0B0	1
										TCGA-A2-A3KD	1
										TCGA-D8-A13Z	1
										TCGA-OL-A66I	1
										TCGA-BH-A0BV	1
										TCGA-D8-A27I	1
										TCGA-5L-AAT1	1
										TCGA-AR-A0U0	1
										TCGA-AN-A0FZ	1
										TCGA-AC-A8OQ	1
										TCGA-E2-A570	1
										TCGA-A8-A07W	1
										TCGA-C8-A1HK	1
										TCGA-AR-A5QN	1
										TCGA-BH-A0BA	1
										TCGA-EW-A6SB	1
										TCGA-HN-A2NL	1
										TCGA-AR-A1AU	1
										TCGA-GM-A2DK	1
										TCGA-AR-A1AW	1
										TCGA-A8-A09M	1
										TCGA-A8-A091	1
										TCGA-BH-A203	1
										TCGA-EW-A1IZ	1
										TCGA-OL-A66H	1
										TCGA-A2-A0SX	1
										TCGA-AN-A0FX	1
										TCGA-E2-A155	1
										TCGA-D8-A27L	1
										TCGA-A2-A0T2	1
										TCGA-UL-AAZ6	1
										TCGA-B6-A0RO	1
										TCGA-E9-A22D	1
										TCGA-C8-A12Y	1
										TCGA-E9-A1R3	1
										TCGA-AC-A3HN	1
										TCGA-LL-A7SZ	1
										TCGA-BH-A0B1	1
										TCGA-4H-AAAK	1
										TCGA-D8-A1JJ	1
										TCGA-AO-A03P	1
										TCGA-E9-A248	1
										TCGA-OL-A5DA	1
										TCGA-BH-A0AV	1
										TCGA-B6-A0IA	1
										TCGA-OL-A5D6	1
										TCGA-AR-A1AI	1
										TCGA-OL-A97C	1
										TCGA-Z7-A8R6	1
										TCGA-B6-A0WV	1
										TCGA-E2-A15L	1
										TCGA-OL-A5RX	1
										TCGA-A8-A06P	1
										TCGA-A2-A25C	1
										TCGA-E9-A1R0	1
										TCGA-E2-A15O	1
										TCGA-EW-A1P6	1
										TCGA-E9-A3QA	1
										TCGA-LL-A73Z	1
										TCGA-E2-A14Q	1
										TCGA-AC-A5EH	1
										TCGA-D8-A27M	1
										TCGA-AR-A1AR	1
										TCGA-D8-A1JF	1
										TCGA-EW-A1PD	1
										TCGA-BH-A1EU	1
										TCGA-BH-A0HA	1
										TCGA-BH-A0HL	1
										TCGA-AO-A03V	1
										TCGA-A8-A07P	1
										TCGA-E2-A14T	1
										TCGA-BH-A0BD	1
										TCGA-BH-A0DV	1
										TCGA-BH-A0BM	1
										TCGA-AR-A1AT	1
										TCGA-D8-A1J8	1
										TCGA-A2-A25E	1
										TCGA-A2-A0SV	1
										TCGA-A8-A08F	1
										TCGA-AR-A2LK	1
										TCGA-GM-A2DF	1
										TCGA-OL-A5D8	1
										TCGA-A2-A0CP	1
										TCGA-A8-A075	1
										TCGA-AO-A0JE	1
										TCGA-A2-A259	1
										TCGA-UU-A93S	1
										TCGA-E2-A15G	1
										TCGA-E9-A22E	1
										TCGA-A8-A092	1
										TCGA-E2-A14O	1
										TCGA-D8-A1XA	1
										TCGA-A8-A09B	1
										TCGA-E9-A5UO	1
										TCGA-C8-A1HI	1
										TCGA-BH-A0B7	1
										TCGA-S3-A6ZG	1
										TCGA-A1-A0SN	1
										TCGA-BH-A6R9	1
										TCGA-AN-A0XO	1
										TCGA-AR-A0TU	1
										TCGA-D8-A143	1
										TCGA-BH-A0HO	1
										TCGA-HN-A2OB	1
										TCGA-LL-A740	1
										TCGA-BH-A0BO	1
										TCGA-AR-A1AY	1
										TCGA-A7-A0CJ	1
										TCGA-WT-AB44	1
										TCGA-D8-A27P	1
										TCGA-D8-A1J9	1
										TCGA-AN-A0XV	1
										TCGA-A7-A0DA	1
										TCGA-A2-A3XX	1
										TCGA-E9-A24A	1
										TCGA-B6-A0I6	1
										TCGA-A2-A1G1	1
										TCGA-EW-A1P7	1
										TCGA-E2-A56Z	1
										TCGA-AR-A0U1	1
										TCGA-BH-A1FU	1
										TCGA-A7-A4SD	1
										TCGA-E9-A1NF	1
										TCGA-A8-A09D	1
										TCGA-E2-A14X	1
										TCGA-AO-A1KS	1
										TCGA-A7-A4SE	1
										TCGA-BH-A0H7	1
										TCGA-E2-A1LK	1
										TCGA-A8-A0A1	1
										TCGA-AN-A0XT	1
										TCGA-A2-A1G4	1
										TCGA-AO-A0J8	1
										TCGA-AR-A0TW	1
										TCGA-C8-A12Z	1
										TCGA-E2-A1B1	1
										TCGA-AO-A0JD	1
										TCGA-AR-A0TQ	1
										TCGA-BH-A0H9	1
										TCGA-A2-A0EX	1
										TCGA-EW-A1OZ	1
										TCGA-AO-A03R	1
										TCGA-5T-A9QA	1
										TCGA-A8-A07F	1
										TCGA-AC-A2B8	1
										TCGA-AO-A0JA	1
										TCGA-E9-A1NC	1
										TCGA-BH-A18H	1
										TCGA-D8-A1JE	1
										TCGA-A2-A0CK	1
										TCGA-AC-A6IW	1
										TCGA-D8-A27K	1
										TCGA-A2-A0YL	1
										TCGA-C8-A12Q	1
										TCGA-B6-A0X5	1
										TCGA-LD-A7W6	1
										TCGA-A2-A0T4	1
										TCGA-AC-A3YJ	1
										TCGA-E2-A14Y	1
										TCGA-BH-A0DO	1
										TCGA-BH-A2L8	1
										TCGA-A8-A08P	1
										TCGA-A2-A0CW	1
										TCGA-BH-A0DH	1
										TCGA-E2-A15J	1
										TCGA-AR-A0TV	1
										TCGA-BH-A18S	1
										TCGA-C8-A131	1
										TCGA-B6-A1KF	1
										TCGA-AN-A0XS	1
										TCGA-B6-A0IK	1
										TCGA-AN-A0XR	1
										TCGA-A8-A07G	1
										TCGA-BH-A0B9	1
										TCGA-AO-A0J2	1
										TCGA-E2-A156	1
										TCGA-A8-A0A7	1
										TCGA-A7-A13F	1
										TCGA-E2-A1B6	1
										TCGA-OL-A5RV	1
										TCGA-AQ-A0Y5	1
										TCGA-A2-A0D2	1
										TCGA-EW-A2FS	1
										TCGA-E2-A14R	1
										TCGA-AR-A1AK	1
										TCGA-BH-A0W4	1
										TCGA-E2-A1AZ	1
										TCGA-AN-A0AR	1
										TCGA-E2-A1LB	1
										TCGA-BH-A5IZ	1
										TCGA-AC-A62Y	1
										TCGA-A8-A09I	1
										TCGA-E9-A3X8	1
										TCGA-C8-A1HG	1
										TCGA-BH-A0C1	1
										TCGA-AN-A0FL	1
										TCGA-A8-A095	1
										TCGA-AR-A24W	1
										TCGA-AO-A0J4	1
										TCGA-E9-A1RB	1
										TCGA-OL-A66N	1
										TCGA-D8-A146	1
										TCGA-B6-A0RL	1
										TCGA-AC-A6IX	1
										TCGA-B6-A0RE	1
										TCGA-EW-A6SC	1
										TCGA-D8-A3Z6	1
										TCGA-AR-A5QP	1
										TCGA-B6-A0IE	1
										TCGA-A2-A04R	1
										TCGA-GM-A2DM	1
										TCGA-A7-A13G	1
										TCGA-AR-A24X	1
										TCGA-AR-A252	1
										TCGA-GM-A2DD	1
										TCGA-EW-A1J6	1
										TCGA-A8-A06Y	1
										TCGA-BH-A18F	1
										TCGA-AR-A2LO	1
										TCGA-E9-A244	1
										TCGA-AR-A24S	1
										TCGA-EW-A1PA	1
										TCGA-AN-A0XU	1
										TCGA-BH-A0E7	1
										TCGA-E9-A22H	1
										TCGA-A2-A0D1	1
										TCGA-AN-A04D	1
										TCGA-GM-A2DH	1
										TCGA-BH-A0DQ	1
										TCGA-BH-A0BL	1
										TCGA-AR-A0U2	1
										TCGA-B6-A40B	1
										TCGA-D8-A1Y2	1
										TCGA-A2-A0CM	1
										TCGA-AO-A0JC	1
										TCGA-BH-A1F0	1
										TCGA-AC-A5EI	1
										TCGA-BH-A18K	1
										TCGA-A7-A425	1
										TCGA-C8-A1HL	1
										TCGA-C8-A26V	1
										TCGA-AC-A8OR	1
										TCGA-S3-AA14	1
										TCGA-3C-AAAU	1
										TCGA-BH-A1FH	1
										TCGA-A7-A3RF	1
										TCGA-EW-A1OV	1
										TCGA-OK-A5Q2	1
										TCGA-BH-A1FC	1
										TCGA-D8-A73U	1
										TCGA-AR-A250	1
										TCGA-A2-A1FV	1
										TCGA-A2-A25B	1
										TCGA-B6-A0I8	1
										TCGA-AO-A0J9	1
										TCGA-B6-A1KI	1
										TCGA-E2-A1IJ	1
										TCGA-B6-A0RQ	1
										TCGA-AR-A251	1
										TCGA-A8-A0A9	1
										TCGA-E2-A1IN	1
										TCGA-BH-A1FL	1
										TCGA-BH-A0BQ	1
										TCGA-GM-A2D9	1
										TCGA-E2-A15M	1
										TCGA-A2-A0ET	1
										TCGA-BH-A0W3	1
										TCGA-OL-A5RY	1
										TCGA-A8-A09Q	1
										TCGA-A2-A0YH	1
										TCGA-C8-A12M	1
										TCGA-A2-A0CU	1
										TCGA-BH-A0HW	1
										TCGA-C8-A3M8	1
										TCGA-AR-A0U3	1
										TCGA-E2-A1LI	1
										TCGA-AC-A6NO	1
										TCGA-AC-A3YI	1
										TCGA-BH-A209	1
										TCGA-A7-A6VY	1
										TCGA-B6-A0X4	1
										TCGA-B6-A0I2	1
										TCGA-D8-A142	1
										TCGA-BH-A0HQ	1
										TCGA-C8-A273	1
										TCGA-A2-A0EY	1
										TCGA-BH-A8G0	1
										TCGA-D8-A1JI	1
										TCGA-BH-A0DD	1
										TCGA-OL-A6VR	1
										TCGA-C8-A1HN	1
										TCGA-C8-A3M7	1
										TCGA-D8-A27V	1
										TCGA-AO-A1KT	1
										TCGA-E9-A1R6	1
										TCGA-BH-A0EE	1
										TCGA-D8-A1JB	1
										TCGA-EW-A1P1	1
										TCGA-D8-A1XK	1
										TCGA-D8-A27G	1
										TCGA-3C-AALJ	1
										TCGA-AN-A0AS	1
										TCGA-A8-A09K	1
										TCGA-AC-A62X	1
										TCGA-EW-A1J5	1
										TCGA-D8-A1X6	1
										TCGA-E2-A15A	1
										TCGA-A8-A06X	1
										TCGA-PE-A5DC	1
										TCGA-B6-A0WX	1
										TCGA-BH-A18I	1
										TCGA-A8-A07L	1
										TCGA-GM-A5PX	1
										TCGA-BH-A0HI	1
										TCGA-E9-A229	1
										TCGA-BH-A1FR	1
										TCGA-BH-A0H6	1
										TCGA-BH-A1F5	1
										TCGA-E9-A1NI	1
										TCGA-LL-A7T0	1
										TCGA-E9-A1R2	1
										TCGA-AQ-A1H3	1
										TCGA-D8-A73X	1
										TCGA-C8-A12W	1
										TCGA-BH-A1EN	1
										TCGA-E9-A22B	1
										TCGA-A1-A0SK	1
										TCGA-B6-A0RN	1
										TCGA-AR-A1AH	1
										TCGA-A7-A5ZX	1
										TCGA-EW-A1J3	1
										TCGA-BH-A0DT	1
										TCGA-BH-A0HB	1
										TCGA-A8-A07J	1
										TCGA-E9-A1RI	1
										TCGA-GM-A5PV	1
										TCGA-5L-AAT0	1
										TCGA-GM-A2DC	1
										TCGA-BH-A0HP	1
										TCGA-E2-A14Z	1
										TCGA-A2-A0SU	1
										TCGA-BH-A0BC	1
										TCGA-E2-A15H	1
										TCGA-A2-A0SW	1
										TCGA-D8-A1XV	1
										TCGA-D8-A13Y	1
										TCGA-A1-A0SP	1
										TCGA-AC-A3QQ	1
										TCGA-A2-A0SY	1
										TCGA-B6-A0I5	1
										TCGA-D8-A145	1
										TCGA-E2-A15D	1
										TCGA-A1-A0SI	1
										TCGA-E9-A1NG	1
										TCGA-B6-A0WY	1
										TCGA-A8-A079	1
										TCGA-D8-A1JD	1
										TCGA-AR-A24U	1
										TCGA-E9-A243	1
										TCGA-AO-A0J5	1
										TCGA-A7-A26H	1
										TCGA-A8-A09X	1
										TCGA-BH-A201	1
										TCGA-A8-A06Q	1
										TCGA-AR-A2LM	1
										TCGA-E9-A1RG	1
										TCGA-AR-A0TZ	1
										TCGA-W8-A86G	1
										TCGA-BH-A0AY	1
										TCGA-E9-A1RF	1
										TCGA-AN-A0FW	1
										TCGA-B6-A1KC	1
										TCGA-BH-A0DL	1
										TCGA-EW-A1P5	1
										TCGA-A8-A08S	1
										TCGA-A8-A06R	1
										TCGA-AN-A03X	1
										TCGA-E9-A247	1
										TCGA-D8-A1Y3	1
										TCGA-GM-A2DA	1
										TCGA-E2-A1B0	1
										TCGA-A7-A5ZW	1
										TCGA-A2-A0YE	1
										TCGA-AR-A255	1
										TCGA-AQ-A7U7	1
										TCGA-A7-A13D	1
										TCGA-A2-A04P	1
										TCGA-E2-A1BC	1
										TCGA-AN-A03Y	1
										TCGA-A2-A04X	1
										TCGA-AO-A0JM	1
										TCGA-AC-A2FO	1
										TCGA-A2-A0YT	1
										TCGA-AO-A0JB	1
										TCGA-BH-A18R	1
										TCGA-AN-A0AM	1
										TCGA-C8-A137	1
										TCGA-A2-A3XZ	1
										TCGA-AC-A5XU	1
										TCGA-EW-A1P3	1
										TCGA-A2-A0T1	1
										TCGA-A7-A6VW	1
										TCGA-B6-A401	1
										TCGA-OL-A5D7	1
										TCGA-D8-A1X5	1
										TCGA-E2-A1IF	1
										TCGA-A2-A0CV	1
										TCGA-E9-A295	1
										TCGA-D8-A27W	1
										TCGA-D8-A73W	1
										TCGA-BH-A1EX	1
										TCGA-LL-A5YO	1
										TCGA-OL-A5RZ	1
										TCGA-BH-A0AZ	1
										TCGA-BH-A0BJ	1
										TCGA-BH-A0DS	1
										TCGA-A2-A3XT	1
										TCGA-D8-A1XB	1
										TCGA-AN-A0FF	1
										TCGA-BH-A0BP	1
										TCGA-E2-A10C	1
										TCGA-E9-A249	1
										TCGA-Z7-A8R5	1
										TCGA-A7-A0CD	1
										TCGA-E2-A150	1
										TCGA-E2-A572	1
										TCGA-BH-A202	1
										TCGA-A7-A26E	1
										TCGA-D8-A1JN	1
										TCGA-D8-A1XT	1
										TCGA-AO-A12F	1
										TCGA-AC-A2BM	1
										TCGA-E2-A1IO	1
										TCGA-E9-A1RA	1
										TCGA-AR-A0TS	1
										TCGA-A8-A09T	1
										TCGA-AR-A0TT	1
										TCGA-E2-A15K	1
										TCGA-D8-A27T	1
										TCGA-EW-A1OY	1
										TCGA-A8-A08R	1
										TCGA-AN-A0FK	1
										TCGA-AR-A256	1
										TCGA-BH-A0BT	1
										TCGA-E9-A1R5	1
										TCGA-A2-A0D3	1
										TCGA-E9-A245	1
										TCGA-EW-A2FR	1
										TCGA-E9-A1RD	1
										TCGA-BH-A18U	1
										TCGA-A1-A0SM	1
										TCGA-AQ-A04J	1
										TCGA-AC-A2FG	1
										TCGA-AC-A62V	1
										TCGA-A1-A0SF	1
										TCGA-A2-A0YI	1
										TCGA-A7-A26I	1
										TCGA-A8-A09E	1
										TCGA-A2-A0CS	1
										TCGA-A2-A0EQ	1
										TCGA-AN-A04A	1
										TCGA-B6-A0I1	1
										TCGA-AR-A2LQ	1
										TCGA-A2-A0T5	1
										TCGA-C8-A8HR	1
										TCGA-GM-A2DN	1
										TCGA-A2-A04T	1
										TCGA-BH-A0H3	1
										TCGA-B6-A0WW	1
										TCGA-BH-A0DX	1
										TCGA-A7-A0DB	1
										TCGA-AR-A1AQ	1
										TCGA-E9-A1RH	1
										TCGA-B6-A0RT	1
										TCGA-LL-A6FQ	1
										TCGA-AR-A0TY	1
										TCGA-AO-A03L	1
										TCGA-D8-A1X8	1
										TCGA-S3-A6ZF	1
										TCGA-E2-A1IH	1
										TCGA-AR-A5QM	1
										TCGA-BH-A0HF	1
										TCGA-A8-A097	1
										TCGA-AR-A24P	1
										TCGA-B6-A0IH	1
										TCGA-AR-A24N	1
										TCGA-BH-A0BZ	1
										TCGA-D8-A1XO	1
										TCGA-A8-A0AB	1
										TCGA-PL-A8LX	1
										TCGA-BH-A6R8	1
										TCGA-A7-A26J	1
										TCGA-BH-A0WA	1
										TCGA-S3-AA0Z	1
										TCGA-LD-A66U	1
										TCGA-C8-A12V	1
										TCGA-E2-A2P6	1
										TCGA-V7-A7HQ	1
										TCGA-A8-A06U	1
										TCGA-A8-A0A6	1
										TCGA-E2-A158	1
										TCGA-E2-A10A	1
										TCGA-EW-A1P0	1
										TCGA-LL-A50Y	1
										TCGA-AO-A1KR	1
										TCGA-A2-A0EV	1
										TCGA-AO-A1KO	1
										TCGA-A2-A0CQ	1
										TCGA-D8-A1XY	1
										TCGA-AN-A0G0	1
										TCGA-AR-A254	1
										TCGA-A2-A3XV	1
										TCGA-AO-A0JG	1
										TCGA-BH-A0BS	1
										TCGA-D8-A1JL	1
										TCGA-D8-A27E	1
										TCGA-A8-A06T	1
										TCGA-C8-A12X	1
										TCGA-S3-AA11	1
										TCGA-EW-A1IX	1
										TCGA-BH-A0E9	1
										TCGA-OL-A5RW	1
										TCGA-E9-A1N4	1
										TCGA-A7-A6VV	1
										TCGA-AO-A03T	1
										TCGA-B6-A0WS	1
										TCGA-C8-A8HQ	1
										TCGA-A1-A0SG	1
										TCGA-EW-A1PG	1
										TCGA-E9-A2JT	1
										TCGA-AC-A8OS	1
										TCGA-D8-A1XG	1
										TCGA-BH-A0DI	1
										TCGA-C8-A12N	1
										TCGA-EW-A2FV	1
										TCGA-A2-A0CL	1
										TCGA-AR-A24K	1
										TCGA-LL-A5YM	1
										TCGA-BH-A0DG	1
										TCGA-BH-A0DZ	1
										TCGA-A8-A0A4	1
										TCGA-BH-A0E1	1
										TCGA-BH-A0H5	1
										TCGA-BH-A0BR	1
										TCGA-A8-A07I	1
										TCGA-A2-A0D4	1
										TCGA-A2-A0YD	1
										TCGA-AQ-A1H2	1
										TCGA-EW-A1PB	1
										TCGA-PE-A5DE	1
										TCGA-AN-A0AL	1
										TCGA-A8-A0AD	1
										TCGA-LL-A73Y	1
										TCGA-GM-A2DI	1
										TCGA-E2-A1LA	1
										TCGA-BH-A0EA	1
										TCGA-D8-A1X7	1
										TCGA-B6-A0IJ	1
										TCGA-A2-A4S2	1
										TCGA-BH-A42V	1
										TCGA-A2-A0EP	1
										TCGA-A2-A0YJ	1
										TCGA-A8-A09A	1
										TCGA-E9-A1QZ	1
										TCGA-A8-A09V	1
										TCGA-AO-A128	1
										TCGA-AR-A5QQ	1
										TCGA-B6-A2IU	1
										TCGA-BH-AB28	1
										TCGA-E2-A1L8	1
										TCGA-A1-A0SH	1
										TCGA-E2-A1IG	1
										TCGA-D8-A27R	1
										TCGA-E2-A154	1
										TCGA-BH-A1FD	1
										TCGA-A2-A3XU	1
										TCGA-A8-A0A2	1
										TCGA-BH-A0H0	1
										TCGA-A2-A0YF	1
										TCGA-C8-A1HM	1
										TCGA-WT-AB41	1
										TCGA-D8-A27F	1
										TCGA-D8-A4Z1	1
										TCGA-A2-A4S1	1
										TCGA-EW-A1PE	1
										TCGA-A2-A4S3	1
										TCGA-AR-A2LN	1
										TCGA-E2-A573	1
										TCGA-AN-A0AK	1
										TCGA-C8-A12P	1
										TCGA-E9-A22A	1
										TCGA-BH-A1FJ	1
										TCGA-BH-A0HK	1
										TCGA-E9-A227	1
										TCGA-D8-A1XM	1
										TCGA-D8-A1XC	1
										TCGA-D8-A1JH	1
										TCGA-BH-A204	1
										TCGA-AN-A0XW	1
										TCGA-AC-A7VC	1
										TCGA-AC-A8OP	1
										TCGA-D8-A1X9	1
										TCGA-BH-A1FM	1
										TCGA-GI-A2C8	1
										TCGA-B6-A0IN	1
										TCGA-A8-A07O	1
										TCGA-C8-A132	1
										TCGA-3C-AALK	1
										TCGA-AC-A3QP	1
										TCGA-B6-A0IM	1
										TCGA-D8-A1Y0	1
										TCGA-A8-A06Z	1
										TCGA-C8-A8HP	1
										TCGA-BH-A18G	1
										TCGA-A2-A0EW	1
										TCGA-EW-A2FW	1
										TCGA-BH-A1EO	1
										TCGA-AC-A2FB	1
										TCGA-AC-A3W5	1
										TCGA-AC-A7VB	1
										TCGA-E9-A5FK	1
										TCGA-BH-A0BW	1
										TCGA-C8-A138	1
										TCGA-E2-A1IL	1

## Sheet: Sheet2
sample	OS.time	OS	TP53
TCGA-A7-A13F	765	0	0
TCGA-BH-A0DP	476	0	0
TCGA-A2-A0EW	1884	1	0
TCGA-A7-A0CH	1079	0	0
TCGA-AO-A0JM	2184	0	0
TCGA-A2-A0CX	1728	0	1
TCGA-A8-A08J	1127	1	0
TCGA-A2-A0T4	624	0	0
TCGA-AR-A0TV	2288	0	1
TCGA-C8-A137	379	0	0
TCGA-A2-A0YK	588	0	0
TCGA-AO-A0JG	798	0	0
TCGA-C8-A130	370	0	1
TCGA-AO-A03L	2442	0	1
TCGA-BH-A0HP	414	0	0
TCGA-AQ-A04L	3957	0	0
TCGA-A2-A0SV	825	1	1
TCGA-AO-A0J5	792	1	0
TCGA-BH-A0B5	2136	0	0
TCGA-C8-A12Q	385	1	1
TCGA-A2-A0EV	968	0	0
TCGA-BH-A0BZ	2255	0	0
TCGA-A2-A0SW	1365	1	1
TCGA-D8-A13Z	635	0	1
TCGA-AO-A0J8	680	0	0
TCGA-BH-A0DV	2064	0	0
TCGA-BH-A0BA	1132	0	0
TCGA-C8-A12O	385	0	1
TCGA-A2-A0ET	1066	0	0
TCGA-AO-A12D	2515	0	1
TCGA-AO-A03N	2031	0	0
TCGA-A2-A0EY	1925	0	1
TCGA-A2-A0YD	769	0	0
TCGA-A2-A0T7	631	0	0
TCGA-A2-A0EX	752	0	0
TCGA-BH-A0C1	1411	1	0
TCGA-BH-A0EE	943	0	1
TCGA-BH-A0B1	1148	0	0
TCGA-A2-A0YT	723	1	1
TCGA-A7-A0D9	1139	0	0
TCGA-A2-A0T6	575	0	0
TCGA-C8-A12M	358	0	0
TCGA-C8-A12Y	1476	0	0
TCGA-A2-A0YF	1535	0	0
TCGA-A2-A0YC	990	0	0
TCGA-A2-A0YL	1474	0	0
TCGA-C8-A12U	385	0	0
TCGA-BH-A1EV	365	1	1
TCGA-A2-A0ES	2190	0	0
TCGA-A2-A0YH	659	0	1
TCGA-A2-A0T5	531	0	0
TCGA-A2-A0YG	666	0	1
