# Supplementary material for: TP53 Mutation Infers a Poor Prognosis and Is Correlated to Immunocytes Infiltration in Breast Cancer
Source: Front Cell Dev Biol. 2021 Nov 30;9:759154. doi: 10.3389/fcell.2021.759154 (PMC8669954; doi:10.3389/fcell.2021.759154)
Supplement: Supplementary file 1 [file DataSheet1.ZIP › original data/5.BRCA_clinical/2.clinical/TCGA-BRCA.GDC_phenotype.tsv]

submitter_id.samples	additional_pharmaceutical_therapy	additional_radiation_therapy	additional_surgery_locoregional_procedure	additional_surgery_metastatic_procedure	age_at_initial_pathologic_diagnosis	axillary_lymph_node_stage_method_type	axillary_lymph_node_stage_other_method_descriptive_text	batch_number	bcr	bcr_followup_barcode	bcr_followup_uuid	submitter_id	breast_cancer_surgery_margin_status	breast_carcinoma_immunohistochemistry_er_pos_finding_scale	breast_carcinoma_immunohistochemistry_progesterone_receptor_pos_finding_scale	breast_carcinoma_primary_surgical_procedure_name	breast_carcinoma_surgical_procedure_name	breast_neoplasm_other_surgical_procedure_descriptive_text	cytokeratin_immunohistochemistry_staining_method_micrometastasis_indicator	day_of_dcc_upload	day_of_form_completion	days_to_additional_surgery_metastatic_procedure	days_to_initial_pathologic_diagnosis	days_to_new_tumor_event_after_initial_treatment	distant_metastasis_present_ind2	file_uuid	followup_case_report_form_submission_reason	her2_neu_and_centromere_17_copy_number_metastatic_breast_carcinoma_analysis_input_total_number_count	her2_neu_metastatic_breast_carcinoma_copy_analysis_input_total_number	histological_type_other	history_of_neoadjuvant_treatment	informed_consent_verified	init_pathology_dx_method_other	initial_pathologic_diagnosis_method	lost_follow_up	lymph_node_examined_count	margin_status	menopause_status	metastatic_breast_carcinoma_erbb2_immunohistochemistry_level_result	metastatic_breast_carcinoma_estrogen_receptor_detection_method_text	metastatic_breast_carcinoma_estrogen_receptor_level_cell_percent_category	metastatic_breast_carcinoma_estrogen_receptor_status	metastatic_breast_carcinoma_fluorescence_in_situ_hybridization_diagnostic_proc_centromere_17_signal_result_range	metastatic_breast_carcinoma_her2_erbb_method_calculation_method_text	metastatic_breast_carcinoma_her2_erbb_pos_finding_cell_percent_category	metastatic_breast_carcinoma_her2_erbb_pos_finding_fluorescence_in_situ_hybridization_calculation_method_text	metastatic_breast_carcinoma_her2_neu_chromosone_17_signal_ratio_value	metastatic_breast_carcinoma_immunohistochemistry_er_pos_cell_score	metastatic_breast_carcinoma_immunohistochemistry_er_positive_finding_scale_type
TCGA-A2-A0CY-01A					63	Sentinel lymph node biopsy plus axillary dissection		56.91.0	Nationwide Children's Hospital	TCGA-A2-A0CY-F13731	AE7B55F3-F2F1-4FA6-9921-07C9E99F7EEB	TCGA-A2-A0CY					Simple Mastectomy		YES	22	9		0			CB4EDFB6-1C3C-43AD-BAAD-0A3D8DC81EA8	Scheduled Follow-up Submission				No	YES		Core needle biopsy		22	Negative	Post (prior bilateral ovariectomy OR >12 mo since LMP with no prior hysterectomy)
TCGA-B6-A40B-01A					76	Sentinel node biopsy alone		239.56.0	Nationwide Children's Hospital	TCGA-B6-A40B-F59661	B9D049E2-D4B2-495F-A644-3E44E9C01D0C	TCGA-B6-A40B		4 Point Scale	4 Point Scale		Lumpectomy		YES	22	3		0			1C0B6B77-17CF-4609-95FB-E72AD5F2D833					No	YES		Core needle biopsy	NO	3	Negative	Post (prior bilateral ovariectomy OR >12 mo since LMP with no prior hysterectomy)
TCGA-AO-A0J8-01A					61	Sentinel node biopsy alone		56.91.0	Nationwide Children's Hospital	TCGA-AO-A0J8-F15482	7F5BA75D-9EB6-4BD5-AC2E-101D65FBEB78	TCGA-AO-A0J8					Lumpectomy		YES	22	22		0			FCBEE23D-FE5B-49BD-B7DE-59E2C5BD699E	Scheduled Follow-up Submission				No	YES		Core needle biopsy		2	Negative	Post (prior bilateral ovariectomy OR >12 mo since LMP with no prior hysterectomy)
TCGA-A8-A08J-01A					52			47.98.0	Nationwide Children's Hospital	TCGA-A8-A08J-F40846	511A5351-B4EC-4B3F-8F4E-00AFD1613ED1	TCGA-A8-A08J					Other			22	2		0			EB8816D9-3E16-42E4-832F-10EFB4CA0E32					No	YES			NO		Positive	Post (prior bilateral ovariectomy OR >12 mo since LMP with no prior hysterectomy)
TCGA-E2-A14N-01A					37	Sentinel lymph node biopsy plus axillary dissection		103.79.0	Nationwide Children's Hospital	TCGA-E2-A14N-F19154	374DA424-B865-46D4-A433-F702C840CF36	TCGA-E2-A14N					Simple Mastectomy		NO	22	17		0		NO	A8763CDE-1718-43EB-A848-5922DB5AD9FA	Scheduled Follow-up Submission				No	YES		Tumor resection		38	Negative	Pre (<6 months since LMP AND no prior bilateral ovariectomy AND not on estrogen replacement)
TCGA-BH-A1F0-01A					80			103.79.0	Nationwide Children's Hospital			TCGA-BH-A1F0					Modified Radical Mastectomy			22			0			68575BA1-13D0-476F-A134-F6F122455767					No	YES		Fine needle aspiration biopsy		9		Post (prior bilateral ovariectomy OR >12 mo since LMP with no prior hysterectomy)
TCGA-BH-A1F0-11B					80			103.79.0	Nationwide Children's Hospital			TCGA-BH-A1F0					Modified Radical Mastectomy			22			0			68575BA1-13D0-476F-A134-F6F122455767					No	YES		Fine needle aspiration biopsy		9		Post (prior bilateral ovariectomy OR >12 mo since LMP with no prior hysterectomy)
TCGA-BH-A0BZ-01A					59			96.80.0	Nationwide Children's Hospital	TCGA-BH-A0BZ-F58683	5A5736DB-EA1E-47C5-8CDB-335A2A0274AD	TCGA-BH-A0BZ					Modified Radical Mastectomy			22	21		0		NO	80208237-57EB-4E09-A47A-4844FDD1DCCA					No	YES		Fine needle aspiration biopsy	NO	23	Negative	Post (prior bilateral ovariectomy OR >12 mo since LMP with no prior hysterectomy)
TCGA-BH-A0BZ-11A					59			96.80.0	Nationwide Children's Hospital	TCGA-BH-A0BZ-F58683	5A5736DB-EA1E-47C5-8CDB-335A2A0274AD	TCGA-BH-A0BZ					Modified Radical Mastectomy			22	21		0		NO	80208237-57EB-4E09-A47A-4844FDD1DCCA					No	YES		Fine needle aspiration biopsy	NO	23	Negative	Post (prior bilateral ovariectomy OR >12 mo since LMP with no prior hysterectomy)
TCGA-AC-A2FM-01A					87	Sentinel node biopsy alone		185.70.0	Nationwide Children's Hospital	TCGA-AC-A2FM-F43237	B54C9682-B927-4790-A081-623844557F09	TCGA-AC-A2FM					Modified Radical Mastectomy		YES	22	15		0		YES	41B8708E-1FF0-4012-9AC2-4E2FA987D594					No	YES		Core needle biopsy	NO	2	Negative	Post (prior bilateral ovariectomy OR >12 mo since LMP with no prior hysterectomy)
TCGA-AC-A2FM-11B					87	Sentinel node biopsy alone		185.70.0	Nationwide Children's Hospital	TCGA-AC-A2FM-F43237	B54C9682-B927-4790-A081-623844557F09	TCGA-AC-A2FM					Modified Radical Mastectomy		YES	22	15		0		YES	41B8708E-1FF0-4012-9AC2-4E2FA987D594					No	YES		Core needle biopsy	NO	2	Negative	Post (prior bilateral ovariectomy OR >12 mo since LMP with no prior hysterectomy)
TCGA-A8-A0AB-01A					54			56.91.0	Nationwide Children's Hospital	TCGA-A8-A0AB-F40322	8A60E4E1-747F-4974-9159-CA9BEAA7E445	TCGA-A8-A0AB					Other			22	16		0			DA818194-8E19-4AAB-9F62-95EE593BB96B					No	YES			NO		Negative	Post (prior bilateral ovariectomy OR >12 mo since LMP with no prior hysterectomy)
TCGA-A2-A0EN-01A					70	Sentinel node biopsy alone		72.91.0	Nationwide Children's Hospital	TCGA-A2-A0EN-F13725	78F26CBF-3BA6-4DB3-80C7-C632F90A271B	TCGA-A2-A0EN					Lumpectomy		YES	22	10		0			FF62B6A5-1740-41D2-96BF-DB4099E732B9	Scheduled Follow-up Submission				No	YES		Excisional Biopsy		4	Negative	Post (prior bilateral ovariectomy OR >12 mo since LMP with no prior hysterectomy)
TCGA-B6-A0WS-01A					58	No axillary staging		85.86.0	Nationwide Children's Hospital	TCGA-B6-A0WS-F15707	2E7292CB-C5A8-4E31-B7BC-7029B5951134	TCGA-B6-A0WS					Lumpectomy		NO	22	29		0			D9BEC557-E9CE-4B50-9714-BA03BA122307	Scheduled Follow-up Submission				No	YES		Fine needle aspiration biopsy			Positive	Indeterminate (neither Pre or Postmenopausal)
TCGA-BH-A18G-01A					81	Sentinel lymph node biopsy plus axillary dissection		93.87.0	Nationwide Children's Hospital	TCGA-BH-A18G-F64216	112BA8BF-77D2-4E83-AAFE-9FABF7EC76CA	TCGA-BH-A18G					Other			22	27		0			3C4DC276-9587-465C-BAA2-ECDF9F32DEC8					No	YES		Core needle biopsy	NO	3	Negative	Post (prior bilateral ovariectomy OR >12 mo since LMP with no prior hysterectomy)
TCGA-A7-A5ZW-01A					47	Sentinel node biopsy alone		305.51.0	Nationwide Children's Hospital	TCGA-A7-A5ZW-F51509	99C27BED-2BF4-4438-BFF1-18A08C754731	TCGA-A7-A5ZW		3 Point Scale	3 Point Scale		Lumpectomy		NO	22	19		0			5B833AAB-503A-4A3A-97BD-F82FC9430824					No	YES		Core needle biopsy	NO	1	Negative	Peri (6-12 months since last menstrual period)
TCGA-AN-A0XL-01A					61			80.84.0	Nationwide Children's Hospital	TCGA-AN-A0XL-F68955	3060F448-5814-4CF8-B2CF-AB1B70F1098B	TCGA-AN-A0XL								22	23		0		NO	A0437795-31B5-4370-8C6C-9AACE7768DD1					No	YES		Tumor resection	YES	14	Negative	Post (prior bilateral ovariectomy OR >12 mo since LMP with no prior hysterectomy)
TCGA-B6-A1KF-01A					68	Axillary lymph node dissection alone		109.89.0	Nationwide Children's Hospital	TCGA-B6-A1KF-F15739	61E927F2-F19E-4BA3-8DF6-318C8BB8E3A5	TCGA-B6-A1KF					Other		NO	22	29		0		NO	44B18E8B-7AC2-442D-A36D-0E350BFD7DF6	Scheduled Follow-up Submission				No	YES		Fine needle aspiration biopsy		14	Negative	Post (prior bilateral ovariectomy OR >12 mo since LMP with no prior hysterectomy)
TCGA-A2-A0SW-01A	NO	NO	NO		82	Sentinel lymph node biopsy plus axillary dissection		72.91.0	Nationwide Children's Hospital	TCGA-A2-A0SW-F3701	11921C4C-DBDF-41E9-B605-4FF55BB12DDE	TCGA-A2-A0SW					Lumpectomy		NO	22	8		0	653		DFB9D1BB-692B-4665-B5C9-3365694A4B60					No	YES		Core needle biopsy		15	Negative	Post (prior bilateral ovariectomy OR >12 mo since LMP with no prior hysterectomy)
TCGA-AO-A0J5-01A					48	Axillary lymph node dissection alone		56.91.0	Nationwide Children's Hospital	TCGA-AO-A0J5-F19407	9C35625C-89D6-48BA-AE91-2B8411B85217	TCGA-AO-A0J5					Modified Radical Mastectomy		NO	22	12		0			D473C614-599E-4436-911D-16EA578EFD7E	Scheduled Follow-up Submission			Ductal/micropapillary	Yes	YES		Core needle biopsy		2	Close	Pre (<6 months since LMP AND no prior bilateral ovariectomy AND not on estrogen replacement)
TCGA-A1-A0SE-01A					56	Sentinel lymph node biopsy plus axillary dissection		72.91.0	Nationwide Children's Hospital			TCGA-A1-A0SE					Modified Radical Mastectomy			22			0			0D86379F-703D-4ADA-A107-94B98639BFC4				invasive ductal and lobular carcinoma	No	YES		Core needle biopsy		8	Negative	Pre (<6 months since LMP AND no prior bilateral ovariectomy AND not on estrogen replacement)
TCGA-GM-A2DA-01A					46	Axillary lymph node dissection alone		177.74.0	Nationwide Children's Hospital	TCGA-GM-A2DA-F47040	1FE24E96-5D31-480A-9AA9-C2702EE3ABAF	TCGA-GM-A2DA					Modified Radical Mastectomy		NO	22	21		0		YES	3CA16286-1912-4CAB-99AA-2A1035BC57CA					No	YES		Fine needle aspiration biopsy	NO	13	Negative	Post (prior bilateral ovariectomy OR >12 mo since LMP with no prior hysterectomy)
TCGA-BH-A0EA-01A					72			85.86.0	Nationwide Children's Hospital	TCGA-BH-A0EA-F58566	4E9DAD81-E003-4EE4-88B8-99136572258C	TCGA-BH-A0EA					Other			22	14		0		NO	17959EF1-401A-4818-B054-57ABB9B12907					No	YES		Core needle biopsy	NO	4	Negative	Post (prior bilateral ovariectomy OR >12 mo since LMP with no prior hysterectomy)
TCGA-C8-A8HP-01A					59	Axillary lymph node dissection alone		372.40.0	Nationwide Children's Hospital	TCGA-C8-A8HP-F69610	91FF3ABD-E5CD-49E0-BDE9-3D9971E451A6	TCGA-C8-A8HP					Modified Radical Mastectomy			22	15		0			E8C26C32-A7B9-49AE-B601-325729DD0378					No	YES		Core needle biopsy	NO	9	Negative	Post (prior bilateral ovariectomy OR >12 mo since LMP with no prior hysterectomy)
TCGA-A8-A095-01A					45			47.98.0	Nationwide Children's Hospital	TCGA-A8-A095-F40554	6CCE328F-29A6-4589-B6C4-32FBE8EBA27E	TCGA-A8-A095					Other			22	23		0			C29288E9-3E0F-42CE-B233-719EBB0F6EFC					No	YES			NO		Negative	Pre (<6 months since LMP AND no prior bilateral ovariectomy AND not on estrogen replacement)
TCGA-AC-A23G-01A					76			202.70.0	Nationwide Children's Hospital	TCGA-AC-A23G-F43241	CBABBD3D-7093-4CB3-9F87-A561F537C731	TCGA-AC-A23G					Other			22	15		0		NO	1DBE4CAE-B9B0-42AF-83B3-1B0F61FDCEAB					No	YES		Core needle biopsy	NO	8	Negative	Post (prior bilateral ovariectomy OR >12 mo since LMP with no prior hysterectomy)
TCGA-AC-A23G-11A					76			202.70.0	Nationwide Children's Hospital	TCGA-AC-A23G-F43241	CBABBD3D-7093-4CB3-9F87-A561F537C731	TCGA-AC-A23G					Other			22	15		0		NO	1DBE4CAE-B9B0-42AF-83B3-1B0F61FDCEAB					No	YES		Core needle biopsy	NO	8	Negative	Post (prior bilateral ovariectomy OR >12 mo since LMP with no prior hysterectomy)
TCGA-BH-A0DE-01A					62			85.86.0	Nationwide Children's Hospital	TCGA-BH-A0DE-F63543	BC05D1FA-6912-499B-8634-5B1EBA26C03A	TCGA-BH-A0DE					Other			22	12		0		NO	2971F922-CCAA-4195-81F4-6A341A887AFB					No	YES		Core needle biopsy	NO	2	Negative	Post (prior bilateral ovariectomy OR >12 mo since LMP with no prior hysterectomy)
TCGA-BH-A0DE-11A					62			85.86.0	Nationwide Children's Hospital	TCGA-BH-A0DE-F63543	BC05D1FA-6912-499B-8634-5B1EBA26C03A	TCGA-BH-A0DE					Other			22	12		0		NO	2971F922-CCAA-4195-81F4-6A341A887AFB					No	YES		Core needle biopsy	NO	2	Negative	Post (prior bilateral ovariectomy OR >12 mo since LMP with no prior hysterectomy)
TCGA-GM-A2DM-01A					57	Sentinel node biopsy alone		167.75.0	Nationwide Children's Hospital	TCGA-GM-A2DM-F47104	3ACB5CDD-7AFC-45D0-9145-0EC2DD8EE8E0	TCGA-GM-A2DM					Lumpectomy		YES	22	22		0		NO	1AEE8B97-A814-442C-BCF8-852C844D6514					No	YES		Core needle biopsy	NO	2	Negative	Post (prior bilateral ovariectomy OR >12 mo since LMP with no prior hysterectomy)
TCGA-B6-A0I8-01A	YES	YES	YES		46	No axillary staging		56.91.0	Nationwide Children's Hospital	TCGA-B6-A0I8-F12607	939A3148-247E-4863-9E71-A8EB0B343009	TCGA-B6-A0I8							NO	22	1	746	0	746		01A92B6E-CDC5-464B-B857-2AA4696424BC	Scheduled Follow-up Submission				No	YES	Biopsy, NOS	Other method, specify:		0		Indeterminate (neither Pre or Postmenopausal)
TCGA-EW-A1PC-01B					66	Sentinel node biopsy alone		216.64.0	Nationwide Children's Hospital	TCGA-EW-A1PC-F29681	A626E120-7532-413F-8810-E8EA00F76B76	TCGA-EW-A1PC		3 Point Scale	3 Point Scale		Modified Radical Mastectomy		YES	22	26		0		NO	3364CAD9-FDEA-4760-9391-E6E4BFD0CDC3	Scheduled Follow-up Submission				No	YES		Core needle biopsy		2	Negative	Post (prior bilateral ovariectomy OR >12 mo since LMP with no prior hysterectomy)
TCGA-A8-A092-01A					48			47.98.0	Nationwide Children's Hospital	TCGA-A8-A092-F40556	08BBC200-9E93-4FC1-8382-1CBF2310477F	TCGA-A8-A092					Other			22	23		0			39A4EC83-6B0F-420D-A2A6-009916778D52					No	YES			NO		Negative	Pre (<6 months since LMP AND no prior bilateral ovariectomy AND not on estrogen replacement)
TCGA-AO-A0J7-01A					71	Sentinel lymph node biopsy plus axillary dissection		56.91.0	Nationwide Children's Hospital	TCGA-AO-A0J7-F15480	39B5539A-E3E4-4585-9081-D1FDC294262F	TCGA-AO-A0J7					Modified Radical Mastectomy		NO	22	22		0			EE048CBE-1813-4BDE-850C-79CF13B5E99F				Ductal & Mucinous	No	YES		Core needle biopsy		11	Negative	Post (prior bilateral ovariectomy OR >12 mo since LMP with no prior hysterectomy)
TCGA-A7-A3RF-01A					79	Sentinel node biopsy alone		227.61.0	Nationwide Children's Hospital	TCGA-A7-A3RF-F40413	AC15B3B7-EBCC-4CCB-9491-7D2BA72CF137	TCGA-A7-A3RF	Negative			Other	Lumpectomy	Left breast reexcision	NO	22	19		0			AFD96C98-D828-462C-9FBC-5DE5EE64F97C					No	YES		Core needle biopsy	NO	2	Positive	Post (prior bilateral ovariectomy OR >12 mo since LMP with no prior hysterectomy)
TCGA-A2-A0YM-01A					67	Other (specify)	Sentinel lymph node biopsy and non-sentinel lymph node biopsy	74.88.0	Nationwide Children's Hospital	TCGA-A2-A0YM-F15767	5A91256B-618E-4365-9DE5-864FDFC51EE4	TCGA-A2-A0YM					Lumpectomy		YES	22	30		0			EEB96EDF-3F01-4D4F-84EB-0B53B945C440	Scheduled Follow-up Submission				No	YES		Core needle biopsy		5	Negative	Post (prior bilateral ovariectomy OR >12 mo since LMP with no prior hysterectomy)
TCGA-C8-A1HE-01A					59	Axillary lymph node dissection alone		109.89.0	Nationwide Children's Hospital	TCGA-C8-A1HE-F20269	16CB3317-31C3-4E95-9B3B-0EBE48FFF665	TCGA-C8-A1HE					Other		NO	22	9		0		NO	A1CE2BE5-0941-4E21-BC77-BA3507330138	Scheduled Follow-up Submission				No	YES	Patey's Surgery	Other method, specify:		5	Negative	Post (prior bilateral ovariectomy OR >12 mo since LMP with no prior hysterectomy)
TCGA-AR-A0TR-01A					68	Sentinel lymph node biopsy plus axillary dissection		72.91.0	Nationwide Children's Hospital	TCGA-AR-A0TR-F18771	C7428C57-68C1-4574-81BA-167AAA258024	TCGA-AR-A0TR					Modified Radical Mastectomy		NO	22	12		0			84291684-8F8F-43A6-92C0-6FB0D704D4FA	Scheduled Follow-up Submission				No	YES	Biopsy not specified	Other method, specify:		27	Negative	Post (prior bilateral ovariectomy OR >12 mo since LMP with no prior hysterectomy)
TCGA-S3-AA17-01A					64	Sentinel node biopsy alone		379.35.0	Nationwide Children's Hospital	TCGA-S3-AA17-F67708	47914404-6847-4D22-91E8-F2BA8618EE3E	TCGA-S3-AA17		3 Point Scale	3 Point Scale		Simple Mastectomy		YES	22	11		0			989AC530-4149-4754-A855-679ECFDCE2B0					No	YES		Core needle biopsy	NO	2	Negative	Post (prior bilateral ovariectomy OR >12 mo since LMP with no prior hysterectomy)
TCGA-BH-A0HA-01A					31			96.80.0	Nationwide Children's Hospital	TCGA-BH-A0HA-F43320	3BFD818A-CF1F-4459-9B36-7CAD9D475D5B	TCGA-BH-A0HA					Other			22	17		0		NO	720FF635-7D7A-461C-A8EE-FB0FDC28C7DC					No	YES		Core needle biopsy	NO	4	Negative	Pre (<6 months since LMP AND no prior bilateral ovariectomy AND not on estrogen replacement)
TCGA-BH-A0HA-11A					31			96.80.0	Nationwide Children's Hospital	TCGA-BH-A0HA-F43320	3BFD818A-CF1F-4459-9B36-7CAD9D475D5B	TCGA-BH-A0HA					Other			22	17		0		NO	720FF635-7D7A-461C-A8EE-FB0FDC28C7DC					No	YES		Core needle biopsy	NO	4	Negative	Pre (<6 months since LMP AND no prior bilateral ovariectomy AND not on estrogen replacement)
TCGA-BH-A0GZ-01A	NO	NO	NO	NO	62	Sentinel lymph node biopsy plus axillary dissection		61.89.0	Nationwide Children's Hospital	TCGA-BH-A0GZ-F4697	6B3FE8B6-3E78-48C6-8CE0-77EFFD2F5DF5	TCGA-BH-A0GZ	Negative				Other		NO	22	16		0			A37DDD5A-D81D-43A8-A19E-183514D6E0C9					No	YES		Core needle biopsy		14	Negative	Post (prior bilateral ovariectomy OR >12 mo since LMP with no prior hysterectomy)
TCGA-E2-A1IO-01A					37	Sentinel node biopsy alone		117.79.0	Nationwide Children's Hospital	TCGA-E2-A1IO-F70391	E33C2350-FCFD-48B6-9444-E29E22BB64DD	TCGA-E2-A1IO		3 Point Scale	3 Point Scale		Lumpectomy		NO	22	16		0		NO	2D0DD59F-79E3-4106-A932-28441EB7D5CE					No	YES		Core needle biopsy	NO	1	Negative	Pre (<6 months since LMP AND no prior bilateral ovariectomy AND not on estrogen replacement)
TCGA-E2-A1IO-11A					37	Sentinel node biopsy alone		117.79.0	Nationwide Children's Hospital	TCGA-E2-A1IO-F70391	E33C2350-FCFD-48B6-9444-E29E22BB64DD	TCGA-E2-A1IO		3 Point Scale	3 Point Scale		Lumpectomy		NO	22	16		0		NO	2D0DD59F-79E3-4106-A932-28441EB7D5CE					No	YES		Core needle biopsy	NO	1	Negative	Pre (<6 months since LMP AND no prior bilateral ovariectomy AND not on estrogen replacement)
TCGA-BH-A0HQ-01A					56	Sentinel node biopsy alone		56.91.0	Nationwide Children's Hospital	TCGA-BH-A0HQ-F4795	3116F5DA-E215-4E25-808D-988778A6B552	TCGA-BH-A0HQ					Other		YES	22	16		0			70016A04-8B81-4D49-90C8-9569BF1BAE21					No	YES		Core needle biopsy		4	Negative	Post (prior bilateral ovariectomy OR >12 mo since LMP with no prior hysterectomy)
TCGA-D8-A27K-01A					47	Axillary lymph node dissection alone		147.76.0	Nationwide Children's Hospital	TCGA-D8-A27K-F72201	A434782B-9E68-4CAB-9DC0-41AF7599933F	TCGA-D8-A27K					Modified Radical Mastectomy		NO	22	29		0		NO	CF13B263-86BB-4629-81D2-88E4D355FB2D					No	YES		Fine needle aspiration biopsy	NO	17	Negative	Post (prior bilateral ovariectomy OR >12 mo since LMP with no prior hysterectomy)
TCGA-E2-A10F-01A					47	Sentinel node biopsy alone		80.84.0	Nationwide Children's Hospital	TCGA-E2-A10F-F17187	30AF5AC3-356D-445F-AB37-B36BE75AE6EB	TCGA-E2-A10F					Lumpectomy		NO	22	27		0			1D5B7FBB-E197-4C87-ADBD-6E0A2D4ED1DA	Scheduled Follow-up Submission				No	YES		Core needle biopsy		2	Negative	Pre (<6 months since LMP AND no prior bilateral ovariectomy AND not on estrogen replacement)
TCGA-S3-AA15-01A					51	Sentinel lymph node biopsy plus axillary dissection		379.35.0	Nationwide Children's Hospital	TCGA-S3-AA15-F67625	516DF8F3-0887-44F0-B851-A01356DE4536	TCGA-S3-AA15			3 Point Scale		Simple Mastectomy		YES	22	7		0			B314595D-1148-44D7-8095-B90ED5688B95					No	YES		Core needle biopsy	NO	13	Negative	Post (prior bilateral ovariectomy OR >12 mo since LMP with no prior hysterectomy)
TCGA-AC-A62X-01A					72	Axillary lymph node dissection alone		305.51.0	Nationwide Children's Hospital	TCGA-AC-A62X-F64105	197F52A1-868A-492C-8E1B-A887CED07862	TCGA-AC-A62X					Modified Radical Mastectomy		NO	22	26		0			B621534C-0992-49AC-9D9C-76D89EF52BB9					No	YES		Core needle biopsy	NO	10	Negative	Post (prior bilateral ovariectomy OR >12 mo since LMP with no prior hysterectomy)
TCGA-B6-A0RM-01A					57	No axillary staging		72.91.0	Nationwide Children's Hospital	TCGA-B6-A0RM-F13797	FAE88C3C-4AE1-4274-B83F-EDF870D50E59	TCGA-B6-A0RM							NO	22	12		0			289904F6-0504-45CB-BE6F-3661BA0704FF	Scheduled Follow-up Submission				No	YES	Biopsy, NOS	Other method, specify:		0		Indeterminate (neither Pre or Postmenopausal)
TCGA-A8-A06Z-01A					84			47.98.0	Nationwide Children's Hospital			TCGA-A8-A06Z					Other			22			0			43FCDF6D-B8F9-4C74-8160-7EC8E141B944					No	YES						Post (prior bilateral ovariectomy OR >12 mo since LMP with no prior hysterectomy)
TCGA-AC-A6IW-01A					73	Sentinel node biopsy alone		338.46.0	Nationwide Children's Hospital	TCGA-AC-A6IW-F64106	A62988AE-F527-4DAB-B4F0-F6FD96DC156F	TCGA-AC-A6IW					Simple Mastectomy		YES	22	26		0			0915F4E7-77EA-4ED1-BB83-4BE890C26E35					No	YES		Core needle biopsy	NO	2	Negative	Post (prior bilateral ovariectomy OR >12 mo since LMP with no prior hysterectomy)
TCGA-E2-A574-01A					44	Sentinel node biopsy alone		305.51.0	Nationwide Children's Hospital	TCGA-E2-A574-F67581	4F60D388-7BCF-4844-A47B-E143279BEA01	TCGA-E2-A574					Lumpectomy		NO	22	6		0			1986E775-1B9A-4A7C-BB67-847C22FC5135					No	YES		Core needle biopsy	NO	4	Negative	Pre (<6 months since LMP AND no prior bilateral ovariectomy AND not on estrogen replacement)
TCGA-4H-AAAK-01A					50	Axillary lymph node dissection alone		379.35.0	Nationwide Children's Hospital	TCGA-4H-AAAK-F67414	2BC6A238-0838-44AB-9DEA-7A127FF96BEF	TCGA-4H-AAAK		3 Point Scale	3 Point Scale		Modified Radical Mastectomy		NO	22	13		0			37B90D73-F869-4F2F-8A83-5CB58398B8B3					No	YES		Core needle biopsy	NO	14	Negative	Post (prior bilateral ovariectomy OR >12 mo since LMP with no prior hysterectomy)
TCGA-E2-A14Z-01A			NO		64	Sentinel node biopsy alone		85.86.0	Nationwide Children's Hospital	TCGA-E2-A14Z-F18790	C99B50BB-89E6-456F-B0E0-2F621948028C	TCGA-E2-A14Z					Lumpectomy		NO	22	4		0	188	NO	841DD775-B277-4B2B-8E2E-F7A472548697	Scheduled Follow-up Submission				No	YES		Tumor resection		1	Negative	Post (prior bilateral ovariectomy OR >12 mo since LMP with no prior hysterectomy)
TCGA-OL-A6VO-01A					43	Sentinel node biopsy alone		338.46.0	Nationwide Children's Hospital	TCGA-OL-A6VO-F59365	E7A38310-96E2-4B1D-93D6-BF1D8DC187E4	TCGA-OL-A6VO					Lumpectomy			22	10		0			F50A5976-0A7E-4D49-90FB-5685D75163E0					No	YES		Core needle biopsy	NO	7	Negative
TCGA-GM-A2DH-01A					58	Sentinel node biopsy alone		167.75.0	Nationwide Children's Hospital	TCGA-GM-A2DH-F47081	42FCC169-41BB-48F3-BB58-86689559BD62	TCGA-GM-A2DH					Simple Mastectomy		YES	22	22		0		NO	32DEAAE8-AB56-413A-B0EF-C5E6F2D22968					No	YES		Core needle biopsy	NO	2	Negative	Post (prior bilateral ovariectomy OR >12 mo since LMP with no prior hysterectomy)
TCGA-AN-A0FW-01A					67	No axillary staging		56.91.0	Nationwide Children's Hospital	TCGA-AN-A0FW-F68966	09AE2056-27E8-4B1D-B3BA-67034B18CFEC	TCGA-AN-A0FW					Modified Radical Mastectomy		NO	22	24		0			C687CB85-C0A1-427A-AF5B-E15A15D0E068					No	YES		Tumor resection	YES	14	Negative	Post (prior bilateral ovariectomy OR >12 mo since LMP with no prior hysterectomy)
TCGA-AC-A2FO-01A					65	Other (specify)	Sentinel lymph node plus Level I and Level II lymph nodes	167.75.0	Nationwide Children's Hospital	TCGA-AC-A2FO-F43223	EF71A0D0-16AB-45A4-A42D-625AFEF971B8	TCGA-AC-A2FO					Simple Mastectomy		NO	22	15		0		NO	F009D586-94FE-4829-A6CE-95D021EABD96					No	YES		Core needle biopsy	NO	10	Negative	Post (prior bilateral ovariectomy OR >12 mo since LMP with no prior hysterectomy)
TCGA-AC-A2FO-11A					65	Other (specify)	Sentinel lymph node plus Level I and Level II lymph nodes	167.75.0	Nationwide Children's Hospital	TCGA-AC-A2FO-F43223	EF71A0D0-16AB-45A4-A42D-625AFEF971B8	TCGA-AC-A2FO					Simple Mastectomy		NO	22	15		0		NO	F009D586-94FE-4829-A6CE-95D021EABD96					No	YES		Core needle biopsy	NO	10	Negative	Post (prior bilateral ovariectomy OR >12 mo since LMP with no prior hysterectomy)
TCGA-AR-A24S-01A					61	Sentinel lymph node biopsy plus axillary dissection		142.79.0	Nationwide Children's Hospital	TCGA-AR-A24S-F31496	C02A0731-B37F-4A25-87C8-C4BAE202D900	TCGA-AR-A24S					Other		YES	22	4		0			AE193D78-5500-446F-ABF9-10BD4C19DD8B	Scheduled Follow-up Submission				No	YES		Core needle biopsy		4	Negative	Post (prior bilateral ovariectomy OR >12 mo since LMP with no prior hysterectomy)
TCGA-E2-A1IK-01A					71	Sentinel node biopsy alone		117.79.0	Nationwide Children's Hospital	TCGA-E2-A1IK-F70395	C706AB33-CD90-495B-AD28-271551DB85A8	TCGA-E2-A1IK					Lumpectomy		NO	22	17		0		NO	7C589EC1-6F2D-4CDA-8654-8C5FEB152964					No	YES		Tumor resection	NO	6	Negative	Post (prior bilateral ovariectomy OR >12 mo since LMP with no prior hysterectomy)
TCGA-BH-A1FU-01A					44			120.77.0	Nationwide Children's Hospital			TCGA-BH-A1FU					Modified Radical Mastectomy			22			0			72DF00DD-6FAB-497E-93C5-8C5A6E8057FD					No	YES		Fine needle aspiration biopsy		5
TCGA-BH-A1FU-11A					44			120.77.0	Nationwide Children's Hospital			TCGA-BH-A1FU					Modified Radical Mastectomy			22			0			72DF00DD-6FAB-497E-93C5-8C5A6E8057FD					No	YES		Fine needle aspiration biopsy		5
TCGA-B6-A0RL-01A					60	Axillary lymph node dissection alone		72.91.0	Nationwide Children's Hospital	TCGA-B6-A0RL-F13796	B2545806-EF62-435D-8C96-4BE1AFC4178E	TCGA-B6-A0RL					Modified Radical Mastectomy		NO	22	12		0			8AFE2FF4-CEB8-47C3-941F-81379BA6D2B6	Scheduled Follow-up Submission				No	YES		Fine needle aspiration biopsy		16	Negative
TCGA-BH-A0HO-01A					48	Sentinel lymph node biopsy plus axillary dissection		56.91.0	Nationwide Children's Hospital	TCGA-BH-A0HO-F4771	58E9756A-3F14-478E-8CF9-BFFB29089102	TCGA-BH-A0HO					Other		YES	22	16		0			0AEA1148-D5DD-4CE7-9961-DEF75214353D					No	YES		Core needle biopsy		18	Negative	Pre (<6 months since LMP AND no prior bilateral ovariectomy AND not on estrogen replacement)
TCGA-BH-A0DT-01A					41			93.87.0	Nationwide Children's Hospital	TCGA-BH-A0DT-F59149	547CCD51-6C97-4C0B-9A88-08154FBB4C87	TCGA-BH-A0DT					Other			22	1		0		NO	2A20F626-8DD6-4360-929A-C2A229D23083					No	YES		Core needle biopsy	NO	18	Negative	Pre (<6 months since LMP AND no prior bilateral ovariectomy AND not on estrogen replacement)
TCGA-BH-A0DT-11A					41			93.87.0	Nationwide Children's Hospital	TCGA-BH-A0DT-F59149	547CCD51-6C97-4C0B-9A88-08154FBB4C87	TCGA-BH-A0DT					Other			22	1		0		NO	2A20F626-8DD6-4360-929A-C2A229D23083					No	YES		Core needle biopsy	NO	18	Negative	Pre (<6 months since LMP AND no prior bilateral ovariectomy AND not on estrogen replacement)
TCGA-E9-A1RA-01A					48	Axillary lymph node dissection alone		120.77.0	Nationwide Children's Hospital	TCGA-E9-A1RA-F39519	46EE054F-0DB7-413D-9436-92212E47D209	TCGA-E9-A1RA							NO	22	24		0		NO	8F03C02A-41D0-40E7-B2E9-A03299E0B155					No	YES	Lumpectomy	Other method, specify:	NO	10	Negative	Pre (<6 months since LMP AND no prior bilateral ovariectomy AND not on estrogen replacement)
TCGA-D8-A1XT-01A					61	Axillary lymph node dissection alone		124.81.0	Nationwide Children's Hospital	TCGA-D8-A1XT-F29454	1DBB325B-97FD-4160-A1DB-1849297B9592	TCGA-D8-A1XT					Modified Radical Mastectomy		NO	22	26		0		NO	46AD89C2-BBD7-49AC-8031-B4F3DD46D0AA	Scheduled Follow-up Submission				No	YES		Fine needle aspiration biopsy		10	Negative	Post (prior bilateral ovariectomy OR >12 mo since LMP with no prior hysterectomy)
TCGA-AR-A24X-01A					52	Sentinel lymph node biopsy plus axillary dissection		142.79.0	Nationwide Children's Hospital	TCGA-AR-A24X-F49505	6283A368-C360-4D7E-B284-5AB8F0FE43D6	TCGA-AR-A24X					Simple Mastectomy		YES	22	2		0			2221AACC-78F7-4770-8B5F-F95C53B0148C				Mixed invasive ductal and invasive lobular	No	YES		Core needle biopsy		7	Negative	Pre (<6 months since LMP AND no prior bilateral ovariectomy AND not on estrogen replacement)
TCGA-EW-A2FW-01A					52	Sentinel node biopsy alone		155.74.0	Nationwide Children's Hospital	TCGA-EW-A2FW-F42062	15C65211-A67D-4438-BA46-7DE122DB17FB	TCGA-EW-A2FW		3 Point Scale	3 Point Scale		Lumpectomy		YES	22	10		0		NO	ABB21BB1-77F6-4F4A-AFAC-92BE73A194C1				invasive papillary carcinoma		YES		Core needle biopsy	NO	6	Negative	Post (prior bilateral ovariectomy OR >12 mo since LMP with no prior hysterectomy)
TCGA-C8-A26Z-01A					59			147.76.0	Nationwide Children's Hospital	TCGA-C8-A26Z-F70835	EA721DF8-5AD0-46F3-A433-3CEF5C43AF19	TCGA-C8-A26Z					Other			22	9		0		NO	DC18E065-EFD0-4FA4-825A-EE6C43F17845					No	YES	Patey's Surgery	Other method, specify:	NO		Negative	Post (prior bilateral ovariectomy OR >12 mo since LMP with no prior hysterectomy)
TCGA-A7-A13E-01A	YES	YES	NO		62	Sentinel lymph node biopsy plus axillary dissection		96.80.0	Nationwide Children's Hospital	TCGA-A7-A13E-F30405	10F815AF-1701-4E90-A5B7-C9A30984BF5E	TCGA-A7-A13E					Lumpectomy		NO	22	9		0	556		00C1F779-F1CD-4F67-82D0-2AC6A53169F8	Additional New Tumor Event				No	YES		Core needle biopsy		12	Negative	Post (prior bilateral ovariectomy OR >12 mo since LMP with no prior hysterectomy)	1+			Negative
TCGA-A7-A13E-01B	YES	YES	NO		62	Sentinel lymph node biopsy plus axillary dissection		96.80.0	Nationwide Children's Hospital	TCGA-A7-A13E-F30405	10F815AF-1701-4E90-A5B7-C9A30984BF5E	TCGA-A7-A13E					Lumpectomy		NO	22	9		0	556		00C1F779-F1CD-4F67-82D0-2AC6A53169F8	Additional New Tumor Event				No	YES		Core needle biopsy		12	Negative	Post (prior bilateral ovariectomy OR >12 mo since LMP with no prior hysterectomy)	1+			Negative
TCGA-A7-A13E-11A	YES	YES	NO		62	Sentinel lymph node biopsy plus axillary dissection		96.80.0	Nationwide Children's Hospital	TCGA-A7-A13E-F30405	10F815AF-1701-4E90-A5B7-C9A30984BF5E	TCGA-A7-A13E					Lumpectomy		NO	22	9		0	556		00C1F779-F1CD-4F67-82D0-2AC6A53169F8	Additional New Tumor Event				No	YES		Core needle biopsy		12	Negative	Post (prior bilateral ovariectomy OR >12 mo since LMP with no prior hysterectomy)	1+			Negative
TCGA-BH-A0B7-01A					42			85.86.0	Nationwide Children's Hospital	TCGA-BH-A0B7-F58717	9C4412C3-9117-491D-9B4E-9579762E7EF3	TCGA-BH-A0B7					Other			22	22		0		NO	F0477796-6AB2-44B3-86FD-BF5CE7320CB7					No	YES		Core needle biopsy	NO	17	Negative	Pre (<6 months since LMP AND no prior bilateral ovariectomy AND not on estrogen replacement)
TCGA-BH-A0B7-11A					42			85.86.0	Nationwide Children's Hospital	TCGA-BH-A0B7-F58717	9C4412C3-9117-491D-9B4E-9579762E7EF3	TCGA-BH-A0B7					Other			22	22		0		NO	F0477796-6AB2-44B3-86FD-BF5CE7320CB7					No	YES		Core needle biopsy	NO	17	Negative	Pre (<6 months since LMP AND no prior bilateral ovariectomy AND not on estrogen replacement)
TCGA-D8-A27R-01A					41	Axillary lymph node dissection alone		147.76.0	Nationwide Children's Hospital	TCGA-D8-A27R-F29700	6A541EC5-15E4-48FD-B3AA-B0EFBE8FDFDB	TCGA-D8-A27R					Modified Radical Mastectomy		NO	22	28		0		NO	9F310038-3146-46FB-AC94-BF3D268DD621	Scheduled Follow-up Submission				No	YES		Core needle biopsy		11	Negative	Post (prior bilateral ovariectomy OR >12 mo since LMP with no prior hysterectomy)
TCGA-A8-A0A2-01A					66			56.91.0	Nationwide Children's Hospital			TCGA-A8-A0A2					Other			22			0			43DF3693-09A5-4FC0-B5FF-D5CC73C6EB6B					No	YES					Negative	Post (prior bilateral ovariectomy OR >12 mo since LMP with no prior hysterectomy)
TCGA-A1-A0SB-01A					70	Sentinel node biopsy alone		117.79.0	Nationwide Children's Hospital			TCGA-A1-A0SB					Lumpectomy			22			0		NO	B96A8776-00E5-4E69-8279-C11BA4B3D366				Adenoid Cystic Carcinoma	No	YES		Fine needle aspiration biopsy		2	Negative	Post (prior bilateral ovariectomy OR >12 mo since LMP with no prior hysterectomy)
TCGA-AC-A2QH-01A					58	Axillary lymph node dissection alone		177.74.0	Nationwide Children's Hospital	TCGA-AC-A2QH-F64100	91E76EF9-3B27-4249-8F36-04C648DEAA31	TCGA-AC-A2QH					Modified Radical Mastectomy		YES	22	26		0		NO	FC493905-E96A-4FA4-BF99-014F736EE8B3					No	YES		Core needle biopsy	NO	22	Negative	Post (prior bilateral ovariectomy OR >12 mo since LMP with no prior hysterectomy)
TCGA-AC-A2QH-01B					58	Axillary lymph node dissection alone		177.74.0	Nationwide Children's Hospital	TCGA-AC-A2QH-F64100	91E76EF9-3B27-4249-8F36-04C648DEAA31	TCGA-AC-A2QH					Modified Radical Mastectomy		YES	22	26		0		NO	FC493905-E96A-4FA4-BF99-014F736EE8B3					No	YES		Core needle biopsy	NO	22	Negative	Post (prior bilateral ovariectomy OR >12 mo since LMP with no prior hysterectomy)
TCGA-E9-A3QA-01A					33	Axillary lymph node dissection alone		227.61.0	Nationwide Children's Hospital	TCGA-E9-A3QA-F66100	32054674-B4A7-45C1-AF24-7707709AD516	TCGA-E9-A3QA								22	2		0		NO	1739A789-FF6B-4B40-A38B-3FD6CAF2753A					No	YES		Tumor resection	NO	14	Negative	Pre (<6 months since LMP AND no prior bilateral ovariectomy AND not on estrogen replacement)
TCGA-BH-A1ET-01A					55			103.79.0	Nationwide Children's Hospital			TCGA-BH-A1ET					Other			22			0			A014459C-A00F-4AFA-AFE2-5AE8BF84C202					No	YES		Fine needle aspiration biopsy		19
TCGA-BH-A1ET-11B					55			103.79.0	Nationwide Children's Hospital			TCGA-BH-A1ET					Other			22			0			A014459C-A00F-4AFA-AFE2-5AE8BF84C202					No	YES		Fine needle aspiration biopsy		19
TCGA-C8-A133-01A					65	Axillary lymph node dissection alone		93.87.0	Nationwide Children's Hospital			TCGA-C8-A133					Modified Radical Mastectomy			22			0			ACA5485A-0DB1-4D18-B7BE-77F7BCBBDB69				ductal/mucinous	No	YES	Modified Radical Masectomy	Other method, specify:		26	Negative	Post (prior bilateral ovariectomy OR >12 mo since LMP with no prior hysterectomy)
TCGA-OL-A5D6-01A					71	Sentinel node biopsy alone		288.55.0	Nationwide Children's Hospital	TCGA-OL-A5D6-F55437	9B1D5A06-6684-47E7-B1BC-96A9FFE8BA2A	TCGA-OL-A5D6					Simple Mastectomy			22	10		0			03B32027-E299-4867-B933-8D6CBDB57165					No	YES		Fine needle aspiration biopsy	NO	2	Negative	Post (prior bilateral ovariectomy OR >12 mo since LMP with no prior hysterectomy)
TCGA-E2-A56Z-01A					69	Sentinel lymph node biopsy plus axillary dissection		305.51.0	Nationwide Children's Hospital	TCGA-E2-A56Z-F67584	8EFC436C-C4BE-4ADF-8B69-B4055EE66553	TCGA-E2-A56Z					Lumpectomy		NO	22	6		0			B8AFBBBE-49A3-448B-AFEB-5C50CA2C1777					No	YES		Core needle biopsy	NO	16	Negative	Post (prior bilateral ovariectomy OR >12 mo since LMP with no prior hysterectomy)
TCGA-AN-A0XT-01A					54			74.88.0	Nationwide Children's Hospital	TCGA-AN-A0XT-F68960	837B572D-29D8-4983-8304-068372BD90DC	TCGA-AN-A0XT								22	23		0		NO	9AA031DB-4F27-4B6F-B0C2-2A9D75F8ADB1					No	YES		Tumor resection	YES	17	Negative	Post (prior bilateral ovariectomy OR >12 mo since LMP with no prior hysterectomy)
TCGA-E9-A1RG-01A					62	Axillary lymph node dissection alone		120.77.0	Nationwide Children's Hospital	TCGA-E9-A1RG-F39534	8AF68D77-E97C-4EA0-9609-FE1BC59C0186	TCGA-E9-A1RG					Lumpectomy		NO	22	24		0		NO	371BEAD3-2D37-4784-83C6-62E5A6DE8C9B					No	YES		Cytology (e.g. Peritoneal or pleural fluid)	YES	10	Negative	Post (prior bilateral ovariectomy OR >12 mo since LMP with no prior hysterectomy)
TCGA-B6-A0RP-01A	YES	NO	NO		73	Axillary lymph node dissection alone		72.91.0	Nationwide Children's Hospital	TCGA-B6-A0RP-F13786	3A57F47C-7FC0-48B0-9F95-B5C63CEC73BE	TCGA-B6-A0RP	Negative			Modified radical mastectomy	Lumpectomy		NO	22	12		0	2787		C8373414-FA11-4A9E-856B-539B27A67789	Scheduled Follow-up Submission			ductal/lobular	No	YES	Biopsy, NOS	Other method, specify:		15	Positive	Post (prior bilateral ovariectomy OR >12 mo since LMP with no prior hysterectomy)
TCGA-A2-A4S2-01A					62	Axillary lymph node dissection alone		271.57.0	Nationwide Children's Hospital	TCGA-A2-A4S2-F59085	89751129-F1B3-48E2-9375-C334B436639B	TCGA-A2-A4S2		3 Point Scale	3 Point Scale		Modified Radical Mastectomy		NO	22	30		0			44880730-17AA-4F42-A7E6-1DC9820AF741					No	YES		Core needle biopsy	NO	10	Negative	Post (prior bilateral ovariectomy OR >12 mo since LMP with no prior hysterectomy)
TCGA-AO-A0JG-01A					49	Axillary lymph node dissection alone		72.91.0	Nationwide Children's Hospital	TCGA-AO-A0JG-F15492	B37C0A82-E26C-40E9-AC60-492996CD6E5E	TCGA-AO-A0JG					Modified Radical Mastectomy		NO	22	22		0			38342D8A-8A70-4DF8-8332-441B351F5C70	Scheduled Follow-up Submission			Ductal & Mucinous	No	YES		Core needle biopsy		19	Close	Post (prior bilateral ovariectomy OR >12 mo since LMP with no prior hysterectomy)
TCGA-BH-A1FG-01A					88			109.89.0	Nationwide Children's Hospital			TCGA-BH-A1FG					Other			22			0			281996D6-8C9D-40C6-9C99-24EE3293D324					No	YES		Excisional Biopsy				Post (prior bilateral ovariectomy OR >12 mo since LMP with no prior hysterectomy)
TCGA-BH-A1FG-11B					88			109.89.0	Nationwide Children's Hospital			TCGA-BH-A1FG					Other			22			0			281996D6-8C9D-40C6-9C99-24EE3293D324					No	YES		Excisional Biopsy				Post (prior bilateral ovariectomy OR >12 mo since LMP with no prior hysterectomy)
TCGA-E9-A2JT-01A					63	Axillary lymph node dissection alone		177.74.0	Nationwide Children's Hospital	TCGA-E9-A2JT-F40292	1B8BFE3C-EFD6-44EC-83E7-D91CA4678C10	TCGA-E9-A2JT					Lumpectomy		NO	22	15		0			CC0D2BA0-E4F7-4DB2-9EF9-5814E1451EDB					No	YES		Cytology (e.g. Peritoneal or pleural fluid)	YES	10	Negative	Post (prior bilateral ovariectomy OR >12 mo since LMP with no prior hysterectomy)
TCGA-D8-A1XO-01A					56	Axillary lymph node dissection alone		124.81.0	Nationwide Children's Hospital	TCGA-D8-A1XO-F72206	A139305D-B569-4F6F-B37F-3134FD222946	TCGA-D8-A1XO					Modified Radical Mastectomy		NO	22	29		0		NO	7C80FC02-BBDD-4A7B-8FA5-A40A9748DB41					No	YES		Core needle biopsy	NO	10	Negative	Post (prior bilateral ovariectomy OR >12 mo since LMP with no prior hysterectomy)
TCGA-D8-A1XJ-01A					76	Axillary lymph node dissection alone		124.81.0	Nationwide Children's Hospital	TCGA-D8-A1XJ-F29989	D3BBE7A7-94B5-469E-8789-88FFAE42853C	TCGA-D8-A1XJ					Modified Radical Mastectomy			22	31		0		NO	FBE45DAE-C062-45C0-A349-57792392A373	Scheduled Follow-up Submission			Ductal/Mucinous	No	YES		Fine needle aspiration biopsy		43	Negative	Post (prior bilateral ovariectomy OR >12 mo since LMP with no prior hysterectomy)
TCGA-AR-A24W-01A					55	Sentinel lymph node biopsy plus axillary dissection		142.79.0	Nationwide Children's Hospital	TCGA-AR-A24W-F49476	7B6E8320-51FE-49BF-A68A-6AB693D91DD2	TCGA-AR-A24W					Other			22	2		0			C14EC820-24F5-4A17-8040-8DAD7637C5F9					No	YES		Core needle biopsy		22	Negative	Post (prior bilateral ovariectomy OR >12 mo since LMP with no prior hysterectomy)
TCGA-AN-A0XU-01A					54			74.88.0	Nationwide Children's Hospital	TCGA-AN-A0XU-F68961	4194E7B2-A2E1-4D92-80F0-394939FBCD04	TCGA-AN-A0XU								22	23		0		NO	EC3EBC21-018C-4696-BB0D-E8A04E85F6FF					No	YES		Tumor resection	YES	16	Negative	Post (prior bilateral ovariectomy OR >12 mo since LMP with no prior hysterectomy)
TCGA-B6-A0RH-01A					51	Axillary lymph node dissection alone		85.86.0	Nationwide Children's Hospital	TCGA-B6-A0RH-F71512	8AD42059-F3DB-4B45-B375-F6321BA31CCF	TCGA-B6-A0RH	Negative				Modified Radical Mastectomy		NO	22	26		0			D9F05D8C-0D0D-487A-AC0C-4C0EBEC39836					No	YES		Incisional Biopsy	NO	23	Positive	Indeterminate (neither Pre or Postmenopausal)
TCGA-AR-A2LR-01A					49	Sentinel lymph node biopsy plus axillary dissection		177.74.0	Nationwide Children's Hospital	TCGA-AR-A2LR-F37600	22969DEA-7B38-42A9-95BD-4710D4BBFA96	TCGA-AR-A2LR					Simple Mastectomy			22	6		0		NO	893BA77A-A279-4AAF-AE31-70BAC38D73E9					No	YES		Core needle biopsy	NO	4	Negative	Post (prior bilateral ovariectomy OR >12 mo since LMP with no prior hysterectomy)
TCGA-BH-A0B1-01A					66	Sentinel lymph node biopsy plus axillary dissection		61.89.0	Nationwide Children's Hospital	TCGA-BH-A0B1-F15429	555CC286-5677-4A66-8FD4-E7B131D2E99B	TCGA-BH-A0B1					Modified Radical Mastectomy		NO	22	3		0			05AA1BBF-0D53-47F1-A88B-ECA7B9ADE49C	Scheduled Follow-up Submission				No	YES		Core needle biopsy		15	Negative	Post (prior bilateral ovariectomy OR >12 mo since LMP with no prior hysterectomy)
TCGA-D8-A146-01A					57	Axillary lymph node dissection alone		85.86.0	Nationwide Children's Hospital	TCGA-D8-A146-F20750	33ECAE33-7777-48D5-BE7F-83396199B0FC	TCGA-D8-A146					Modified Radical Mastectomy		NO	22	15		0		NO	5A0A8D54-9993-40C2-95F5-98EBA1BE5E16	Scheduled Follow-up Submission				Yes	YES		Fine needle aspiration biopsy		11	Negative	Post (prior bilateral ovariectomy OR >12 mo since LMP with no prior hysterectomy)
TCGA-AN-A03Y-01A					66	No axillary staging		47.98.0	Nationwide Children's Hospital	TCGA-AN-A03Y-F68977	53FFC456-27B7-427B-9E7B-E89905DC80E9	TCGA-AN-A03Y					Modified Radical Mastectomy		NO	22	24		0			7E5FF110-BD86-469A-BE7D-0865939339DC					No	YES		Tumor resection	YES	9	Negative	Post (prior bilateral ovariectomy OR >12 mo since LMP with no prior hysterectomy)
TCGA-BH-A0B0-01A					56			85.86.0	Nationwide Children's Hospital	TCGA-BH-A0B0-F59204	8DFE37F5-C1F5-45C1-BCE9-70A5209079F1	TCGA-BH-A0B0					Other			22	2		0		NO	2684DE3B-1D5C-4A8D-8530-7239E863D744					No	YES		Fine needle aspiration biopsy	NO	2	Negative	Peri (6-12 months since last menstrual period)
TCGA-BH-A8FZ-01A					58			360.43.0	Nationwide Children's Hospital	TCGA-BH-A8FZ-F63679	11E8283A-157A-43A1-8DB4-8F21080D28C5	TCGA-BH-A8FZ					Simple Mastectomy			22	27		0			6E8620C0-A6D2-47C2-AB2B-37ED4142E951					No	YES		Core needle biopsy	NO	7	Negative	Post (prior bilateral ovariectomy OR >12 mo since LMP with no prior hysterectomy)
TCGA-LD-A74U-01A					79	Axillary lymph node dissection alone		338.46.0	Nationwide Children's Hospital	TCGA-LD-A74U-F69186	64202B52-3947-46FF-B25B-9AC52944E2F5	TCGA-LD-A74U		3 Point Scale	3 Point Scale		Lumpectomy			22	30		0			95CF99AD-E862-4F0D-B992-78B5B764F923				Invasive lobular carcinoma, classical type, focal pleomorphic type	No	YES		Core needle biopsy	NO	12	Negative
TCGA-GM-A3XL-01A					49	Sentinel node biopsy alone		234.54.0	Nationwide Children's Hospital	TCGA-GM-A3XL-F41970	FD97C14F-E6E6-45D7-9912-84402AECAD79	TCGA-GM-A3XL					Lumpectomy		YES	22	8		0			DF09D985-D58C-4025-A522-BA6BDD107076					No	YES		Core needle biopsy	NO	4	Negative	Post (prior bilateral ovariectomy OR >12 mo since LMP with no prior hysterectomy)
TCGA-BH-A18M-01A					39			93.87.0	Nationwide Children's Hospital			TCGA-BH-A18M					Modified Radical Mastectomy			22			0		NO	024125AA-3E4F-44DC-89B6-AFA0233EC724					No	YES		Core needle biopsy		6	Negative
TCGA-BH-A18M-11A					39			93.87.0	Nationwide Children's Hospital			TCGA-BH-A18M					Modified Radical Mastectomy			22			0		NO	024125AA-3E4F-44DC-89B6-AFA0233EC724					No	YES		Core needle biopsy		6	Negative
TCGA-A2-A0CS-01A					73	Axillary lymph node dissection alone		85.86.0	Nationwide Children's Hospital	TCGA-A2-A0CS-F59316	B08C8976-E321-45FD-AC53-648FE294B2C1	TCGA-A2-A0CS					Modified Radical Mastectomy		NO	22	8		0			E0D629F3-6105-4137-97B5-B16956387A7F					No	YES	Skin biopsy	Other method, specify:	NO	15	Positive	Post (prior bilateral ovariectomy OR >12 mo since LMP with no prior hysterectomy)
TCGA-D8-A1JG-01B					62	Sentinel node biopsy alone		109.89.0	Nationwide Children's Hospital	TCGA-D8-A1JG-F72208	43A0E4B3-430E-4554-9982-A15A1C5DF509	TCGA-D8-A1JG					Lumpectomy		NO	22	29		0			15DE6759-3565-47BD-A949-34C98F5281A3					No	YES	intraoperative examination	Other method, specify:	NO	1	Negative	Post (prior bilateral ovariectomy OR >12 mo since LMP with no prior hysterectomy)
TCGA-EW-A6SA-01A					59	Sentinel node biopsy alone		334.46.0	Nationwide Children's Hospital			TCGA-EW-A6SA					Simple Mastectomy		YES	22			0			804F99AD-E435-4BA1-8EBA-715AB72D748A					No	YES		Core needle biopsy		4	Negative
TCGA-D8-A1XB-01A					62	Axillary lymph node dissection alone		120.77.0	Nationwide Children's Hospital	TCGA-D8-A1XB-F29436	D58EE9E5-C9D2-46A5-B0D5-4DE2A638DE07	TCGA-D8-A1XB					Modified Radical Mastectomy		NO	22	19		0		NO	268AE183-C70C-4B3B-A0F5-BD4F6607E95E	Scheduled Follow-up Submission				No	YES		Core needle biopsy		10	Negative	Post (prior bilateral ovariectomy OR >12 mo since LMP with no prior hysterectomy)
TCGA-V7-A7HQ-01A					75	Sentinel lymph node biopsy plus axillary dissection		338.46.0	Nationwide Children's Hospital	TCGA-V7-A7HQ-F71970	5C6DF2E3-461B-4B41-B40C-9C1ED089EE74	TCGA-V7-A7HQ	Negative	3 Point Scale	3 Point Scale	Other	Modified Radical Mastectomy	Additional resection/ margins (taken after first margin positive)	NO	22	31		0			8E7DA744-F2BF-4419-87D0-8DBB9B7AB2D4					No	YES		Tumor resection	NO	18	Positive	Post (prior bilateral ovariectomy OR >12 mo since LMP with no prior hysterectomy)
TCGA-E9-A5UP-01A					63	Axillary lymph node dissection alone		296.55.0	Nationwide Children's Hospital	TCGA-E9-A5UP-F57716	E0F63996-79B7-4B36-AAE5-2D10D7A17457	TCGA-E9-A5UP							NO	22	21		0			6DAEFF30-E785-4E41-89B8-8996D59744D0				Infiltrating papillary adenocarcinoma	No	YES		Tumor resection	NO	10	Negative	Post (prior bilateral ovariectomy OR >12 mo since LMP with no prior hysterectomy)
TCGA-A8-A08I-01A					53			47.98.0	Nationwide Children's Hospital	TCGA-A8-A08I-F40845	98D30323-480E-40B0-825C-3EA0C137401C	TCGA-A8-A08I					Other			22	2		0			D9C5E5DC-1F3D-4ABC-B1AC-53B722BC23D2					No	YES			NO		Negative	Post (prior bilateral ovariectomy OR >12 mo since LMP with no prior hysterectomy)
TCGA-AR-A250-01A					58	Sentinel lymph node biopsy plus axillary dissection		142.79.0	Nationwide Children's Hospital	TCGA-AR-A250-F49508	6501DF95-37C6-4C3A-952A-F585726826C1	TCGA-AR-A250	Negative			Mastectomy NOS	Other			22	2		0			3FE71BD2-5445-4E33-9C47-868AAABA191B					No	YES		Core needle biopsy		4	Positive	Post (prior bilateral ovariectomy OR >12 mo since LMP with no prior hysterectomy)
TCGA-AC-A3EH-01A					79	Axillary lymph node dissection alone		227.61.0	Nationwide Children's Hospital	TCGA-AC-A3EH-F65834	040824B3-8139-4984-8578-00C653C57223	TCGA-AC-A3EH					Modified Radical Mastectomy		NO	22	30		0			0B36BB54-77C2-4010-B717-9D1A54F601DD					No	YES		Excisional Biopsy	NO	12	Negative	Post (prior bilateral ovariectomy OR >12 mo since LMP with no prior hysterectomy)
TCGA-AC-A3EH-11B					79	Axillary lymph node dissection alone		227.61.0	Nationwide Children's Hospital	TCGA-AC-A3EH-F65834	040824B3-8139-4984-8578-00C653C57223	TCGA-AC-A3EH					Modified Radical Mastectomy		NO	22	30		0			0B36BB54-77C2-4010-B717-9D1A54F601DD					No	YES		Excisional Biopsy	NO	12	Negative	Post (prior bilateral ovariectomy OR >12 mo since LMP with no prior hysterectomy)
TCGA-E2-A15L-01A					65	Sentinel node biopsy alone		93.87.0	Nationwide Children's Hospital	TCGA-E2-A15L-F18885	CA37A855-FA95-4FBE-A554-B8424DF1544F	TCGA-E2-A15L					Simple Mastectomy		NO	22	15		0		NO	26625FDC-01EF-4230-AEC5-CA069754E828	Scheduled Follow-up Submission				No	YES		Tumor resection		3	Negative	Post (prior bilateral ovariectomy OR >12 mo since LMP with no prior hysterectomy)
TCGA-E2-A15L-11A					65	Sentinel node biopsy alone		93.87.0	Nationwide Children's Hospital	TCGA-E2-A15L-F18885	CA37A855-FA95-4FBE-A554-B8424DF1544F	TCGA-E2-A15L					Simple Mastectomy		NO	22	15		0		NO	26625FDC-01EF-4230-AEC5-CA069754E828	Scheduled Follow-up Submission				No	YES		Tumor resection		3	Negative	Post (prior bilateral ovariectomy OR >12 mo since LMP with no prior hysterectomy)
TCGA-BH-A208-01A					48			136.77.0	Nationwide Children's Hospital			TCGA-BH-A208					Lumpectomy			22			0			E4E64BDC-F6A5-4280-8AB6-BCC756E742E5					No	YES		Core needle biopsy		15
TCGA-BH-A208-11A					48			136.77.0	Nationwide Children's Hospital			TCGA-BH-A208					Lumpectomy			22			0			E4E64BDC-F6A5-4280-8AB6-BCC756E742E5					No	YES		Core needle biopsy		15
TCGA-E2-A15I-01A					44	Sentinel node biopsy alone		103.79.0	Nationwide Children's Hospital	TCGA-E2-A15I-F70023	6FDF2BA1-9D26-4621-A9B4-D4CD25811DB6	TCGA-E2-A15I		3 Point Scale	3 Point Scale		Simple Mastectomy		NO	22	9		0		NO	6B704746-4637-45AB-BBD4-A161B6B25CD7					No	YES		Tumor resection	NO	4	Negative	Pre (<6 months since LMP AND no prior bilateral ovariectomy AND not on estrogen replacement)
TCGA-E2-A15I-11A					44	Sentinel node biopsy alone		103.79.0	Nationwide Children's Hospital	TCGA-E2-A15I-F70023	6FDF2BA1-9D26-4621-A9B4-D4CD25811DB6	TCGA-E2-A15I		3 Point Scale	3 Point Scale		Simple Mastectomy		NO	22	9		0		NO	6B704746-4637-45AB-BBD4-A161B6B25CD7					No	YES		Tumor resection	NO	4	Negative	Pre (<6 months since LMP AND no prior bilateral ovariectomy AND not on estrogen replacement)
TCGA-A7-A6VW-01A					48	Sentinel node biopsy alone		338.46.0	Nationwide Children's Hospital	TCGA-A7-A6VW-F57227	4E6B8FB6-BAFC-4287-BC6A-AB3BA00294C9	TCGA-A7-A6VW					Lumpectomy		NO	22	6		0			1B7B60C7-A2B9-43B0-A9C5-846D63D76DA2					No	YES		Core needle biopsy	NO	2	Close	Post (prior bilateral ovariectomy OR >12 mo since LMP with no prior hysterectomy)
TCGA-A2-A3XT-01A					45	Other (specify)	FNA plus axillary lymph node dissection	234.54.0	Nationwide Children's Hospital	TCGA-A2-A3XT-F43309	32EAD95B-751B-4BFD-BE2E-908EA3CE2617	TCGA-A2-A3XT					Modified Radical Mastectomy		NO	22	16		0			045DF3D1-1A36-4EDC-AAEF-DCE0C4C0FC7A					No	YES		Excisional Biopsy	NO	13	Negative	Pre (<6 months since LMP AND no prior bilateral ovariectomy AND not on estrogen replacement)
TCGA-E2-A2P5-01A					78	Axillary lymph node dissection alone		185.70.0	Nationwide Children's Hospital	TCGA-E2-A2P5-F68575	76F6E0C5-BD3F-4008-AA91-1E51F54AF7DF	TCGA-E2-A2P5					Modified Radical Mastectomy		NO	22	26		0		NO	13D741DD-D540-4F3D-B84E-D8F6269A658A					No	YES		Core needle biopsy	NO	25	Negative	Post (prior bilateral ovariectomy OR >12 mo since LMP with no prior hysterectomy)
TCGA-E9-A1N6-01A					52	Axillary lymph node dissection alone		117.79.0	Nationwide Children's Hospital	TCGA-E9-A1N6-F63536	D6C11D26-4FA8-426C-B4FC-9A280F1ED8D3	TCGA-E9-A1N6							NO	22	12		0		NO	B00031D2-E716-4AB4-9D0E-8E3B39E87EE4					No	YES		Tumor resection	NO	10	Negative	Post (prior bilateral ovariectomy OR >12 mo since LMP with no prior hysterectomy)
TCGA-E9-A1N6-11A					52	Axillary lymph node dissection alone		117.79.0	Nationwide Children's Hospital	TCGA-E9-A1N6-F63536	D6C11D26-4FA8-426C-B4FC-9A280F1ED8D3	TCGA-E9-A1N6							NO	22	12		0		NO	B00031D2-E716-4AB4-9D0E-8E3B39E87EE4					No	YES		Tumor resection	NO	10	Negative	Post (prior bilateral ovariectomy OR >12 mo since LMP with no prior hysterectomy)
TCGA-AR-A24Z-01A					57	Sentinel lymph node biopsy plus axillary dissection		142.79.0	Nationwide Children's Hospital	TCGA-AR-A24Z-F49507	DEBAA1B0-B174-41E1-BAE2-2B5E069C17E3	TCGA-AR-A24Z					Other		YES	22	2		0			D0A400A6-AA88-4DE8-A143-67DC5A00C90B					No	YES		Core needle biopsy		8	Negative	Post (prior bilateral ovariectomy OR >12 mo since LMP with no prior hysterectomy)
TCGA-AO-A03T-01A					42	Sentinel lymph node biopsy plus axillary dissection		56.91.0	Nationwide Children's Hospital	TCGA-AO-A03T-F43476	7BFCB10D-E59D-4D33-92A0-B27E4BE856C9	TCGA-AO-A03T					Modified Radical Mastectomy		NO	22	22		0			E4CA9694-CC32-41DA-84B4-FA21CCB212E1					No	YES		Core needle biopsy	NO	12	Negative	Pre (<6 months since LMP AND no prior bilateral ovariectomy AND not on estrogen replacement)
TCGA-D8-A1JK-01A					90	Axillary lymph node dissection alone		109.89.0	Nationwide Children's Hospital	TCGA-D8-A1JK-F20751	E9360A7B-562C-479B-8705-03D745CA6930	TCGA-D8-A1JK					Modified Radical Mastectomy			22	19		0			E10B4EC0-A420-40C9-B3D4-E0082F4E15B0	Scheduled Follow-up Submission				No	YES		Fine needle aspiration biopsy		13	Negative	Post (prior bilateral ovariectomy OR >12 mo since LMP with no prior hysterectomy)
TCGA-BH-A0H0-01A					69	Sentinel node biopsy alone		61.89.0	Nationwide Children's Hospital	TCGA-BH-A0H0-F4704	F6601BA3-50AC-41E2-B50D-CC6128A123B6	TCGA-BH-A0H0					Other		NO	22	16		0			6C93CE68-4718-45D9-A859-0A0672C71DB4					No	YES		Core needle biopsy		2	Negative	Post (prior bilateral ovariectomy OR >12 mo since LMP with no prior hysterectomy)
TCGA-LL-A8F5-01A					61	Sentinel node biopsy alone		372.40.0	Nationwide Children's Hospital	TCGA-LL-A8F5-F66965	F431BC83-8B10-4B98-8517-31411BC2CC4A	TCGA-LL-A8F5		3 Point Scale	3 Point Scale		Lumpectomy		YES	22	29		0			D384ECE9-B2C7-41BD-B6F1-B784318D19A9					No	YES		Core needle biopsy	NO	3	Negative	Post (prior bilateral ovariectomy OR >12 mo since LMP with no prior hysterectomy)
TCGA-C8-A3M8-01A					68	Axillary lymph node dissection alone		202.70.0	Nationwide Children's Hospital	TCGA-C8-A3M8-F70779	36BA9AA0-FB67-44C6-8E4E-E8BDB8C92DB5	TCGA-C8-A3M8					Modified Radical Mastectomy		NO	22	9		0		NO	54D134F4-56DA-4E1F-9A06-AA84E13B5695					No	YES		Tumor resection	NO		Negative	Post (prior bilateral ovariectomy OR >12 mo since LMP with no prior hysterectomy)
TCGA-A2-A04Y-01A					53	Sentinel lymph node biopsy plus axillary dissection		56.91.0	Nationwide Children's Hospital	TCGA-A2-A04Y-F9330	0CE61CBA-C744-4182-820C-81C33344DFCD	TCGA-A2-A04Y					Simple Mastectomy		YES	22	18		0			AA7702DD-B1B6-40BF-831C-CB5BE30D6840					No	YES		Core needle biopsy		13	Negative	Post (prior bilateral ovariectomy OR >12 mo since LMP with no prior hysterectomy)
TCGA-AC-A23H-01A					90			136.77.0	Nationwide Children's Hospital	TCGA-AC-A23H-F45572	9E725427-00DE-4C87-ADEE-5B6A3EC1902C	TCGA-AC-A23H					Simple Mastectomy			22	17		0		NO	DAB2F954-1695-4DA0-9FCA-D51E7C3110C5					No	YES		Core needle biopsy	NO		Negative	Post (prior bilateral ovariectomy OR >12 mo since LMP with no prior hysterectomy)
TCGA-AC-A23H-11A					90			136.77.0	Nationwide Children's Hospital	TCGA-AC-A23H-F45572	9E725427-00DE-4C87-ADEE-5B6A3EC1902C	TCGA-AC-A23H					Simple Mastectomy			22	17		0		NO	DAB2F954-1695-4DA0-9FCA-D51E7C3110C5					No	YES		Core needle biopsy	NO		Negative	Post (prior bilateral ovariectomy OR >12 mo since LMP with no prior hysterectomy)
TCGA-E2-A1BC-01A					63	Sentinel node biopsy alone		96.80.0	Nationwide Children's Hospital	TCGA-E2-A1BC-F19427	3D5C68DA-26CB-4603-A39E-4BDB247D2704	TCGA-E2-A1BC		3 Point Scale	3 Point Scale		Simple Mastectomy		NO	22	8		0		NO	12FEDE39-2E13-4249-B93B-335C40FB8DAF	Scheduled Follow-up Submission				No	YES		Tumor resection		4	Positive	Post (prior bilateral ovariectomy OR >12 mo since LMP with no prior hysterectomy)
TCGA-E2-A1BC-11A					63	Sentinel node biopsy alone		96.80.0	Nationwide Children's Hospital	TCGA-E2-A1BC-F19427	3D5C68DA-26CB-4603-A39E-4BDB247D2704	TCGA-E2-A1BC		3 Point Scale	3 Point Scale		Simple Mastectomy		NO	22	8		0		NO	12FEDE39-2E13-4249-B93B-335C40FB8DAF	Scheduled Follow-up Submission				No	YES		Tumor resection		4	Positive	Post (prior bilateral ovariectomy OR >12 mo since LMP with no prior hysterectomy)
TCGA-A2-A3XW-01A					42	Sentinel lymph node biopsy plus axillary dissection		239.56.0	Nationwide Children's Hospital	TCGA-A2-A3XW-F43308	1833A0D9-50FC-4878-803D-9D8BDDA26F14	TCGA-A2-A3XW		3 Point Scale			Simple Mastectomy		YES	22	16		0		NO	C278A418-2AEC-4DB6-927C-5054203D7A05					No	YES		Core needle biopsy	NO	18	Negative	Pre (<6 months since LMP AND no prior bilateral ovariectomy AND not on estrogen replacement)
TCGA-AO-A03V-01A					41	Sentinel node biopsy alone		85.86.0	Nationwide Children's Hospital	TCGA-AO-A03V-F20912	DB9D76BF-ADFA-4518-ADEC-B8FE3E187699	TCGA-AO-A03V					Simple Mastectomy		YES	22	24		0			B6F9A15F-5805-4848-9181-A01BEAA7CAFA	Scheduled Follow-up Submission				No	YES		Core needle biopsy		2	Negative	Peri (6-12 months since last menstrual period)
TCGA-AC-A3YJ-01A					66	Sentinel node biopsy alone		234.54.0	Nationwide Children's Hospital	TCGA-AC-A3YJ-F60187	F91129E1-94BA-4771-B7FA-4F07CA7CB24B	TCGA-AC-A3YJ					Modified Radical Mastectomy		YES	22	31		0			B68C5DF9-4FA5-48B5-BF40-27C3C2396535				Invasive Papillary Carcinoma	No	YES		Core needle biopsy	NO	1	Negative	Post (prior bilateral ovariectomy OR >12 mo since LMP with no prior hysterectomy)
TCGA-OL-A5DA-01A					61	Sentinel node biopsy alone		288.55.0	Nationwide Children's Hospital	TCGA-OL-A5DA-F55440	23A668B0-A47F-47D6-BCDF-8E2A5C754314	TCGA-OL-A5DA					Other			22	10		0			A8480D83-B529-4341-B1FE-F8B9C74C59DA					No	YES	Ultrasound-guided mammotome biopsy	Other method, specify:	NO	1	Negative	Post (prior bilateral ovariectomy OR >12 mo since LMP with no prior hysterectomy)
TCGA-E2-A1LA-01A					59	Sentinel lymph node biopsy plus axillary dissection		117.79.0	Nationwide Children's Hospital	TCGA-E2-A1LA-F20586	1E00479E-F37F-4BC0-8819-1EE4A5496823	TCGA-E2-A1LA					Simple Mastectomy		NO	22	12		0		NO	58485AAF-95B1-45B1-AF64-FF38699D5AAF	Scheduled Follow-up Submission				No	YES		Tumor resection		35	Negative	Post (prior bilateral ovariectomy OR >12 mo since LMP with no prior hysterectomy)
TCGA-BH-A0W3-01A					58			74.88.0	Nationwide Children's Hospital	TCGA-BH-A0W3-F34065	0C4DAF8C-F0CA-4E03-9F35-21E17062ECEB	TCGA-BH-A0W3					Other			22	29		0			92EE0155-A5D8-4101-91C1-79B6D0A5DF61	Scheduled Follow-up Submission				No	YES		Core needle biopsy		4		Indeterminate (neither Pre or Postmenopausal)
TCGA-B6-A0IE-01A	YES	YES	NO		38	Axillary lymph node dissection alone		56.91.0	Nationwide Children's Hospital	TCGA-B6-A0IE-F12614	9B0D40DC-3C41-4873-8C8E-9B8D06A6EC6E	TCGA-B6-A0IE	Negative				Other		NO	22	1		0	834		65D24304-E7AA-4F22-8323-1153CAE0C885	Scheduled Follow-up Submission			Lobular/Ductal	No	YES		Incisional Biopsy		24	Close	Pre (<6 months since LMP AND no prior bilateral ovariectomy AND not on estrogen replacement)
TCGA-D8-A1XK-01A					55	Axillary lymph node dissection alone		124.81.0	Nationwide Children's Hospital	TCGA-D8-A1XK-F30074	6E9797E4-9661-4BDD-9F1E-1EC2D1DB381B	TCGA-D8-A1XK					Modified Radical Mastectomy			22	4		0		NO	0F8CA2BF-0F32-4C9E-9330-DDC55C50C66C	Scheduled Follow-up Submission				No	YES		Fine needle aspiration biopsy		18	Negative	Post (prior bilateral ovariectomy OR >12 mo since LMP with no prior hysterectomy)
TCGA-A8-A0A4-01A					73			47.98.0	Nationwide Children's Hospital	TCGA-A8-A0A4-F40326	BE77F294-FAE5-4040-A6EA-671C8915B7F9	TCGA-A8-A0A4					Other			22	16		0			0263A4CE-ACED-4463-9219-9E7464B4DFEC					No	YES			NO		Negative	Post (prior bilateral ovariectomy OR >12 mo since LMP with no prior hysterectomy)
TCGA-AR-A1AM-01A					52			227.61.0	Nationwide Children's Hospital	TCGA-AR-A1AM-F36898	45E8106C-259E-4F9D-9FDA-FFCDE4772117	TCGA-AR-A1AM					Simple Mastectomy			22	20		0			0DCA20B8-0AE5-49A5-8786-C96F4CEED13F					No	YES		Core needle biopsy	NO	12	Negative	Post (prior bilateral ovariectomy OR >12 mo since LMP with no prior hysterectomy)
TCGA-AO-A03N-01B	YES	NO	NO		59	Sentinel lymph node biopsy plus axillary dissection		80.84.0	Nationwide Children's Hospital	TCGA-AO-A03N-F20915	117BE088-A51C-4E7F-B00B-919FF76F2596	TCGA-AO-A03N					Modified Radical Mastectomy		NO	22	24		0	1645		8472A047-CE2A-45C4-8F65-5B59B577FE49	Scheduled Follow-up Submission				No	YES		Core needle biopsy		19	Negative	Post (prior bilateral ovariectomy OR >12 mo since LMP with no prior hysterectomy)				Negative							4 Point Scale
TCGA-AR-A24O-01A					43			142.79.0	Nationwide Children's Hospital	TCGA-AR-A24O-F49492	93ABDAE4-8A54-4D8A-BA69-C7706A59F8D4	TCGA-AR-A24O	Negative			Mastectomy NOS	Modified Radical Mastectomy			22	2		0			E40C6C65-B2AF-4A48-9ECB-EAD039EA59F8				Lobular carcinoma with ductal features	No	YES		Incisional Biopsy	NO	19	Positive	Pre (<6 months since LMP AND no prior bilateral ovariectomy AND not on estrogen replacement)
TCGA-D8-A1JN-01A					80	Axillary lymph node dissection alone		109.89.0	Nationwide Children's Hospital	TCGA-D8-A1JN-F20745	8392D4C7-1892-4B0D-873C-049A73A24FF4	TCGA-D8-A1JN					Modified Radical Mastectomy			22	15		0			DB985E08-32B2-4AE8-849F-721889157674	Scheduled Follow-up Submission				No	YES		Incisional Biopsy		13	Negative	Post (prior bilateral ovariectomy OR >12 mo since LMP with no prior hysterectomy)
TCGA-A8-A09B-01A					58			47.98.0	Nationwide Children's Hospital	TCGA-A8-A09B-F40550	67B93484-7627-4EB4-82E5-189B57D36AC1	TCGA-A8-A09B					Other			22	23		0			FEE13C93-000B-4A01-BB95-1C1A462A4198					No	YES			NO		Negative	Post (prior bilateral ovariectomy OR >12 mo since LMP with no prior hysterectomy)
TCGA-OK-A5Q2-01A					59	Axillary lymph node dissection alone		288.55.0	Nationwide Children's Hospital			TCGA-OK-A5Q2		3 Point Scale	3 Point Scale		Modified Radical Mastectomy		YES	22			0			6D6A49DF-45CB-4919-A08C-940E1A3C6D62					No	YES				13	Negative
TCGA-BH-A0BO-01A					54			93.87.0	Nationwide Children's Hospital	TCGA-BH-A0BO-F61949	9BC4BD65-416A-4031-AA01-5C1BAA89DD04	TCGA-BH-A0BO					Other			22	10		0		NO	F53F9212-975E-42BD-8DB5-C97977CB3FDE					No	YES		Core needle biopsy	NO	3	Negative	Pre (<6 months since LMP AND no prior bilateral ovariectomy AND not on estrogen replacement)
TCGA-BH-A0BO-11A					54			93.87.0	Nationwide Children's Hospital	TCGA-BH-A0BO-F61949	9BC4BD65-416A-4031-AA01-5C1BAA89DD04	TCGA-BH-A0BO					Other			22	10		0		NO	F53F9212-975E-42BD-8DB5-C97977CB3FDE					No	YES		Core needle biopsy	NO	3	Negative	Pre (<6 months since LMP AND no prior bilateral ovariectomy AND not on estrogen replacement)
TCGA-A7-A3J1-01A					63	Sentinel lymph node biopsy plus axillary dissection		202.70.0	Nationwide Children's Hospital	TCGA-A7-A3J1-F36693	B21A2460-AFDC-43FE-A22E-A2DDF374A03D	TCGA-A7-A3J1					Lumpectomy			22	12		0		NO	2BBADE07-4F84-4E5F-9D40-DC6467E64FE1					No	YES		Core needle biopsy	NO	1	Negative	Post (prior bilateral ovariectomy OR >12 mo since LMP with no prior hysterectomy)
TCGA-AN-A0AT-01A					62	No axillary staging		56.91.0	Nationwide Children's Hospital	TCGA-AN-A0AT-F68948	6E5C0241-D8BE-4DB8-8893-0E939CCED8F6	TCGA-AN-A0AT					Modified Radical Mastectomy		NO	22	23		0			79CD9444-C768-4F7A-9BC8-A8B803AC1CD1					No	YES		Tumor resection	YES	10	Negative	Post (prior bilateral ovariectomy OR >12 mo since LMP with no prior hysterectomy)
TCGA-BH-A18I-01A					53	Sentinel node biopsy alone		93.87.0	Nationwide Children's Hospital	TCGA-BH-A18I-F58710	FDFEEC48-B8F2-49EE-B102-CCF1754E0818	TCGA-BH-A18I	Negative			Modified radical mastectomy	Other			22	22		0			FE1792D6-5D57-46C1-95C7-ACBA817F6188					No	YES		Core needle biopsy	NO	3	Positive	Post (prior bilateral ovariectomy OR >12 mo since LMP with no prior hysterectomy)
TCGA-E2-A2P6-01A					77	Sentinel node biopsy alone		185.70.0	Nationwide Children's Hospital	TCGA-E2-A2P6-F68574	51E462D5-D07F-4E42-A9E8-4171DEEE1AE1	TCGA-E2-A2P6	Negative			Modified radical mastectomy	Lumpectomy		NO	22	26		0		NO	113E18BD-A851-4DCE-A664-77FA8ACC7401					No	YES		Core needle biopsy	NO	5	Positive	Post (prior bilateral ovariectomy OR >12 mo since LMP with no prior hysterectomy)
TCGA-A7-A56D-01A					84	Sentinel lymph node biopsy plus axillary dissection		288.55.0	Nationwide Children's Hospital	TCGA-A7-A56D-F50426	EEF11DEE-7878-4235-9B8C-E0F6B2BCE27A	TCGA-A7-A56D		3 Point Scale	3 Point Scale		Lumpectomy		YES	22	23		0			E53E645D-2B68-44D2-984A-A0CF3A6094B1					No	YES		Core needle biopsy	NO	8	Negative	Post (prior bilateral ovariectomy OR >12 mo since LMP with no prior hysterectomy)
TCGA-A7-A56D-11A					84	Sentinel lymph node biopsy plus axillary dissection		288.55.0	Nationwide Children's Hospital	TCGA-A7-A56D-F50426	EEF11DEE-7878-4235-9B8C-E0F6B2BCE27A	TCGA-A7-A56D		3 Point Scale	3 Point Scale		Lumpectomy		YES	22	23		0			E53E645D-2B68-44D2-984A-A0CF3A6094B1					No	YES		Core needle biopsy	NO	8	Negative	Post (prior bilateral ovariectomy OR >12 mo since LMP with no prior hysterectomy)
TCGA-B6-A0X5-01A	NO	NO	NO		61	Axillary lymph node dissection alone		74.88.0	Nationwide Children's Hospital	TCGA-B6-A0X5-F15726	51D5C754-2AD5-4C88-9D30-FB526027E827	TCGA-B6-A0X5					Modified Radical Mastectomy		NO	22	29		0	1343		80FF4A99-B235-48F0-B6A1-2B87DCF5A2F7	Scheduled Follow-up Submission				No	YES				14	Negative	Post (prior bilateral ovariectomy OR >12 mo since LMP with no prior hysterectomy)
TCGA-AR-A0TS-01A					46	Sentinel lymph node biopsy plus axillary dissection		85.86.0	Nationwide Children's Hospital	TCGA-AR-A0TS-F49516	4ABA8613-33A6-4918-9B4F-8315C2EDA06A	TCGA-AR-A0TS					Lumpectomy		YES	22	2		0			93590B77-B018-43E2-B6F4-1066880ED062					No	YES		Core needle biopsy		16	Negative	Pre (<6 months since LMP AND no prior bilateral ovariectomy AND not on estrogen replacement)
TCGA-BH-A0B3-01A					53	Sentinel lymph node biopsy plus axillary dissection		61.89.0	Nationwide Children's Hospital	TCGA-BH-A0B3-F15418	493B0584-FAA6-475F-97F9-CFE0524DF460	TCGA-BH-A0B3					Other		NO	22	3		0			86BF6C93-A0B4-4C6C-9F37-034E50F4C8D1	Scheduled Follow-up Submission				No	YES		Core needle biopsy		29	Negative	Post (prior bilateral ovariectomy OR >12 mo since LMP with no prior hysterectomy)
TCGA-BH-A0B3-11B					53	Sentinel lymph node biopsy plus axillary dissection		61.89.0	Nationwide Children's Hospital	TCGA-BH-A0B3-F15418	493B0584-FAA6-475F-97F9-CFE0524DF460	TCGA-BH-A0B3					Other		NO	22	3		0			86BF6C93-A0B4-4C6C-9F37-034E50F4C8D1	Scheduled Follow-up Submission				No	YES		Core needle biopsy		29	Negative	Post (prior bilateral ovariectomy OR >12 mo since LMP with no prior hysterectomy)
TCGA-A8-A09N-01A					57			47.98.0	Nationwide Children's Hospital			TCGA-A8-A09N					Other			22			0			09E1DC44-EFF3-4A60-8437-7052A0AFEB38					No	YES					Negative	Post (prior bilateral ovariectomy OR >12 mo since LMP with no prior hysterectomy)
TCGA-AO-A126-01A	NO	YES	YES		39	Sentinel node biopsy alone		80.84.0	Nationwide Children's Hospital	TCGA-AO-A126-F19402	07D7BA23-00A6-491E-A381-1B93BB686C33	TCGA-AO-A126					Simple Mastectomy		YES	22	12	295	0	267		7889630F-910F-48FC-A16E-19D88FB8D93A	Scheduled Follow-up Submission				No	YES		Core needle biopsy		5	Negative	Pre (<6 months since LMP AND no prior bilateral ovariectomy AND not on estrogen replacement)	0		20-29%	Positive			<10%		1.3		4 Point Scale
TCGA-E2-A1IL-01A					78	Sentinel node biopsy alone		120.77.0	Nationwide Children's Hospital	TCGA-E2-A1IL-F20276	7E6EDBFE-0E8F-4123-97EA-7557145A44C4	TCGA-E2-A1IL					Lumpectomy		NO	22	3		0		NO	940B52D8-0A70-4493-A436-63AE2608B58E	Scheduled Follow-up Submission				No	YES		Tumor resection		4	Negative	Post (prior bilateral ovariectomy OR >12 mo since LMP with no prior hysterectomy)
TCGA-C8-A1HL-01A					38	Axillary lymph node dissection alone		103.79.0	Nationwide Children's Hospital	TCGA-C8-A1HL-F20266	FC4E3C55-61FA-44EF-83CE-5A7BEEC6B79D	TCGA-C8-A1HL					Other			22	9		0		NO	ACB25EED-1441-4E4F-9FBE-65803EFC8D5C	Scheduled Follow-up Submission			Infiltrating Mucinous-papillary ductal carcinoma	No	YES	Patey's Surgery	Other method, specify:		9	Negative	Pre (<6 months since LMP AND no prior bilateral ovariectomy AND not on estrogen replacement)
TCGA-E2-A1L8-01A					52	Sentinel lymph node biopsy plus axillary dissection		109.89.0	Nationwide Children's Hospital	TCGA-E2-A1L8-F70018	8F1CA815-127E-49BE-AB1C-538DC9D42ACA	TCGA-E2-A1L8					Simple Mastectomy		NO	22	9		0		NO	AE05DBBC-5BF5-463A-8E2F-55CC8CD6846D					No	YES		Tumor resection	NO	13	Negative	Post (prior bilateral ovariectomy OR >12 mo since LMP with no prior hysterectomy)
TCGA-EW-A6SB-01A					62	Sentinel node biopsy alone		334.46.0	Nationwide Children's Hospital			TCGA-EW-A6SB					Modified Radical Mastectomy		YES	22			0			097CB485-AA28-4D1F-A373-6A3A41ADA2AD					No	YES		Core needle biopsy		8	Negative
TCGA-BH-A8FY-01A					87			372.40.0	Nationwide Children's Hospital			TCGA-BH-A8FY					Simple Mastectomy			22			0			05A14EB2-43E6-4A50-B2EE-663ABEB4C8F0					No	YES				2	Negative	Post (prior bilateral ovariectomy OR >12 mo since LMP with no prior hysterectomy)
TCGA-AC-A62Y-01A					79	Sentinel node biopsy alone		305.51.0	Nationwide Children's Hospital	TCGA-AC-A62Y-F65833	566B4F48-EA89-45EB-B57F-28D307B98C2C	TCGA-AC-A62Y		3 Point Scale	3 Point Scale		Modified Radical Mastectomy		NO	22	30		0			A7C049AA-4EBF-43E2-A571-4D2C56368665					No	YES		Core needle biopsy	NO	1	Positive	Post (prior bilateral ovariectomy OR >12 mo since LMP with no prior hysterectomy)
TCGA-AR-A1AK-01A					70	Sentinel lymph node biopsy plus axillary dissection		96.80.0	Nationwide Children's Hospital	TCGA-AR-A1AK-F69271	4D10493E-351E-498F-A607-D7E32C755D8A	TCGA-AR-A1AK					Simple Mastectomy		YES	22	31		0			B6CBB477-9F73-479F-8305-5615F202A2FC					No	YES		Core needle biopsy	NO	5	Negative	Post (prior bilateral ovariectomy OR >12 mo since LMP with no prior hysterectomy)
TCGA-C8-A12P-01A					55			85.86.0	Nationwide Children's Hospital	TCGA-C8-A12P-F20267	E314B6FE-D28B-4608-B290-CC684F3A2B1A	TCGA-C8-A12P					Other			22	9		0			1A15D322-3966-4E2C-9C6E-4DAF9EE83C83	Scheduled Follow-up Submission				No	YES	Patey's Surgery	Other method, specify:		8	Negative	Post (prior bilateral ovariectomy OR >12 mo since LMP with no prior hysterectomy)
TCGA-AN-A0XW-01A					36	Sentinel node biopsy alone		74.88.0	Nationwide Children's Hospital	TCGA-AN-A0XW-F68963	038DA5D7-B5DC-4B04-9B85-82C2912AE73A	TCGA-AN-A0XW		3 Point Scale	3 Point Scale				NO	22	23		0		NO	43CB30E9-DA4D-48DF-AC80-C3B3D2F6BEB0					No	YES		Tumor resection	YES	14	Negative	Pre (<6 months since LMP AND no prior bilateral ovariectomy AND not on estrogen replacement)
TCGA-E2-A14Q-01A					50	Sentinel lymph node biopsy plus axillary dissection		93.87.0	Nationwide Children's Hospital	TCGA-E2-A14Q-F18800	D5D37217-A5A0-4F1E-A521-F1E6125491B4	TCGA-E2-A14Q					Lumpectomy		NO	22	20		0		NO	FBB9BD23-7D96-4EE3-8F7E-B344B3EA0709	Scheduled Follow-up Submission				No	YES		Tumor resection		7	Negative	Pre (<6 months since LMP AND no prior bilateral ovariectomy AND not on estrogen replacement)
TCGA-A8-A085-01A					44			47.98.0	Nationwide Children's Hospital	TCGA-A8-A085-F40839	9130CB27-2E3C-4E79-B685-4C2367ADFD41	TCGA-A8-A085					Other			22	2		0			489BC622-728D-4656-944E-FAEF3050AE2A					No	YES			NO		Negative
TCGA-BH-A0BJ-01A					41	Sentinel lymph node biopsy plus axillary dissection		61.89.0	Nationwide Children's Hospital	TCGA-BH-A0BJ-F4480	75A342F3-7D6D-42F8-961D-523D0100ABE8	TCGA-BH-A0BJ					Other		NO	22	15		0			56768563-3CFF-422A-ABAD-87B0A6400676					No	YES		Core needle biopsy		18	Negative	Pre (<6 months since LMP AND no prior bilateral ovariectomy AND not on estrogen replacement)
TCGA-BH-A0BJ-11A					41	Sentinel lymph node biopsy plus axillary dissection		61.89.0	Nationwide Children's Hospital	TCGA-BH-A0BJ-F4480	75A342F3-7D6D-42F8-961D-523D0100ABE8	TCGA-BH-A0BJ					Other		NO	22	15		0			56768563-3CFF-422A-ABAD-87B0A6400676					No	YES		Core needle biopsy		18	Negative	Pre (<6 months since LMP AND no prior bilateral ovariectomy AND not on estrogen replacement)
TCGA-E2-A1L6-01A					44	Sentinel lymph node biopsy plus axillary dissection		109.89.0	Nationwide Children's Hospital	TCGA-E2-A1L6-F20570	78110A92-E50F-46A7-A227-ABEDC2F39EDC	TCGA-E2-A1L6					Simple Mastectomy		NO	22	10		0		NO	24559FA9-36DF-4CEC-BC75-9C4D0B961882	Scheduled Follow-up Submission				No	YES		Tumor resection		6	Negative	Pre (<6 months since LMP AND no prior bilateral ovariectomy AND not on estrogen replacement)
TCGA-OL-A5RV-01A					43	Axillary lymph node dissection alone		296.55.0	Nationwide Children's Hospital	TCGA-OL-A5RV-F56564	AA52F64A-01A5-47BB-A85F-26B25B7BAED7	TCGA-OL-A5RV					Modified Radical Mastectomy		NO	22	14		0			BCE3BE83-0A1D-4932-AB3B-3246E3EC0E39					No	YES		Core needle biopsy	NO	29	Negative	Pre (<6 months since LMP AND no prior bilateral ovariectomy AND not on estrogen replacement)
TCGA-AR-A0TU-01A					35	Sentinel lymph node biopsy plus axillary dissection		74.88.0	Nationwide Children's Hospital	TCGA-AR-A0TU-F71735	3BBB4DAF-8684-4AE4-A54B-691A404D0A5D	TCGA-AR-A0TU					Simple Mastectomy		YES	22	30		0			7AF684A6-CC31-4999-B1C5-AE60BB9491D0					No	YES		Core needle biopsy	NO	4	Negative	Pre (<6 months since LMP AND no prior bilateral ovariectomy AND not on estrogen replacement)
TCGA-B6-A1KN-01A					57	Axillary lymph node dissection alone		109.89.0	Nationwide Children's Hospital	TCGA-B6-A1KN-F15738	9C9ED6D8-B891-45C3-AFFC-98008F6956BB	TCGA-B6-A1KN					Modified Radical Mastectomy		NO	22	29		0		NO	68AAE48B-48DC-4DFA-A982-ED0C8B9BB0E0	Scheduled Follow-up Submission				No	YES		Core needle biopsy		30	Negative	Post (prior bilateral ovariectomy OR >12 mo since LMP with no prior hysterectomy)
TCGA-AR-A5QM-01A					62	Sentinel lymph node biopsy plus axillary dissection		288.55.0	Nationwide Children's Hospital	TCGA-AR-A5QM-F43848	075D1C9B-74C2-4011-925E-872B1109BD5F	TCGA-AR-A5QM					Other			22	10		0			00FBF5E0-5613-4B0D-959F-D92BAA326FA2					No	YES		Core needle biopsy	NO	9		Post (prior bilateral ovariectomy OR >12 mo since LMP with no prior hysterectomy)
TCGA-E2-A1LG-01A					50	Axillary lymph node dissection alone		124.81.0	Nationwide Children's Hospital	TCGA-E2-A1LG-F70390	F8B62F0A-6F64-498B-826E-51156ED65F81	TCGA-E2-A1LG					Modified Radical Mastectomy		NO	22	16		0		NO	B1457452-5270-4DE9-8BC1-7F070FF1708B					No	YES		Tumor resection	NO	19	Negative	Peri (6-12 months since last menstrual period)
TCGA-E2-A1LG-11A					50	Axillary lymph node dissection alone		124.81.0	Nationwide Children's Hospital	TCGA-E2-A1LG-F70390	F8B62F0A-6F64-498B-826E-51156ED65F81	TCGA-E2-A1LG					Modified Radical Mastectomy		NO	22	16		0		NO	B1457452-5270-4DE9-8BC1-7F070FF1708B					No	YES		Tumor resection	NO	19	Negative	Peri (6-12 months since last menstrual period)
TCGA-AR-A256-01A					45	Sentinel lymph node biopsy plus axillary dissection		142.79.0	Nationwide Children's Hospital	TCGA-AR-A256-F31923	ABDB80D8-BC00-469D-9827-36679803F8EF	TCGA-AR-A256					Other		YES	22	11		0	1640		916957CA-3666-4D7E-884D-9D4CD05055CA	Scheduled Follow-up Submission				No	YES		Fine needle aspiration biopsy		5	Negative	Pre (<6 months since LMP AND no prior bilateral ovariectomy AND not on estrogen replacement)
TCGA-A8-A06Y-01A					66			47.98.0	Nationwide Children's Hospital	TCGA-A8-A06Y-F40819	CAEFEE71-9247-4AAD-80DA-82865D83AC02	TCGA-A8-A06Y					Other			22	2		0			44F238D5-4A2F-4C23-956F-EE230976797F					No	YES			NO		Negative	Post (prior bilateral ovariectomy OR >12 mo since LMP with no prior hysterectomy)
TCGA-D8-A1JL-01A					72	Axillary lymph node dissection alone		109.89.0	Nationwide Children's Hospital	TCGA-D8-A1JL-F20747	DCA53598-A604-4C2E-BC24-67A6AD8B8D49	TCGA-D8-A1JL					Modified Radical Mastectomy			22	15		0			779FB68D-0B86-4D3A-83DE-C1FCA9609B7C	Scheduled Follow-up Submission				No	YES		Fine needle aspiration biopsy		11	Negative	Post (prior bilateral ovariectomy OR >12 mo since LMP with no prior hysterectomy)
TCGA-A7-A13D-01A					46	Sentinel node biopsy alone		96.80.0	Nationwide Children's Hospital	TCGA-A7-A13D-F39794	6E464627-70AF-44BE-8CCD-1AA8D584B152	TCGA-A7-A13D	Negative			Lumpectomy	Lumpectomy		NO	22	1		0			EB26200D-0FA2-4687-B356-C86652208735					No	YES		Core needle biopsy	NO	4	Close	Post (prior bilateral ovariectomy OR >12 mo since LMP with no prior hysterectomy)
TCGA-A7-A13D-01B					46	Sentinel node biopsy alone		96.80.0	Nationwide Children's Hospital	TCGA-A7-A13D-F39794	6E464627-70AF-44BE-8CCD-1AA8D584B152	TCGA-A7-A13D	Negative			Lumpectomy	Lumpectomy		NO	22	1		0			EB26200D-0FA2-4687-B356-C86652208735					No	YES		Core needle biopsy	NO	4	Close	Post (prior bilateral ovariectomy OR >12 mo since LMP with no prior hysterectomy)
TCGA-E2-A15F-01A					64	Sentinel node biopsy alone		85.86.0	Nationwide Children's Hospital	TCGA-E2-A15F-F18906	B97A662C-1E3B-4E86-A42A-E23819047D85	TCGA-E2-A15F		3 Point Scale	3 Point Scale		Lumpectomy		NO	22	10		0		NO	3BFD643F-BE1C-41ED-A3DB-D584D386E5A8	Scheduled Follow-up Submission				No	YES		Tumor resection		3	Negative	Post (prior bilateral ovariectomy OR >12 mo since LMP with no prior hysterectomy)
TCGA-E9-A1N8-01A					48	Axillary lymph node dissection alone		117.79.0	Nationwide Children's Hospital	TCGA-E9-A1N8-F53518	F4D07D12-E2E7-45AA-A24F-D15D9A955DF7	TCGA-E9-A1N8							NO	22	12		0		NO	F54629FA-03B1-49E5-B46D-FE842C80758C					No	YES		Tumor resection	NO	8	Negative	Post (prior bilateral ovariectomy OR >12 mo since LMP with no prior hysterectomy)
TCGA-E9-A1N8-11A					48	Axillary lymph node dissection alone		117.79.0	Nationwide Children's Hospital	TCGA-E9-A1N8-F53518	F4D07D12-E2E7-45AA-A24F-D15D9A955DF7	TCGA-E9-A1N8							NO	22	12		0		NO	F54629FA-03B1-49E5-B46D-FE842C80758C					No	YES		Tumor resection	NO	8	Negative	Post (prior bilateral ovariectomy OR >12 mo since LMP with no prior hysterectomy)
TCGA-GM-A3NW-01A					63	Sentinel node biopsy alone		227.61.0	Nationwide Children's Hospital	TCGA-GM-A3NW-F40398	8B23B0F0-7990-4F02-878A-3D61DF21DB52	TCGA-GM-A3NW					Simple Mastectomy		YES	22	18		0		NO	B78ED7F4-6348-4716-A488-6E7DAAA00F1B					No	YES		Core needle biopsy	NO	4	Negative	Post (prior bilateral ovariectomy OR >12 mo since LMP with no prior hysterectomy)
TCGA-E9-A1RI-01A					43	Axillary lymph node dissection alone		142.79.0	Nationwide Children's Hospital	TCGA-E9-A1RI-F39443	8690964A-A2FE-410B-9169-9F815F1D0A93	TCGA-E9-A1RI					Modified Radical Mastectomy		NO	22	23		0		NO	AD7E497D-C71A-4075-BC10-1952422EAA4E				Infiltrating ductal and lobular carcinoma	No	YES		Cytology (e.g. Peritoneal or pleural fluid)	NO	10	Negative	Pre (<6 months since LMP AND no prior bilateral ovariectomy AND not on estrogen replacement)
TCGA-E9-A1RI-11A					43	Axillary lymph node dissection alone		142.79.0	Nationwide Children's Hospital	TCGA-E9-A1RI-F39443	8690964A-A2FE-410B-9169-9F815F1D0A93	TCGA-E9-A1RI					Modified Radical Mastectomy		NO	22	23		0		NO	AD7E497D-C71A-4075-BC10-1952422EAA4E				Infiltrating ductal and lobular carcinoma	No	YES		Cytology (e.g. Peritoneal or pleural fluid)	NO	10	Negative	Pre (<6 months since LMP AND no prior bilateral ovariectomy AND not on estrogen replacement)
TCGA-AR-A5QP-01A					54	Sentinel lymph node biopsy plus axillary dissection		296.55.0	Nationwide Children's Hospital	TCGA-AR-A5QP-F43875	8273D0A2-FA6A-44B5-B288-5F1049F5C9E5	TCGA-AR-A5QP					Lumpectomy			22	10		0			04A80D14-8768-4EA4-BD25-D2AB7BC5F50F					No	YES			NO	40		Post (prior bilateral ovariectomy OR >12 mo since LMP with no prior hysterectomy)
TCGA-BH-A1FL-01A					69			109.89.0	Nationwide Children's Hospital			TCGA-BH-A1FL					Other			22			0			D7C41B35-00C3-4B1D-B512-CEEF993C2D47					No	YES		Fine needle aspiration biopsy		22
TCGA-BH-A1FL-11A					69			109.89.0	Nationwide Children's Hospital			TCGA-BH-A1FL					Other			22			0			D7C41B35-00C3-4B1D-B512-CEEF993C2D47					No	YES		Fine needle aspiration biopsy		22
TCGA-C8-A1HK-01A					53	Axillary lymph node dissection alone		109.89.0	Nationwide Children's Hospital	TCGA-C8-A1HK-F19100	A1CA0508-80BE-4CA1-A509-E54F50DEB1A9	TCGA-C8-A1HK					Other			22	2		0		NO	26AB587B-6013-4FB3-B99B-FEEA151A8429	Scheduled Follow-up Submission				No	YES	Patey's Surgery	Other method, specify:		8	Negative	Peri (6-12 months since last menstrual period)
TCGA-A8-A07S-01A					73			56.91.0	Nationwide Children's Hospital	TCGA-A8-A07S-F40833	78B6AD18-7DC4-47A4-908E-5490DAE3A3B9	TCGA-A8-A07S					Other			22	2		0			01F9EDCB-46ED-4E0F-8523-C5E2EBE4DEF7				lobular/ductal	No	YES			NO		Positive	Post (prior bilateral ovariectomy OR >12 mo since LMP with no prior hysterectomy)
TCGA-AR-A1AT-01A					62	Sentinel lymph node biopsy plus axillary dissection		96.80.0	Nationwide Children's Hospital	TCGA-AR-A1AT-F22148	D7B56DE8-A5E4-4524-80B2-C2260F0A0054	TCGA-AR-A1AT					Other		YES	22	1		0			4934F76D-BBAC-4EBF-958B-2F58A5E29A1F	Scheduled Follow-up Submission				No	YES		Core needle biopsy		3	Negative	Post (prior bilateral ovariectomy OR >12 mo since LMP with no prior hysterectomy)
TCGA-OL-A66J-01A					80	Sentinel node biopsy alone		305.51.0	Nationwide Children's Hospital	TCGA-OL-A66J-F58495	D190CA5D-31E1-4E9F-A6DF-042F0D7D982E	TCGA-OL-A66J					Lumpectomy			22	11		0			EBC804F6-49B5-4296-87BD-AF6536A38419					No	YES		Core needle biopsy	NO	4	Negative	Post (prior bilateral ovariectomy OR >12 mo since LMP with no prior hysterectomy)
TCGA-D8-A27V-01A					62	Sentinel node biopsy alone		155.74.0	Nationwide Children's Hospital	TCGA-D8-A27V-F30105	E413E78A-B9CB-4D48-8CA1-3F5C41E8E3B0	TCGA-D8-A27V					Simple Mastectomy		NO	22	29		0		NO	25A38C3A-71DE-4132-BFE1-FED229CA79BE	Scheduled Follow-up Submission				No	YES		Fine needle aspiration biopsy		2	Negative	Post (prior bilateral ovariectomy OR >12 mo since LMP with no prior hysterectomy)
TCGA-A2-A0EU-01A					79	Sentinel node biopsy alone		61.89.0	Nationwide Children's Hospital	TCGA-A2-A0EU-F13717	FC478CCD-9561-4F06-81A2-F8BA25C5AF85	TCGA-A2-A0EU	Negative			Lumpectomy	Lumpectomy		YES	22	10		0			3182F99D-A180-4136-AC46-5A99E4590288	Scheduled Follow-up Submission				No	YES		Core needle biopsy		1	Positive	Post (prior bilateral ovariectomy OR >12 mo since LMP with no prior hysterectomy)
TCGA-BH-A0W7-01A					49	Sentinel node biopsy alone		85.86.0	Nationwide Children's Hospital	TCGA-BH-A0W7-F34073	F6B25172-02C5-489E-9061-B951EE902CB0	TCGA-BH-A0W7					Other			22	29		0			2FBF23D4-66B8-461D-A1F6-6FFE6CB494D2	Scheduled Follow-up Submission				No	YES		Core needle biopsy		2	Negative
TCGA-A8-A096-01A					73			47.98.0	Nationwide Children's Hospital			TCGA-A8-A096					Other			22			0			FC1DA226-E06C-4F52-9179-0DF2E4B0E407					No	YES					Negative	Post (prior bilateral ovariectomy OR >12 mo since LMP with no prior hysterectomy)
TCGA-E2-A1BD-01A					53	Sentinel node biopsy alone		96.80.0	Nationwide Children's Hospital	TCGA-E2-A1BD-F70021	C93AB29A-00FC-49AC-89DC-AC44ED0A1F59	TCGA-E2-A1BD					Lumpectomy		NO	22	9		0		NO	B15D0899-286F-4738-B02C-C9761CABCD8D					No	YES		Tumor resection	NO	1	Negative	Post (prior bilateral ovariectomy OR >12 mo since LMP with no prior hysterectomy)
TCGA-D8-A13Z-01A					51	Axillary lymph node dissection alone		85.86.0	Nationwide Children's Hospital	TCGA-D8-A13Z-F20731	444554B2-937F-4327-A7CC-E6A2B5BDC2B7	TCGA-D8-A13Z					Modified Radical Mastectomy			22	14		0			7807242D-E42B-4C8F-9D3D-63CDA2F55706	Scheduled Follow-up Submission				No	YES		Fine needle aspiration biopsy		11	Negative	Post (prior bilateral ovariectomy OR >12 mo since LMP with no prior hysterectomy)
TCGA-A2-A04R-01A					36	Sentinel node biopsy alone		74.88.0	Nationwide Children's Hospital	TCGA-A2-A04R-F59315	C91D9225-7AD4-4F0C-9851-D37807AA970A	TCGA-A2-A04R					Lumpectomy		YES	22	8		0			A173CAFA-5391-4986-AE59-DC8DA3F9C355					No	YES		Core needle biopsy	NO	1	Negative	Pre (<6 months since LMP AND no prior bilateral ovariectomy AND not on estrogen replacement)
TCGA-B6-A0RS-01A	YES	NO	YES		38	Axillary lymph node dissection alone		72.91.0	Nationwide Children's Hospital	TCGA-B6-A0RS-F13788	3B180A84-15DE-49BC-8E60-E6E97CD0EE18	TCGA-B6-A0RS					Modified Radical Mastectomy		NO	22	12	2041	0	2041		22BDE1E5-A70E-4390-8BB8-1CF9EB99C75D	Scheduled Follow-up Submission				No	YES	Biopsy, NOS	Other method, specify:		15	Negative	Indeterminate (neither Pre or Postmenopausal)				Negative
TCGA-AN-A0XO-01A					59			74.88.0	Nationwide Children's Hospital	TCGA-AN-A0XO-F68957	24DEF0F1-801A-49B6-B800-68003374231A	TCGA-AN-A0XO								22	23		0		NO	C4F74C3D-AC17-441E-B845-9CEED354AA15					No	YES		Tumor resection	YES	12	Negative	Post (prior bilateral ovariectomy OR >12 mo since LMP with no prior hysterectomy)
TCGA-A2-A1G0-01A					49	Sentinel lymph node biopsy plus axillary dissection		109.89.0	Nationwide Children's Hospital	TCGA-A2-A1G0-F20802	99FAEFEA-9BBB-42E0-B43E-9020702DB5F9	TCGA-A2-A1G0		3 Point Scale	3 Point Scale		Simple Mastectomy		NO	22	9		0		NO	AB6FFE6B-3D47-4B79-A7C4-BBA9ACDFAE8A	Scheduled Follow-up Submission			Infiltrating Tubulolobular Carcinoma	No	YES		Core needle biopsy		19	Negative	Pre (<6 months since LMP AND no prior bilateral ovariectomy AND not on estrogen replacement)
TCGA-BH-A1EO-01A					68			103.79.0	Nationwide Children's Hospital			TCGA-BH-A1EO					Other			22			0		NO	651C14DB-E228-4C88-9DD8-5EC1BEFFF750				ductal and lobular features	No	YES		Excisional Biopsy		15		Post (prior bilateral ovariectomy OR >12 mo since LMP with no prior hysterectomy)
TCGA-BH-A1EO-11A					68			103.79.0	Nationwide Children's Hospital			TCGA-BH-A1EO					Other			22			0		NO	651C14DB-E228-4C88-9DD8-5EC1BEFFF750				ductal and lobular features	No	YES		Excisional Biopsy		15		Post (prior bilateral ovariectomy OR >12 mo since LMP with no prior hysterectomy)
TCGA-BH-A0HU-01A					52	Sentinel node biopsy alone		56.91.0	Nationwide Children's Hospital	TCGA-BH-A0HU-F4813	40F5F2C3-261E-4B28-ACD9-B4999AFB0205	TCGA-BH-A0HU					Other		NO	22	16		0			0220A85A-19C7-41A0-AA23-915C1F24A411					No	YES		Core needle biopsy		1	Negative	Peri (6-12 months since last menstrual period)
TCGA-AN-A0AS-01A					70	No axillary staging		47.98.0	Nationwide Children's Hospital	TCGA-AN-A0AS-F68947	6DA8757D-7D76-4A0B-B31F-24A36D38E1F8	TCGA-AN-A0AS					Modified Radical Mastectomy		NO	22	23		0			F36AC6C4-FC6A-4BD7-BA3D-33016D15193B					No	YES		Tumor resection	YES	9	Negative	Post (prior bilateral ovariectomy OR >12 mo since LMP with no prior hysterectomy)
TCGA-AO-A03M-01B					29	Sentinel node biopsy alone		80.84.0	Nationwide Children's Hospital	TCGA-AO-A03M-F30186	62767797-1CEB-468B-A320-FB552F1B6627	TCGA-AO-A03M					Simple Mastectomy		YES	22	4		0			0EFB790C-A9C7-4CA2-991F-7478EC9D324A	Scheduled Follow-up Submission				No	YES		Core needle biopsy		2	Negative	Pre (<6 months since LMP AND no prior bilateral ovariectomy AND not on estrogen replacement)
TCGA-OL-A5D8-01A					40	Other (specify)	axillary ultrasound	288.55.0	Nationwide Children's Hospital	TCGA-OL-A5D8-F55438	85CD1C5F-D1D1-4A4D-B071-233563FA3D44	TCGA-OL-A5D8					Simple Mastectomy		NO	22	10		0			FBD3B7D1-1342-4990-AB18-C4FBAEBAA4C9					No	YES		Core needle biopsy	NO	2		Pre (<6 months since LMP AND no prior bilateral ovariectomy AND not on estrogen replacement)
TCGA-AR-A2LJ-01A					40	Sentinel lymph node biopsy plus axillary dissection		185.70.0	Nationwide Children's Hospital	TCGA-AR-A2LJ-F35167	B4BFC81E-8655-457D-93D0-43609FAF7A31	TCGA-AR-A2LJ					Other		YES	22	7		0		NO	9E1192B5-8554-4529-BE25-7DBA12F711D9					No	YES		Core needle biopsy	NO	18	Negative	Pre (<6 months since LMP AND no prior bilateral ovariectomy AND not on estrogen replacement)
TCGA-EW-A1IW-01A					80	Sentinel lymph node biopsy plus axillary dissection		109.89.0	Nationwide Children's Hospital	TCGA-EW-A1IW-F21380	F2B8499E-0A1A-45DA-86EA-531D38617555	TCGA-EW-A1IW		3 Point Scale	3 Point Scale		Other		YES	22	6		0		NO	2CAF1C14-4C40-4D3E-B794-D350D4EA6FE6	Scheduled Follow-up Submission				No	YES		Core needle biopsy		10	Negative	Post (prior bilateral ovariectomy OR >12 mo since LMP with no prior hysterectomy)
TCGA-AC-A3QP-01A					79	Sentinel node biopsy alone		234.54.0	Nationwide Children's Hospital	TCGA-AC-A3QP-F56161	C88A67C7-BD93-497B-9C15-0C721BDE4168	TCGA-AC-A3QP					Lumpectomy			22	29		0		NO	35DFA066-C30A-4B13-9A3F-0BDA67792C48					No	YES		Core needle biopsy	NO	2	Negative	Post (prior bilateral ovariectomy OR >12 mo since LMP with no prior hysterectomy)
TCGA-EW-A1P0-01A	YES	NO	YES		55	Axillary lymph node dissection alone		117.79.0	Nationwide Children's Hospital	TCGA-EW-A1P0-F29105	14E24F35-F5DD-4CE1-B35A-7E14ED9BFFBB	TCGA-EW-A1P0		3 Point Scale	3 Point Scale		Modified Radical Mastectomy		NO	22	8	1105	0	1094	YES	F76F3EF4-5A3A-4911-A1D7-A261E3E34734	Scheduled Follow-up Submission			IDC+ mucinous carcinoma	No	YES		Core needle biopsy		21	Negative	Post (prior bilateral ovariectomy OR >12 mo since LMP with no prior hysterectomy)				Positive
TCGA-A2-A0CP-01A					60	Sentinel node biopsy alone		56.91.0	Nationwide Children's Hospital	TCGA-A2-A0CP-F13741	7BF10142-06B6-4D5A-BF38-AE1D5E2468DF	TCGA-A2-A0CP					Lumpectomy		YES	22	10		0			95CC4E88-334A-4294-AD80-45688D7CB586	Scheduled Follow-up Submission				No	YES		Core needle biopsy		2	Negative	Post (prior bilateral ovariectomy OR >12 mo since LMP with no prior hysterectomy)
TCGA-AR-A2LH-01A					55	Sentinel lymph node biopsy plus axillary dissection		177.74.0	Nationwide Children's Hospital	TCGA-AR-A2LH-F35165	0F86B9CC-D89A-47B8-A9D1-60EA8626DB04	TCGA-AR-A2LH					Modified Radical Mastectomy			22	6		0		YES	9D0DC043-EE4F-4350-8443-D9F121A7ACCA					No	YES		Core needle biopsy	NO	39	Negative	Post (prior bilateral ovariectomy OR >12 mo since LMP with no prior hysterectomy)
TCGA-D8-A1XQ-01A					69	Axillary lymph node dissection alone		124.81.0	Nationwide Children's Hospital	TCGA-D8-A1XQ-F29449	E3365AFC-09F9-4524-A456-5208C249283D	TCGA-D8-A1XQ					Modified Radical Mastectomy		NO	22	26		0		NO	4EAF11D9-FEC7-4C23-B1C6-611CCB8B13BF	Scheduled Follow-up Submission				No	YES		Core needle biopsy		7	Negative	Post (prior bilateral ovariectomy OR >12 mo since LMP with no prior hysterectomy)
TCGA-E2-A1LE-01A	YES	NO	NO		71	Sentinel lymph node biopsy plus axillary dissection		185.70.0	Nationwide Children's Hospital	TCGA-E2-A1LE-F20657	4AB0B560-C397-4945-A69B-2DC2A6437160	TCGA-E2-A1LE					Simple Mastectomy		NO	22	18		0	361	NO	66F2DAA1-C870-424A-B26A-D4EF88116574	Scheduled Follow-up Submission				No	YES		Tumor resection		28	Negative	Post (prior bilateral ovariectomy OR >12 mo since LMP with no prior hysterectomy)
TCGA-E2-A1LE-11A	YES	NO	NO		71	Sentinel lymph node biopsy plus axillary dissection		185.70.0	Nationwide Children's Hospital	TCGA-E2-A1LE-F20657	4AB0B560-C397-4945-A69B-2DC2A6437160	TCGA-E2-A1LE					Simple Mastectomy		NO	22	18		0	361	NO	66F2DAA1-C870-424A-B26A-D4EF88116574	Scheduled Follow-up Submission				No	YES		Tumor resection		28	Negative	Post (prior bilateral ovariectomy OR >12 mo since LMP with no prior hysterectomy)
TCGA-E9-A1NE-01A					28	Axillary lymph node dissection alone		124.81.0	Nationwide Children's Hospital	TCGA-E9-A1NE-F39781	8A04ABC1-6244-42ED-B3A7-4BF655854F46	TCGA-E9-A1NE							YES	22	1		0		NO	43E02105-DAE1-4748-B05D-EB8DD5C5A15B					No	YES		Tumor resection	NO	2	Negative	Pre (<6 months since LMP AND no prior bilateral ovariectomy AND not on estrogen replacement)
TCGA-E9-A1NE-11A					28	Axillary lymph node dissection alone		124.81.0	Nationwide Children's Hospital	TCGA-E9-A1NE-F39781	8A04ABC1-6244-42ED-B3A7-4BF655854F46	TCGA-E9-A1NE							YES	22	1		0		NO	43E02105-DAE1-4748-B05D-EB8DD5C5A15B					No	YES		Tumor resection	NO	2	Negative	Pre (<6 months since LMP AND no prior bilateral ovariectomy AND not on estrogen replacement)
TCGA-BH-A0DO-01B					78			93.87.0	Nationwide Children's Hospital	TCGA-BH-A0DO-F63671	609BA6DE-5B63-4ABA-A085-21880B110253	TCGA-BH-A0DO					Simple Mastectomy			22	15		0		NO	45E95502-749D-4570-B309-DAC464F13264					No	YES		Core needle biopsy	NO	2	Negative	Post (prior bilateral ovariectomy OR >12 mo since LMP with no prior hysterectomy)
TCGA-BH-A0DO-11A					78			93.87.0	Nationwide Children's Hospital	TCGA-BH-A0DO-F63671	609BA6DE-5B63-4ABA-A085-21880B110253	TCGA-BH-A0DO					Simple Mastectomy			22	15		0		NO	45E95502-749D-4570-B309-DAC464F13264					No	YES		Core needle biopsy	NO	2	Negative	Post (prior bilateral ovariectomy OR >12 mo since LMP with no prior hysterectomy)
TCGA-BH-A1F8-01A					90			109.89.0	Nationwide Children's Hospital			TCGA-BH-A1F8					Modified Radical Mastectomy			22			0			FB005B56-AB5B-48F0-B35C-44FE858316D0					No	YES		Core needle biopsy		13		Post (prior bilateral ovariectomy OR >12 mo since LMP with no prior hysterectomy)
TCGA-BH-A1F8-11B					90			109.89.0	Nationwide Children's Hospital			TCGA-BH-A1F8					Modified Radical Mastectomy			22			0			FB005B56-AB5B-48F0-B35C-44FE858316D0					No	YES		Core needle biopsy		13		Post (prior bilateral ovariectomy OR >12 mo since LMP with no prior hysterectomy)
TCGA-BH-A0C0-01A					62	Axillary lymph node dissection alone		61.89.0	Nationwide Children's Hospital	TCGA-BH-A0C0-F4518	C4A30038-2C06-4BBC-B071-677AEB2DD359	TCGA-BH-A0C0					Other		NO	22	16		0			5AE01641-78F3-427C-A76C-4534626C8868					No	YES		Core needle biopsy		35	Negative	Post (prior bilateral ovariectomy OR >12 mo since LMP with no prior hysterectomy)
TCGA-BH-A0C0-11A					62	Axillary lymph node dissection alone		61.89.0	Nationwide Children's Hospital	TCGA-BH-A0C0-F4518	C4A30038-2C06-4BBC-B071-677AEB2DD359	TCGA-BH-A0C0					Other		NO	22	16		0			5AE01641-78F3-427C-A76C-4534626C8868					No	YES		Core needle biopsy		35	Negative	Post (prior bilateral ovariectomy OR >12 mo since LMP with no prior hysterectomy)
TCGA-A2-A3XU-01A					35	Sentinel lymph node biopsy plus axillary dissection		234.54.0	Nationwide Children's Hospital	TCGA-A2-A3XU-F34704	71CBE6D1-7840-4A7C-AB59-CCDF29432FFA	TCGA-A2-A3XU					Lumpectomy		NO	22	30		0			065320B1-7A1F-4F99-84BD-1C1D1690D9AB					No	YES		Excisional Biopsy	NO	12	Negative	Post (prior bilateral ovariectomy OR >12 mo since LMP with no prior hysterectomy)
TCGA-AR-A1AS-01A					54	Axillary lymph node dissection alone		96.80.0	Nationwide Children's Hospital	TCGA-AR-A1AS-F49470	86521E70-553E-442A-BB81-F0E66AEFAE1B	TCGA-AR-A1AS					Other			22	2		0			19E9B0EA-2B10-4C49-B8E9-5BFEA96F247E					No	YES		Core needle biopsy	NO	17	Negative	Post (prior bilateral ovariectomy OR >12 mo since LMP with no prior hysterectomy)
TCGA-A2-A0CX-01A					52	Sentinel node biopsy alone		47.98.0	Nationwide Children's Hospital	TCGA-A2-A0CX-F13721	2A0B12FB-64F9-49DF-ACC6-22D1110B827C	TCGA-A2-A0CX					Lumpectomy		YES	22	10		0			07E09D1C-C972-4C87-93A0-8E84E8961A12	Scheduled Follow-up Submission				No	YES		Core needle biopsy		2	Negative	Pre (<6 months since LMP AND no prior bilateral ovariectomy AND not on estrogen replacement)
TCGA-A8-A091-01A					61			47.98.0	Nationwide Children's Hospital	TCGA-A8-A091-F40557	5C002AE2-4733-487B-8827-5B108727F910	TCGA-A8-A091					Other			22	23		0			6C56FB75-F5F3-468B-BE4C-C826FD0B57BF					No	YES			NO		Negative	Post (prior bilateral ovariectomy OR >12 mo since LMP with no prior hysterectomy)
TCGA-B6-A0WV-01A					67	Axillary lymph node dissection alone		74.88.0	Nationwide Children's Hospital	TCGA-B6-A0WV-F15732	19EA87A8-6263-4AB4-99A7-F46F9369F416	TCGA-B6-A0WV					Modified Radical Mastectomy		NO	22	29		0			CBDA9904-F1E2-4827-B9DE-D07860036DED	Scheduled Follow-up Submission				No	YES		Incisional Biopsy		7	Negative	Post (prior bilateral ovariectomy OR >12 mo since LMP with no prior hysterectomy)
TCGA-E2-A15M-01A					66	Sentinel node biopsy alone		93.87.0	Nationwide Children's Hospital	TCGA-E2-A15M-F18852	65D32D89-B105-414F-A57D-98CFB36F9863	TCGA-E2-A15M					Lumpectomy		NO	22	15		0		NO	B1D1586B-3AD4-486E-990D-3FD161AE8B16	Scheduled Follow-up Submission				No	YES		Tumor resection		5	Negative	Post (prior bilateral ovariectomy OR >12 mo since LMP with no prior hysterectomy)
TCGA-E2-A15M-11A					66	Sentinel node biopsy alone		93.87.0	Nationwide Children's Hospital	TCGA-E2-A15M-F18852	65D32D89-B105-414F-A57D-98CFB36F9863	TCGA-E2-A15M					Lumpectomy		NO	22	15		0		NO	B1D1586B-3AD4-486E-990D-3FD161AE8B16	Scheduled Follow-up Submission				No	YES		Tumor resection		5	Negative	Post (prior bilateral ovariectomy OR >12 mo since LMP with no prior hysterectomy)
TCGA-AC-A5EI-01A					88	Sentinel node biopsy alone		288.55.0	Nationwide Children's Hospital	TCGA-AC-A5EI-F60184	9AE528AA-45A7-458E-8361-B5B6123CE23D	TCGA-AC-A5EI					Simple Mastectomy		NO	22	31		0			00B017EF-F43C-4335-98F6-A3C44F631A92				Malignant Phyllodes Tumor	No	YES		Tumor resection	NO	2	Negative
TCGA-A7-A5ZV-01A					62	Sentinel node biopsy alone		296.55.0	Nationwide Children's Hospital	TCGA-A7-A5ZV-F51143	135338BE-7C95-4141-AF1A-A7515A8E065D	TCGA-A7-A5ZV					Lumpectomy		NO	22	8		0			9771ACDF-37CD-41A2-B849-1F13DDC7E056					No	YES		Core needle biopsy	NO	2	Negative	Post (prior bilateral ovariectomy OR >12 mo since LMP with no prior hysterectomy)
TCGA-BH-A0EB-01A	NO	NO	NO	NO	69	Sentinel lymph node biopsy plus axillary dissection		56.91.0	Nationwide Children's Hospital	TCGA-BH-A0EB-F4662	9563674B-70FE-4A30-9DB9-85CCA3D7BCB6	TCGA-BH-A0EB					Other		NO	22	16		0			BE11B727-E066-4660-9A4A-4EEE2A26BA34					No	YES		Core needle biopsy		4	Negative	Post (prior bilateral ovariectomy OR >12 mo since LMP with no prior hysterectomy)
TCGA-C8-A1HJ-01A					53	Axillary lymph node dissection alone		109.89.0	Nationwide Children's Hospital			TCGA-C8-A1HJ					Other			22			0		NO	0DE46EA4-CF8C-4A08-85F9-EC66AEC34B10					No	YES		Tumor resection		10	Negative	Peri (6-12 months since last menstrual period)
TCGA-A8-A06X-01A					77			47.98.0	Nationwide Children's Hospital	TCGA-A8-A06X-F40818	1791687B-A509-4CA3-B10E-4EDB80B779B6	TCGA-A8-A06X					Other			22	2		0			7FC34505-F61A-4538-8AC6-3AAAE7AE97C0					No	YES			NO		Negative	Post (prior bilateral ovariectomy OR >12 mo since LMP with no prior hysterectomy)
TCGA-D8-A27P-01A					64	Sentinel node biopsy alone		147.76.0	Nationwide Children's Hospital	TCGA-D8-A27P-F29596	0A7EBF73-2279-485B-AF1C-E49CDB81922F	TCGA-D8-A27P					Modified Radical Mastectomy		NO	22	26		0		NO	AC0B1165-28E5-4BF5-BC30-9BEBC4ED49FA	Scheduled Follow-up Submission				No	YES	intraoperative examination	Other method, specify:		1	Negative	Post (prior bilateral ovariectomy OR >12 mo since LMP with no prior hysterectomy)
TCGA-AR-A24Q-01A					49	Sentinel lymph node biopsy plus axillary dissection		142.79.0	Nationwide Children's Hospital	TCGA-AR-A24Q-F49495	8704C7B2-E9AF-4A4A-813B-1B4FB8257422	TCGA-AR-A24Q					Simple Mastectomy			22	2		0			06861CF3-1FB7-472D-924B-9B9A33E45AC5					No	YES		Core needle biopsy	NO	2	Negative	Post (prior bilateral ovariectomy OR >12 mo since LMP with no prior hysterectomy)
TCGA-E2-A1LI-01A					57	Sentinel node biopsy alone		136.77.0	Nationwide Children's Hospital	TCGA-E2-A1LI-F20623	8BAE43AC-77BB-4AC6-9756-C0A746B794DC	TCGA-E2-A1LI		3 Point Scale	3 Point Scale		Lumpectomy		NO	22	12		0		NO	058F242D-5C5B-45B5-860B-65BD03DA4CB6	Scheduled Follow-up Submission				No	YES		Tumor resection		2	Close	Post (prior bilateral ovariectomy OR >12 mo since LMP with no prior hysterectomy)
TCGA-E2-A1LI-11A					57	Sentinel node biopsy alone		136.77.0	Nationwide Children's Hospital	TCGA-E2-A1LI-F20623	8BAE43AC-77BB-4AC6-9756-C0A746B794DC	TCGA-E2-A1LI		3 Point Scale	3 Point Scale		Lumpectomy		NO	22	12		0		NO	058F242D-5C5B-45B5-860B-65BD03DA4CB6	Scheduled Follow-up Submission				No	YES		Tumor resection		2	Close	Post (prior bilateral ovariectomy OR >12 mo since LMP with no prior hysterectomy)
TCGA-D8-A1Y0-01A					65	Axillary lymph node dissection alone		124.81.0	Nationwide Children's Hospital	TCGA-D8-A1Y0-F30080	A1CF1328-C069-4C74-80C9-4C569F082DC1	TCGA-D8-A1Y0					Modified Radical Mastectomy			22	2		0		NO	4B6CA54A-5B7D-4EEC-9414-55E83AB9CB36	Scheduled Follow-up Submission				No	YES		Incisional Biopsy		15		Post (prior bilateral ovariectomy OR >12 mo since LMP with no prior hysterectomy)
TCGA-A1-A0SH-01A					39	Sentinel node biopsy alone		72.91.0	Nationwide Children's Hospital			TCGA-A1-A0SH					Lumpectomy			22			0			1A3334DC-AA6A-4966-AD78-CFE0F6ECC550					No	YES		Fine needle aspiration biopsy		2	Negative	Pre (<6 months since LMP AND no prior bilateral ovariectomy AND not on estrogen replacement)
TCGA-D8-A1XL-01A					34	Axillary lymph node dissection alone		124.81.0	Nationwide Children's Hospital	TCGA-D8-A1XL-F29990	A52FC449-F807-4D82-AB8E-CDCF9B2484D4	TCGA-D8-A1XL					Lumpectomy			22	31		0		NO	DDA881A3-9DC4-478A-9055-C085AA70D1E4	Scheduled Follow-up Submission				No	YES		Fine needle aspiration biopsy		13	Negative	Pre (<6 months since LMP AND no prior bilateral ovariectomy AND not on estrogen replacement)
TCGA-BH-A1F2-01A					53			109.89.0	Nationwide Children's Hospital			TCGA-BH-A1F2					Modified Radical Mastectomy			22			0			A28C55EE-0D42-4E8F-AFF2-5FFC57F58B8E					No	YES		Core needle biopsy		19
TCGA-BH-A1F2-11A					53			109.89.0	Nationwide Children's Hospital			TCGA-BH-A1F2					Modified Radical Mastectomy			22			0			A28C55EE-0D42-4E8F-AFF2-5FFC57F58B8E					No	YES		Core needle biopsy		19
TCGA-B6-A1KC-01A					67	Sentinel node biopsy alone		109.89.0	Nationwide Children's Hospital	TCGA-B6-A1KC-F15740	C4FFD639-1D13-4E8E-80DC-B8D3730D3F2F	TCGA-B6-A1KC					Lumpectomy		NO	22	29		0		NO	5E111074-BF9F-4F63-8696-6C1AEBFFCFB7	Scheduled Follow-up Submission				No	YES		Core needle biopsy		2	Negative	Post (prior bilateral ovariectomy OR >12 mo since LMP with no prior hysterectomy)
TCGA-B6-A1KC-01B					67	Sentinel node biopsy alone		109.89.0	Nationwide Children's Hospital	TCGA-B6-A1KC-F15740	C4FFD639-1D13-4E8E-80DC-B8D3730D3F2F	TCGA-B6-A1KC					Lumpectomy		NO	22	29		0		NO	5E111074-BF9F-4F63-8696-6C1AEBFFCFB7	Scheduled Follow-up Submission				No	YES		Core needle biopsy		2	Negative	Post (prior bilateral ovariectomy OR >12 mo since LMP with no prior hysterectomy)
TCGA-C8-A26W-01A					58			147.76.0	Nationwide Children's Hospital	TCGA-C8-A26W-F70796	0471D048-FE29-4B0C-AC3B-79C58867B410	TCGA-C8-A26W					Modified Radical Mastectomy			22	9		0			2F38042C-720E-4E4C-9FC1-87923776EC8D					No	YES		Tumor resection	NO		Negative	Post (prior bilateral ovariectomy OR >12 mo since LMP with no prior hysterectomy)
TCGA-A2-A3XY-01A					49	Axillary lymph node dissection alone		239.56.0	Nationwide Children's Hospital	TCGA-A2-A3XY-F43311	02379C43-DB21-44A9-AE3C-0A268B0FAB40	TCGA-A2-A3XY					Modified Radical Mastectomy		NO	22	16		0		NO	16D81997-B9F4-4819-B121-604A235B1079					No	YES		Core needle biopsy	NO	16	Negative	Post (prior bilateral ovariectomy OR >12 mo since LMP with no prior hysterectomy)
TCGA-E2-A15K-01A					58	Axillary lymph node dissection alone		96.80.0	Nationwide Children's Hospital	TCGA-E2-A15K-F18869	0C192618-60F0-4ED8-B0BA-0873916821EE	TCGA-E2-A15K					Lumpectomy		NO	22	15		0		NO	C2EE3FCC-39DF-42FB-AFFF-EFFF511BCC62	Scheduled Follow-up Submission				No	YES		Tumor resection		17	Negative	Post (prior bilateral ovariectomy OR >12 mo since LMP with no prior hysterectomy)
TCGA-E2-A15K-06A					58	Axillary lymph node dissection alone		96.80.0	Nationwide Children's Hospital	TCGA-E2-A15K-F18869	0C192618-60F0-4ED8-B0BA-0873916821EE	TCGA-E2-A15K					Lumpectomy		NO	22	15		0		NO	C2EE3FCC-39DF-42FB-AFFF-EFFF511BCC62	Scheduled Follow-up Submission				No	YES		Tumor resection		17	Negative	Post (prior bilateral ovariectomy OR >12 mo since LMP with no prior hysterectomy)
TCGA-E2-A15K-11A					58	Axillary lymph node dissection alone		96.80.0	Nationwide Children's Hospital	TCGA-E2-A15K-F18869	0C192618-60F0-4ED8-B0BA-0873916821EE	TCGA-E2-A15K					Lumpectomy		NO	22	15		0		NO	C2EE3FCC-39DF-42FB-AFFF-EFFF511BCC62	Scheduled Follow-up Submission				No	YES		Tumor resection		17	Negative	Post (prior bilateral ovariectomy OR >12 mo since LMP with no prior hysterectomy)
TCGA-A1-A0SI-01A					52	Sentinel lymph node biopsy plus axillary dissection		117.79.0	Nationwide Children's Hospital			TCGA-A1-A0SI					Lumpectomy			22			0		NO	27FDD4C3-73A5-4CDA-8C31-B34749B733A8					No	YES		Fine needle aspiration biopsy		23	Negative
TCGA-E9-A1R2-01A					51	Axillary lymph node dissection alone		120.77.0	Nationwide Children's Hospital	TCGA-E9-A1R2-F57941	62EFCDC5-4570-4B6F-A920-8FE3F82173CF	TCGA-E9-A1R2					Lumpectomy		NO	22	31		0		NO	2108AD14-DF68-4324-8E38-044A2B58D4D4					No	YES		Core needle biopsy	YES	19	Positive	Post (prior bilateral ovariectomy OR >12 mo since LMP with no prior hysterectomy)
TCGA-C8-A1HG-01A					50	Axillary lymph node dissection alone		103.79.0	Nationwide Children's Hospital	TCGA-C8-A1HG-F19096	E5B2D364-8B39-452F-9930-E30DA170B55F	TCGA-C8-A1HG					Other		NO	22	2		0		NO	51993214-3747-49F7-A667-820846AEF411	Scheduled Follow-up Submission				No	YES	Patey's Surgery	Other method, specify:			Negative	Pre (<6 months since LMP AND no prior bilateral ovariectomy AND not on estrogen replacement)
TCGA-AO-A0JF-01A					68	Sentinel lymph node biopsy plus axillary dissection		61.89.0	Nationwide Children's Hospital	TCGA-AO-A0JF-F72115	704FB623-3791-4E9D-8194-3C9B34439C3B	TCGA-AO-A0JF					Lumpectomy		NO	22	15		0			E5D04993-FA38-4F00-852F-AE5037802D4F					No	YES		Core needle biopsy	NO	14	Negative	Post (prior bilateral ovariectomy OR >12 mo since LMP with no prior hysterectomy)
TCGA-A8-A07F-01A					65			47.98.0	Nationwide Children's Hospital	TCGA-A8-A07F-F40826	820EEFC0-3A02-4112-A50A-CC0ABD447D83	TCGA-A8-A07F					Other			22	2		0			04A22FFA-0E1F-41EB-939A-2B88A50C29B1					No	YES			NO		Negative	Post (prior bilateral ovariectomy OR >12 mo since LMP with no prior hysterectomy)
TCGA-AR-A0U0-01A					73	Sentinel lymph node biopsy plus axillary dissection		74.88.0	Nationwide Children's Hospital	TCGA-AR-A0U0-F65068	795958AD-2E03-4480-B9E3-2EDF04451128	TCGA-AR-A0U0					Simple Mastectomy		YES	22	18		0			49F3B91D-A06A-4478-8C65-820BFBEC334F					No	YES		Core needle biopsy	NO	4	Negative	Post (prior bilateral ovariectomy OR >12 mo since LMP with no prior hysterectomy)
TCGA-A2-A0ES-01A					52	Sentinel node biopsy alone		85.86.0	Nationwide Children's Hospital	TCGA-A2-A0ES-F59395	478BA8B4-7059-4636-9A1A-07F93335C426	TCGA-A2-A0ES					Simple Mastectomy		YES	22	12		0			26602C08-B609-4F8D-95A8-7BC20AA4509F					No	YES		Core needle biopsy	NO	1	Negative	Post (prior bilateral ovariectomy OR >12 mo since LMP with no prior hysterectomy)
TCGA-EW-A1PF-01A					50	Other (specify)	sentinel + 2 non-sentinel LN	117.79.0	Nationwide Children's Hospital	TCGA-EW-A1PF-F29109	9341ABC2-15C0-4C5D-B764-BB4F2E925C0F	TCGA-EW-A1PF		3 Point Scale	3 Point Scale		Other		YES	22	8		0		NO	343C6DD3-31A0-48C3-84B0-B17ABB13704A	Scheduled Follow-up Submission				No	YES		Core needle biopsy		11	Negative	Post (prior bilateral ovariectomy OR >12 mo since LMP with no prior hysterectomy)
TCGA-AR-A1AV-01A					68	Axillary lymph node dissection alone		96.80.0	Nationwide Children's Hospital	TCGA-AR-A1AV-F49475	12EE7C6D-9BA2-461A-BD10-888FCEFE23B5	TCGA-AR-A1AV					Modified Radical Mastectomy			22	2		0			ABCD8298-2CCE-4EBF-A96E-1344316533EE					No	YES		Core needle biopsy	NO	25	Negative
TCGA-LL-A5YN-01A					46	Sentinel node biopsy alone		296.55.0	Nationwide Children's Hospital	TCGA-LL-A5YN-F59362	043E9E03-A7CA-4DA6-BFCA-0FC75F6A5750	TCGA-LL-A5YN		3 Point Scale	3 Point Scale		Lumpectomy		NO	22	9		0			99E023F3-2656-4DFB-AB35-1FD8DAF30689					No	YES		Core needle biopsy	NO	5	Negative	Post (prior bilateral ovariectomy OR >12 mo since LMP with no prior hysterectomy)
TCGA-OL-A5RY-01A					52	Sentinel node biopsy alone		296.55.0	Nationwide Children's Hospital	TCGA-OL-A5RY-F56565	EC19B71A-1285-42EF-836D-0AEA3910712B	TCGA-OL-A5RY	Negative			Mastectomy NOS	Lumpectomy			22	14		0			F986E422-5101-4619-AB99-D7A50B51C515					No	YES	Ultrasound-guided biopsy	Other method, specify:	NO	25	Positive	Post (prior bilateral ovariectomy OR >12 mo since LMP with no prior hysterectomy)
TCGA-A8-A0A6-01A					64			61.89.0	Nationwide Children's Hospital	TCGA-A8-A0A6-F40325	63860C23-6640-45E1-B9C8-1E420148833D	TCGA-A8-A0A6					Other			22	16		0			1DB27477-E85E-4CAE-AC04-963CFD515711					No	YES			NO		Negative	Post (prior bilateral ovariectomy OR >12 mo since LMP with no prior hysterectomy)
TCGA-BH-A2L8-01A					45	Sentinel node biopsy alone		177.74.0	Nationwide Children's Hospital	TCGA-BH-A2L8-F39616	C86ACD7B-AFEA-462D-BDA8-0A6980460D1E	TCGA-BH-A2L8					Other		NO	22	28		0		NO	CB48065E-7FA5-4FDA-BAB9-7B36D34C2A60					No	YES		Core needle biopsy	NO	1	Negative	Pre (<6 months since LMP AND no prior bilateral ovariectomy AND not on estrogen replacement)
TCGA-A8-A076-01A					66			47.98.0	Nationwide Children's Hospital	TCGA-A8-A076-F40821	AF505FDD-767F-4C9C-8BB2-2C2EB76FC975	TCGA-A8-A076					Other			22	2		0			CF7EB6D8-04F5-4683-8A54-A71093CB087D					No	YES			NO		Negative	Post (prior bilateral ovariectomy OR >12 mo since LMP with no prior hysterectomy)
TCGA-BH-A0BQ-01A					39			85.86.0	Nationwide Children's Hospital	TCGA-BH-A0BQ-F58695	25CF786D-560F-4C04-A050-A7C323A6D649	TCGA-BH-A0BQ					Other			22	22		0		NO	88816785-6C3A-41EC-A0FC-F1817D538429					No	YES		Core needle biopsy	NO	2	Negative	Pre (<6 months since LMP AND no prior bilateral ovariectomy AND not on estrogen replacement)
TCGA-BH-A0BQ-11A					39			85.86.0	Nationwide Children's Hospital	TCGA-BH-A0BQ-F58695	25CF786D-560F-4C04-A050-A7C323A6D649	TCGA-BH-A0BQ					Other			22	22		0		NO	88816785-6C3A-41EC-A0FC-F1817D538429					No	YES		Core needle biopsy	NO	2	Negative	Pre (<6 months since LMP AND no prior bilateral ovariectomy AND not on estrogen replacement)
TCGA-E9-A24A-01A					69	Axillary lymph node dissection alone		142.79.0	Nationwide Children's Hospital	TCGA-E9-A24A-F39541	CE71B1A0-DB97-48A0-913F-05CD15EED1C9	TCGA-E9-A24A							NO	22	24		0		NO	1ABDD866-83D1-4558-9104-8F7E087AA2DF					No	YES	Lumpectomy	Other method, specify:	YES	10	Negative	Post (prior bilateral ovariectomy OR >12 mo since LMP with no prior hysterectomy)
TCGA-Z7-A8R6-01A					46	Sentinel lymph node biopsy plus axillary dissection		379.35.0	Nationwide Children's Hospital	TCGA-Z7-A8R6-F58752	05FE8EA0-A5C2-4172-8405-A7A30E1E43BF	TCGA-Z7-A8R6		4 Point Scale	4 Point Scale		Lumpectomy		YES	22	9		0			452F49B2-52E2-4234-B942-8E7835F45FF5					No	YES		Tumor resection	NO	2	Negative	Pre (<6 months since LMP AND no prior bilateral ovariectomy AND not on estrogen replacement)
TCGA-E9-A1NI-01A					51	Axillary lymph node dissection alone		120.77.0	Nationwide Children's Hospital	TCGA-E9-A1NI-F52056	4876BC0D-F943-41B2-8EE0-FAF3D05A3FCE	TCGA-E9-A1NI							YES	22	27		0		NO	767F2DE9-2FE4-4BA5-8815-27487FE17513				Infiltrating ductal and lobular carcinoma	No	YES		Tumor resection	YES	4	Negative	Post (prior bilateral ovariectomy OR >12 mo since LMP with no prior hysterectomy)
TCGA-BH-A5IZ-01A					51			288.55.0	Nationwide Children's Hospital	TCGA-BH-A5IZ-F63663	FAADBA23-9D4F-4AC4-ADB7-5E0F9CC3FF01	TCGA-BH-A5IZ					Lumpectomy			22	14		0			2061183F-D0F4-4156-87F4-9DA2578E0300					No	YES		Core needle biopsy	NO	6	Negative	Post (prior bilateral ovariectomy OR >12 mo since LMP with no prior hysterectomy)
TCGA-BH-A5IZ-11A					51			288.55.0	Nationwide Children's Hospital	TCGA-BH-A5IZ-F63663	FAADBA23-9D4F-4AC4-ADB7-5E0F9CC3FF01	TCGA-BH-A5IZ					Lumpectomy			22	14		0			2061183F-D0F4-4156-87F4-9DA2578E0300					No	YES		Core needle biopsy	NO	6	Negative	Post (prior bilateral ovariectomy OR >12 mo since LMP with no prior hysterectomy)
TCGA-BH-A0HB-01A					55	Sentinel node biopsy alone		61.89.0	Nationwide Children's Hospital	TCGA-BH-A0HB-F4718	557DF182-2E69-4738-AAFF-52D3BE340928	TCGA-BH-A0HB					Other		NO	22	16		0			342B9566-3855-44EE-995E-E4F90D1B0646					No	YES		Core needle biopsy		2	Negative	Post (prior bilateral ovariectomy OR >12 mo since LMP with no prior hysterectomy)
TCGA-AO-A0JE-01A					53	Sentinel lymph node biopsy plus axillary dissection		61.89.0	Nationwide Children's Hospital	TCGA-AO-A0JE-F15488	975B8C53-2E18-4DBB-9A34-2DCCA4680406	TCGA-AO-A0JE					Lumpectomy		NO	22	22		0			76B63C20-882B-4E61-ABB1-615C6CF14F4E	Scheduled Follow-up Submission				No	YES		Core needle biopsy		29	Positive	Post (prior bilateral ovariectomy OR >12 mo since LMP with no prior hysterectomy)
TCGA-AN-A0AL-01A					41	Axillary lymph node dissection alone		47.98.0	Nationwide Children's Hospital	TCGA-AN-A0AL-F68944	02C99963-3C0B-4888-BD6F-F1C920E08720	TCGA-AN-A0AL					Modified Radical Mastectomy		NO	22	23		0			6200E080-89C1-4E03-A9B4-A8EBE756033B					No	YES		Tumor resection	NO	5	Negative	Pre (<6 months since LMP AND no prior bilateral ovariectomy AND not on estrogen replacement)
TCGA-BH-A0DZ-01A					43	Sentinel lymph node biopsy plus axillary dissection		47.98.0	Nationwide Children's Hospital	TCGA-BH-A0DZ-F4588	F7218F8F-0D41-4B86-B276-C020CA69412E	TCGA-BH-A0DZ					Simple Mastectomy		NO	22	16		0			86350463-561B-46C8-A392-A5374463F7F7					No	YES		Core needle biopsy		5	Negative	Pre (<6 months since LMP AND no prior bilateral ovariectomy AND not on estrogen replacement)
TCGA-BH-A0DZ-11A					43	Sentinel lymph node biopsy plus axillary dissection		47.98.0	Nationwide Children's Hospital	TCGA-BH-A0DZ-F4588	F7218F8F-0D41-4B86-B276-C020CA69412E	TCGA-BH-A0DZ					Simple Mastectomy		NO	22	16		0			86350463-561B-46C8-A392-A5374463F7F7					No	YES		Core needle biopsy		5	Negative	Pre (<6 months since LMP AND no prior bilateral ovariectomy AND not on estrogen replacement)
TCGA-B6-A0IQ-01A					40	Axillary lymph node dissection alone		56.91.0	Nationwide Children's Hospital	TCGA-B6-A0IQ-F12629	8D04EFD2-BFDA-4F6B-ACA2-E86C4B2B9B74	TCGA-B6-A0IQ					Modified Radical Mastectomy		NO	22	2		0			ADD5E66D-C55F-4724-8AD1-BC0CAB7F1472	Scheduled Follow-up Submission				No	YES	Biopsy, NOS	Other method, specify:		26	Negative	Indeterminate (neither Pre or Postmenopausal)
TCGA-AC-A2QJ-01A					48	Other (specify)	Sentinel lymph node and axillary lymph node biopsy	185.70.0	Nationwide Children's Hospital	TCGA-AC-A2QJ-F44021	3A8D4436-79F0-4371-8E16-9ABB1EC95ECA	TCGA-AC-A2QJ					Other		NO	22	28		0		NO	CA5576D0-AA1E-4338-BDB8-1238E8D0727A					No	YES		Core needle biopsy	NO	2	Negative	Peri (6-12 months since last menstrual period)
TCGA-AC-A2QJ-11A					48	Other (specify)	Sentinel lymph node and axillary lymph node biopsy	185.70.0	Nationwide Children's Hospital	TCGA-AC-A2QJ-F44021	3A8D4436-79F0-4371-8E16-9ABB1EC95ECA	TCGA-AC-A2QJ					Other		NO	22	28		0		NO	CA5576D0-AA1E-4338-BDB8-1238E8D0727A					No	YES		Core needle biopsy	NO	2	Negative	Peri (6-12 months since last menstrual period)
TCGA-A8-A09W-01A					70			47.98.0	Nationwide Children's Hospital			TCGA-A8-A09W					Other			22			0			B81D0189-0DC2-4117-8ED8-1411673C38F5					No	YES						Post (prior bilateral ovariectomy OR >12 mo since LMP with no prior hysterectomy)
TCGA-AR-A2LL-01A					70	Sentinel lymph node biopsy plus axillary dissection		167.75.0	Nationwide Children's Hospital	TCGA-AR-A2LL-F35205	7E870DEF-F459-4137-9815-ABFC98FF18DF	TCGA-AR-A2LL					Simple Mastectomy		YES	22	6		0		NO	D6865D52-3037-4B78-9A92-39437C5CE8F2					No	YES		Core needle biopsy	NO	4	Negative	Post (prior bilateral ovariectomy OR >12 mo since LMP with no prior hysterectomy)
TCGA-BH-A18T-01A					70	Sentinel node biopsy alone		93.87.0	Nationwide Children's Hospital			TCGA-BH-A18T					Other			22			0			2064BD64-3F84-4F50-95AF-C021C6D7617B					No	YES		Fine needle aspiration biopsy			Negative	Post (prior bilateral ovariectomy OR >12 mo since LMP with no prior hysterectomy)
TCGA-BH-A18T-11A					70	Sentinel node biopsy alone		93.87.0	Nationwide Children's Hospital			TCGA-BH-A18T					Other			22			0			2064BD64-3F84-4F50-95AF-C021C6D7617B					No	YES		Fine needle aspiration biopsy			Negative	Post (prior bilateral ovariectomy OR >12 mo since LMP with no prior hysterectomy)
TCGA-LD-A7W6-01A					54	Axillary lymph node dissection alone		360.43.0	Nationwide Children's Hospital	TCGA-LD-A7W6-F69193	51CDD6F7-8467-42F0-8B9F-4C3BD0C4AFD9	TCGA-LD-A7W6		3 Point Scale	3 Point Scale		Modified Radical Mastectomy		NO	22	30		0			8AE671D6-536C-4255-969A-12AFB2BE8FF0				Invasive lobular carcinoma, mixed classical (70%) and pleomorphic/solid (30%) types	No	YES		Core needle biopsy	NO	18	Negative	Post (prior bilateral ovariectomy OR >12 mo since LMP with no prior hysterectomy)
TCGA-D8-A73X-01A					53	Sentinel node biopsy alone		334.46.0	Nationwide Children's Hospital	TCGA-D8-A73X-F57879	47682239-B701-418A-AC8C-C0AB10D3F37D	TCGA-D8-A73X					Simple Mastectomy		NO	22	28		0			35D21ACB-3586-4955-AFFF-20086712E795				tubular carcinoma	No	YES		Core needle biopsy	NO		Negative	Post (prior bilateral ovariectomy OR >12 mo since LMP with no prior hysterectomy)
TCGA-A8-A08B-01A					52			47.98.0	Nationwide Children's Hospital	TCGA-A8-A08B-F40841	B37E2409-548D-421A-A840-34803C923738	TCGA-A8-A08B					Other			22	2		0			12C3781E-6FED-4302-B98D-75907F7430E8					No	YES			NO		Negative	Pre (<6 months since LMP AND no prior bilateral ovariectomy AND not on estrogen replacement)
TCGA-AR-A24T-01A					46	Sentinel lymph node biopsy plus axillary dissection		142.79.0	Nationwide Children's Hospital	TCGA-AR-A24T-F49463	71B7C342-2D87-4E59-B1DA-18539B19FA10	TCGA-AR-A24T					Simple Mastectomy			22	2		0			8872D089-E921-47AB-A199-9B028F8B1E84					No	YES		Core needle biopsy		17	Negative	Pre (<6 months since LMP AND no prior bilateral ovariectomy AND not on estrogen replacement)
TCGA-AO-A12B-01A					63	Sentinel node biopsy alone		80.84.0	Nationwide Children's Hospital	TCGA-AO-A12B-F43473	3FA3F48A-1DC7-49B7-BA5C-07AB14D891F2	TCGA-AO-A12B					Simple Mastectomy		YES	22	22		0			FE533CB2-4FCE-4D39-B7F9-68DC6E8656CC					No	YES		Core needle biopsy	NO	2	Negative	Post (prior bilateral ovariectomy OR >12 mo since LMP with no prior hysterectomy)
TCGA-BH-A18P-01A					60	Sentinel node biopsy alone		93.87.0	Nationwide Children's Hospital			TCGA-BH-A18P					Simple Mastectomy			22			0			02FAD7BC-FC25-42CE-9358-C8152DC7343B					No	YES		Fine needle aspiration biopsy		2	Negative
TCGA-BH-A18P-11A					60	Sentinel node biopsy alone		93.87.0	Nationwide Children's Hospital			TCGA-BH-A18P					Simple Mastectomy			22			0			02FAD7BC-FC25-42CE-9358-C8152DC7343B					No	YES		Fine needle aspiration biopsy		2	Negative
TCGA-C8-A12V-01A					55	Axillary lymph node dissection alone		85.86.0	Nationwide Children's Hospital	TCGA-C8-A12V-F19095	12E9D7F7-A7A6-4E0F-B152-CE708D83BA6C	TCGA-C8-A12V					Other			22	2		0		NO	2C1FA61A-D091-49B5-AD56-D693FC9A4214	Scheduled Follow-up Submission				No	YES	Patey's Surgery	Other method, specify:		5		Post (prior bilateral ovariectomy OR >12 mo since LMP with no prior hysterectomy)
TCGA-Z7-A8R5-01A					61	Sentinel lymph node biopsy plus axillary dissection		379.35.0	Nationwide Children's Hospital	TCGA-Z7-A8R5-F58763	9849E8B7-D2F4-4C6A-B5A4-06D7FB7212B0	TCGA-Z7-A8R5		4 Point Scale	4 Point Scale		Other		YES	22	9		0			E0B22323-18F8-4EC3-BE96-805EA291CEEC					No	YES		Core needle biopsy	NO	5	Positive	Post (prior bilateral ovariectomy OR >12 mo since LMP with no prior hysterectomy)
TCGA-E9-A1NH-01A					71	Axillary lymph node dissection alone		120.77.0	Nationwide Children's Hospital	TCGA-E9-A1NH-F35049	6610DD91-CA89-400B-83F5-1B08AEADAF1A	TCGA-E9-A1NH					Modified Radical Mastectomy		YES	22	14		0		NO	E39C8803-999D-4FBD-855E-7FD44DC9281B					No	YES		Tumor resection	NO	5	Negative	Post (prior bilateral ovariectomy OR >12 mo since LMP with no prior hysterectomy)
TCGA-E9-A1NH-11A					71	Axillary lymph node dissection alone		120.77.0	Nationwide Children's Hospital	TCGA-E9-A1NH-F35049	6610DD91-CA89-400B-83F5-1B08AEADAF1A	TCGA-E9-A1NH					Modified Radical Mastectomy		YES	22	14		0		NO	E39C8803-999D-4FBD-855E-7FD44DC9281B					No	YES		Tumor resection	NO	5	Negative	Post (prior bilateral ovariectomy OR >12 mo since LMP with no prior hysterectomy)
TCGA-A2-A1FW-01A					62	Sentinel lymph node biopsy plus axillary dissection		109.89.0	Nationwide Children's Hospital	TCGA-A2-A1FW-F20810	45FA1D4F-ECD9-4962-8D88-C93EFFAFBCD2	TCGA-A2-A1FW					Modified Radical Mastectomy		NO	22	12		0		NO	7C60E814-E419-47DA-A57C-3E7026A0E90F	Scheduled Follow-up Submission				No	YES		Core needle biopsy		19	Negative	Post (prior bilateral ovariectomy OR >12 mo since LMP with no prior hysterectomy)
TCGA-B6-A0RN-01A					60	Axillary lymph node dissection alone		72.91.0	Nationwide Children's Hospital	TCGA-B6-A0RN-F71514	268E69D6-E783-4413-9FC9-6D584E476CF4	TCGA-B6-A0RN					Modified Radical Mastectomy		NO	22	26		0			8A58CE65-AE1B-418D-8DFD-33AC2EFB13A7					No	YES	Biopsy, NOS	Other method, specify:	NO	19	Negative	Post (prior bilateral ovariectomy OR >12 mo since LMP with no prior hysterectomy)
TCGA-A2-A1G4-01A					71	Axillary lymph node dissection alone		109.89.0	Nationwide Children's Hospital	TCGA-A2-A1G4-F20805	05CF4C23-40FE-4F52-B9E0-3BE877BC4F3F	TCGA-A2-A1G4		3 Point Scale	3 Point Scale		Modified Radical Mastectomy		NO	22	9		0		NO	AC6F6F9D-4FA8-40DC-BD7A-9A5F861EA532	Scheduled Follow-up Submission				No	YES		Core needle biopsy		15	Negative	Post (prior bilateral ovariectomy OR >12 mo since LMP with no prior hysterectomy)
TCGA-OL-A5RX-01A					51	Sentinel node biopsy alone		296.55.0	Nationwide Children's Hospital	TCGA-OL-A5RX-F56570	135BBA94-947F-4E8D-88E1-06FFE7C587EC	TCGA-OL-A5RX					Simple Mastectomy			22	14		0			97F1E0CE-EC9A-45D3-9C91-4E2A6EF5D173					No	YES		Core needle biopsy	NO	4	Negative	Pre (<6 months since LMP AND no prior bilateral ovariectomy AND not on estrogen replacement)
TCGA-AO-A0J9-01A	YES	NO	YES		61	Sentinel lymph node biopsy plus axillary dissection		56.91.0	Nationwide Children's Hospital	TCGA-AO-A0J9-F15483	FC513014-FCB4-4F42-89F0-37A2DB946EE9	TCGA-AO-A0J9	Negative			Mastectomy NOS	Lumpectomy		NO	22	22	1066	0	1066		B4265AC9-3541-4D8F-B418-F4C26E7F2A25	Scheduled Follow-up Submission				No	YES		Core needle biopsy		32	Positive	Post (prior bilateral ovariectomy OR >12 mo since LMP with no prior hysterectomy)	1+		90-99%	Positive							4 Point Scale
TCGA-BH-A18H-01A					63	Sentinel lymph node biopsy plus axillary dissection		93.87.0	Nationwide Children's Hospital	TCGA-BH-A18H-F59198	975B9460-CA44-4CE3-A700-C1FC9E8C97DE	TCGA-BH-A18H					Other		YES	22	2		0			DBB77AB4-4BBC-47A9-B539-158926E4A6CE					No	YES		Core needle biopsy	NO	2	Negative	Post (prior bilateral ovariectomy OR >12 mo since LMP with no prior hysterectomy)
TCGA-A2-A0CW-01A					67	Sentinel lymph node biopsy plus axillary dissection		85.86.0	Nationwide Children's Hospital	TCGA-A2-A0CW-F70690	06E8B614-ABD0-4B06-BC35-0FD8FA585C60	TCGA-A2-A0CW					Lumpectomy		YES	22	2		0			B837B061-A1C3-4C98-A50E-E62D450684D8					No	YES		Core needle biopsy	NO	19	Negative	Post (prior bilateral ovariectomy OR >12 mo since LMP with no prior hysterectomy)
TCGA-A2-A0D2-01A					45	Sentinel node biopsy alone		56.91.0	Nationwide Children's Hospital	TCGA-A2-A0D2-F14458	76B9C470-A143-4376-92CB-58317C2C3764	TCGA-A2-A0D2					Simple Mastectomy		YES	22	9		0			5E0BDD76-8D28-4B27-871F-DF75AB3D51BC	Scheduled Follow-up Submission				No	YES		Core needle biopsy		5	Negative	Pre (<6 months since LMP AND no prior bilateral ovariectomy AND not on estrogen replacement)
TCGA-E9-A1NG-01A					62	Axillary lymph node dissection alone		124.81.0	Nationwide Children's Hospital	TCGA-E9-A1NG-F39774	B3EEEE00-5B8E-436F-80FE-7412C969BF0C	TCGA-E9-A1NG							YES	22	1		0		NO	69E18AD9-6CFF-4BB8-8DF5-06287E2DA5C6					No	YES		Tumor resection	NO	5	Negative	Post (prior bilateral ovariectomy OR >12 mo since LMP with no prior hysterectomy)
TCGA-E9-A1NG-11A					62	Axillary lymph node dissection alone		124.81.0	Nationwide Children's Hospital	TCGA-E9-A1NG-F39774	B3EEEE00-5B8E-436F-80FE-7412C969BF0C	TCGA-E9-A1NG							YES	22	1		0		NO	69E18AD9-6CFF-4BB8-8DF5-06287E2DA5C6					No	YES		Tumor resection	NO	5	Negative	Post (prior bilateral ovariectomy OR >12 mo since LMP with no prior hysterectomy)
TCGA-AR-A24L-01A					26	Sentinel lymph node biopsy plus axillary dissection		142.79.0	Nationwide Children's Hospital	TCGA-AR-A24L-F49488	98A5DD07-6036-40E1-AE50-9958B67DE1EF	TCGA-AR-A24L					Other			22	2		0			0A13A2CF-A454-4EE8-9AD0-92B84E7271CE					No	YES		Core needle biopsy	NO	12	Negative	Pre (<6 months since LMP AND no prior bilateral ovariectomy AND not on estrogen replacement)
TCGA-D8-A1XR-01A					56	Axillary lymph node dissection alone		124.81.0	Nationwide Children's Hospital	TCGA-D8-A1XR-F29451	1B14AB2D-AA4F-4BF6-9AE3-88DD7EF231A1	TCGA-D8-A1XR					Modified Radical Mastectomy		NO	22	6		0		NO	D3568524-892E-4A3E-B000-7E4EB53E45F6	Scheduled Follow-up Submission				No	YES		Core needle biopsy		7	Negative	Post (prior bilateral ovariectomy OR >12 mo since LMP with no prior hysterectomy)
TCGA-A2-A0EY-01A					62	Sentinel lymph node biopsy plus axillary dissection		56.91.0	Nationwide Children's Hospital	TCGA-A2-A0EY-F13716	B1FF94BC-9F0B-4998-9EF9-4163BAA4F01A	TCGA-A2-A0EY					Lumpectomy		YES	22	10		0			62DD785C-5937-4967-ABD6-DB8AEA9E5684	Scheduled Follow-up Submission				No	YES		Core needle biopsy		23	Negative	Post (prior bilateral ovariectomy OR >12 mo since LMP with no prior hysterectomy)
TCGA-E9-A1R5-01A					63	Axillary lymph node dissection alone		124.81.0	Nationwide Children's Hospital	TCGA-E9-A1R5-F48700	05A3A194-C053-42E5-BC72-38C2C5BFDD8D	TCGA-E9-A1R5					Lumpectomy		NO	22	19		0		NO	E472A0AD-FF2C-4B1B-9FE3-9CD522469E4A					No	YES		Cytology (e.g. Peritoneal or pleural fluid)	YES	10	Negative	Post (prior bilateral ovariectomy OR >12 mo since LMP with no prior hysterectomy)
TCGA-AC-A5EH-01A					76	Axillary lymph node dissection alone		296.55.0	Nationwide Children's Hospital	TCGA-AC-A5EH-F60185	0BF107A0-50A7-481B-957D-E8F1C0A4D8F2	TCGA-AC-A5EH					Modified Radical Mastectomy		NO	22	31		0			0911BEB7-C587-4F92-B2B2-5642CDC2C64D					No	YES		Core needle biopsy	NO	14	Negative
TCGA-BH-A0EI-01A					51			85.86.0	Nationwide Children's Hospital	TCGA-BH-A0EI-F59115	E894DC0C-AE6E-4101-A406-2A464420B984	TCGA-BH-A0EI					Other			22	1		0		NO	CFB9F7AE-6893-4B41-B119-97CBF2A72AB1					No	YES		Core needle biopsy	NO	2	Negative	Peri (6-12 months since last menstrual period)
TCGA-EW-A2FS-01A					41	Sentinel node biopsy alone		155.74.0	Nationwide Children's Hospital	TCGA-EW-A2FS-F42061	07000F6B-F69E-4B6B-AB76-A744BB203540	TCGA-EW-A2FS		3 Point Scale	3 Point Scale		Lumpectomy		YES	22	10		0		NO	BF70607C-4C5A-4856-A578-E7EFECB92351					No	YES		Core needle biopsy	NO	8	Negative	Pre (<6 months since LMP AND no prior bilateral ovariectomy AND not on estrogen replacement)
TCGA-A2-A04U-01A					47	Sentinel node biopsy alone		85.86.0	Nationwide Children's Hospital	TCGA-A2-A04U-F59317	022819FE-3C6C-4DDD-90FD-EBF7BD427042	TCGA-A2-A04U					Simple Mastectomy		YES	22	8		0			60EE2ADA-E8A8-4BAA-B0A6-1E16315C0619					No	YES		Core needle biopsy	YES	3	Negative	Peri (6-12 months since last menstrual period)
TCGA-JL-A3YW-01A					49	Axillary lymph node dissection alone		239.56.0	Nationwide Children's Hospital			TCGA-JL-A3YW		3 Point Scale	3 Point Scale		Modified Radical Mastectomy			22			0			12B33579-D799-4FC1-BE3A-6F02EC39A431					No	YES		Tumor resection		16	Negative	Post (prior bilateral ovariectomy OR >12 mo since LMP with no prior hysterectomy)
TCGA-E9-A1R0-01A					58	Axillary lymph node dissection alone		147.76.0	Nationwide Children's Hospital	TCGA-E9-A1R0-F41214	AD367CF1-62C6-4796-AB47-569755FE6836	TCGA-E9-A1R0								22	13		0		NO	228FB5BF-B0F7-4FE3-AEE6-1B51C35D9911					No	YES		Tumor resection	NO	12		Post (prior bilateral ovariectomy OR >12 mo since LMP with no prior hysterectomy)
TCGA-C8-A274-01A					63			147.76.0	Nationwide Children's Hospital	TCGA-C8-A274-F70831	52DC036E-216B-4745-ACB0-5EA2953BCF96	TCGA-C8-A274					Other			22	9		0			0B735DCF-8B5A-416E-B258-2A7DBB22BCC1					No	YES	Patey's Surgery	Other method, specify:	NO		Negative	Post (prior bilateral ovariectomy OR >12 mo since LMP with no prior hysterectomy)
TCGA-A7-A4SD-01A					52	Sentinel node biopsy alone		271.57.0	Nationwide Children's Hospital	TCGA-A7-A4SD-F52732	DDAD5580-4821-46F0-9F96-9C8F4615A7DF	TCGA-A7-A4SD					Simple Mastectomy		YES	22	5		0			6B9D71B5-07AE-477D-87F4-CA1E864D221D					No	YES		Core needle biopsy	NO	6	Negative	Post (prior bilateral ovariectomy OR >12 mo since LMP with no prior hysterectomy)
TCGA-A7-A4SD-11A					52	Sentinel node biopsy alone		271.57.0	Nationwide Children's Hospital	TCGA-A7-A4SD-F52732	DDAD5580-4821-46F0-9F96-9C8F4615A7DF	TCGA-A7-A4SD					Simple Mastectomy		YES	22	5		0			6B9D71B5-07AE-477D-87F4-CA1E864D221D					No	YES		Core needle biopsy	NO	6	Negative	Post (prior bilateral ovariectomy OR >12 mo since LMP with no prior hysterectomy)
TCGA-A7-A13G-01A					79	Sentinel node biopsy alone		109.89.0	Nationwide Children's Hospital	TCGA-A7-A13G-F35039	25A9D546-BE0A-4F1D-BE67-D3D8653307F9	TCGA-A7-A13G					Simple Mastectomy		NO	22	14		0		NO	2140A955-BE2C-44BC-A000-92154B115A98					No	YES		Core needle biopsy	NO	1	Negative	Post (prior bilateral ovariectomy OR >12 mo since LMP with no prior hysterectomy)
TCGA-A7-A13G-01B					79	Sentinel node biopsy alone		109.89.0	Nationwide Children's Hospital	TCGA-A7-A13G-F35039	25A9D546-BE0A-4F1D-BE67-D3D8653307F9	TCGA-A7-A13G					Simple Mastectomy		NO	22	14		0		NO	2140A955-BE2C-44BC-A000-92154B115A98					No	YES		Core needle biopsy	NO	1	Negative	Post (prior bilateral ovariectomy OR >12 mo since LMP with no prior hysterectomy)
TCGA-A7-A13G-11A					79	Sentinel node biopsy alone		109.89.0	Nationwide Children's Hospital	TCGA-A7-A13G-F35039	25A9D546-BE0A-4F1D-BE67-D3D8653307F9	TCGA-A7-A13G					Simple Mastectomy		NO	22	14		0		NO	2140A955-BE2C-44BC-A000-92154B115A98					No	YES		Core needle biopsy	NO	1	Negative	Post (prior bilateral ovariectomy OR >12 mo since LMP with no prior hysterectomy)
TCGA-LL-A5YM-01A					88	No axillary staging		296.55.0	Nationwide Children's Hospital	TCGA-LL-A5YM-F57541	D396D059-CF4A-4F46-86D7-079FA3777796	TCGA-LL-A5YM	Negative	3 Point Scale	3 Point Scale	Mastectomy NOS	Other			22	14		0			0CFF144D-E6F5-4A58-8BA4-866EBD5CF1F1					No	YES		Core needle biopsy	NO		Positive	Post (prior bilateral ovariectomy OR >12 mo since LMP with no prior hysterectomy)
TCGA-OL-A5RZ-01A					57	Sentinel lymph node biopsy plus axillary dissection		296.55.0	Nationwide Children's Hospital	TCGA-OL-A5RZ-F56571	1921F25F-EC28-4E7A-A12E-A445D1DDBE0D	TCGA-OL-A5RZ					Simple Mastectomy			22	14		0			DE0D3A4E-DCBE-4169-9FEB-482B1822A7F0					No	YES		Core needle biopsy	NO	3	Negative	Post (prior bilateral ovariectomy OR >12 mo since LMP with no prior hysterectomy)
TCGA-A2-A3KD-01A					47	Sentinel lymph node biopsy plus axillary dissection		202.70.0	Nationwide Children's Hospital	TCGA-A2-A3KD-F37343	F2E6F4BD-FA19-43B2-BFCD-124FE5BFF06B	TCGA-A2-A3KD	Close	3 Point Scale	3 Point Scale	Mastectomy NOS	Lumpectomy		YES	22	3		0		NO	6B2594D6-FCC0-4660-9E36-4599BBE45E0D					No	YES		Core needle biopsy	NO	19	Positive	Pre (<6 months since LMP AND no prior bilateral ovariectomy AND not on estrogen replacement)
TCGA-D8-A1JJ-01A					54	Sentinel node biopsy alone		124.81.0	Nationwide Children's Hospital	TCGA-D8-A1JJ-F20754	2586900A-76A7-44D0-9D02-828DF5F321CD	TCGA-D8-A1JJ					Other			22	19		0			DCBB0435-BD93-487C-A023-04E96FCF4BCC	Scheduled Follow-up Submission				No	YES		Core needle biopsy		1	Negative	Post (prior bilateral ovariectomy OR >12 mo since LMP with no prior hysterectomy)
TCGA-C8-A26X-01A					58			147.76.0	Nationwide Children's Hospital	TCGA-C8-A26X-F70792	521990DD-93CE-4A11-ABED-112046F3A659	TCGA-C8-A26X					Modified Radical Mastectomy			22	9		0			97926AD8-58A4-4348-9CAF-C2828C685125					No	YES		Tumor resection	NO		Negative	Post (prior bilateral ovariectomy OR >12 mo since LMP with no prior hysterectomy)
TCGA-BH-A1F6-01A					51			109.89.0	Nationwide Children's Hospital			TCGA-BH-A1F6					Modified Radical Mastectomy			22			0			3979E0DA-96ED-4856-817F-A16BBBE42503					No	YES		Core needle biopsy		6
TCGA-BH-A1F6-11B					51			109.89.0	Nationwide Children's Hospital			TCGA-BH-A1F6					Modified Radical Mastectomy			22			0			3979E0DA-96ED-4856-817F-A16BBBE42503					No	YES		Core needle biopsy		6
TCGA-LL-A5YL-01A					64	Sentinel lymph node biopsy plus axillary dissection		305.51.0	Nationwide Children's Hospital	TCGA-LL-A5YL-F59650	0FBEAAC5-77A9-4E92-9B8F-E11AA2F05535	TCGA-LL-A5YL		3 Point Scale	3 Point Scale		Simple Mastectomy			22	19		0			FB44D8A6-041F-413D-B2C6-7787F82E18E7					No	YES		Core needle biopsy	NO	23	Negative	Post (prior bilateral ovariectomy OR >12 mo since LMP with no prior hysterectomy)
TCGA-A8-A07P-01A					68			47.98.0	Nationwide Children's Hospital	TCGA-A8-A07P-F40832	B5B63F7A-129B-4BDA-9D97-8F173A9A02DA	TCGA-A8-A07P					Other			22	2		0			D7A9B1BE-FBAA-445F-83DA-517249612AC6					No	YES			NO		Negative	Post (prior bilateral ovariectomy OR >12 mo since LMP with no prior hysterectomy)
TCGA-AR-A0TW-01A					50			72.91.0	Nationwide Children's Hospital	TCGA-AR-A0TW-F49464	879D832D-C3F4-45C1-BAE3-73FE8D28964B	TCGA-AR-A0TW					Modified Radical Mastectomy			22	2		0			7B458107-2E93-412A-BF77-89224343ABF2					No	YES		Core needle biopsy		27	Negative	Pre (<6 months since LMP AND no prior bilateral ovariectomy AND not on estrogen replacement)
TCGA-EW-A2FV-01A					39	Axillary lymph node dissection alone		155.74.0	Nationwide Children's Hospital	TCGA-EW-A2FV-F42065	54F63442-7AE5-4512-B4D8-853D2F27707A	TCGA-EW-A2FV	Negative	3 Point Scale	3 Point Scale		Modified Radical Mastectomy		NO	22	10		0		NO	E7A12630-6906-40EA-BC2A-D5B16FE72A6F				invasive micropapillary ductal carcinoma	No	YES		Excisional Biopsy	NO	32	Negative	Pre (<6 months since LMP AND no prior bilateral ovariectomy AND not on estrogen replacement)
TCGA-A8-A08G-01A					41			47.98.0	Nationwide Children's Hospital	TCGA-A8-A08G-F40844	2E2652A5-951A-4B3B-AF47-55EC819C68F2	TCGA-A8-A08G					Other			22	2		0			77951589-9B13-4320-8871-D5197D3A46F2					No	YES			NO		Negative	Pre (<6 months since LMP AND no prior bilateral ovariectomy AND not on estrogen replacement)
TCGA-A2-A0CL-01A					37	Axillary lymph node dissection alone		85.86.0	Nationwide Children's Hospital	TCGA-A2-A0CL-F59313	EC083639-8177-453D-8451-0BF534DE6082	TCGA-A2-A0CL					Modified Radical Mastectomy		NO	22	8		0			9A045C4F-19A4-4A36-AC98-DDF385765F95					No	YES		Core needle biopsy	NO	14	Positive	Pre (<6 months since LMP AND no prior bilateral ovariectomy AND not on estrogen replacement)
TCGA-WT-AB44-01A					77	No axillary staging		379.35.0	Nationwide Children's Hospital	TCGA-WT-AB44-F66640	0A7190BA-575B-41F4-8F55-012383288578	TCGA-WT-AB44		3 Point Scale	3 Point Scale		Lumpectomy			22	21		0			13EF0961-036D-4EA7-A7B1-804546E7E3EE					No	YES		Core needle biopsy	NO	4	Negative	Post (prior bilateral ovariectomy OR >12 mo since LMP with no prior hysterectomy)
TCGA-AC-A3W7-01A					66	Sentinel node biopsy alone		227.61.0	Nationwide Children's Hospital	TCGA-AC-A3W7-F57847	51E87969-0929-4751-8663-2FB10328655B	TCGA-AC-A3W7					Simple Mastectomy		NO	22	27		0			67152111-5351-46F4-9EAD-9F053DA37F07					No	YES		Core needle biopsy	NO	2	Negative	Post (prior bilateral ovariectomy OR >12 mo since LMP with no prior hysterectomy)
TCGA-BH-A0EE-01A	NO	NO	NO	NO	68	Sentinel node biopsy alone		56.91.0	Nationwide Children's Hospital	TCGA-BH-A0EE-F4674	6F1C8397-CC8C-47DA-8266-62801060B148	TCGA-BH-A0EE					Simple Mastectomy		NO	22	16		0			F2C333EA-7256-4BB1-8FE0-5CA0FAA06326					No	YES		Core needle biopsy		1	Negative	Post (prior bilateral ovariectomy OR >12 mo since LMP with no prior hysterectomy)
TCGA-E2-A155-01A					58	Axillary lymph node dissection alone		93.87.0	Nationwide Children's Hospital	TCGA-E2-A155-F18942	35A9196F-3E2C-44FE-822F-32FB066756A0	TCGA-E2-A155					Modified Radical Mastectomy		NO	22	8		0		NO	06843921-29B7-4397-93C9-2EFEE312390A	Scheduled Follow-up Submission				No	YES		Tumor resection		15	Negative	Post (prior bilateral ovariectomy OR >12 mo since LMP with no prior hysterectomy)
TCGA-E2-A15S-01A					34	Sentinel lymph node biopsy plus axillary dissection		85.86.0	Nationwide Children's Hospital	TCGA-E2-A15S-F19135	E148F43C-C230-4941-9B16-BF0B9D4C9AF4	TCGA-E2-A15S					Simple Mastectomy		NO	22	16		0		NO	D41195FC-D493-4030-BC97-C95D2A773A00	Scheduled Follow-up Submission				No	YES		Tumor resection		17	Negative	Post (prior bilateral ovariectomy OR >12 mo since LMP with no prior hysterectomy)
TCGA-BH-A1EN-01A					78			109.89.0	Nationwide Children's Hospital			TCGA-BH-A1EN					Other			22			0		NO	04CB5D2F-CED8-4506-A366-D57A619FD447					No	YES		Excisional Biopsy			Negative	Post (prior bilateral ovariectomy OR >12 mo since LMP with no prior hysterectomy)
TCGA-BH-A1EN-11A					78			109.89.0	Nationwide Children's Hospital			TCGA-BH-A1EN					Other			22			0		NO	04CB5D2F-CED8-4506-A366-D57A619FD447					No	YES		Excisional Biopsy			Negative	Post (prior bilateral ovariectomy OR >12 mo since LMP with no prior hysterectomy)
TCGA-BH-A1FE-01A					31			109.89.0	Nationwide Children's Hospital			TCGA-BH-A1FE					Modified Radical Mastectomy			22			0			BD2360F6-A658-434A-BB28-ED8DF0547E86					No	YES		Core needle biopsy		12
TCGA-BH-A1FE-06A					31			109.89.0	Nationwide Children's Hospital			TCGA-BH-A1FE					Modified Radical Mastectomy			22			0			BD2360F6-A658-434A-BB28-ED8DF0547E86					No	YES		Core needle biopsy		12
TCGA-BH-A1FE-11B					31			109.89.0	Nationwide Children's Hospital			TCGA-BH-A1FE					Modified Radical Mastectomy			22			0			BD2360F6-A658-434A-BB28-ED8DF0547E86					No	YES		Core needle biopsy		12
TCGA-A2-A4RY-01A					46	Axillary lymph node dissection alone		271.57.0	Nationwide Children's Hospital	TCGA-A2-A4RY-F59208	D3984B99-34DF-4EBE-B92B-EADBB216CA0B	TCGA-A2-A4RY		3 Point Scale	3 Point Scale		Modified Radical Mastectomy		NO	22	5		0			9006AE81-4BC6-4F9C-AE98-3F3D3D2052D3					No	YES		Core needle biopsy	NO	30	Negative	Pre (<6 months since LMP AND no prior bilateral ovariectomy AND not on estrogen replacement)
TCGA-C8-A1HM-01A					74	Axillary lymph node dissection alone		103.79.0	Nationwide Children's Hospital	TCGA-C8-A1HM-F70806	6F012BB5-7730-453F-96B2-C41EEF03F8BC	TCGA-C8-A1HM					Modified Radical Mastectomy			22	9		0		NO	BD61CA74-3B10-431D-8E06-0C7E41BBB1F1					No	YES		Core needle biopsy	NO		Negative	Post (prior bilateral ovariectomy OR >12 mo since LMP with no prior hysterectomy)
TCGA-AC-A7VB-01A					51	Sentinel lymph node biopsy plus axillary dissection		360.43.0	Nationwide Children's Hospital	TCGA-AC-A7VB-F66026	1B155B86-984D-4C0B-995C-F687FDA6901E	TCGA-AC-A7VB					Modified Radical Mastectomy		NO	22	1		0			3232973F-BB08-4871-BEDE-B931B0D20939					No	YES		Core needle biopsy	NO	15	Negative
TCGA-E2-A15C-01A					61	Sentinel node biopsy alone		93.87.0	Nationwide Children's Hospital	TCGA-E2-A15C-F18935	C22968BC-CE2C-417D-B613-7801B0F89A52	TCGA-E2-A15C					Lumpectomy		NO	22	9		0		NO	AC82EAC5-BCAB-4588-A25A-A2BE5462EAA8	Scheduled Follow-up Submission				No	YES		Tumor resection		4	Negative	Post (prior bilateral ovariectomy OR >12 mo since LMP with no prior hysterectomy)
TCGA-E9-A22D-01A					38	Axillary lymph node dissection alone		136.77.0	Nationwide Children's Hospital	TCGA-E9-A22D-F39787	708BFBE6-3708-4A7E-A6BA-1AFC6260F3EC	TCGA-E9-A22D					Modified Radical Mastectomy		YES	22	1		0			BBAF52AD-005B-4E7D-B6D7-2236D8D61094					No	YES		Tumor resection	NO	10	Negative	Pre (<6 months since LMP AND no prior bilateral ovariectomy AND not on estrogen replacement)
TCGA-AR-A0U4-01A					54	Sentinel lymph node biopsy plus axillary dissection		74.88.0	Nationwide Children's Hospital	TCGA-AR-A0U4-F49483	6FC7B699-27CB-43BD-96E2-BED36D990E97	TCGA-AR-A0U4					Simple Mastectomy		NO	22	2		0			4F58D4D9-C58F-4916-A49A-1F23C439DFB8					No	YES		Core needle biopsy		10	Negative	Pre (<6 months since LMP AND no prior bilateral ovariectomy AND not on estrogen replacement)
TCGA-A8-A079-01A					69			47.98.0	Nationwide Children's Hospital	TCGA-A8-A079-F40822	5AFF0910-3B7D-408F-A464-C3E105392A8C	TCGA-A8-A079					Other			22	2		0			C2803D82-E0B5-4D70-8E00-4A47A7BBAB8B					No	YES			NO		Negative	Post (prior bilateral ovariectomy OR >12 mo since LMP with no prior hysterectomy)
TCGA-A8-A07W-01A					76			47.98.0	Nationwide Children's Hospital	TCGA-A8-A07W-F40835	4E5B10A4-29A2-4AB4-A3D4-1654295E7FDB	TCGA-A8-A07W					Other			22	2		0			9C32B7CF-B8B9-49C0-A1E2-44FFD3110051					No	YES			NO		Positive	Post (prior bilateral ovariectomy OR >12 mo since LMP with no prior hysterectomy)
TCGA-D8-A1XS-01A					48	Axillary lymph node dissection alone		124.81.0	Nationwide Children's Hospital	TCGA-D8-A1XS-F12133	49FAF5EE-952C-4CBB-A2EF-E2E972F20185	TCGA-D8-A1XS					Modified Radical Mastectomy		NO	22	19		0		NO	D522C698-885F-4E07-ACE0-93D9D6E4258F	Scheduled Follow-up Submission			Ductal/Micropapillary	No	YES		Core needle biopsy		28	Negative
TCGA-E2-A1IN-01A					60	Sentinel node biopsy alone		109.89.0	Nationwide Children's Hospital	TCGA-E2-A1IN-F20323	14834E52-B0E0-43D7-B13B-32A3D0D390E3	TCGA-E2-A1IN					Lumpectomy		NO	22	4		0		NO	2F0F6F8D-17A5-4F2A-AA25-7E973699080C	Scheduled Follow-up Submission				No	YES		Tumor resection		2	Negative	Post (prior bilateral ovariectomy OR >12 mo since LMP with no prior hysterectomy)
TCGA-B6-A0RO-01A					71	Axillary lymph node dissection alone		72.91.0	Nationwide Children's Hospital	TCGA-B6-A0RO-F13799	9A962820-D315-4506-9994-96C7C5A52C5F	TCGA-B6-A0RO					Modified Radical Mastectomy		NO	22	12		0			E2CE6B25-A6B8-4342-B0F0-F5EB38DF8166	Scheduled Follow-up Submission				No	YES	Biopsy, NOS	Other method, specify:		17	Negative	Post (prior bilateral ovariectomy OR >12 mo since LMP with no prior hysterectomy)
TCGA-AO-A0JJ-01A					54	Sentinel lymph node biopsy plus axillary dissection		61.89.0	Nationwide Children's Hospital	TCGA-AO-A0JJ-F15493	0466F12C-73BA-4B3A-9794-698974812CF6	TCGA-AO-A0JJ					Modified Radical Mastectomy		NO	22	22		0			A5C6EC7F-AC91-48D3-8EB1-5F3ABD19AEAB	Scheduled Follow-up Submission				No	YES		Core needle biopsy		44	Negative	Post (prior bilateral ovariectomy OR >12 mo since LMP with no prior hysterectomy)
TCGA-AR-A5QQ-01A					68	Axillary lymph node dissection alone		296.55.0	Nationwide Children's Hospital	TCGA-AR-A5QQ-F42734	8318BD8E-9128-4A44-AB63-98E5A2459230	TCGA-AR-A5QQ					Modified Radical Mastectomy			22	10		0			B3D9DE44-1B6E-4A6C-815E-FFB8BE24F314				Squamous (metaplastic) carcinoma	No	YES		Core needle biopsy	NO	24		Post (prior bilateral ovariectomy OR >12 mo since LMP with no prior hysterectomy)
TCGA-A2-A04W-01A					50	Axillary lymph node dissection alone		85.86.0	Nationwide Children's Hospital	TCGA-A2-A04W-F59320	B47778FE-E5A6-4E67-86BC-1A39A7C39BFE	TCGA-A2-A04W					Modified Radical Mastectomy		NO	22	8		0			416D0EF1-8666-4A95-A9D9-EE5246EBD54E				Apocrine	No	YES		Core needle biopsy	NO	19	Negative	Pre (<6 months since LMP AND no prior bilateral ovariectomy AND not on estrogen replacement)
TCGA-A8-A086-01A					59			47.98.0	Nationwide Children's Hospital	TCGA-A8-A086-F40840	EB8F9F5C-FC49-4DB0-95B6-F2FC583DE891	TCGA-A8-A086					Other			22	2		0			087899B7-F78E-448B-84BE-9DAAC023A30F					No	YES			NO		Negative	Post (prior bilateral ovariectomy OR >12 mo since LMP with no prior hysterectomy)
TCGA-BH-A28O-01A					50	Sentinel node biopsy alone		227.61.0	Nationwide Children's Hospital	TCGA-BH-A28O-F64237	78078E02-494D-4954-BA84-31674011235A	TCGA-BH-A28O					Other		NO	22	27		0		NO	B944C544-5457-49AC-8E2A-6B38236548B2					No	YES		Fine needle aspiration biopsy	NO	14	Negative
TCGA-AC-A3HN-01A					87	Sentinel node biopsy alone		202.70.0	Nationwide Children's Hospital	TCGA-AC-A3HN-F65835	3B8F9AB2-2433-441B-B393-4247E781E2F3	TCGA-AC-A3HN		3 Point Scale	3 Point Scale		Simple Mastectomy		YES	22	30		0		NO	ECC28581-728C-4183-9A04-9FD1943F51E4					No	YES		Core needle biopsy	NO	3	Negative	Post (prior bilateral ovariectomy OR >12 mo since LMP with no prior hysterectomy)
TCGA-OL-A6VQ-01A					49			379.35.0	Nationwide Children's Hospital	TCGA-OL-A6VQ-F59366	7EB828D6-D22B-42FC-B51A-FE00B3181056	TCGA-OL-A6VQ	Negative			Mastectomy NOS	Lumpectomy			22	10		0			F06562A7-C8B0-453E-B86F-FD418B1EFD38					No	YES			NO	1	Positive	Pre (<6 months since LMP AND no prior bilateral ovariectomy AND not on estrogen replacement)
TCGA-E2-A572-01A					72	Axillary lymph node dissection alone		322.50.0	Nationwide Children's Hospital	TCGA-E2-A572-F65007	1E6255EF-F076-40C9-8A5B-35FC4FF7CA8B	TCGA-E2-A572		3 Point Scale	3 Point Scale		Modified Radical Mastectomy		YES	22	17		0			46F146B9-DDC5-4586-87D4-7902F515A533					No	YES		Core needle biopsy	NO	13	Negative	Post (prior bilateral ovariectomy OR >12 mo since LMP with no prior hysterectomy)
TCGA-B6-A0WW-01A	YES	NO	NO		58	Axillary lymph node dissection alone		74.88.0	Nationwide Children's Hospital	TCGA-B6-A0WW-F15734	8CBC2A93-DCB9-4AEF-9C63-54316907C361	TCGA-B6-A0WW					Modified Radical Mastectomy		NO	22	29		0	447		2050DC19-16BF-4501-84E1-19B068E9060C	Scheduled Follow-up Submission				No	YES		Incisional Biopsy		18	Negative	Indeterminate (neither Pre or Postmenopausal)
TCGA-E9-A244-01A					54	Axillary lymph node dissection alone		142.79.0	Nationwide Children's Hospital	TCGA-E9-A244-F31164	39F4E7E2-641B-4D72-8E4C-8066AAD6A679	TCGA-E9-A244					Lumpectomy		NO	22	24		0		NO	A44C19BE-26ED-4C5A-9162-50E102BB5581	Scheduled Follow-up Submission				No	YES		Cytology (e.g. Peritoneal or pleural fluid)		10	Negative	Post (prior bilateral ovariectomy OR >12 mo since LMP with no prior hysterectomy)
TCGA-AN-A0FF-01A					32	Axillary lymph node dissection alone		56.91.0	Nationwide Children's Hospital	TCGA-AN-A0FF-F68943	9B3D0EEE-F464-4E46-B81D-A11ED9A05517	TCGA-AN-A0FF					Modified Radical Mastectomy		NO	22	23		0			356214B7-2AE1-477F-9DA1-68DC9DC9B2B2					No	YES		Tumor resection	NO	14	Negative	Pre (<6 months since LMP AND no prior bilateral ovariectomy AND not on estrogen replacement)
TCGA-D8-A1XM-01A					57	Sentinel node biopsy alone		124.81.0	Nationwide Children's Hospital	TCGA-D8-A1XM-F29445	581291C6-5F3C-4477-A478-0A083B71FC3A	TCGA-D8-A1XM					Lumpectomy		NO	22	19		0		NO	81E14650-295D-45B5-A0E4-2950544F9AED	Scheduled Follow-up Submission				No	YES		Fine needle aspiration biopsy		1	Negative	Post (prior bilateral ovariectomy OR >12 mo since LMP with no prior hysterectomy)
TCGA-GM-A2DO-01A					54	Sentinel node biopsy alone		177.74.0	Nationwide Children's Hospital	TCGA-GM-A2DO-F47151	5EAB98B3-F7DE-4F1B-89A0-346CBBA6049E	TCGA-GM-A2DO					Lumpectomy		YES	22	22		0		NO	0B765DCD-7EA6-45E2-8AAC-DBB8EEA1C26C					No	YES		Core needle biopsy	NO	3	Negative	Post (prior bilateral ovariectomy OR >12 mo since LMP with no prior hysterectomy)
TCGA-B6-A0I1-01A					73	Axillary lymph node dissection alone		216.64.0	Nationwide Children's Hospital	TCGA-B6-A0I1-F38909	31CBA550-5941-49DB-B716-73F9F87BA3E9	TCGA-B6-A0I1					Modified Radical Mastectomy		NO	22	3		0			BA1E1919-1625-4225-9BBA-7089E08AAEAF					No	YES		Incisional Biopsy	NO	7	Negative	Post (prior bilateral ovariectomy OR >12 mo since LMP with no prior hysterectomy)
TCGA-BH-A18F-01A					50	Sentinel node biopsy alone		93.87.0	Nationwide Children's Hospital	TCGA-BH-A18F-F59193	092E4639-8456-481D-8DF3-0C60E99CDCB5	TCGA-BH-A18F		3 Point Scale	3 Point Scale		Other			22	2		0			98C5E283-BF81-462D-A63B-5D370DEE3445					No	YES		Core needle biopsy	NO	1	Negative	Peri (6-12 months since last menstrual period)
TCGA-BH-A18F-11A					50	Sentinel node biopsy alone		93.87.0	Nationwide Children's Hospital	TCGA-BH-A18F-F59193	092E4639-8456-481D-8DF3-0C60E99CDCB5	TCGA-BH-A18F		3 Point Scale	3 Point Scale		Other			22	2		0			98C5E283-BF81-462D-A63B-5D370DEE3445					No	YES		Core needle biopsy	NO	1	Negative	Peri (6-12 months since last menstrual period)
TCGA-AO-A12H-01A					69	Sentinel node biopsy alone		85.86.0	Nationwide Children's Hospital	TCGA-AO-A12H-F19451	1F5D7F28-3872-40B5-BD20-1E1E6418630D	TCGA-AO-A12H					Simple Mastectomy		YES	22	12		0			4C022D81-EF57-48EA-998A-1FC1FC505ED3	Scheduled Follow-up Submission			MUCINOUS & PAPILLARY	No	YES		Core needle biopsy		10	Negative	Pre (<6 months since LMP AND no prior bilateral ovariectomy AND not on estrogen replacement)
TCGA-AC-A3BB-01A					46	Axillary lymph node dissection alone		185.70.0	Nationwide Children's Hospital	TCGA-AC-A3BB-F58953	4140D0AE-C992-47B8-BB8C-23A0F298C461	TCGA-AC-A3BB					Modified Radical Mastectomy			22	29		0		NO	09DA6B82-20C9-4206-B1A5-EE77C04019C7					No	YES		Core needle biopsy	NO	14	Negative
TCGA-D8-A4Z1-01A					68	No axillary staging		271.57.0	Nationwide Children's Hospital	TCGA-D8-A4Z1-F58485	00555AC3-B1C1-4712-A6CD-9FDF98F9D2B3	TCGA-D8-A4Z1					Simple Mastectomy		NO	22	11		0			E885D63D-4988-4286-AE92-B83DE4C4DCB8					No	YES		Core needle biopsy	NO	1	Negative	Post (prior bilateral ovariectomy OR >12 mo since LMP with no prior hysterectomy)
TCGA-OL-A66O-01A					39	Sentinel node biopsy alone		322.50.0	Nationwide Children's Hospital	TCGA-OL-A66O-F58497	F6A56281-31A1-4289-A7C1-D2F3125484E4	TCGA-OL-A66O					Modified Radical Mastectomy			22	11		0			4DA88A0E-A982-4509-A032-093F6ED1F590					No	YES		Core needle biopsy	NO	17	Negative	Pre (<6 months since LMP AND no prior bilateral ovariectomy AND not on estrogen replacement)
TCGA-A8-A09C-01A					69			47.98.0	Nationwide Children's Hospital			TCGA-A8-A09C					Other			22			0			A276966A-4266-4914-B56E-6494E96E807A					No	YES						Post (prior bilateral ovariectomy OR >12 mo since LMP with no prior hysterectomy)
TCGA-BH-A1FR-01A					73			109.89.0	Nationwide Children's Hospital			TCGA-BH-A1FR					Other			22			0			7AA750DD-924D-4B6D-AC03-3BCA0E594DA8				mixed idc and mucinous	No	YES		Core needle biopsy		10
TCGA-BH-A1FR-11B					73			109.89.0	Nationwide Children's Hospital			TCGA-BH-A1FR					Other			22			0			7AA750DD-924D-4B6D-AC03-3BCA0E594DA8				mixed idc and mucinous	No	YES		Core needle biopsy		10
TCGA-AO-A03R-01A					57	Sentinel lymph node biopsy plus axillary dissection		56.91.0	Nationwide Children's Hospital	TCGA-AO-A03R-F15469	BCD222CA-5847-43C0-8BEA-028A0E76FA81	TCGA-AO-A03R					Modified Radical Mastectomy		NO	22	22		0			B96502AB-C7AB-4B9A-ABB0-B973CD79EB0A	Scheduled Follow-up Submission				No	YES		Core needle biopsy		26	Negative	Post (prior bilateral ovariectomy OR >12 mo since LMP with no prior hysterectomy)
TCGA-EW-A1OW-01A					58	Sentinel node biopsy alone		117.79.0	Nationwide Children's Hospital	TCGA-EW-A1OW-F29117	7C5B80F1-BF04-41CB-8B91-725221A42BF0	TCGA-EW-A1OW		3 Point Scale	3 Point Scale		Lumpectomy		YES	22	8		0		NO	656F5979-4A8B-4F56-ACAC-2B93D3DB3BC0	Scheduled Follow-up Submission				No	YES		Core needle biopsy		3	Negative	Post (prior bilateral ovariectomy OR >12 mo since LMP with no prior hysterectomy)
TCGA-AO-A0J6-01A					61	Sentinel node biopsy alone		56.91.0	Nationwide Children's Hospital	TCGA-AO-A0J6-F15479	970D7D07-69A6-4BF8-A92E-04769BB10B85	TCGA-AO-A0J6					Lumpectomy		YES	22	22		0			DDB690C4-5196-442B-8339-4B7192520829	Scheduled Follow-up Submission				No	YES		Fine needle aspiration biopsy		4	Negative	Post (prior bilateral ovariectomy OR >12 mo since LMP with no prior hysterectomy)
TCGA-A7-A0CG-01A					78	Sentinel lymph node biopsy plus axillary dissection		47.98.0	Nationwide Children's Hospital	TCGA-A7-A0CG-F39202	1A0EDC84-2E6A-4F64-80E3-F86E7F597E1A	TCGA-A7-A0CG					Lumpectomy		YES	22	15		0			F5160F95-F8E8-47E3-AD99-7584CE28244F				Mixed infiltrating lobular and grade 1 ductal carcinoma	No	YES		Core needle biopsy	NO	5	Close	Post (prior bilateral ovariectomy OR >12 mo since LMP with no prior hysterectomy)
TCGA-A2-A04Q-01A					48	Other (specify)	SLN AND NON-SLN BX	56.91.0	Nationwide Children's Hospital	TCGA-A2-A04Q-F59314	8C018342-8251-45D4-B7B0-807B5F7BC07B	TCGA-A2-A04Q					Simple Mastectomy		YES	22	8		0			AFCDF378-4605-4E53-B3CF-A18AAF09B3D9					No	YES	SKIN BIOPSY	Other method, specify:	YES	3	Negative	Post (prior bilateral ovariectomy OR >12 mo since LMP with no prior hysterectomy)
TCGA-BH-A18V-01A					48	Axillary lymph node dissection alone		93.87.0	Nationwide Children's Hospital			TCGA-BH-A18V					Other			22			0		YES	DB6C2821-B81C-48DE-8268-CB2405346355					No	YES		Core needle biopsy		25	Negative
TCGA-BH-A18V-06A					48	Axillary lymph node dissection alone		93.87.0	Nationwide Children's Hospital			TCGA-BH-A18V					Other			22			0		YES	DB6C2821-B81C-48DE-8268-CB2405346355					No	YES		Core needle biopsy		25	Negative
TCGA-BH-A18V-11A					48	Axillary lymph node dissection alone		93.87.0	Nationwide Children's Hospital			TCGA-BH-A18V					Other			22			0		YES	DB6C2821-B81C-48DE-8268-CB2405346355					No	YES		Core needle biopsy		25	Negative
TCGA-AC-A23E-01A					50	Sentinel node biopsy alone		136.77.0	Nationwide Children's Hospital	TCGA-AC-A23E-F43240	6B8CD25F-D9F0-46C3-AA28-66D68A889F91	TCGA-AC-A23E					Modified Radical Mastectomy			22	15		0		NO	B3B85790-4C5F-43FD-A62B-4D69A01ED410					No	YES		Core needle biopsy	NO	2	Negative
TCGA-OL-A6VR-01A					48	Sentinel lymph node biopsy plus axillary dissection		338.46.0	Nationwide Children's Hospital	TCGA-OL-A6VR-F59367	FEC2BC26-90CA-4ACF-87BF-4F743CBDB5D4	TCGA-OL-A6VR					Simple Mastectomy			22	10		0			65F6C8F2-A5E8-4E7D-A885-D2FA89982C7A					No	YES		Core needle biopsy	NO	2	Negative
TCGA-D8-A1Y2-01A					71	Axillary lymph node dissection alone		136.77.0	Nationwide Children's Hospital	TCGA-D8-A1Y2-F30086	960BDA3C-DBB7-4271-AEBE-9C28BF0353A4	TCGA-D8-A1Y2					Modified Radical Mastectomy			22	2		0		NO	2B8945AC-4C8C-4CB6-8245-2080330D55CA	Scheduled Follow-up Submission				No	YES		Fine needle aspiration biopsy		7	Negative	Post (prior bilateral ovariectomy OR >12 mo since LMP with no prior hysterectomy)
TCGA-AO-A12F-01A					36	Sentinel node biopsy alone		85.86.0	Nationwide Children's Hospital	TCGA-AO-A12F-F19434	20F415F8-AAC1-42CF-B61F-F8035EAD23B8	TCGA-AO-A12F					Simple Mastectomy		YES	22	12		0			BEF5D2D0-2DC9-42DE-9D5D-FD21968190FA	Scheduled Follow-up Submission				No	YES		Core needle biopsy		17	Negative	Pre (<6 months since LMP AND no prior bilateral ovariectomy AND not on estrogen replacement)
TCGA-E2-A570-01A					47	Sentinel node biopsy alone		305.51.0	Nationwide Children's Hospital	TCGA-E2-A570-F61335	D033E907-A771-48E7-AC23-E1DC385C5CD1	TCGA-E2-A570					Simple Mastectomy		NO	22	27		0			2EB0FBE1-2E6D-4DDC-BD17-C04CAA032673					No	YES		Core needle biopsy	NO	7	Negative	Pre (<6 months since LMP AND no prior bilateral ovariectomy AND not on estrogen replacement)
TCGA-AC-A2B8-01A					84	Axillary lymph node dissection alone		155.74.0	Nationwide Children's Hospital	TCGA-AC-A2B8-F43210	E01D57EB-5162-4BCE-8AC8-D37DDBE74B3C	TCGA-AC-A2B8					Simple Mastectomy			22	15		0		NO	0EF383D0-16AE-4C8F-9494-0FF2EFF273F4					No	YES		Core needle biopsy	NO	1	Negative	Post (prior bilateral ovariectomy OR >12 mo since LMP with no prior hysterectomy)
TCGA-AR-A24N-01A					54	Sentinel lymph node biopsy plus axillary dissection		142.79.0	Nationwide Children's Hospital	TCGA-AR-A24N-F49491	7FF92C18-C896-42D4-938C-B0891048B2AE	TCGA-AR-A24N					Simple Mastectomy		YES	22	2		0			3DC63450-99F8-4383-B508-8938B9BA9D85					No	YES		Core needle biopsy	NO	4	Negative	Peri (6-12 months since last menstrual period)
TCGA-A2-A4S0-01A					77	Sentinel node biopsy alone		271.57.0	Nationwide Children's Hospital	TCGA-A2-A4S0-F59120	CE1841D4-C855-440F-8BAD-E62CF9EE60A7	TCGA-A2-A4S0		3 Point Scale	3 Point Scale		Simple Mastectomy		YES	22	1		0			559BD7F0-C5A5-48A6-A64F-4844477780B0					No	YES		Core needle biopsy	NO	1	Negative	Post (prior bilateral ovariectomy OR >12 mo since LMP with no prior hysterectomy)
TCGA-BH-A0C3-01A					47			96.80.0	Nationwide Children's Hospital	TCGA-BH-A0C3-F63533	823D487F-FD80-4797-A129-C63FDF8002BC	TCGA-BH-A0C3					Other			22	12		0		NO	EEFE904A-F5EE-4B3D-A4DF-FA1365420FAC				with ductal and lobular phenotypes	No	YES		Core needle biopsy	NO	4	Negative	Pre (<6 months since LMP AND no prior bilateral ovariectomy AND not on estrogen replacement)
TCGA-BH-A0C3-11A					47			96.80.0	Nationwide Children's Hospital	TCGA-BH-A0C3-F63533	823D487F-FD80-4797-A129-C63FDF8002BC	TCGA-BH-A0C3					Other			22	12		0		NO	EEFE904A-F5EE-4B3D-A4DF-FA1365420FAC				with ductal and lobular phenotypes	No	YES		Core needle biopsy	NO	4	Negative	Pre (<6 months since LMP AND no prior bilateral ovariectomy AND not on estrogen replacement)
TCGA-A7-A26G-01A					50	Sentinel lymph node biopsy plus axillary dissection		142.79.0	Nationwide Children's Hospital	TCGA-A7-A26G-F39047	1C41020E-8C83-4C5D-8CB2-6926012E4ED9	TCGA-A7-A26G					Other		NO	22	9		0		NO	7E54CB18-ADD3-4539-8C80-9F9F3CF5A8DA				Invasive ductal carcinoma with Metaplastic features (Area of sarcomatoid carcinoma)	No	YES		Core needle biopsy	NO	2	Negative	Pre (<6 months since LMP AND no prior bilateral ovariectomy AND not on estrogen replacement)
TCGA-E2-A1IE-01A					61	Sentinel node biopsy alone		109.89.0	Nationwide Children's Hospital	TCGA-E2-A1IE-F70297	2D1B9C9B-B501-4643-91F8-FBF1D4B0A90C	TCGA-E2-A1IE					Lumpectomy		NO	22	16		0		NO	5B1B28EF-22F3-49E9-8CA9-60AD27A0A496					No	YES		Tumor resection	NO	3	Negative	Post (prior bilateral ovariectomy OR >12 mo since LMP with no prior hysterectomy)
TCGA-GM-A2DN-01A					58	Sentinel lymph node biopsy plus axillary dissection		167.75.0	Nationwide Children's Hospital	TCGA-GM-A2DN-F47124	8C417396-011E-4C2E-B08C-42A8A47EA1D7	TCGA-GM-A2DN					Modified Radical Mastectomy		YES	22	22		0		NO	B86681BE-9590-4906-8A61-5BE8F790C2D7					No	YES		Core needle biopsy	NO	9	Negative	Post (prior bilateral ovariectomy OR >12 mo since LMP with no prior hysterectomy)
TCGA-A2-A04P-01A					36	Axillary lymph node dissection alone		56.91.0	Nationwide Children's Hospital	TCGA-A2-A04P-F71021	4B4F5FA2-A9FE-49A8-914E-F8256897A51A	TCGA-A2-A04P	Positive			Mastectomy NOS	Lumpectomy		NO	22	13		0			1CDFEA50-B98C-4A19-9B21-5B5432D13C8A					No	YES		Excisional Biopsy	NO	20	Positive	Pre (<6 months since LMP AND no prior bilateral ovariectomy AND not on estrogen replacement)
TCGA-GM-A2D9-01A					69	Sentinel node biopsy alone		177.74.0	Nationwide Children's Hospital	TCGA-GM-A2D9-F47033	6B63FE41-80F5-49EC-9AD0-40B71FED880D	TCGA-GM-A2D9		3 Point Scale	3 Point Scale		Lumpectomy		YES	22	21		0		YES	605B9CD2-7AF7-401D-85AB-8F3EBE8C37C1					No	YES		Core needle biopsy	NO	2	Negative	Post (prior bilateral ovariectomy OR >12 mo since LMP with no prior hysterectomy)
TCGA-GM-A2D9-11A					69	Sentinel node biopsy alone		177.74.0	Nationwide Children's Hospital	TCGA-GM-A2D9-F47033	6B63FE41-80F5-49EC-9AD0-40B71FED880D	TCGA-GM-A2D9		3 Point Scale	3 Point Scale		Lumpectomy		YES	22	21		0		YES	605B9CD2-7AF7-401D-85AB-8F3EBE8C37C1					No	YES		Core needle biopsy	NO	2	Negative	Post (prior bilateral ovariectomy OR >12 mo since LMP with no prior hysterectomy)
TCGA-AC-A2FG-01A					79	Sentinel lymph node biopsy plus axillary dissection		155.74.0	Nationwide Children's Hospital	TCGA-AC-A2FG-F43221	06360A31-72BE-4B48-BC93-870CEB0E9BED	TCGA-AC-A2FG					Modified Radical Mastectomy		YES	22	15		0		NO	2CA719C7-9BAD-4204-B44A-CC22A14C87CB					No	YES		Core needle biopsy	NO	11	Negative	Post (prior bilateral ovariectomy OR >12 mo since LMP with no prior hysterectomy)
TCGA-AC-A2FG-11A					79	Sentinel lymph node biopsy plus axillary dissection		155.74.0	Nationwide Children's Hospital	TCGA-AC-A2FG-F43221	06360A31-72BE-4B48-BC93-870CEB0E9BED	TCGA-AC-A2FG					Modified Radical Mastectomy		YES	22	15		0		NO	2CA719C7-9BAD-4204-B44A-CC22A14C87CB					No	YES		Core needle biopsy	NO	11	Negative	Post (prior bilateral ovariectomy OR >12 mo since LMP with no prior hysterectomy)
TCGA-BH-A6R9-01A					61			334.46.0	Nationwide Children's Hospital	TCGA-BH-A6R9-F63678	D2AF96B0-8735-4AE4-9821-E64B25949D6E	TCGA-BH-A6R9					Modified Radical Mastectomy			22	15		0			5D618DBA-F49E-4F9D-B29E-49C9E3EA8796					No	YES		Core needle biopsy	NO		Negative	Post (prior bilateral ovariectomy OR >12 mo since LMP with no prior hysterectomy)
TCGA-BH-A18K-01A					46	Sentinel lymph node biopsy plus axillary dissection		93.87.0	Nationwide Children's Hospital			TCGA-BH-A18K					Other			22			0		NO	AE1DED43-9CF5-4988-A10B-8EB896826791					No	YES		Core needle biopsy		11	Negative
TCGA-BH-A18K-11A					46	Sentinel lymph node biopsy plus axillary dissection		93.87.0	Nationwide Children's Hospital			TCGA-BH-A18K					Other			22			0		NO	AE1DED43-9CF5-4988-A10B-8EB896826791					No	YES		Core needle biopsy		11	Negative
TCGA-B6-A401-01A					47	Sentinel lymph node biopsy plus axillary dissection		239.56.0	Nationwide Children's Hospital	TCGA-B6-A401-F59658	598C5FF1-2D6F-4041-98A3-D52614BAC4F3	TCGA-B6-A401		4 Point Scale	4 Point Scale		Lumpectomy		NO	22	3		0			379D796C-6A65-432F-AE39-52E74B714BAF					No	YES		Core needle biopsy	NO	4	Negative
TCGA-E2-A1LH-01A					59	Sentinel node biopsy alone		120.77.0	Nationwide Children's Hospital	TCGA-E2-A1LH-F20649	29497476-76A6-4D7C-9478-FBA0801FDFDF	TCGA-E2-A1LH		3 Point Scale	3 Point Scale		Lumpectomy		NO	22	12		0		NO	15D70B01-5F18-4C83-932D-AA4C760F5B06	Scheduled Follow-up Submission				No	YES		Tumor resection		2	Negative	Post (prior bilateral ovariectomy OR >12 mo since LMP with no prior hysterectomy)
TCGA-E2-A1LH-11A					59	Sentinel node biopsy alone		120.77.0	Nationwide Children's Hospital	TCGA-E2-A1LH-F20649	29497476-76A6-4D7C-9478-FBA0801FDFDF	TCGA-E2-A1LH		3 Point Scale	3 Point Scale		Lumpectomy		NO	22	12		0		NO	15D70B01-5F18-4C83-932D-AA4C760F5B06	Scheduled Follow-up Submission				No	YES		Tumor resection		2	Negative	Post (prior bilateral ovariectomy OR >12 mo since LMP with no prior hysterectomy)
TCGA-BH-A0BP-01A					76			85.86.0	Nationwide Children's Hospital	TCGA-BH-A0BP-F59122	A6C7E31C-28D6-4762-AC61-52999F2DFB05	TCGA-BH-A0BP					Other			22	1		0		NO	F71B54C5-7AE5-4245-9415-4FC78F7365B4					No	YES		Core needle biopsy	NO	3	Negative	Post (prior bilateral ovariectomy OR >12 mo since LMP with no prior hysterectomy)
TCGA-AO-A12D-01A					43	Sentinel lymph node biopsy plus axillary dissection		85.86.0	Nationwide Children's Hospital	TCGA-AO-A12D-F43438	497D877B-0253-4505-92FD-BD836D1444F6	TCGA-AO-A12D					Modified Radical Mastectomy		YES	22	21		0			1B8700B8-5742-41EA-B2E3-BD10DFE9ADE3					No	YES		Core needle biopsy	NO	16	Negative	Pre (<6 months since LMP AND no prior bilateral ovariectomy AND not on estrogen replacement)
TCGA-C8-A27B-01A					48			142.79.0	Nationwide Children's Hospital	TCGA-C8-A27B-F70781	034E528F-AA4B-4323-B33B-521853E5E8E5	TCGA-C8-A27B					Modified Radical Mastectomy			22	9		0			E6A2CB3D-7765-467C-A6AE-728FBFB75A10					No	YES		Tumor resection	NO		Negative	Peri (6-12 months since last menstrual period)
TCGA-BH-A0AV-01A					52			85.86.0	Nationwide Children's Hospital	TCGA-BH-A0AV-F59174	F2F9895E-1F5D-4A27-9394-24906331E464	TCGA-BH-A0AV					Other			22	2		0		NO	FA70A659-1A4B-4608-A964-197C31E4F81B					No	YES		Core needle biopsy	NO	2	Negative
TCGA-EW-A1IY-01A					38	Other (specify)	sentinel LN and one non sentinel LN	109.89.0	Nationwide Children's Hospital	TCGA-EW-A1IY-F29084	147F2CD8-48E7-43BC-901D-A96966A4ABC2	TCGA-EW-A1IY		3 Point Scale	3 Point Scale		Lumpectomy		YES	22	5		0		NO	B381D258-1BA0-430D-B718-208774378DB3	Scheduled Follow-up Submission				No	YES		Core needle biopsy		6	Negative	Pre (<6 months since LMP AND no prior bilateral ovariectomy AND not on estrogen replacement)
TCGA-AR-A5QN-01A					68	Axillary lymph node dissection alone		296.55.0	Nationwide Children's Hospital	TCGA-AR-A5QN-F43862	45449D22-C8F2-4781-B1E8-8413EBCC5A80	TCGA-AR-A5QN					Modified Radical Mastectomy			22	10		0			16295412-DA37-41D4-A17B-AE751E65BAE4					No	YES		Core needle biopsy	NO	19		Post (prior bilateral ovariectomy OR >12 mo since LMP with no prior hysterectomy)
TCGA-AN-A0FS-01A					55	Axillary lymph node dissection alone		56.91.0	Nationwide Children's Hospital	TCGA-AN-A0FS-F68954	80A52799-160B-4844-83FC-F6D6F06E60C4	TCGA-AN-A0FS					Modified Radical Mastectomy		NO	22	23		0			39496B00-979C-4B00-8F74-8F7836591FAC					No	YES		Tumor resection	YES	14	Negative	Peri (6-12 months since last menstrual period)
TCGA-AN-A0FY-01A					55	No axillary staging		56.91.0	Nationwide Children's Hospital	TCGA-AN-A0FY-F68968	B6587F06-C3D0-4336-8B60-9DFAC3C4898A	TCGA-AN-A0FY					Modified Radical Mastectomy		NO	22	24		0			8032CAF1-F442-46C9-AEB1-69BF2BDBC5D7					No	YES		Tumor resection	NO	11	Negative	Post (prior bilateral ovariectomy OR >12 mo since LMP with no prior hysterectomy)
TCGA-E9-A1N4-01A					41	Axillary lymph node dissection alone		124.81.0	Nationwide Children's Hospital	TCGA-E9-A1N4-F39767	7A3C4560-6D33-44A1-BC57-E835DFEC288C	TCGA-E9-A1N4							NO	22	1		0		NO	22D3F420-A2F1-4621-BE73-ED7CD1F06BD5				Infiltrating ductal and lobular carcinoma	No	YES		Tumor resection	NO	7	Negative	Pre (<6 months since LMP AND no prior bilateral ovariectomy AND not on estrogen replacement)
TCGA-E9-A1N4-11A					41	Axillary lymph node dissection alone		124.81.0	Nationwide Children's Hospital	TCGA-E9-A1N4-F39767	7A3C4560-6D33-44A1-BC57-E835DFEC288C	TCGA-E9-A1N4							NO	22	1		0		NO	22D3F420-A2F1-4621-BE73-ED7CD1F06BD5				Infiltrating ductal and lobular carcinoma	No	YES		Tumor resection	NO	7	Negative	Pre (<6 months since LMP AND no prior bilateral ovariectomy AND not on estrogen replacement)
TCGA-E2-A14Y-01A					35	Sentinel node biopsy alone		93.87.0	Nationwide Children's Hospital	TCGA-E2-A14Y-F70401	69DD5AC7-10EB-49C5-B9C9-CCE7B1F28459	TCGA-E2-A14Y					Simple Mastectomy		NO	22	17		0		NO	8779CC43-D239-4463-996D-56345E40B9A3					No	YES		Tumor resection	NO	5	Negative	Pre (<6 months since LMP AND no prior bilateral ovariectomy AND not on estrogen replacement)
TCGA-E2-A14Y-11A					35	Sentinel node biopsy alone		93.87.0	Nationwide Children's Hospital	TCGA-E2-A14Y-F70401	69DD5AC7-10EB-49C5-B9C9-CCE7B1F28459	TCGA-E2-A14Y					Simple Mastectomy		NO	22	17		0		NO	8779CC43-D239-4463-996D-56345E40B9A3					No	YES		Tumor resection	NO	5	Negative	Pre (<6 months since LMP AND no prior bilateral ovariectomy AND not on estrogen replacement)
TCGA-AO-A128-01A					61	Sentinel node biopsy alone		80.84.0	Nationwide Children's Hospital	TCGA-AO-A128-F19405	CAAF9EFF-2A56-4182-A1F0-115AA2CDDAED	TCGA-AO-A128					Lumpectomy		YES	22	12		0			B5268F93-15EF-43A1-8BE2-0B2028D0A7FD	Scheduled Follow-up Submission				No	YES		Fine needle aspiration biopsy		15	Negative	Post (prior bilateral ovariectomy OR >12 mo since LMP with no prior hysterectomy)
TCGA-A2-A25A-01A					44	Axillary lymph node dissection alone		147.76.0	Nationwide Children's Hospital	TCGA-A2-A25A-F30927	23DA0430-B849-4D44-91A7-3099F6931B76	TCGA-A2-A25A					Simple Mastectomy		YES	22	19		0		NO	1A509ABE-5292-49F5-B6EA-5B7083084E74	Scheduled Follow-up Submission				No	YES		Core needle biopsy		14	Negative	Pre (<6 months since LMP AND no prior bilateral ovariectomy AND not on estrogen replacement)
TCGA-A2-A0YJ-01A	NO	NO	YES		39	Axillary lymph node dissection alone		74.88.0	Nationwide Children's Hospital	TCGA-A2-A0YJ-F16756	717318E8-D1B6-4D8D-8FFC-BBA23E110C17	TCGA-A2-A0YJ					Modified Radical Mastectomy		NO	22	16	559	0	559		6B0C4635-F251-40A4-B243-931F87039A74	Scheduled Follow-up Submission				No	YES		Core needle biopsy		18	Negative	Pre (<6 months since LMP AND no prior bilateral ovariectomy AND not on estrogen replacement)	1+			Negative			<10%
TCGA-A2-A0SY-01A					62	Sentinel lymph node biopsy plus axillary dissection		72.91.0	Nationwide Children's Hospital	TCGA-A2-A0SY-F13943	F8198FBA-D635-4B1C-82E7-56851120B8B6	TCGA-A2-A0SY					Modified Radical Mastectomy		YES	22	18		0			DCA406EC-1C98-4B69-B278-F5A3D1F1BED0	Scheduled Follow-up Submission				No	YES		Core needle biopsy		14	Negative	Post (prior bilateral ovariectomy OR >12 mo since LMP with no prior hysterectomy)
TCGA-A8-A075-01A					42			72.91.0	Nationwide Children's Hospital	TCGA-A8-A075-F40820	030338FD-A8B6-40FA-B40C-D31ECB4B3CD2	TCGA-A8-A075					Other			22	2		0			45A9A403-A554-4D47-871D-8144F43F073C					No	YES			NO		Negative	Pre (<6 months since LMP AND no prior bilateral ovariectomy AND not on estrogen replacement)
TCGA-PL-A8LV-01A					54	No axillary staging		379.35.0	Nationwide Children's Hospital	TCGA-PL-A8LV-F64849	4E70ED42-A1AA-48DD-81F7-E7153F19F679	TCGA-PL-A8LV								22	17		0			0C791D55-BEE0-427C-80C2-7C86EA9ECB69					No	YES		Excisional Biopsy	YES
TCGA-A2-A4RX-01A					67	Sentinel node biopsy alone		271.57.0	Nationwide Children's Hospital	TCGA-A2-A4RX-F58491	95B990F4-B105-40DD-A286-0FC1AEB007FE	TCGA-A2-A4RX		3 Point Scale	3 Point Scale		Simple Mastectomy		YES	22	11		0			BDAD2168-DFD1-48FE-9CBE-0DF821353283					No	YES		Core needle biopsy	NO	3	Negative	Post (prior bilateral ovariectomy OR >12 mo since LMP with no prior hysterectomy)
TCGA-AC-A3YI-01A					74	Sentinel lymph node biopsy plus axillary dissection		239.56.0	Nationwide Children's Hospital	TCGA-AC-A3YI-F61513	7CA1E88A-71BA-41EA-9D4F-88DAF4FDBF8D	TCGA-AC-A3YI					Lumpectomy		NO	22	30		0			7ACCD4B0-8570-40C8-9261-6156BB9E024C					No	YES		Core needle biopsy	NO	13	Negative	Post (prior bilateral ovariectomy OR >12 mo since LMP with no prior hysterectomy)
TCGA-A2-A1FX-01A					61	Sentinel lymph node biopsy plus axillary dissection		109.89.0	Nationwide Children's Hospital	TCGA-A2-A1FX-F59654	90A36B66-1105-46F9-AB5D-538C89E715E1	TCGA-A2-A1FX	Negative			Mastectomy NOS	Lumpectomy		NO	22	19		0		NO	85B018AC-7BE6-484D-84CC-E58E50F5E0C3					No	YES		Core needle biopsy	NO	24	Positive	Post (prior bilateral ovariectomy OR >12 mo since LMP with no prior hysterectomy)
TCGA-D8-A27M-01A					59	Sentinel node biopsy alone		147.76.0	Nationwide Children's Hospital	TCGA-D8-A27M-F29592	F7028889-8575-484F-8C51-2F75DA0740BC	TCGA-D8-A27M					Modified Radical Mastectomy		NO	22	26		0		NO	23E19394-C354-4FBB-85CB-FD02DC50D9CD	Scheduled Follow-up Submission				No	YES		Fine needle aspiration biopsy		1	Negative	Post (prior bilateral ovariectomy OR >12 mo since LMP with no prior hysterectomy)
TCGA-A2-A0EW-01A					53	Sentinel lymph node biopsy plus axillary dissection		85.86.0	Nationwide Children's Hospital	TCGA-A2-A0EW-F59511	195DBE0F-C593-40A4-A0EC-3B0CCBD34DE5	TCGA-A2-A0EW					Simple Mastectomy		YES	22	14		0			EFD2CD66-0244-4930-8BA0-0B788FCF3B3D					No	YES		Core needle biopsy	NO		Positive	Post (prior bilateral ovariectomy OR >12 mo since LMP with no prior hysterectomy)
TCGA-D8-A1XW-01A					53	Sentinel lymph node biopsy plus axillary dissection		124.81.0	Nationwide Children's Hospital	TCGA-D8-A1XW-F72205	46CA0608-FFCA-4EEC-AA1E-7739ADCAD4C2	TCGA-D8-A1XW					Modified Radical Mastectomy		NO	22	29		0		NO	9EFD0EC6-1461-4E9C-81B5-134F6269DB3E					No	YES		Fine needle aspiration biopsy	NO	1	Negative	Post (prior bilateral ovariectomy OR >12 mo since LMP with no prior hysterectomy)
TCGA-BH-A5J0-01A					63			288.55.0	Nationwide Children's Hospital	TCGA-BH-A5J0-F63664	10B16ACD-2E32-4414-99E9-3838D5692CFB	TCGA-BH-A5J0					Simple Mastectomy			22	14		0			4E7BA30F-D5A2-4323-A7B4-AF6F51EB8754					No	YES		Core needle biopsy	NO	5	Negative	Post (prior bilateral ovariectomy OR >12 mo since LMP with no prior hysterectomy)
TCGA-A2-A0SV-01A	YES	NO		NO	63	Axillary lymph node dissection alone		72.91.0	Nationwide Children's Hospital	TCGA-A2-A0SV-F3755	94723553-D507-4FCD-98BB-176F2233F930	TCGA-A2-A0SV					Simple Mastectomy		NO	22	22		0			7899F727-CDB0-4CCD-9433-5799E9C07C85					No	YES		Core needle biopsy		9	Positive	Post (prior bilateral ovariectomy OR >12 mo since LMP with no prior hysterectomy)
TCGA-E2-A9RU-01A					90	Axillary lymph node dissection alone		379.35.0	Nationwide Children's Hospital	TCGA-E2-A9RU-F67578	0E1468D5-13FF-4DA9-B3E2-19E5F062869A	TCGA-E2-A9RU					Lumpectomy		YES	22	6		0			0D8F0C07-BF05-4265-A8E0-DD19084271C6					No	YES		Core needle biopsy	NO	22	Negative	Post (prior bilateral ovariectomy OR >12 mo since LMP with no prior hysterectomy)
TCGA-BH-A0W5-01A					77	Sentinel lymph node biopsy plus axillary dissection		74.88.0	Nationwide Children's Hospital	TCGA-BH-A0W5-F34070	82D27FD8-ED77-4388-9C3F-711EDCEF3A4D	TCGA-BH-A0W5					Other			22	29		0			CF4795EF-75E0-4874-94A6-E803142E7994	Scheduled Follow-up Submission				No	YES		Core needle biopsy		11	Negative
TCGA-D8-A141-01A					40	Axillary lymph node dissection alone		85.86.0	Nationwide Children's Hospital	TCGA-D8-A141-F20734	3A9C552D-4EB1-455F-A421-E364643E5041	TCGA-D8-A141					Modified Radical Mastectomy			22	14		0			574FA3CA-DA91-454E-B86A-A3FCC696E975	Scheduled Follow-up Submission				No	YES		Fine needle aspiration biopsy		15	Negative	Indeterminate (neither Pre or Postmenopausal)
TCGA-E9-A22G-01A					47	Axillary lymph node dissection alone		136.77.0	Nationwide Children's Hospital	TCGA-E9-A22G-F62594	B265DE44-B99C-489D-BD86-D6AE6272402E	TCGA-E9-A22G							YES	22	21		0		NO	F59B0CB6-6DFE-443D-9886-58625688E7EB					No	YES		Tumor resection	NO	6	Negative	Post (prior bilateral ovariectomy OR >12 mo since LMP with no prior hysterectomy)
TCGA-A7-A3IY-01A					71	Sentinel node biopsy alone		216.64.0	Nationwide Children's Hospital	TCGA-A7-A3IY-F33856	BC3680DF-06D0-4445-9DB2-63B4EC299C1C	TCGA-A7-A3IY	Negative			Lumpectomy	Lumpectomy		NO	22	20		0		NO	870B8EF3-219B-4D6F-943F-CC4E4EC45A19	Scheduled Follow-up Submission				No	YES		Core needle biopsy		1	Close	Post (prior bilateral ovariectomy OR >12 mo since LMP with no prior hysterectomy)
TCGA-E2-A15A-01A					45	Sentinel lymph node biopsy plus axillary dissection		93.87.0	Nationwide Children's Hospital	TCGA-E2-A15A-F18926	89F6BF10-DB74-4BB3-B5DC-B8C065538CDB	TCGA-E2-A15A					Simple Mastectomy		NO	22	10		0		NO	C59E97E3-0ED2-4956-88C2-C956A4BA27E3	Scheduled Follow-up Submission				No	YES		Tumor resection		19	Negative	Pre (<6 months since LMP AND no prior bilateral ovariectomy AND not on estrogen replacement)
TCGA-E2-A15A-06A					45	Sentinel lymph node biopsy plus axillary dissection		93.87.0	Nationwide Children's Hospital	TCGA-E2-A15A-F18926	89F6BF10-DB74-4BB3-B5DC-B8C065538CDB	TCGA-E2-A15A					Simple Mastectomy		NO	22	10		0		NO	C59E97E3-0ED2-4956-88C2-C956A4BA27E3	Scheduled Follow-up Submission				No	YES		Tumor resection		19	Negative	Pre (<6 months since LMP AND no prior bilateral ovariectomy AND not on estrogen replacement)
TCGA-A2-A0ET-01A					58	Axillary lymph node dissection alone		56.91.0	Nationwide Children's Hospital	TCGA-A2-A0ET-F13713	ADFE6D4E-59FC-4293-AB60-DC1F69907AEE	TCGA-A2-A0ET					Lumpectomy		NO	22	10		0			6D2B2387-6A30-4930-A556-2760539C30D2	Scheduled Follow-up Submission				No	YES		Core needle biopsy		15	Negative	Post (prior bilateral ovariectomy OR >12 mo since LMP with no prior hysterectomy)
TCGA-OL-A66H-01A					74			305.51.0	Nationwide Children's Hospital	TCGA-OL-A66H-F58492	9696265B-08D0-4DF9-922E-7EF1C0281AD6	TCGA-OL-A66H					Lumpectomy			22	11		0			AC652210-D40E-4FE9-8AB3-188F2E0759EF					No	YES		Fine needle aspiration biopsy	NO	1	Negative	Post (prior bilateral ovariectomy OR >12 mo since LMP with no prior hysterectomy)
TCGA-E2-A1B6-01A					44	Sentinel node biopsy alone		96.80.0	Nationwide Children's Hospital	TCGA-E2-A1B6-F19389	52C7E9E7-E0FB-4221-B4AF-7EDF9586E0D6	TCGA-E2-A1B6					Simple Mastectomy		NO	22	8		0		NO	60E904CB-941B-46A9-A0FC-7B00877B0467	Scheduled Follow-up Submission				No	YES		Tumor resection		5	Negative	Pre (<6 months since LMP AND no prior bilateral ovariectomy AND not on estrogen replacement)
TCGA-A8-A08F-01A					59			47.98.0	Nationwide Children's Hospital	TCGA-A8-A08F-F40843	6303FB2D-9618-4364-8331-667962F57160	TCGA-A8-A08F					Other			22	2		0			1783EE8C-16AC-4E74-9F7C-E3B0C9FF2F0C					Yes	YES			NO		Negative	Post (prior bilateral ovariectomy OR >12 mo since LMP with no prior hysterectomy)
TCGA-A8-A09V-01A					51			56.91.0	Nationwide Children's Hospital	TCGA-A8-A09V-F40328	0021AB34-8C5F-451E-8B64-DF949CB50034	TCGA-A8-A09V					Other			22	17		0			68ADC03A-3882-42CB-B34A-BB5C7D063F89					No	YES			NO		Negative	Pre (<6 months since LMP AND no prior bilateral ovariectomy AND not on estrogen replacement)
TCGA-BH-A0DI-01A					63			96.80.0	Nationwide Children's Hospital	TCGA-BH-A0DI-F58698	31AD28DA-0E4B-4F0D-95BF-E74BE74D8070	TCGA-BH-A0DI					Modified Radical Mastectomy			22	22		0		NO	9BBD979B-95F5-4F1E-9E06-B2A941CA5D75					No	YES		Core needle biopsy	NO	28	Negative	Post (prior bilateral ovariectomy OR >12 mo since LMP with no prior hysterectomy)
TCGA-BH-A0DI-11A					63			96.80.0	Nationwide Children's Hospital	TCGA-BH-A0DI-F58698	31AD28DA-0E4B-4F0D-95BF-E74BE74D8070	TCGA-BH-A0DI					Modified Radical Mastectomy			22	22		0		NO	9BBD979B-95F5-4F1E-9E06-B2A941CA5D75					No	YES		Core needle biopsy	NO	28	Negative	Post (prior bilateral ovariectomy OR >12 mo since LMP with no prior hysterectomy)
TCGA-A8-A09X-01A					62			47.98.0	Nationwide Children's Hospital			TCGA-A8-A09X					Other			22			0			821B74DE-2E0D-4DBF-AF6A-0678121AA21D					No	YES						Post (prior bilateral ovariectomy OR >12 mo since LMP with no prior hysterectomy)
TCGA-B6-A0RT-01A					39	Axillary lymph node dissection alone		72.91.0	Nationwide Children's Hospital	TCGA-B6-A0RT-F13789	1E4F30E1-0F1A-4FD6-A858-B54D79689792	TCGA-B6-A0RT					Modified Radical Mastectomy		NO	22	12		0			138C7A6B-9D61-4D2D-A601-B6B62A3CB11C	Scheduled Follow-up Submission				No	YES		Fine needle aspiration biopsy		23	Close	Indeterminate (neither Pre or Postmenopausal)
TCGA-A7-A3J0-01A					62	Sentinel node biopsy alone		202.70.0	Nationwide Children's Hospital	TCGA-A7-A3J0-F35965	B63F8878-C317-4D4A-8DA0-9A3B4ACEFEA4	TCGA-A7-A3J0					Lumpectomy		NO	22	12		0		NO	9421D768-3909-4546-8ED2-4B505EC7FE04					No	YES		Core needle biopsy	NO	2	Negative	Post (prior bilateral ovariectomy OR >12 mo since LMP with no prior hysterectomy)
TCGA-AR-A2LO-01A					46	Sentinel lymph node biopsy plus axillary dissection		177.74.0	Nationwide Children's Hospital	TCGA-AR-A2LO-F37193	CDD91705-9314-4F46-A3AA-39BD618E4623	TCGA-AR-A2LO					Simple Mastectomy			22	7		0		NO	192F071F-CE2D-4C89-B5AC-26999CCB6B89					No	YES		Core needle biopsy	NO	16	Negative	Pre (<6 months since LMP AND no prior bilateral ovariectomy AND not on estrogen replacement)
TCGA-E2-A1II-01A					51	Sentinel node biopsy alone		117.79.0	Nationwide Children's Hospital	TCGA-E2-A1II-F19954	27975FD4-6AE6-4CF8-B70D-97A5D77F33F1	TCGA-E2-A1II					Lumpectomy		NO	22	21		0		NO	F33AB49E-492B-43F8-B346-4AD61DC1C01C	Scheduled Follow-up Submission				No	YES		Tumor resection		5	Negative	Post (prior bilateral ovariectomy OR >12 mo since LMP with no prior hysterectomy)
TCGA-E2-A1II-11A					51	Sentinel node biopsy alone		117.79.0	Nationwide Children's Hospital	TCGA-E2-A1II-F19954	27975FD4-6AE6-4CF8-B70D-97A5D77F33F1	TCGA-E2-A1II					Lumpectomy		NO	22	21		0		NO	F33AB49E-492B-43F8-B346-4AD61DC1C01C	Scheduled Follow-up Submission				No	YES		Tumor resection		5	Negative	Post (prior bilateral ovariectomy OR >12 mo since LMP with no prior hysterectomy)
TCGA-HN-A2NL-01A					56	Sentinel node biopsy alone		177.74.0	Nationwide Children's Hospital	TCGA-HN-A2NL-F60149	0CBA7FE6-A784-4125-BBE8-43108D8E03E2	TCGA-HN-A2NL					Simple Mastectomy		YES	22	30		0			054B3962-71C3-4BDD-8048-2150C40C9F22					No	YES		Tumor resection	YES	3	Negative	Post (prior bilateral ovariectomy OR >12 mo since LMP with no prior hysterectomy)
TCGA-BH-A0E7-01A	NO	NO	NO	NO	79	Axillary lymph node dissection alone		56.91.0	Nationwide Children's Hospital	TCGA-BH-A0E7-F4656	C4793CFE-2B14-4704-BEC5-5E9961E516CD	TCGA-BH-A0E7					Other		NO	22	16		0			11EF69E1-C954-4286-B264-0904BA4B0C53					No	YES		Excisional Biopsy		17	Negative	Post (prior bilateral ovariectomy OR >12 mo since LMP with no prior hysterectomy)
TCGA-D8-A1JM-01A					59	Axillary lymph node dissection alone		109.89.0	Nationwide Children's Hospital	TCGA-D8-A1JM-F20742	F44EA1FB-71B0-4586-9DA1-F4C78A24F0E4	TCGA-D8-A1JM					Modified Radical Mastectomy			22	15		0			A19AC031-C902-455B-A37D-3BD2DAC61F52	Scheduled Follow-up Submission				No	YES		Fine needle aspiration biopsy		11	Negative	Post (prior bilateral ovariectomy OR >12 mo since LMP with no prior hysterectomy)
TCGA-BH-A0C1-01A					61			93.87.0	Nationwide Children's Hospital	TCGA-BH-A0C1-F63399	CD476A7D-DDD8-4815-98A8-9F82F7F0D480	TCGA-BH-A0C1					Modified Radical Mastectomy			22	7		0		YES	C4121BEA-2CCC-4ECE-81DD-566C682EA541					No	YES		Core needle biopsy	NO	10	Negative	Post (prior bilateral ovariectomy OR >12 mo since LMP with no prior hysterectomy)
TCGA-BH-A0C1-01B					61			93.87.0	Nationwide Children's Hospital	TCGA-BH-A0C1-F63399	CD476A7D-DDD8-4815-98A8-9F82F7F0D480	TCGA-BH-A0C1					Modified Radical Mastectomy			22	7		0		YES	C4121BEA-2CCC-4ECE-81DD-566C682EA541					No	YES		Core needle biopsy	NO	10	Negative	Post (prior bilateral ovariectomy OR >12 mo since LMP with no prior hysterectomy)
TCGA-AC-A2FF-01A					40	Sentinel lymph node biopsy plus axillary dissection		155.74.0	Nationwide Children's Hospital	TCGA-AC-A2FF-F56166	68379DFA-59F3-4129-9B2D-D8107CD335C5	TCGA-AC-A2FF					Lumpectomy		YES	22	29		0		NO	93ADC958-118C-4A14-8DE3-B507C3C5606C					No	YES		Core needle biopsy	NO	7	Negative
TCGA-AC-A2FF-11A					40	Sentinel lymph node biopsy plus axillary dissection		155.74.0	Nationwide Children's Hospital	TCGA-AC-A2FF-F56166	68379DFA-59F3-4129-9B2D-D8107CD335C5	TCGA-AC-A2FF					Lumpectomy		YES	22	29		0		NO	93ADC958-118C-4A14-8DE3-B507C3C5606C					No	YES		Core needle biopsy	NO	7	Negative
TCGA-C8-A3M7-01A					60	Axillary lymph node dissection alone		216.64.0	Nationwide Children's Hospital	TCGA-C8-A3M7-F70838	BFE6A7FF-9238-485C-836E-9BE96855EF6D	TCGA-C8-A3M7					Modified Radical Mastectomy		NO	22	9		0		NO	386E9864-574D-4203-87CA-230F617F79E8					No	YES		Tumor resection	NO	6	Negative	Post (prior bilateral ovariectomy OR >12 mo since LMP with no prior hysterectomy)
TCGA-C8-A138-01A					54	Axillary lymph node dissection alone		85.86.0	Nationwide Children's Hospital	TCGA-C8-A138-F71893	CA8159BD-20C6-4347-8D27-78773527103D	TCGA-C8-A138					Modified Radical Mastectomy			22	31		0		NO	13CFDEEE-0FA9-4C00-95A1-68AFE29FCBEC					No	YES		Core needle biopsy	NO	2	Negative	Post (prior bilateral ovariectomy OR >12 mo since LMP with no prior hysterectomy)
TCGA-BH-A1FN-01A					34			109.89.0	Nationwide Children's Hospital			TCGA-BH-A1FN					Other			22			0			AEBBE672-2FC2-49AC-9B62-A918D8723E7E					No	YES		Fine needle aspiration biopsy		29
TCGA-BH-A1FN-11A					34			109.89.0	Nationwide Children's Hospital			TCGA-BH-A1FN					Other			22			0			AEBBE672-2FC2-49AC-9B62-A918D8723E7E					No	YES		Fine needle aspiration biopsy		29
TCGA-HN-A2OB-01A					45	Sentinel node biopsy alone		288.55.0	Nationwide Children's Hospital	TCGA-HN-A2OB-F65011	98128139-5012-4344-8CBB-E50007749352	TCGA-HN-A2OB					Simple Mastectomy		NO	22	17		0			C0909C57-D9CE-438D-AA54-4C8DB09217D9					No	YES		Core needle biopsy	NO	10	Negative	Pre (<6 months since LMP AND no prior bilateral ovariectomy AND not on estrogen replacement)
TCGA-E9-A249-01A					45	Axillary lymph node dissection alone		142.79.0	Nationwide Children's Hospital	TCGA-E9-A249-F49108	7E07DC42-0F43-488D-9ED8-EBA590B0B5FC	TCGA-E9-A249					Lumpectomy		NO	22	25		0		NO	89070961-9627-4DB2-91FF-AC565837F904					No	YES		Cytology (e.g. Peritoneal or pleural fluid)	YES	10	Negative	Pre (<6 months since LMP AND no prior bilateral ovariectomy AND not on estrogen replacement)
TCGA-LD-A9QF-01A					73	Sentinel node biopsy alone		379.35.0	Nationwide Children's Hospital	TCGA-LD-A9QF-F69216	3602B53B-6E99-4063-AC77-94842CA333C4	TCGA-LD-A9QF					Simple Mastectomy		YES	22	30		0			FED95CD4-E407-4B6A-9853-44E51DFBA8DC					No	YES		Core needle biopsy	NO	14	Negative	Post (prior bilateral ovariectomy OR >12 mo since LMP with no prior hysterectomy)
TCGA-B6-A0X1-01A					48	Axillary lymph node dissection alone		74.88.0	Nationwide Children's Hospital	TCGA-B6-A0X1-F71498	B774767E-92CC-4BD1-A7EE-6615FE09C623	TCGA-B6-A0X1					Other		NO	22	26		0			2BE1E85B-6DA0-4836-9EC9-D6444BE54F44					No	YES		Fine needle aspiration biopsy	NO	21	Negative	Indeterminate (neither Pre or Postmenopausal)
TCGA-E2-A107-01A					54	Sentinel lymph node biopsy plus axillary dissection		80.84.0	Nationwide Children's Hospital	TCGA-E2-A107-F17173	C7D2518B-F2DE-4B90-93B3-EA2F681E4044	TCGA-E2-A107					Simple Mastectomy		NO	22	28		0			A8091B22-0EE7-4BEA-B5B1-51BFEE9C0014	Scheduled Follow-up Submission				No	YES		Core needle biopsy		27	Negative	Post (prior bilateral ovariectomy OR >12 mo since LMP with no prior hysterectomy)
TCGA-AQ-A7U7-01A					55	Sentinel lymph node biopsy plus axillary dissection		360.43.0	Nationwide Children's Hospital	TCGA-AQ-A7U7-F68763	394E58E9-4FB5-4EAD-954C-DDB7179F6E8E	TCGA-AQ-A7U7					Other		YES	22	15		0			A71A8F5F-0CD6-4629-844F-81050C91451E					No	YES		Core needle biopsy	NO	14	Negative	Post (prior bilateral ovariectomy OR >12 mo since LMP with no prior hysterectomy)
TCGA-A8-A094-01A					75			47.98.0	Nationwide Children's Hospital			TCGA-A8-A094					Other			22			0			B40BAE2E-54B0-4CBE-9C2D-D198650D8EA7					No	YES					Negative	Post (prior bilateral ovariectomy OR >12 mo since LMP with no prior hysterectomy)
TCGA-A2-A04N-01A					66	Other (specify)	Sentinel lymph node biopsy plus non-sentinel lymph node biopsy	85.86.0	Nationwide Children's Hospital	TCGA-A2-A04N-F59311	0BCE4BB0-63D3-4F46-91B3-622ACD436F79	TCGA-A2-A04N					Lumpectomy		YES	22	8		0			7396C9D9-DFE7-48EB-B6B4-536289F9CB1B					No	YES		Fine needle aspiration biopsy	NO	6	Negative	Post (prior bilateral ovariectomy OR >12 mo since LMP with no prior hysterectomy)
TCGA-AR-A0TV-01A					66	Sentinel lymph node biopsy plus axillary dissection		72.91.0	Nationwide Children's Hospital	TCGA-AR-A0TV-F71734	7EDE43D9-4F69-47CC-86A2-583C68ECC646	TCGA-AR-A0TV					Simple Mastectomy		YES	22	30		0			CF8BB137-5AD1-4D77-B89B-13600252F10A					No	YES		Core needle biopsy	NO	3	Negative	Post (prior bilateral ovariectomy OR >12 mo since LMP with no prior hysterectomy)
TCGA-EW-A1P3-01A					48	Other (specify)	SN+1 non sentinel node	117.79.0	Nationwide Children's Hospital	TCGA-EW-A1P3-F41142	C361F496-F694-4201-844C-066F444499C3	TCGA-EW-A1P3		3 Point Scale	3 Point Scale		Simple Mastectomy		YES	22	12		0		NO	802CE44C-18A0-45F5-9540-AAB37528C46E					No	YES		Core needle biopsy	NO	4	Negative	Pre (<6 months since LMP AND no prior bilateral ovariectomy AND not on estrogen replacement)
TCGA-BH-A0H3-01A					46			96.80.0	Nationwide Children's Hospital	TCGA-BH-A0H3-F58599	22CC69F7-3445-4524-A216-80F457933E1A	TCGA-BH-A0H3					Other			22	15		0		NO	663C438D-E680-442D-9D06-1DC030F55073					No	YES		Core needle biopsy	NO	2	Negative	Pre (<6 months since LMP AND no prior bilateral ovariectomy AND not on estrogen replacement)
TCGA-BH-A0H3-11A					46			96.80.0	Nationwide Children's Hospital	TCGA-BH-A0H3-F58599	22CC69F7-3445-4524-A216-80F457933E1A	TCGA-BH-A0H3					Other			22	15		0		NO	663C438D-E680-442D-9D06-1DC030F55073					No	YES		Core needle biopsy	NO	2	Negative	Pre (<6 months since LMP AND no prior bilateral ovariectomy AND not on estrogen replacement)
TCGA-A7-A26J-01A					49	Sentinel lymph node biopsy plus axillary dissection		142.79.0	Nationwide Children's Hospital	TCGA-A7-A26J-F39793	33485A24-DB2A-469D-BF9A-D0B33DF4A20E	TCGA-A7-A26J		3 Point Scale	3 Point Scale		Simple Mastectomy		NO	22	1		0		NO	61C6C243-5359-49CD-BBFC-39D98EB042C8					No	YES		Core needle biopsy	NO	4	Negative	Pre (<6 months since LMP AND no prior bilateral ovariectomy AND not on estrogen replacement)
TCGA-A7-A26J-01B					49	Sentinel lymph node biopsy plus axillary dissection		142.79.0	Nationwide Children's Hospital	TCGA-A7-A26J-F39793	33485A24-DB2A-469D-BF9A-D0B33DF4A20E	TCGA-A7-A26J		3 Point Scale	3 Point Scale		Simple Mastectomy		NO	22	1		0		NO	61C6C243-5359-49CD-BBFC-39D98EB042C8					No	YES		Core needle biopsy	NO	4	Negative	Pre (<6 months since LMP AND no prior bilateral ovariectomy AND not on estrogen replacement)
TCGA-A2-A0D0-01A					60	Axillary lymph node dissection alone		47.98.0	Nationwide Children's Hospital	TCGA-A2-A0D0-F59399	D16C3023-B057-4408-8F50-C78DEA6876E1	TCGA-A2-A0D0					Simple Mastectomy		NO	22	12		0			E1E14545-BCA7-413E-8EDD-ABC6B772C70E					No	YES		Core needle biopsy	NO	8	Negative	Post (prior bilateral ovariectomy OR >12 mo since LMP with no prior hysterectomy)
TCGA-A2-A0EO-01A					54	Sentinel node biopsy alone		56.91.0	Nationwide Children's Hospital	TCGA-A2-A0EO-F13732	934A43F9-9180-48A7-BE9D-F50B3E511901	TCGA-A2-A0EO					Lumpectomy		YES	22	13		0			74F1C8A4-C617-41F7-A317-7912454E488C	Scheduled Follow-up Submission				No	YES		Core needle biopsy		3	Close	Peri (6-12 months since last menstrual period)
TCGA-C8-A12T-01A					43	Axillary lymph node dissection alone		85.86.0	Nationwide Children's Hospital			TCGA-C8-A12T					Other		NO	22			0		NO	EE729538-4C3C-4C14-88F2-D2370F2859E1					No	YES	Patey's Surgery	Other method, specify:		5	Negative	Pre (<6 months since LMP AND no prior bilateral ovariectomy AND not on estrogen replacement)
TCGA-PL-A8LY-01A					30			379.35.0	Nationwide Children's Hospital	TCGA-PL-A8LY-F64851	D22A3C5D-4EAD-4A4B-ACAF-158F43785286	TCGA-PL-A8LY								22	17		0			363C9171-280B-451F-9DF7-6A30AF06B1B8					No	YES		Excisional Biopsy	YES			Pre (<6 months since LMP AND no prior bilateral ovariectomy AND not on estrogen replacement)
TCGA-BH-A1FB-01A					60			109.89.0	Nationwide Children's Hospital			TCGA-BH-A1FB								22			0			C1B99098-6A8C-4159-BC53-66624399A4C8					No	YES		Core needle biopsy		15		Post (prior bilateral ovariectomy OR >12 mo since LMP with no prior hysterectomy)
TCGA-BH-A1FB-11A					60			109.89.0	Nationwide Children's Hospital			TCGA-BH-A1FB								22			0			C1B99098-6A8C-4159-BC53-66624399A4C8					No	YES		Core needle biopsy		15		Post (prior bilateral ovariectomy OR >12 mo since LMP with no prior hysterectomy)
TCGA-A2-A0CV-01A					41	Axillary lymph node dissection alone		85.86.0	Nationwide Children's Hospital	TCGA-A2-A0CV-F59321	70EFBD77-D291-4618-84F9-617087564F77	TCGA-A2-A0CV					Modified Radical Mastectomy		NO	22	8		0			F1B51BB0-2A63-49B2-B74A-F822EFD5F2D1					No	YES		Core needle biopsy	NO	18	Negative	Post (prior bilateral ovariectomy OR >12 mo since LMP with no prior hysterectomy)
TCGA-A2-A4S1-01A					66	Sentinel node biopsy alone		271.57.0	Nationwide Children's Hospital	TCGA-A2-A4S1-F58925	67A3F1E4-5375-4437-89BD-6EF2EB2BCDCC	TCGA-A2-A4S1		3 Point Scale			Lumpectomy		YES	22	28		0			362132FA-D989-4B64-ACEE-51E36C7C3E11					No	YES		Core needle biopsy	NO	1	Negative	Post (prior bilateral ovariectomy OR >12 mo since LMP with no prior hysterectomy)
TCGA-3C-AAAU-01A					55	Sentinel lymph node biopsy plus axillary dissection		379.35.0	Nationwide Children's Hospital	TCGA-3C-AAAU-F68069	238F65F8-617D-4508-B006-20A31E09D1C6	TCGA-3C-AAAU					Modified Radical Mastectomy		YES	22	13		0			65AB43AF-1C22-441C-9C5C-3AF21A226596					No	YES			NO	13	Negative	Pre (<6 months since LMP AND no prior bilateral ovariectomy AND not on estrogen replacement)
TCGA-AC-A6IV-01A					47	Sentinel node biopsy alone		338.46.0	Nationwide Children's Hospital	TCGA-AC-A6IV-F66023	41FE4D10-71F7-4A3D-99B6-8759A24B835A	TCGA-AC-A6IV					Modified Radical Mastectomy		YES	22	1		0			6E2BECBD-8951-4A1E-B694-A876151E83D4					No	YES		Core needle biopsy	NO	1	Negative
TCGA-BH-A0HK-01A					81	Axillary lymph node dissection alone		61.89.0	Nationwide Children's Hospital	TCGA-BH-A0HK-F4758	F754A354-2AFA-4E66-8B81-540A812E244C	TCGA-BH-A0HK					Modified Radical Mastectomy		NO	22	16		0			2A5F1F57-734A-4A03-A878-FC3F3A28D07D					No	YES		Core needle biopsy		17	Negative	Post (prior bilateral ovariectomy OR >12 mo since LMP with no prior hysterectomy)
TCGA-BH-A0HK-11A					81	Axillary lymph node dissection alone		61.89.0	Nationwide Children's Hospital	TCGA-BH-A0HK-F4758	F754A354-2AFA-4E66-8B81-540A812E244C	TCGA-BH-A0HK					Modified Radical Mastectomy		NO	22	16		0			2A5F1F57-734A-4A03-A878-FC3F3A28D07D					No	YES		Core needle biopsy		17	Negative	Post (prior bilateral ovariectomy OR >12 mo since LMP with no prior hysterectomy)
TCGA-A8-A09E-01A					73			47.98.0	Nationwide Children's Hospital	TCGA-A8-A09E-F40334	F6B0C0F3-A72D-419B-8361-645F56B72C5A	TCGA-A8-A09E					Other			22	17		0			B7C8529D-4E11-47F7-BF1B-79D2864B3ECE					Yes	YES			NO		Positive	Post (prior bilateral ovariectomy OR >12 mo since LMP with no prior hysterectomy)
TCGA-PL-A8LX-01A					35			379.35.0	Nationwide Children's Hospital	TCGA-PL-A8LX-F64852	0E44B46C-87DA-4980-8CD3-F0E13C3681B0	TCGA-PL-A8LX								22	17		0			70782B8C-25EE-4EA0-B911-49EF7CDEE66D					No	YES		Excisional Biopsy	YES			Pre (<6 months since LMP AND no prior bilateral ovariectomy AND not on estrogen replacement)
TCGA-B6-A0IK-01A	YES	YES	YES		63			61.89.0	Nationwide Children's Hospital	TCGA-B6-A0IK-F12621	5C061F46-F69E-458A-A125-056C62D4E583	TCGA-B6-A0IK	Negative			Modified radical mastectomy	Lumpectomy		NO	22	2	489	0	489		539C63A3-061C-4EC0-83FA-D17F8BD2B4C7	Scheduled Follow-up Submission				No	YES	Biopsy, NOS	Other method, specify:		14	Positive	Indeterminate (neither Pre or Postmenopausal)
TCGA-LL-A440-01A					61	Sentinel node biopsy alone		255.57.0	Nationwide Children's Hospital	TCGA-LL-A440-F46387	9524E6CE-345A-422C-963B-8ED916821299	TCGA-LL-A440		3 Point Scale	3 Point Scale		Simple Mastectomy		YES	22	7		0			75F23F60-F1FC-4212-A0CF-CFB8B27D38D6					No	YES		Core needle biopsy	NO	4	Negative	Post (prior bilateral ovariectomy OR >12 mo since LMP with no prior hysterectomy)
TCGA-D8-A3Z5-01A					54	Other (specify)	mastectomy with TLND	255.57.0	Nationwide Children's Hospital	TCGA-D8-A3Z5-F57869	FBAE89FD-F5B0-4393-928B-00C4DAD6776E	TCGA-D8-A3Z5					Simple Mastectomy		NO	22	28		0		NO	5E6B4913-7225-43B9-BABC-F2329C91F8EA					No	YES		Core needle biopsy	NO	21	Negative	Post (prior bilateral ovariectomy OR >12 mo since LMP with no prior hysterectomy)
TCGA-AO-A03O-01A					69	Sentinel lymph node biopsy plus axillary dissection		47.98.0	Nationwide Children's Hospital	TCGA-AO-A03O-F3141	740A6308-84E3-4231-995D-82D7D5A34C86	TCGA-AO-A03O					Modified Radical Mastectomy		YES	22	19		0			A01552E9-592E-4203-89D9-DD76196050BE					No	YES		Core needle biopsy		17	Negative	Post (prior bilateral ovariectomy OR >12 mo since LMP with no prior hysterectomy)
TCGA-AO-A1KQ-01A					84	Sentinel lymph node biopsy plus axillary dissection		109.89.0	Nationwide Children's Hospital	TCGA-AO-A1KQ-F21775	DB04403E-1473-4BBC-B665-0103F9DB2608	TCGA-AO-A1KQ		4 Point Scale	4 Point Scale		Modified Radical Mastectomy		NO	22	20		0		NO	F34EEE0A-D537-4AF9-B313-93A290E0C1A9	Scheduled Follow-up Submission				No	YES		Core needle biopsy		9	Negative
TCGA-B6-A408-01A					55	Axillary lymph node dissection alone		255.57.0	Nationwide Children's Hospital	TCGA-B6-A408-F59666	3C48974E-14E5-44BF-B964-C5E7C18FF99F	TCGA-B6-A408		4 Point Scale	4 Point Scale		Simple Mastectomy		NO	22	3		0			C2DE82C2-5C3A-4B71-866B-1CD2F6D1E553				ductal and lobular	No	YES		Tumor resection	NO	23	Negative
TCGA-A8-A082-01A					58			47.98.0	Nationwide Children's Hospital	TCGA-A8-A082-F40837	94671AF3-7174-4E0B-9B56-33FFE891B86F	TCGA-A8-A082					Other			22	2		0			3B13D7EA-2296-4F4D-AE8B-89E729D88D3C					No	YES			NO		Negative	Post (prior bilateral ovariectomy OR >12 mo since LMP with no prior hysterectomy)
TCGA-A7-A26F-01A					55	Sentinel node biopsy alone		142.79.0	Nationwide Children's Hospital	TCGA-A7-A26F-F38499	29E46924-1FDE-481F-BD36-F129490E2FD3	TCGA-A7-A26F	Negative				Lumpectomy		NO	22	14		0		NO	F8DDE90C-EF0D-49EB-B010-7569D5332D26				Adenocarcinoma with squamous differentiation, metaplastic	No	YES		Fine needle aspiration biopsy	NO	1	Close	Post (prior bilateral ovariectomy OR >12 mo since LMP with no prior hysterectomy)
TCGA-A7-A26F-01B					55	Sentinel node biopsy alone		142.79.0	Nationwide Children's Hospital	TCGA-A7-A26F-F38499	29E46924-1FDE-481F-BD36-F129490E2FD3	TCGA-A7-A26F	Negative				Lumpectomy		NO	22	14		0		NO	F8DDE90C-EF0D-49EB-B010-7569D5332D26				Adenocarcinoma with squamous differentiation, metaplastic	No	YES		Fine needle aspiration biopsy	NO	1	Close	Post (prior bilateral ovariectomy OR >12 mo since LMP with no prior hysterectomy)
TCGA-A1-A0SM-01A					77	Sentinel lymph node biopsy plus axillary dissection		72.91.0	Nationwide Children's Hospital			TCGA-A1-A0SM					Modified Radical Mastectomy			22			0			2A2A865D-3001-40E7-AC83-232F62B3A8C4					No	YES		Core needle biopsy		3	Negative
TCGA-BH-A0B9-01A					44	Sentinel node biopsy alone		61.89.0	Nationwide Children's Hospital	TCGA-BH-A0B9-F15438	2C430BC9-3919-471B-B6F0-EE5346626686	TCGA-BH-A0B9					Other		NO	22	4		0			B20BD661-A8DF-4E86-BE26-2E827B57C8C5	Scheduled Follow-up Submission				No	YES		Core needle biopsy		1	Negative	Pre (<6 months since LMP AND no prior bilateral ovariectomy AND not on estrogen replacement)
TCGA-S3-AA11-01A					67	Sentinel node biopsy alone		379.35.0	Nationwide Children's Hospital	TCGA-S3-AA11-F67563	9543CB0E-D4A5-447F-A0A4-AC2D3E56FC37	TCGA-S3-AA11		4 Point Scale	3 Point Scale		Lumpectomy		YES	22	7		0			968485E6-160E-4317-B763-5D1D1A7BEEA5					No	YES		Core needle biopsy	NO	1	Negative	Post (prior bilateral ovariectomy OR >12 mo since LMP with no prior hysterectomy)
TCGA-E9-A247-01A					59	Axillary lymph node dissection alone		142.79.0	Nationwide Children's Hospital	TCGA-E9-A247-F40240	1B31A774-A7D0-41F4-A4E0-B650129E3C2D	TCGA-E9-A247								22	14		0		NO	3947B6D3-AB3F-4E70-A097-8A756D4B50D7					No	YES	Lumpectomy	Other method, specify:	NO	10	Negative	Post (prior bilateral ovariectomy OR >12 mo since LMP with no prior hysterectomy)
TCGA-AO-A1KP-01A					77	Sentinel lymph node biopsy plus axillary dissection		109.89.0	Nationwide Children's Hospital	TCGA-AO-A1KP-F21774	57BE50C2-0DB3-4688-8591-106B44818CA6	TCGA-AO-A1KP		4 Point Scale	4 Point Scale		Simple Mastectomy		YES	22	20		0		NO	151DB410-EFAF-4539-94B7-6CFB8DBCAA59	Scheduled Follow-up Submission				No	YES		Core needle biopsy		9	Negative	Post (prior bilateral ovariectomy OR >12 mo since LMP with no prior hysterectomy)
TCGA-EW-A1P5-01A					77	Sentinel lymph node biopsy plus axillary dissection		117.79.0	Nationwide Children's Hospital	TCGA-EW-A1P5-F32249	8E77875E-E696-4AE3-86E6-544E806A0DD8	TCGA-EW-A1P5		3 Point Scale	3 Point Scale		Modified Radical Mastectomy		YES	22	15		0		NO	607B6367-3AD5-4195-BBD8-AC5DF21D6AE1	Scheduled Follow-up Submission				No	YES		Core needle biopsy		40	Negative	Post (prior bilateral ovariectomy OR >12 mo since LMP with no prior hysterectomy)
TCGA-LL-A7T0-01A					70	Axillary lymph node dissection alone		360.43.0	Nationwide Children's Hospital	TCGA-LL-A7T0-F64970	5E8482F3-AA4B-4156-A3DD-F383B7FF97D8	TCGA-LL-A7T0		3 Point Scale	3 Point Scale		Simple Mastectomy		NO	22	16		0			48ED8AC2-5C6B-495F-8CC4-3E959494302F					No	YES		Tumor resection	NO	4	Negative	Post (prior bilateral ovariectomy OR >12 mo since LMP with no prior hysterectomy)
TCGA-E2-A153-01A					51	Sentinel lymph node biopsy plus axillary dissection		93.87.0	Nationwide Children's Hospital	TCGA-E2-A153-F18945	3D500678-49CD-4335-9A43-AC504DE9E2B6	TCGA-E2-A153					Modified Radical Mastectomy		NO	22	8		0		NO	793388A9-1C9C-4BB4-A14B-2F3E84864D8B	Scheduled Follow-up Submission				No	YES		Tumor resection		15	Negative	Pre (<6 months since LMP AND no prior bilateral ovariectomy AND not on estrogen replacement)
TCGA-E2-A153-11A					51	Sentinel lymph node biopsy plus axillary dissection		93.87.0	Nationwide Children's Hospital	TCGA-E2-A153-F18945	3D500678-49CD-4335-9A43-AC504DE9E2B6	TCGA-E2-A153					Modified Radical Mastectomy		NO	22	8		0		NO	793388A9-1C9C-4BB4-A14B-2F3E84864D8B	Scheduled Follow-up Submission				No	YES		Tumor resection		15	Negative	Pre (<6 months since LMP AND no prior bilateral ovariectomy AND not on estrogen replacement)
TCGA-E9-A1RC-01A					56	Axillary lymph node dissection alone		136.77.0	Nationwide Children's Hospital	TCGA-E9-A1RC-F48701	0590580D-9303-4488-AA52-6C6FA55009EF	TCGA-E9-A1RC					Modified Radical Mastectomy		NO	22	19		0		NO	91C2ACC0-8CDF-43E8-A4CF-D8C29565CE36				Infiltrating ductal and lobular carcinoma	No	YES		Cytology (e.g. Peritoneal or pleural fluid)	YES	10	Negative	Post (prior bilateral ovariectomy OR >12 mo since LMP with no prior hysterectomy)
TCGA-E9-A1RC-11A					56	Axillary lymph node dissection alone		136.77.0	Nationwide Children's Hospital	TCGA-E9-A1RC-F48701	0590580D-9303-4488-AA52-6C6FA55009EF	TCGA-E9-A1RC					Modified Radical Mastectomy		NO	22	19		0		NO	91C2ACC0-8CDF-43E8-A4CF-D8C29565CE36				Infiltrating ductal and lobular carcinoma	No	YES		Cytology (e.g. Peritoneal or pleural fluid)	YES	10	Negative	Post (prior bilateral ovariectomy OR >12 mo since LMP with no prior hysterectomy)
TCGA-E2-A576-01A					69	Sentinel node biopsy alone		322.50.0	Nationwide Children's Hospital	TCGA-E2-A576-F67575	6FD3ACAD-834B-4DE2-BD60-A40C43793BEB	TCGA-E2-A576					Lumpectomy		YES	22	6		0			3AEA50E4-C91A-470B-A3B5-3072CBB7E063					No	YES		Fine needle aspiration biopsy	NO	5	Negative	Post (prior bilateral ovariectomy OR >12 mo since LMP with no prior hysterectomy)
TCGA-AO-A0JM-01A					40	Sentinel lymph node biopsy plus axillary dissection		61.89.0	Nationwide Children's Hospital	TCGA-AO-A0JM-F15496	3A5AB256-1C98-41B7-A84A-3BFB46668518	TCGA-AO-A0JM					Modified Radical Mastectomy		NO	22	22		0			CB926A5A-3D2F-4FA8-81EF-B90F30A5F667					No	YES		Core needle biopsy		23	Negative	Pre (<6 months since LMP AND no prior bilateral ovariectomy AND not on estrogen replacement)
TCGA-LL-A6FP-01A					90	No axillary staging		322.50.0	Nationwide Children's Hospital	TCGA-LL-A6FP-F64050	31BBE6D1-6AF1-4980-985B-A696679676AA	TCGA-LL-A6FP		3 Point Scale	3 Point Scale		Simple Mastectomy		NO	22	25		0			A8F7AA7E-2269-4A9A-8576-F5B57CEB91D3					Yes	YES		Core needle biopsy	NO		Negative	Post (prior bilateral ovariectomy OR >12 mo since LMP with no prior hysterectomy)
TCGA-E9-A245-01A					47	Axillary lymph node dissection alone		147.76.0	Nationwide Children's Hospital	TCGA-E9-A245-F31169	74AC779B-F5F6-466E-8318-6C6459C1609D	TCGA-E9-A245					Lumpectomy		NO	22	24		0		NO	11470D0D-24A0-4260-A1D5-8187ED5C7619	Scheduled Follow-up Submission				No	YES		Cytology (e.g. Peritoneal or pleural fluid)		10	Negative	Pre (<6 months since LMP AND no prior bilateral ovariectomy AND not on estrogen replacement)
TCGA-BH-A1EW-01A					38			103.79.0	Nationwide Children's Hospital			TCGA-BH-A1EW					Other			22			0			8574F999-0426-4C4D-A08D-095B3C50956A					No	YES		Core needle biopsy		16		Pre (<6 months since LMP AND no prior bilateral ovariectomy AND not on estrogen replacement)
TCGA-BH-A1EW-11B					38			103.79.0	Nationwide Children's Hospital			TCGA-BH-A1EW					Other			22			0			8574F999-0426-4C4D-A08D-095B3C50956A					No	YES		Core needle biopsy		16		Pre (<6 months since LMP AND no prior bilateral ovariectomy AND not on estrogen replacement)
TCGA-E2-A10A-01A	YES	YES	NO		41	Sentinel node biopsy alone		85.86.0	Nationwide Children's Hospital	TCGA-E2-A10A-F17422	9389E64B-E562-45E1-8E41-869781EEF1FC	TCGA-E2-A10A					Simple Mastectomy		NO	22	13		0	75		9400B828-D22D-44AD-9182-79B8F9F3E08C	Scheduled Follow-up Submission				No	YES		Core needle biopsy		3	Negative	Pre (<6 months since LMP AND no prior bilateral ovariectomy AND not on estrogen replacement)
TCGA-E2-A14T-01A					52	Sentinel node biopsy alone		85.86.0	Nationwide Children's Hospital	TCGA-E2-A14T-F70396	A5C92857-ABED-45D2-8326-E7A5DFA71B1F	TCGA-E2-A14T					Simple Mastectomy		NO	22	17		0		NO	DD9C3F4F-6635-4BFD-8889-22D447C52C12					No	YES		Tumor resection	NO	7	Negative	Post (prior bilateral ovariectomy OR >12 mo since LMP with no prior hysterectomy)
TCGA-A2-A3XX-01A					49	Sentinel node biopsy alone		239.56.0	Nationwide Children's Hospital	TCGA-A2-A3XX-F43310	F765B888-581A-4FC9-804A-2FD66F290AF9	TCGA-A2-A3XX					Simple Mastectomy		YES	22	16		0		NO	7CCCEB51-8409-4B7D-AE26-48FB6BECB99B					No	YES		Core needle biopsy	NO	1	Negative	Post (prior bilateral ovariectomy OR >12 mo since LMP with no prior hysterectomy)
TCGA-AO-A0JC-01A					64	Sentinel lymph node biopsy plus axillary dissection		61.89.0	Nationwide Children's Hospital	TCGA-AO-A0JC-F15486	A1E5BE94-918A-4E6B-97DC-9C8BE85726A8	TCGA-AO-A0JC					Modified Radical Mastectomy		YES	22	22		0			CF35BECD-6194-40E2-AA7F-B87AEBA177ED	Scheduled Follow-up Submission				No	YES		Core needle biopsy		12	Negative	Post (prior bilateral ovariectomy OR >12 mo since LMP with no prior hysterectomy)
TCGA-E2-A15H-01A					38	Sentinel node biopsy alone		93.87.0	Nationwide Children's Hospital	TCGA-E2-A15H-F18916	4D718A1D-4604-4750-AC77-52E35846B82E	TCGA-E2-A15H					Lumpectomy		NO	22	14		0		NO	DFA9AE46-9079-40E7-B006-866250AED542	Scheduled Follow-up Submission				No	YES		Tumor resection		4	Negative	Pre (<6 months since LMP AND no prior bilateral ovariectomy AND not on estrogen replacement)
TCGA-AO-A124-01A					38	Sentinel lymph node biopsy plus axillary dissection		80.84.0	Nationwide Children's Hospital	TCGA-AO-A124-F19395	4C248C62-B6C3-4222-AA49-AF4679BD9264	TCGA-AO-A124					Modified Radical Mastectomy		YES	22	12		0			6E62982A-23CC-4612-83B6-1C6557550D84	Scheduled Follow-up Submission			mucinous & Ductal	No	YES		Core needle biopsy		18	Negative	Pre (<6 months since LMP AND no prior bilateral ovariectomy AND not on estrogen replacement)
TCGA-BH-A202-01A					60			124.81.0	Nationwide Children's Hospital	TCGA-BH-A202-F64226	32ACC3F7-B74B-4080-8297-329EDC6A00D5	TCGA-BH-A202					Other			22	27		0			C302C1CF-05A3-4F89-AAEE-DC1CAE52D167					No	YES		Core needle biopsy	NO	4		Post (prior bilateral ovariectomy OR >12 mo since LMP with no prior hysterectomy)
TCGA-AR-A1AQ-01A					49	Sentinel lymph node biopsy plus axillary dissection		96.80.0	Nationwide Children's Hospital	TCGA-AR-A1AQ-F69276	A25BE870-3A72-431A-A4A5-2B9C5FDAD5BA	TCGA-AR-A1AQ					Other		YES	22	31		0			8C7E750A-2540-44BB-AD5D-C0ABBEE8CF20					No	YES		Core needle biopsy	NO	6	Negative	Post (prior bilateral ovariectomy OR >12 mo since LMP with no prior hysterectomy)
TCGA-B6-A0RI-01A	YES	YES	YES		44	Axillary lymph node dissection alone		61.89.0	Nationwide Children's Hospital	TCGA-B6-A0RI-F13795	654D049A-8513-4069-B954-CF23980C432E	TCGA-B6-A0RI					Modified Radical Mastectomy		NO	22	12	1100	0	1100		B00A4733-5354-4234-8EE2-71E2297C7EFE	Scheduled Follow-up Submission				No	YES	Biopsy, NOS	Other method, specify:		15	Negative	Indeterminate (neither Pre or Postmenopausal)		image cytometry		Positive							Other Reporting Scale
TCGA-LL-A73Y-01A					67	Sentinel node biopsy alone		338.46.0	Nationwide Children's Hospital	TCGA-LL-A73Y-F67099	E9959843-2F90-4BF2-B36D-9C4F8836A0E1	TCGA-LL-A73Y		3 Point Scale	3 Point Scale		Simple Mastectomy		NO	22	30		0			A361052E-87E0-4FB1-A6E8-800A7DDF8DFD					No	YES		Core needle biopsy	NO	1	Negative	Post (prior bilateral ovariectomy OR >12 mo since LMP with no prior hysterectomy)
TCGA-EW-A6SC-01A					60	Sentinel node biopsy alone		334.46.0	Nationwide Children's Hospital	TCGA-EW-A6SC-F71017	CF93EC15-3023-43A4-9CE7-8B0AFDF5AF21	TCGA-EW-A6SC					Lumpectomy		YES	22	12		0			28BE0C8A-A6E4-4146-95EB-3F78C71CE65D					No	YES		Core needle biopsy	NO	2	Negative
TCGA-AR-A1AP-01A					80	Sentinel lymph node biopsy plus axillary dissection		96.80.0	Nationwide Children's Hospital	TCGA-AR-A1AP-F69275	7F6FFB16-466B-42BB-BFB6-05059B1C63F7	TCGA-AR-A1AP	Negative			Mastectomy NOS	Other		YES	22	31		0			F28EA5AA-2E16-47CB-B479-CF912F0097A2					No	YES		Core needle biopsy	NO	1	Positive	Post (prior bilateral ovariectomy OR >12 mo since LMP with no prior hysterectomy)
TCGA-B6-A0IP-01A					74	Axillary lymph node dissection alone		56.91.0	Nationwide Children's Hospital	TCGA-B6-A0IP-F71501	6C5ADB8C-AC1E-4330-B52D-BD8A8A9B567B	TCGA-B6-A0IP					Modified Radical Mastectomy		NO	22	26		0			F74E40CA-FE9D-4D3D-90C0-5356B3B01FB2					No	YES		Fine needle aspiration biopsy	NO	16	Negative	Post (prior bilateral ovariectomy OR >12 mo since LMP with no prior hysterectomy)
TCGA-E2-A15P-01A					61	Sentinel node biopsy alone		85.86.0	Nationwide Children's Hospital	TCGA-E2-A15P-F19144	FF988B0B-A019-44FD-8CB3-0DEF979A82D9	TCGA-E2-A15P					Lumpectomy		NO	22	16		0		NO	930762F4-691F-455C-8B0B-793148C4D40E	Scheduled Follow-up Submission				No	YES		Tumor resection		2	Negative	Post (prior bilateral ovariectomy OR >12 mo since LMP with no prior hysterectomy)
TCGA-A1-A0SK-01A					54	Sentinel lymph node biopsy plus axillary dissection		72.91.0	Nationwide Children's Hospital	TCGA-A1-A0SK-F15926	5F98C53B-5EE8-444C-9089-1E7EF433117D	TCGA-A1-A0SK	Negative			Other	Lumpectomy	surgical resection		22	7		0			58CBC4D8-DA10-41AB-801B-67EC077BC1AD	Scheduled Follow-up Submission			Neuroendocrine carcinoma, large-cell type, high-grade	No	YES		Excisional Biopsy		4	Positive	Indeterminate (neither Pre or Postmenopausal)
TCGA-A8-A08H-01A					66			47.98.0	Nationwide Children's Hospital			TCGA-A8-A08H					Other			22			0			DB1AD4EB-AAE8-42C3-87AB-5F4B3500B67A					No	YES					Negative	Post (prior bilateral ovariectomy OR >12 mo since LMP with no prior hysterectomy)
TCGA-D8-A1XC-01A			NO		85	Axillary lymph node dissection alone		120.77.0	Nationwide Children's Hospital	TCGA-D8-A1XC-F29439	27296384-E750-4A9E-9214-F7D9E9040B5B	TCGA-D8-A1XC					Modified Radical Mastectomy		NO	22	26		0		NO	77BAAA4E-ABA4-4F4B-9AAA-229CF6915D57	Scheduled Follow-up Submission				No	YES	intraoperative examination	Other method, specify:		20	Negative	Post (prior bilateral ovariectomy OR >12 mo since LMP with no prior hysterectomy)
TCGA-AR-A1AR-01A					50	Axillary lymph node dissection alone		103.79.0	Nationwide Children's Hospital	TCGA-AR-A1AR-F21816	A22FFD2C-82FF-4832-A3C3-258EE37920E3	TCGA-AR-A1AR					Lumpectomy			22	27		0	268		FF03E332-A196-452D-8E5F-3440301F9B41	Scheduled Follow-up Submission				No	YES		Core needle biopsy		14	Negative	Post (prior bilateral ovariectomy OR >12 mo since LMP with no prior hysterectomy)
TCGA-LL-A6FQ-01A					77	Axillary lymph node dissection alone		322.50.0	Nationwide Children's Hospital	TCGA-LL-A6FQ-F58204	804405B3-E0C3-4F4D-985A-1AF09F39E17F	TCGA-LL-A6FQ		3 Point Scale	3 Point Scale		Modified Radical Mastectomy		YES	22	2		0			426FA024-955E-4D3B-90F2-DC2016C25C0A					No	YES		Core needle biopsy	YES	18	Negative	Post (prior bilateral ovariectomy OR >12 mo since LMP with no prior hysterectomy)
TCGA-EW-A1P4-01A					43	Sentinel node biopsy alone		117.79.0	Nationwide Children's Hospital	TCGA-EW-A1P4-F29684	45EAB7C6-BFBF-48EC-B18C-19642B61C70E	TCGA-EW-A1P4		3 Point Scale	3 Point Scale		Simple Mastectomy		YES	22	26		0		NO	FA62F8B7-F4FB-4DE6-B832-C006DBF806A5	Scheduled Follow-up Submission				No	YES		Core needle biopsy		3	Negative	Pre (<6 months since LMP AND no prior bilateral ovariectomy AND not on estrogen replacement)
TCGA-BH-A0HY-01A					60			61.89.0	Nationwide Children's Hospital	TCGA-BH-A0HY-F43316	42F0E658-C564-4BFE-BC03-51BBA0021726	TCGA-BH-A0HY					Other			22	16		0		NO	C9A7E056-409D-46FC-A42E-1BA83AC16645					No	YES		Core needle biopsy	NO	3	Negative	Post (prior bilateral ovariectomy OR >12 mo since LMP with no prior hysterectomy)
TCGA-EW-A1PD-01A					61	Sentinel lymph node biopsy plus axillary dissection		117.79.0	Nationwide Children's Hospital	TCGA-EW-A1PD-F29106	AEB2D7F0-8756-4DE0-9278-64F6193B5284	TCGA-EW-A1PD		3 Point Scale	3 Point Scale		Modified Radical Mastectomy		NO	22	8		0		NO	59E18D87-C6C9-4117-ADAC-7DDE235D8818	Scheduled Follow-up Submission				No	YES		Core needle biopsy		7	Negative
TCGA-BH-A8G0-01A					54			360.43.0	Nationwide Children's Hospital	TCGA-BH-A8G0-F64200	10DA390E-2291-419B-8B1D-56CD9274E316	TCGA-BH-A8G0					Simple Mastectomy			22	27		0			4DB45BDD-A832-4057-B326-FA696DDC01F2					No	YES		Core needle biopsy	NO	3	Negative	Peri (6-12 months since last menstrual period)
TCGA-AR-A0U3-01A					59	Sentinel lymph node biopsy plus axillary dissection		74.88.0	Nationwide Children's Hospital	TCGA-AR-A0U3-F49481	AABD784B-86D7-4F0B-B4BC-E08E71337DD7	TCGA-AR-A0U3					Other		NO	22	2		0			5AB8A61F-B5A2-4CE7-9A58-FAE6D95754D3					No	YES		Core needle biopsy		4	Negative	Post (prior bilateral ovariectomy OR >12 mo since LMP with no prior hysterectomy)
TCGA-BH-A42V-01A					41	Sentinel node biopsy alone		255.57.0	Nationwide Children's Hospital	TCGA-BH-A42V-F61941	2027C9E7-9C37-444B-A786-938EFDD802E6	TCGA-BH-A42V	Negative			Other	Modified Radical Mastectomy	Reexcision of segmental mastectomy		22	10		0			74FFE40D-1F4D-4BC1-B00D-77198B044519					No	YES		Core needle biopsy	NO	3	Positive	Pre (<6 months since LMP AND no prior bilateral ovariectomy AND not on estrogen replacement)
TCGA-C8-A1HN-01A					56	Axillary lymph node dissection alone		103.79.0	Nationwide Children's Hospital	TCGA-C8-A1HN-F71885	60E148CB-FB45-4819-918F-BD620D94710E	TCGA-C8-A1HN					Modified Radical Mastectomy			22	31		0		NO	84378B35-CBCA-4787-A73D-64F43C7EA9FE					No	YES		Core needle biopsy	NO		Negative	Post (prior bilateral ovariectomy OR >12 mo since LMP with no prior hysterectomy)
TCGA-AO-A1KR-01A					51	Sentinel node biopsy alone		117.79.0	Nationwide Children's Hospital	TCGA-AO-A1KR-F21768	72013907-4371-4723-AF90-55C5BC120D64	TCGA-AO-A1KR		4 Point Scale	3 Point Scale		Simple Mastectomy		YES	22	21		0		NO	60F725E2-20A5-4C13-BC2A-FC35C0A3FD5D	Scheduled Follow-up Submission				No	YES		Core needle biopsy		4	Negative	Pre (<6 months since LMP AND no prior bilateral ovariectomy AND not on estrogen replacement)
TCGA-A8-A07J-01A					35			47.98.0	Nationwide Children's Hospital	TCGA-A8-A07J-F40829	17B903FF-A6D0-49CC-A697-C524DE70E422	TCGA-A8-A07J					Other			22	2		0			6860A275-B2F9-44C8-B693-0F7B186E535C					No	YES			NO		Negative	Pre (<6 months since LMP AND no prior bilateral ovariectomy AND not on estrogen replacement)
TCGA-BH-A0HW-01A					62	Sentinel node biopsy alone		56.91.0	Nationwide Children's Hospital	TCGA-BH-A0HW-F4827	D8AD2E6A-F00C-40B6-A939-5FD2230FABA9	TCGA-BH-A0HW					Other		NO	22	16		0			32DD121E-E07A-432E-A022-1CAEF7A6CB82					No	YES		Core needle biopsy		2	Negative	Post (prior bilateral ovariectomy OR >12 mo since LMP with no prior hysterectomy)
TCGA-A2-A0YI-01A					62	Other (specify)	Sentinel Lymph node biopsy and one non-sentinel lymph node biopsy	80.84.0	Nationwide Children's Hospital	TCGA-A2-A0YI-F59386	C56BF853-8F73-44A9-8701-42CCAFA4D028	TCGA-A2-A0YI					Lumpectomy		YES	22	12		0			900D3736-61A0-4077-B0AE-FDBAEE32F212					No	YES		Core needle biopsy	NO	3	Negative	Post (prior bilateral ovariectomy OR >12 mo since LMP with no prior hysterectomy)
TCGA-E9-A248-01A					51	Axillary lymph node dissection alone		142.79.0	Nationwide Children's Hospital	TCGA-E9-A248-F31211	A4604D3E-8204-4714-8FD3-27CD2CD423D1	TCGA-E9-A248					Lumpectomy		NO	22	25		0		NO	F3DC999B-36BE-4B83-99D3-8D1F93F6FF03	Scheduled Follow-up Submission				No	YES		Cytology (e.g. Peritoneal or pleural fluid)		10	Negative	Peri (6-12 months since last menstrual period)
TCGA-A7-A2KD-01A					53	No axillary staging		216.64.0	Nationwide Children's Hospital	TCGA-A7-A2KD-F39783	0D8A8821-9994-454A-BB39-BADC6341A20E	TCGA-A7-A2KD		3 Point Scale	3 Point Scale		Modified Radical Mastectomy		NO	22	1		0			C704441F-F6F4-439F-8D8A-84AE9257E839					No	YES		Core needle biopsy	NO	10	Negative	Post (prior bilateral ovariectomy OR >12 mo since LMP with no prior hysterectomy)
TCGA-AC-A8OP-01A					72	Sentinel node biopsy alone		372.40.0	Nationwide Children's Hospital	TCGA-AC-A8OP-F66027	051ED97E-B012-42EF-BD2D-25AF9EE444F3	TCGA-AC-A8OP					Simple Mastectomy		YES	22	1		0			D48ADA3C-28EF-40D6-AA50-63995AC77384					No	YES		Core needle biopsy	NO	6	Negative	Post (prior bilateral ovariectomy OR >12 mo since LMP with no prior hysterectomy)
TCGA-D8-A1J8-01A					77	Axillary lymph node dissection alone		109.89.0	Nationwide Children's Hospital	TCGA-D8-A1J8-F14040	EE01E96E-58A8-4B56-AE04-E66483766188	TCGA-D8-A1J8					Modified Radical Mastectomy			22	18		0			054040B9-082D-4B8B-89A8-5416353ADEAC	Scheduled Follow-up Submission				No	YES		Fine needle aspiration biopsy		16	Negative	Post (prior bilateral ovariectomy OR >12 mo since LMP with no prior hysterectomy)
TCGA-AN-A0FD-01A					71	Axillary lymph node dissection alone		56.91.0	Nationwide Children's Hospital	TCGA-AN-A0FD-F68949	9FB2953C-EB8B-42E6-AF03-F9EF349ADA40	TCGA-AN-A0FD					Modified Radical Mastectomy		NO	22	23		0			B9DD626D-736C-4C8A-BE15-DF291C50E381					No	YES		Tumor resection	YES	14	Negative	Post (prior bilateral ovariectomy OR >12 mo since LMP with no prior hysterectomy)
TCGA-E2-A106-01A					34	Sentinel lymph node biopsy plus axillary dissection		80.84.0	Nationwide Children's Hospital	TCGA-E2-A106-F70397	86E020FA-8617-4BFB-855C-06DA3C5ECFD9	TCGA-E2-A106	Negative			Other	Simple Mastectomy	inner-upper margin re-excision	NO	22	17		0			590184F9-D2ED-4F26-80D8-DD62985EBBE7					No	YES		Core needle biopsy	NO	16	Close	Pre (<6 months since LMP AND no prior bilateral ovariectomy AND not on estrogen replacement)
TCGA-GM-A5PV-01A					63	Sentinel lymph node biopsy plus axillary dissection		296.55.0	Nationwide Children's Hospital			TCGA-GM-A5PV					Modified Radical Mastectomy		NO	22			0			0D13B5EB-BA46-4931-8DF5-B082B438F898					No	YES		Core needle biopsy		24	Negative	Post (prior bilateral ovariectomy OR >12 mo since LMP with no prior hysterectomy)
TCGA-AO-A0J2-01A					41	Sentinel node biopsy alone		56.91.0	Nationwide Children's Hospital	TCGA-AO-A0J2-F15481	04B90C44-B6F4-4F85-A233-052B0C12C62B	TCGA-AO-A0J2					Simple Mastectomy		YES	22	22		0			3EAD5269-4C0A-4835-9301-94D150E6D654	Scheduled Follow-up Submission				No	YES		Core needle biopsy		5	Negative	Pre (<6 months since LMP AND no prior bilateral ovariectomy AND not on estrogen replacement)
TCGA-BH-A203-01A					78			142.79.0	Nationwide Children's Hospital			TCGA-BH-A203					Lumpectomy			22			0			E6BCC3E0-2BFE-4801-8073-30B5B6843E5E					No	YES				39		Post (prior bilateral ovariectomy OR >12 mo since LMP with no prior hysterectomy)
TCGA-BH-A203-11A					78			142.79.0	Nationwide Children's Hospital			TCGA-BH-A203					Lumpectomy			22			0			E6BCC3E0-2BFE-4801-8073-30B5B6843E5E					No	YES				39		Post (prior bilateral ovariectomy OR >12 mo since LMP with no prior hysterectomy)
TCGA-E9-A226-01A					45	Axillary lymph node dissection alone		136.77.0	Nationwide Children's Hospital	TCGA-E9-A226-F39536	2E5DFE54-8DD8-45DF-AAE0-4C72C600C8A0	TCGA-E9-A226					Modified Radical Mastectomy		NO	22	24		0		NO	07780B35-48DB-4D5D-8866-E940608948A2					No	YES		Cytology (e.g. Peritoneal or pleural fluid)	NO	10	Negative	Pre (<6 months since LMP AND no prior bilateral ovariectomy AND not on estrogen replacement)
TCGA-A8-A08C-01A					65			47.98.0	Nationwide Children's Hospital	TCGA-A8-A08C-F40842	EE8A8BCF-C75E-4E24-9DA3-1CD8DFA9B713	TCGA-A8-A08C					Other			22	2		0			E7E75C55-B86A-48A0-880C-56CEBEB8EB3C					No	YES			NO		Negative	Post (prior bilateral ovariectomy OR >12 mo since LMP with no prior hysterectomy)
TCGA-BH-A0DL-01A					64			85.86.0	Nationwide Children's Hospital	TCGA-BH-A0DL-F60389	68E48067-EBC1-4A4C-90F4-73945B7413AD	TCGA-BH-A0DL					Other			22	9		0		NO	7B353F9F-4B14-4D15-A80A-1F8A88B50F50				Infiltrating ductal carcinoma with metaplastic carcinoma and focal apocrine features	No	YES		Core needle biopsy	NO	3	Negative	Post (prior bilateral ovariectomy OR >12 mo since LMP with no prior hysterectomy)
TCGA-BH-A0DL-11A					64			85.86.0	Nationwide Children's Hospital	TCGA-BH-A0DL-F60389	68E48067-EBC1-4A4C-90F4-73945B7413AD	TCGA-BH-A0DL					Other			22	9		0		NO	7B353F9F-4B14-4D15-A80A-1F8A88B50F50				Infiltrating ductal carcinoma with metaplastic carcinoma and focal apocrine features	No	YES		Core needle biopsy	NO	3	Negative	Post (prior bilateral ovariectomy OR >12 mo since LMP with no prior hysterectomy)
TCGA-A2-A1G6-01A					50	Axillary lymph node dissection alone		109.89.0	Nationwide Children's Hospital	TCGA-A2-A1G6-F20947	3427FD70-83B5-4A78-A617-838013915E15	TCGA-A2-A1G6					Modified Radical Mastectomy		NO	22	9		0		NO	C5434F91-E682-42D5-B76D-D013338E8F08	Scheduled Follow-up Submission				No	YES		Core needle biopsy		9	Negative	Pre (<6 months since LMP AND no prior bilateral ovariectomy AND not on estrogen replacement)
TCGA-B6-A0RU-01A					40	Axillary lymph node dissection alone		72.91.0	Nationwide Children's Hospital	TCGA-B6-A0RU-F71565	C76B35D5-C269-4642-994F-7458C733F814	TCGA-B6-A0RU					Other		NO	22	26		0			E1F98EC7-E3DB-4D12-9ADA-F8F6CCFFB357				Ductal/Metaplastic	No	YES		Tumor resection	NO	15	Negative	Indeterminate (neither Pre or Postmenopausal)
TCGA-EW-A2FR-01A					59	Axillary lymph node dissection alone		216.64.0	Nationwide Children's Hospital	TCGA-EW-A2FR-F42056	7816276A-1574-408C-B73B-519C7DE42D56	TCGA-EW-A2FR		3 Point Scale	3 Point Scale		Lumpectomy		NO	22	10		0		NO	0F860F8C-0A5B-4196-AE5D-03637C3735CF					No	YES		Core needle biopsy	NO	21	Negative	Post (prior bilateral ovariectomy OR >12 mo since LMP with no prior hysterectomy)
TCGA-AO-A125-01A					72	Sentinel node biopsy alone		80.84.0	Nationwide Children's Hospital	TCGA-AO-A125-F19398	EB7A61A5-3724-4055-9588-907D177D46E0	TCGA-AO-A125					Simple Mastectomy		YES	22	12		0			8C105598-345F-4172-9528-739EC1646229	Scheduled Follow-up Submission			Papillary Carcinoma	No	YES		Core needle biopsy		5	Negative	Post (prior bilateral ovariectomy OR >12 mo since LMP with no prior hysterectomy)
TCGA-B6-A3ZX-01A					50	Axillary lymph node dissection alone		239.56.0	Nationwide Children's Hospital	TCGA-B6-A3ZX-F59573	2242BB2F-C23E-4005-94CA-3E9F32043C1C	TCGA-B6-A3ZX	Negative	4 Point Scale	4 Point Scale	Lumpectomy	Lumpectomy		NO	22	3		0			738E6E8F-D51B-40C3-9140-57A1A86DA862				ductal and lobular	No	YES		Core needle biopsy	NO	7	Close
TCGA-EW-A1OY-01A					63	Sentinel node biopsy alone		117.79.0	Nationwide Children's Hospital	TCGA-EW-A1OY-F30950	26FD0127-AD2F-4FAB-B570-B297E9CC4EFD	TCGA-EW-A1OY		3 Point Scale	3 Point Scale		Lumpectomy		YES	22	23		0		NO	521A8BC6-A7ED-42B6-9040-781981AB1998	Scheduled Follow-up Submission				No	YES		Core needle biopsy		1	Negative	Post (prior bilateral ovariectomy OR >12 mo since LMP with no prior hysterectomy)
TCGA-BH-A0BM-01A					54	Sentinel lymph node biopsy plus axillary dissection		61.89.0	Nationwide Children's Hospital	TCGA-BH-A0BM-F34064	23464ADF-8E8E-4359-AA9A-0D6C5E3A3BBD	TCGA-BH-A0BM					Lumpectomy		NO	22	29		0			A20AA131-847D-4524-B279-F24736EB3EE3	Scheduled Follow-up Submission				No	YES		Core needle biopsy		24	Negative	Post (prior bilateral ovariectomy OR >12 mo since LMP with no prior hysterectomy)
TCGA-BH-A0BM-11A					54	Sentinel lymph node biopsy plus axillary dissection		61.89.0	Nationwide Children's Hospital	TCGA-BH-A0BM-F34064	23464ADF-8E8E-4359-AA9A-0D6C5E3A3BBD	TCGA-BH-A0BM					Lumpectomy		NO	22	29		0			A20AA131-847D-4524-B279-F24736EB3EE3	Scheduled Follow-up Submission				No	YES		Core needle biopsy		24	Negative	Post (prior bilateral ovariectomy OR >12 mo since LMP with no prior hysterectomy)
TCGA-E9-A5FL-01A					65	Axillary lymph node dissection alone		288.55.0	Nationwide Children's Hospital	TCGA-E9-A5FL-F56061	20890005-DE58-433A-9DDF-39C1F4A0FDDF	TCGA-E9-A5FL					Modified Radical Mastectomy		NO	22	24		0			A8F04F6A-2AE6-4EF2-9890-CD5DCD2C4DFF					No	YES		Cytology (e.g. Peritoneal or pleural fluid)	YES	10	Negative	Post (prior bilateral ovariectomy OR >12 mo since LMP with no prior hysterectomy)
TCGA-BH-A0C7-01A					48			85.86.0	Nationwide Children's Hospital	TCGA-BH-A0C7-F59178	DE59E19C-C2B2-44A8-A313-696DFCDB91EE	TCGA-BH-A0C7					Simple Mastectomy			22	2		0		NO	098EC837-9ECE-483F-A878-853EDDC7710F					No	YES		Core needle biopsy	NO	18	Negative	Peri (6-12 months since last menstrual period)
TCGA-BH-A0C7-01B					48			85.86.0	Nationwide Children's Hospital	TCGA-BH-A0C7-F59178	DE59E19C-C2B2-44A8-A313-696DFCDB91EE	TCGA-BH-A0C7					Simple Mastectomy			22	2		0		NO	098EC837-9ECE-483F-A878-853EDDC7710F					No	YES		Core needle biopsy	NO	18	Negative	Peri (6-12 months since last menstrual period)
TCGA-B6-A0I6-01A	NO	NO	NO		49	Axillary lymph node dissection alone		56.91.0	Nationwide Children's Hospital	TCGA-B6-A0I6-F12605	DCA585A3-16B1-4A99-9C5A-AEB6183E3C9E	TCGA-B6-A0I6					Modified Radical Mastectomy		NO	22	1		0	859		40A99C6B-56A0-48B0-85BC-C6C5E9C19DD3	Scheduled Follow-up Submission				No	YES	Biopsy, NOS	Other method, specify:		32	Negative	Indeterminate (neither Pre or Postmenopausal)
TCGA-A2-A3XZ-01A					46	Sentinel node biopsy alone		239.56.0	Nationwide Children's Hospital	TCGA-A2-A3XZ-F43307	24F38B79-CE2B-497E-A800-AAD515C7A2B1	TCGA-A2-A3XZ					Simple Mastectomy		YES	22	17		0			CCDF810B-0AFA-4654-96D7-CA1C63C7CAF0					No	YES		Core needle biopsy	NO	3	Negative	Pre (<6 months since LMP AND no prior bilateral ovariectomy AND not on estrogen replacement)
TCGA-AC-A3QQ-01A					54	Sentinel node biopsy alone		227.61.0	Nationwide Children's Hospital	TCGA-AC-A3QQ-F66024	FC62B467-765C-4836-B773-C315DE7A3049	TCGA-AC-A3QQ		3 Point Scale	3 Point Scale		Other		YES	22	1		0			48E01196-0CB9-4D2B-8880-D6AECCF4553C					No	YES		Core needle biopsy	NO	5	Close	Peri (6-12 months since last menstrual period)
TCGA-AC-A3QQ-01B					54	Sentinel node biopsy alone		227.61.0	Nationwide Children's Hospital	TCGA-AC-A3QQ-F66024	FC62B467-765C-4836-B773-C315DE7A3049	TCGA-AC-A3QQ		3 Point Scale	3 Point Scale		Other		YES	22	1		0			48E01196-0CB9-4D2B-8880-D6AECCF4553C					No	YES		Core needle biopsy	NO	5	Close	Peri (6-12 months since last menstrual period)
TCGA-E2-A105-01A					79	Sentinel node biopsy alone		80.84.0	Nationwide Children's Hospital	TCGA-E2-A105-F17431	98CF51C1-3D09-49B5-A0F2-BD06DB419082	TCGA-E2-A105					Lumpectomy		NO	22	9		0			672DDBD0-4AEC-48C6-9648-5658FF188682	Scheduled Follow-up Submission				No	YES		Core needle biopsy		1	Negative	Post (prior bilateral ovariectomy OR >12 mo since LMP with no prior hysterectomy)
TCGA-BH-A1F5-01A					62			109.89.0	Nationwide Children's Hospital			TCGA-BH-A1F5								22			0			C01BA2AB-C43F-457D-8AD1-73B0F0191CAA					No	YES		Core needle biopsy		4
TCGA-BH-A1F5-11A					62			109.89.0	Nationwide Children's Hospital			TCGA-BH-A1F5								22			0			C01BA2AB-C43F-457D-8AD1-73B0F0191CAA					No	YES		Core needle biopsy		4
TCGA-D8-A73U-01A					88	Sentinel lymph node biopsy plus axillary dissection		338.46.0	Nationwide Children's Hospital	TCGA-D8-A73U-F57871	66FB6CC5-35C7-47CF-9FB4-63E3DB488520	TCGA-D8-A73U					Simple Mastectomy		NO	22	28		0			C56F7F75-0E73-4CB7-979C-CC927A1EBE15					No	YES		Core needle biopsy	NO		Negative	Post (prior bilateral ovariectomy OR >12 mo since LMP with no prior hysterectomy)
TCGA-D8-A145-01A					80	Sentinel lymph node biopsy plus axillary dissection		85.86.0	Nationwide Children's Hospital	TCGA-D8-A145-F13811	B69A91EE-1BA2-4163-A64D-36753ABD9880	TCGA-D8-A145					Simple Mastectomy		NO	22	4		0			F3031148-BD6F-4462-8D8D-7D3DD1900EEE	Scheduled Follow-up Submission				No	YES		Core needle biopsy		7	Negative	Post (prior bilateral ovariectomy OR >12 mo since LMP with no prior hysterectomy)
TCGA-AR-A0U2-01A					47	Axillary lymph node dissection alone		74.88.0	Nationwide Children's Hospital	TCGA-AR-A0U2-F18483	C7F93BF3-479C-4CE3-AC96-DEBDBE56649C	TCGA-AR-A0U2	Negative				Modified Radical Mastectomy		NO	22	15		0	1609		84CECA89-6778-4415-A1AB-4A947C26CD58	Scheduled Follow-up Submission				No	YES		Incisional Biopsy		16	Negative	Pre (<6 months since LMP AND no prior bilateral ovariectomy AND not on estrogen replacement)
TCGA-D8-A1JH-01A					56	Axillary lymph node dissection alone		109.89.0	Nationwide Children's Hospital	TCGA-D8-A1JH-F14055	27D2C49E-FEBC-47D6-8410-8912F0CE7977	TCGA-D8-A1JH					Modified Radical Mastectomy			22	18		0			088159B5-93E7-4F1C-B3D7-AB4044C70F50	Scheduled Follow-up Submission				No	YES		Fine needle aspiration biopsy		9	Negative	Post (prior bilateral ovariectomy OR >12 mo since LMP with no prior hysterectomy)
TCGA-E2-A14X-01A					55	Sentinel lymph node biopsy plus axillary dissection		85.86.0	Nationwide Children's Hospital	TCGA-E2-A14X-F18857	02DF16E7-CE1F-4746-952C-B32F958EF48B	TCGA-E2-A14X					Lumpectomy		NO	22	4		0		NO	39013DB0-1239-434A-BFD8-5226E410758F	Scheduled Follow-up Submission				No	YES		Tumor resection		21	Negative	Post (prior bilateral ovariectomy OR >12 mo since LMP with no prior hysterectomy)
TCGA-AQ-A54N-01A					51	Sentinel node biopsy alone		271.57.0	Nationwide Children's Hospital	TCGA-AQ-A54N-F55736	80219E7C-2608-4B42-B6EC-E9DA0D3B6EB5	TCGA-AQ-A54N					Lumpectomy		YES	22	14		0			CFD6D986-0C02-4A34-A0C5-0AD628E7ACDC					No	YES		Core needle biopsy	YES	1	Negative	Post (prior bilateral ovariectomy OR >12 mo since LMP with no prior hysterectomy)
TCGA-D8-A1JI-01A					54	Axillary lymph node dissection alone		109.89.0	Nationwide Children's Hospital	TCGA-D8-A1JI-F20757	64833FD0-E1B5-4773-8638-1E41D0B9B4F0	TCGA-D8-A1JI					Modified Radical Mastectomy		NO	22	19		0			9C77E4C3-DAA0-477A-A4DF-E4CAB20FAD21	Scheduled Follow-up Submission				No	YES		Fine needle aspiration biopsy		22	Negative	Post (prior bilateral ovariectomy OR >12 mo since LMP with no prior hysterectomy)
TCGA-E2-A15G-01A					76	Sentinel node biopsy alone		93.87.0	Nationwide Children's Hospital	TCGA-E2-A15G-F18901	119A323C-CF89-4041-ADD3-34AF96D44CEE	TCGA-E2-A15G					Lumpectomy		NO	22	14		0		NO	1BCD705C-CE77-495B-ACAF-B9C7C7BA25C2	Scheduled Follow-up Submission			Invasive ductal and lobular carcinoma	No	YES		Tumor resection		1	Negative	Post (prior bilateral ovariectomy OR >12 mo since LMP with no prior hysterectomy)
TCGA-AC-A6IX-01A					49	Axillary lymph node dissection alone		334.46.0	Nationwide Children's Hospital	TCGA-AC-A6IX-F66025	23A43B78-CE3E-4306-96BB-F26BDC52FB61	TCGA-AC-A6IX					Modified Radical Mastectomy		NO	22	1		0			04364B59-1BA6-4B4D-B7FA-1B36A836647C					No	YES		Core needle biopsy	NO	21	Negative	Peri (6-12 months since last menstrual period)
TCGA-AC-A6IX-06A					49	Axillary lymph node dissection alone		334.46.0	Nationwide Children's Hospital	TCGA-AC-A6IX-F66025	23A43B78-CE3E-4306-96BB-F26BDC52FB61	TCGA-AC-A6IX					Modified Radical Mastectomy		NO	22	1		0			04364B59-1BA6-4B4D-B7FA-1B36A836647C					No	YES		Core needle biopsy	NO	21	Negative	Peri (6-12 months since last menstrual period)
TCGA-A2-A3XV-01A					46	Sentinel node biopsy alone		239.56.0	Nationwide Children's Hospital	TCGA-A2-A3XV-F43306	F58B3842-7B71-4CD6-B9D5-605951079187	TCGA-A2-A3XV		3 Point Scale			Lumpectomy		YES	22	16		0			80163E3A-503A-49D8-8D90-38B3E1EEE738					No	YES		Core needle biopsy	NO	4	Negative	Pre (<6 months since LMP AND no prior bilateral ovariectomy AND not on estrogen replacement)
TCGA-BH-A1FD-01A					68			109.89.0	Nationwide Children's Hospital			TCGA-BH-A1FD								22			0			9A3AB904-0098-4D97-BD62-87D533D5D797					No	YES		Core needle biopsy		19		Post (prior bilateral ovariectomy OR >12 mo since LMP with no prior hysterectomy)
TCGA-BH-A1FD-11B					68			109.89.0	Nationwide Children's Hospital			TCGA-BH-A1FD								22			0			9A3AB904-0098-4D97-BD62-87D533D5D797					No	YES		Core needle biopsy		19		Post (prior bilateral ovariectomy OR >12 mo since LMP with no prior hysterectomy)
TCGA-D8-A1JF-01A					79	Axillary lymph node dissection alone		109.89.0	Nationwide Children's Hospital	TCGA-D8-A1JF-F14058	B68084F0-7E58-4822-841C-EEF1C187A504	TCGA-D8-A1JF					Modified Radical Mastectomy		NO	22	18		0			011AB70B-FCB5-4AE3-A138-FA7B429E3BA9	Scheduled Follow-up Submission				No	YES	intraoperative examination	Other method, specify:		25	Negative	Post (prior bilateral ovariectomy OR >12 mo since LMP with no prior hysterectomy)
TCGA-BH-A0W4-01A					46			74.88.0	Nationwide Children's Hospital	TCGA-BH-A0W4-F34069	A10FFD93-E9C3-4083-A4E6-F61D9E83E9C9	TCGA-BH-A0W4					Other			22	29		0			63736BA7-2AF1-455B-B125-ECD6B8585DC3	Scheduled Follow-up Submission				No	YES		Core needle biopsy		3
TCGA-D8-A3Z6-01A					56	Other (specify)	mastectomy with TLND	239.56.0	Nationwide Children's Hospital	TCGA-D8-A3Z6-F51367	9DD39B06-7D2B-4656-9C5F-90AAA50D3A64	TCGA-D8-A3Z6					Modified Radical Mastectomy		NO	22	18		0		NO	ECA4B0CC-676E-4DF5-A4AC-DF1CA3D69FE7					No	YES		Core needle biopsy	NO	22	Negative	Post (prior bilateral ovariectomy OR >12 mo since LMP with no prior hysterectomy)
TCGA-AR-A24K-01A					46	Sentinel lymph node biopsy plus axillary dissection		142.79.0	Nationwide Children's Hospital	TCGA-AR-A24K-F49485	4D12DA3E-BE3E-4324-A4D9-7006E014CA9E	TCGA-AR-A24K					Other		YES	22	2		0			04AFA739-D9F6-42C8-83CB-5E5DBC23EE43					No	YES		Core needle biopsy	NO	2	Negative	Pre (<6 months since LMP AND no prior bilateral ovariectomy AND not on estrogen replacement)
TCGA-AN-A0FV-01A					58	No axillary staging		47.98.0	Nationwide Children's Hospital	TCGA-AN-A0FV-F68965	B6FDCFD2-3073-48EF-8C35-A799915D4467	TCGA-AN-A0FV					Modified Radical Mastectomy		NO	22	24		0			08EFD3B0-E4D6-46C0-8123-3490E948DCC7					No	YES		Tumor resection	YES	12	Negative	Post (prior bilateral ovariectomy OR >12 mo since LMP with no prior hysterectomy)
TCGA-A7-A0CD-01A					66	Sentinel node biopsy alone		47.98.0	Nationwide Children's Hospital	TCGA-A7-A0CD-F39827	131C07DA-8E6A-44E7-898D-DEB2E3D91277	TCGA-A7-A0CD					Lumpectomy		NO	22	4		0			8E7C692D-A44E-44A9-873A-AE2E0FC6C725					No	YES		Core needle biopsy	NO	2	Negative	Indeterminate (neither Pre or Postmenopausal)
TCGA-E9-A1R6-01A					63	Axillary lymph node dissection alone		120.77.0	Nationwide Children's Hospital	TCGA-E9-A1R6-F39520	60A76A6C-E151-40D3-8D86-79F68C50F4E4	TCGA-E9-A1R6					Lumpectomy		NO	22	24		0		NO	720F6984-3D10-4B20-BDBD-06FDC0618EDF					No	YES		Cytology (e.g. Peritoneal or pleural fluid)	YES	10	Negative	Post (prior bilateral ovariectomy OR >12 mo since LMP with no prior hysterectomy)
TCGA-E9-A54Y-01A					63	Axillary lymph node dissection alone		271.57.0	Nationwide Children's Hospital	TCGA-E9-A54Y-F51391	AAE29C65-F5ED-4CC0-BF9C-810CADD3AC3E	TCGA-E9-A54Y					Modified Radical Mastectomy		NO	22	23		0			CB02C5D7-3387-4BCC-9E3B-FB9DE9C32708					No	YES		Fine needle aspiration biopsy	NO	10	Negative	Post (prior bilateral ovariectomy OR >12 mo since LMP with no prior hysterectomy)
TCGA-BH-A0DQ-01A					42	Sentinel lymph node biopsy plus axillary dissection		72.91.0	Nationwide Children's Hospital	TCGA-BH-A0DQ-F4560	CDBA9234-AC86-44D5-A25D-CDFA2E27F36D	TCGA-BH-A0DQ					Other		NO	22	16		0			8443332A-A947-4A3D-819C-C847F8B0E940					No	YES		Core needle biopsy		25	Negative	Pre (<6 months since LMP AND no prior bilateral ovariectomy AND not on estrogen replacement)
TCGA-BH-A0DQ-11A					42	Sentinel lymph node biopsy plus axillary dissection		72.91.0	Nationwide Children's Hospital	TCGA-BH-A0DQ-F4560	CDBA9234-AC86-44D5-A25D-CDFA2E27F36D	TCGA-BH-A0DQ					Other		NO	22	16		0			8443332A-A947-4A3D-819C-C847F8B0E940					No	YES		Core needle biopsy		25	Negative	Pre (<6 months since LMP AND no prior bilateral ovariectomy AND not on estrogen replacement)
TCGA-D8-A1JA-01A	NO	YES	NO		60	No axillary staging		109.89.0	Nationwide Children's Hospital	TCGA-D8-A1JA-F20941	2C26170E-B4E3-428E-A2F1-D91B478E0568	TCGA-D8-A1JA					Modified Radical Mastectomy		NO	22	19		0	431		B8F48F05-25E0-4E5C-AEBC-748117BA3447	Scheduled Follow-up Submission				No	YES	intraoperative examination	Other method, specify:			Negative	Post (prior bilateral ovariectomy OR >12 mo since LMP with no prior hysterectomy)
TCGA-D8-A1XG-01A					86	Axillary lymph node dissection alone		120.77.0	Nationwide Children's Hospital	TCGA-D8-A1XG-F29444	F26CFC15-575E-4E12-B7A9-B4319F986FF9	TCGA-D8-A1XG					Modified Radical Mastectomy		YES	22	26		0		NO	64D6AE59-9E0B-4AC9-AAF9-7DDEA85446D7	Scheduled Follow-up Submission				No	YES	intraoperative examination	Other method, specify:		2	Negative	Post (prior bilateral ovariectomy OR >12 mo since LMP with no prior hysterectomy)
TCGA-AC-A8OS-01A					71	Sentinel node biopsy alone		379.35.0	Nationwide Children's Hospital			TCGA-AC-A8OS					Simple Mastectomy		YES	22			0			60F13F59-F24F-45A6-A644-AA7A87F1395A					No	YES		Core needle biopsy		2	Negative	Post (prior bilateral ovariectomy OR >12 mo since LMP with no prior hysterectomy)
TCGA-A8-A09K-01A					68			47.98.0	Nationwide Children's Hospital	TCGA-A8-A09K-F40332	094D8DCB-8317-4A5C-8A40-A134ADD8DBDE	TCGA-A8-A09K					Other			22	17		0			1BA1E9D6-6593-4B09-AAB3-FCB50EC83D45					Yes	YES			NO		Negative	Post (prior bilateral ovariectomy OR >12 mo since LMP with no prior hysterectomy)
TCGA-A7-A3IZ-01A					62	Sentinel lymph node biopsy plus axillary dissection		202.70.0	Nationwide Children's Hospital	TCGA-A7-A3IZ-F34491	69577EC0-0532-4A9C-BCBA-5A79E096D13B	TCGA-A7-A3IZ	Negative			Other	Lumpectomy	Reexcision	YES	22	16		0		NO	85D4A1CF-8EEA-41F4-9053-DB8C8B9A1569					No	YES		Core needle biopsy	NO	1	Positive	Post (prior bilateral ovariectomy OR >12 mo since LMP with no prior hysterectomy)
TCGA-A7-A0D9-01A					37	Axillary lymph node dissection alone		61.89.0	Nationwide Children's Hospital	TCGA-A7-A0D9-F39771	5570A0D0-8B4A-4607-B2AF-33D1B4A7EAF9	TCGA-A7-A0D9					Simple Mastectomy		YES	22	1		0			D7225FA2-8F85-4C01-829B-F9F31825BA10					No	YES		Core needle biopsy	NO	1	Negative	Pre (<6 months since LMP AND no prior bilateral ovariectomy AND not on estrogen replacement)
TCGA-A7-A0D9-11A					37	Axillary lymph node dissection alone		61.89.0	Nationwide Children's Hospital	TCGA-A7-A0D9-F39771	5570A0D0-8B4A-4607-B2AF-33D1B4A7EAF9	TCGA-A7-A0D9					Simple Mastectomy		YES	22	1		0			D7225FA2-8F85-4C01-829B-F9F31825BA10					No	YES		Core needle biopsy	NO	1	Negative	Pre (<6 months since LMP AND no prior bilateral ovariectomy AND not on estrogen replacement)
TCGA-A2-A25C-01A					50	Sentinel lymph node biopsy plus axillary dissection		142.79.0	Nationwide Children's Hospital	TCGA-A2-A25C-F31282	423BE0BB-3129-452B-8F97-BCEEB2820AB4	TCGA-A2-A25C		3 Point Scale	3 Point Scale		Simple Mastectomy		NO	22	17		0		NO	014E7313-471D-4FB7-8A50-69C22B63B1EA	Scheduled Follow-up Submission				No	YES		Core needle biopsy		14	Negative	Pre (<6 months since LMP AND no prior bilateral ovariectomy AND not on estrogen replacement)
TCGA-MS-A51U-01A					44			271.57.0	Nationwide Children's Hospital	TCGA-MS-A51U-F59818	5CC7E973-2B41-4164-B766-828CA02625F3	TCGA-MS-A51U					Modified Radical Mastectomy			22	4		0		NO	A86C6E55-F0A9-47E7-8906-4C59BD21EDAB					No	YES			NO	18	Negative
TCGA-BH-A0BR-01A					59			85.86.0	Nationwide Children's Hospital	TCGA-BH-A0BR-F61951	9BA76E22-268F-4181-8B35-A67DC8D99EFC	TCGA-BH-A0BR					Other			22	10		0		NO	62B84217-1F2E-475C-983D-F1124DFE8AC4					No	YES		Core needle biopsy	NO	3	Negative	Post (prior bilateral ovariectomy OR >12 mo since LMP with no prior hysterectomy)
TCGA-E9-A228-01A					58	Axillary lymph node dissection alone		136.77.0	Nationwide Children's Hospital	TCGA-E9-A228-F65804	9B040232-D621-4B8B-9E8A-B5499D08A9B4	TCGA-E9-A228								22	30		0		NO	CAC8B954-B7F0-4A61-81AC-8883452B6203					No	YES		Tumor resection	NO	12	Negative	Post (prior bilateral ovariectomy OR >12 mo since LMP with no prior hysterectomy)
TCGA-A8-A07C-01A					57			56.91.0	Nationwide Children's Hospital	TCGA-A8-A07C-F40824	8090BEDB-F551-48C4-81E1-F2BC695F9981	TCGA-A8-A07C					Other			22	2		0			ABA7E6D9-09C3-4166-9A59-ED9843A2D66E					No	YES			NO		Negative	Post (prior bilateral ovariectomy OR >12 mo since LMP with no prior hysterectomy)
TCGA-EW-A1IX-01A					48	Sentinel lymph node biopsy plus axillary dissection		117.79.0	Nationwide Children's Hospital	TCGA-EW-A1IX-F21542	0ACED877-3F0E-4050-A7E1-6CCFE9AEBEA3	TCGA-EW-A1IX		3 Point Scale	3 Point Scale		Other		YES	22	6		0		NO	B56AFACB-9591-47A9-9E89-D5E6A5E12ECC	Scheduled Follow-up Submission			Invasive tubulolobular carcinoma	No	YES		Core needle biopsy		27	Negative	Peri (6-12 months since last menstrual period)
TCGA-EW-A3E8-01B					60	Sentinel lymph node biopsy plus axillary dissection		255.57.0	Nationwide Children's Hospital	TCGA-EW-A3E8-F57617	71B7D2CC-2481-4609-94CB-593371E7EE7D	TCGA-EW-A3E8					Simple Mastectomy			22	18		0			004F4BDD-95E5-4BF2-8D2D-905D79154314					No	YES		Core needle biopsy	NO	2	Negative
TCGA-A8-A08L-01A					89			47.98.0	Nationwide Children's Hospital	TCGA-A8-A08L-F40847	621DB5E5-F1F5-43B1-8D8C-45A3E8C58EEC	TCGA-A8-A08L					Other			22	2		0			F1C29D79-99ED-44AE-8A74-A9F5419AB7A7					No	YES			NO		Negative	Post (prior bilateral ovariectomy OR >12 mo since LMP with no prior hysterectomy)
TCGA-OL-A5S0-01A					66	Axillary lymph node dissection alone		296.55.0	Nationwide Children's Hospital	TCGA-OL-A5S0-F56567	5E87825C-A737-4301-8FAD-C577C69C56AF	TCGA-OL-A5S0					Modified Radical Mastectomy			22	14		0			73867EA7-0815-4C90-934C-B6B1539F2147					No	YES		Core needle biopsy	NO	12	Negative	Post (prior bilateral ovariectomy OR >12 mo since LMP with no prior hysterectomy)
TCGA-A7-A4SF-01A					54	Sentinel node biopsy alone		271.57.0	Nationwide Children's Hospital	TCGA-A7-A4SF-F49721	FBC837B9-2100-498A-9BB9-BAEFE1F2EEB5	TCGA-A7-A4SF	Positive	3 Point Scale		Other	Lumpectomy	Right Breast Reexcision	YES	22	9		0			61A9FBE0-D272-40B2-B164-77B5768C1ACB					No	YES		Core needle biopsy	NO	2	Positive	Post (prior bilateral ovariectomy OR >12 mo since LMP with no prior hysterectomy)
TCGA-B6-A0X4-01A	YES	YES	NO		62	Axillary lymph node dissection alone		74.88.0	Nationwide Children's Hospital	TCGA-B6-A0X4-F15723	29FCF3A8-AC74-45DF-8A7F-9B4EABACE410	TCGA-B6-A0X4					Modified Radical Mastectomy		NO	22	29		0	716		7ABA49E0-71EE-46CD-B889-FB3CCF6C190D	Scheduled Follow-up Submission				No	YES		Incisional Biopsy		21	Negative	Post (prior bilateral ovariectomy OR >12 mo since LMP with no prior hysterectomy)
TCGA-E2-A3DX-01A					43	Axillary lymph node dissection alone		202.70.0	Nationwide Children's Hospital	TCGA-E2-A3DX-F35822	664B0755-6D22-478B-8659-88B17E648B78	TCGA-E2-A3DX					Modified Radical Mastectomy		NO	22	9		0		NO	BBBD1135-4458-4FEE-AEEC-9977772EA0DC					No	YES		Core needle biopsy	NO	36	Positive	Pre (<6 months since LMP AND no prior bilateral ovariectomy AND not on estrogen replacement)
TCGA-A2-A04T-01A					62	Sentinel node biopsy alone		56.91.0	Nationwide Children's Hospital	TCGA-A2-A04T-F9343	94203642-8318-4406-9B37-865EB9288015	TCGA-A2-A04T					Lumpectomy		YES	22	17		0			AC3598BA-A244-4820-8AD5-7E133EBD8190					No	YES		Core needle biopsy		3	Negative	Post (prior bilateral ovariectomy OR >12 mo since LMP with no prior hysterectomy)
TCGA-D8-A1Y3-01A					61	Axillary lymph node dissection alone		136.77.0	Nationwide Children's Hospital	TCGA-D8-A1Y3-F30088	796131A4-3877-4190-8790-8A92DB48E978	TCGA-D8-A1Y3					Modified Radical Mastectomy			22	2		0		NO	C347AD7F-EEF4-448A-9FCD-94FC059E05BB	Scheduled Follow-up Submission				No	YES		Fine needle aspiration biopsy		8	Negative	Post (prior bilateral ovariectomy OR >12 mo since LMP with no prior hysterectomy)
TCGA-LQ-A4E4-01A					73	Sentinel lymph node biopsy plus axillary dissection		271.57.0	Nationwide Children's Hospital	TCGA-LQ-A4E4-F52290	10069AFF-4C83-4D78-8926-50B590E2C1B3	TCGA-LQ-A4E4		3 Point Scale	3 Point Scale		Modified Radical Mastectomy		NO	22	2		0			3B796416-C9A6-4B2D-8189-3F53C266EF6E					No	YES		Core needle biopsy	NO	26	Positive	Post (prior bilateral ovariectomy OR >12 mo since LMP with no prior hysterectomy)
TCGA-AQ-A0Y5-01A					70	Sentinel lymph node biopsy plus axillary dissection		124.81.0	Nationwide Children's Hospital	TCGA-AQ-A0Y5-F10119	7CB4C161-65D3-44E6-82F7-CDAA2C40D530	TCGA-AQ-A0Y5					Modified Radical Mastectomy		NO	22	7		0		NO	F0E3AB5F-65B0-49B7-B833-1AE55385B237					Yes	YES		Core needle biopsy		17	Negative	Post (prior bilateral ovariectomy OR >12 mo since LMP with no prior hysterectomy)
TCGA-B6-A0RG-01A					26	Axillary lymph node dissection alone		61.89.0	Nationwide Children's Hospital	TCGA-B6-A0RG-F13793	81C89D48-283C-43B0-97AE-F30BB640272D	TCGA-B6-A0RG					Lumpectomy		NO	22	12		0			CBC7E18A-4513-4696-8C42-A9C28D0F3D95	Scheduled Follow-up Submission				No	YES	Biopsy, NOS	Other method, specify:		19	Negative	Indeterminate (neither Pre or Postmenopausal)
TCGA-A2-A1FV-01A					74	Sentinel node biopsy alone		109.89.0	Nationwide Children's Hospital	TCGA-A2-A1FV-F20238	AC3FEC50-CC82-40E1-968F-65B1B6619C0D	TCGA-A2-A1FV					Simple Mastectomy		YES	22	9		0		NO	4A013B80-7C6F-40A1-8B4F-65C705818621	Scheduled Follow-up Submission				No	YES		Core needle biopsy		2	Negative	Post (prior bilateral ovariectomy OR >12 mo since LMP with no prior hysterectomy)
TCGA-BH-A0BG-01A					73			85.86.0	Nationwide Children's Hospital	TCGA-BH-A0BG-F58615	C970540D-F1A7-425C-BEF1-2AD70CD6AD13	TCGA-BH-A0BG					Other			22	16		0		NO	13E56246-6182-485F-A155-74CF8C1A144B					No	YES		Core needle biopsy	NO	1	Negative	Post (prior bilateral ovariectomy OR >12 mo since LMP with no prior hysterectomy)
TCGA-A8-A09Q-01A					83			47.98.0	Nationwide Children's Hospital	TCGA-A8-A09Q-F41022	4B42D5B1-911A-4C69-9E7E-C9578A82AB6B	TCGA-A8-A09Q					Other			22	10		0			E4287A18-294F-4E99-9040-CB7C6E77B2E9					No	YES			NO		Positive	Post (prior bilateral ovariectomy OR >12 mo since LMP with no prior hysterectomy)
TCGA-E2-A15D-01A					47	Sentinel node biopsy alone		85.86.0	Nationwide Children's Hospital	TCGA-E2-A15D-F18783	3C9904FC-1B91-4FBD-B16D-F2FBBAE64A14	TCGA-E2-A15D					Lumpectomy		NO	22	9		0		NO	9CB43160-13D4-4B59-89D8-61F6950EE599	Scheduled Follow-up Submission				No	YES		Tumor resection		4	Negative	Pre (<6 months since LMP AND no prior bilateral ovariectomy AND not on estrogen replacement)
TCGA-OL-A66N-01A					59	Sentinel node biopsy alone		322.50.0	Nationwide Children's Hospital	TCGA-OL-A66N-F58500	50D68837-611C-4482-A388-7FDD9BE57607	TCGA-OL-A66N					Modified Radical Mastectomy			22	11		0			4CDFC98E-9C1F-4815-B5F0-3AB2A1D1E478					No	YES		Core needle biopsy	NO	15	Negative	Post (prior bilateral ovariectomy OR >12 mo since LMP with no prior hysterectomy)
TCGA-LL-A6FR-01A					50	Sentinel node biopsy alone		322.50.0	Nationwide Children's Hospital	TCGA-LL-A6FR-F64045	37B5965A-69C8-46A2-92CE-4A03623AF4AC	TCGA-LL-A6FR			3 Point Scale		Lumpectomy		YES	22	25		0			14FCBE26-5B32-4ED8-AFC9-75DB8B00469E					No	YES		Core needle biopsy	NO	1	Negative	Post (prior bilateral ovariectomy OR >12 mo since LMP with no prior hysterectomy)
TCGA-A2-A3XS-01A	YES	NO	NO		62	Sentinel lymph node biopsy plus axillary dissection		234.54.0	Nationwide Children's Hospital	TCGA-A2-A3XS-F34446	5BBB886F-91E0-431D-A6DC-E1BB89E95022	TCGA-A2-A3XS	Negative			Mastectomy NOS	Lumpectomy		YES	22	15		0	682	YES	586EBA77-5030-4C45-B7DA-A9371EDD87BA	Additional New Tumor Event				No	YES		Core needle biopsy		19	Positive	Post (prior bilateral ovariectomy OR >12 mo since LMP with no prior hysterectomy)
TCGA-D8-A143-01A					51	Axillary lymph node dissection alone		85.86.0	Nationwide Children's Hospital	TCGA-D8-A143-F13817	A3F360DB-0BEF-4CC5-8175-D859A234AF9E	TCGA-D8-A143					Modified Radical Mastectomy		NO	22	4		0			FE1DBC60-A7E5-420B-8383-476C0459C2C2	Scheduled Follow-up Submission				No	YES		Core needle biopsy		11	Negative	Post (prior bilateral ovariectomy OR >12 mo since LMP with no prior hysterectomy)
TCGA-C8-A273-01A					29	Axillary lymph node dissection alone		147.76.0	Nationwide Children's Hospital	TCGA-C8-A273-F70833	E0EA316B-AB47-4A36-8C89-6941291C208B	TCGA-C8-A273					Other			22	9		0			AA215A91-61C2-4163-8D84-D7ED4778D4E0					No	YES	Patey's Surgery	Other method, specify:	NO	7	Negative	Pre (<6 months since LMP AND no prior bilateral ovariectomy AND not on estrogen replacement)
TCGA-AC-A62V-01A					58	Axillary lymph node dissection alone		322.50.0	Nationwide Children's Hospital	TCGA-AC-A62V-F60177	CB4E105E-D21E-4F43-A860-F45AEEAD0E9A	TCGA-AC-A62V					Modified Radical Mastectomy		NO	22	31		0			0B18014A-EF9B-4FD5-86A3-32DCBEA58859					No	YES		Core needle biopsy	NO	17	Negative
TCGA-AO-A0J3-01A					67	Axillary lymph node dissection alone		56.91.0	Nationwide Children's Hospital	TCGA-AO-A0J3-F15477	9F50DC63-8F33-4824-9078-B96B2188703D	TCGA-AO-A0J3					Modified Radical Mastectomy		YES	22	22		0			C7EE10C2-F9D3-43F3-AA6A-A67D54C18C63	Scheduled Follow-up Submission			neuroendocrine and ductal	No	YES		Core needle biopsy		36	Negative	Post (prior bilateral ovariectomy OR >12 mo since LMP with no prior hysterectomy)
TCGA-D8-A1XV-01A					84	Sentinel node biopsy alone		124.81.0	Nationwide Children's Hospital	TCGA-D8-A1XV-F29457	A788378C-1EF4-49A8-B595-22C22A19823D	TCGA-D8-A1XV					Modified Radical Mastectomy		NO	22	19		0		NO	C92CC2C8-FAAA-48DE-B349-E3BD2610589C	Scheduled Follow-up Submission				No	YES		Fine needle aspiration biopsy		1	Negative	Post (prior bilateral ovariectomy OR >12 mo since LMP with no prior hysterectomy)
TCGA-A2-A25D-01A					90	Axillary lymph node dissection alone		147.76.0	Nationwide Children's Hospital	TCGA-A2-A25D-F30931	41B3DC6F-0AEF-40AE-966C-285FC8F9D38E	TCGA-A2-A25D					Lumpectomy		NO	22	19		0		NO	85247F01-2FEA-4C66-B7A1-12B92B80B47B	Scheduled Follow-up Submission				No	YES		Core needle biopsy		24	Positive	Post (prior bilateral ovariectomy OR >12 mo since LMP with no prior hysterectomy)
TCGA-AO-A1KS-01A					69	Sentinel node biopsy alone		109.89.0	Nationwide Children's Hospital	TCGA-AO-A1KS-F21777	507BCF20-7BA4-4C69-9D6F-41883512FAD1	TCGA-AO-A1KS		4 Point Scale	4 Point Scale		Lumpectomy		YES	22	20		0		NO	7F803396-38B9-49ED-954C-91A53C6BB124	Scheduled Follow-up Submission				No	YES		Core needle biopsy		5	Negative	Post (prior bilateral ovariectomy OR >12 mo since LMP with no prior hysterectomy)
TCGA-AN-A04D-01A					58	No axillary staging		56.91.0	Nationwide Children's Hospital	TCGA-AN-A04D-F68975	EE0071B8-0C20-431B-8150-16603C61D46F	TCGA-AN-A04D				Modified radical mastectomy	Simple Mastectomy		NO	22	24		0			2D4C9462-6D8E-4C60-A42F-B06E7CAD6077					No	YES		Tumor resection	YES	15	Positive	Post (prior bilateral ovariectomy OR >12 mo since LMP with no prior hysterectomy)
TCGA-AR-A0TX-01A					64	Axillary lymph node dissection alone		72.91.0	Nationwide Children's Hospital	TCGA-AR-A0TX-F49468	430C16CF-997B-4D57-9615-B27A264E0BEA	TCGA-AR-A0TX					Other		NO	22	2		0			478CEEC0-8CE0-48A5-98EC-2C7D6EE3CFE2					No	YES		Core needle biopsy		25	Negative	Post (prior bilateral ovariectomy OR >12 mo since LMP with no prior hysterectomy)
TCGA-E2-A15J-01A					51	Sentinel node biopsy alone		96.80.0	Nationwide Children's Hospital	TCGA-E2-A15J-F70020	EA54E7E2-D8FF-48C4-8B88-F15C664136DF	TCGA-E2-A15J					Simple Mastectomy		NO	22	9		0		NO	61E5B27B-3752-4AD6-BEA7-581F7D561E89					No	YES		Tumor resection	NO	12	Negative	Pre (<6 months since LMP AND no prior bilateral ovariectomy AND not on estrogen replacement)
TCGA-A8-A097-01A					65			56.91.0	Nationwide Children's Hospital	TCGA-A8-A097-F40553	E01ADA75-EA29-473E-8F48-7E4B21F2D04C	TCGA-A8-A097					Other			22	23		0			F8C967A5-4D9F-4467-8C46-0082BA9C1624					No	YES			NO		Negative	Post (prior bilateral ovariectomy OR >12 mo since LMP with no prior hysterectomy)
TCGA-GM-A3XG-01A					46	Sentinel lymph node biopsy plus axillary dissection		255.57.0	Nationwide Children's Hospital	TCGA-GM-A3XG-F46963	9CCD1072-5A2E-4CCA-AA65-DAEFDFE36A3A	TCGA-GM-A3XG					Modified Radical Mastectomy		YES	22	20		0			7C971446-DB59-4892-905F-78EA4D4B7D01					No	YES		Core needle biopsy	NO	26	Negative	Pre (<6 months since LMP AND no prior bilateral ovariectomy AND not on estrogen replacement)
TCGA-AQ-A1H2-01A					84	Axillary lymph node dissection alone		109.89.0	Nationwide Children's Hospital	TCGA-AQ-A1H2-F19896	BA3554E9-F416-4973-B66A-513126BBBB98	TCGA-AQ-A1H2					Modified Radical Mastectomy		NO	22	3		0		NO	98841A8C-08EF-4E4D-87F6-71ABBDCEEBC6	Scheduled Follow-up Submission				No	YES		Core needle biopsy		19	Negative	Post (prior bilateral ovariectomy OR >12 mo since LMP with no prior hysterectomy)
TCGA-A8-A08Z-01A					76			47.98.0	Nationwide Children's Hospital			TCGA-A8-A08Z					Other			22			0			43CB345F-FE82-407A-ABE7-7D836E0C1694					No	YES					Negative	Post (prior bilateral ovariectomy OR >12 mo since LMP with no prior hysterectomy)
TCGA-D8-A13Y-01A					52	Axillary lymph node dissection alone		85.86.0	Nationwide Children's Hospital	TCGA-D8-A13Y-F72210	F83FC2BB-608A-4335-94F9-3607FE7D1296	TCGA-D8-A13Y					Modified Radical Mastectomy		NO	22	29		0			BFC5D8CA-FA80-4AE5-AF14-86B88D9D3D3F					No	YES		Core needle biopsy	NO	6	Negative	Post (prior bilateral ovariectomy OR >12 mo since LMP with no prior hysterectomy)
TCGA-AN-A0FZ-01A					45	No axillary staging		56.91.0	Nationwide Children's Hospital	TCGA-AN-A0FZ-F68969	5E7AC543-2D63-4F9A-95A9-9F1AA3C5B8A0	TCGA-AN-A0FZ					Modified Radical Mastectomy		NO	22	24		0			39F0CE12-F6A5-4C67-A071-881F752C8510					No	YES		Tumor resection	YES	14	Negative	Pre (<6 months since LMP AND no prior bilateral ovariectomy AND not on estrogen replacement)
TCGA-E2-A109-01A					64	Sentinel node biopsy alone		80.84.0	Nationwide Children's Hospital	TCGA-E2-A109-F17418	52DADCDC-5F66-4C71-8D5F-3BCE69F19291	TCGA-E2-A109					Simple Mastectomy		NO	22	9		0			87CB2251-2392-4919-AC87-C6CE19062047	Scheduled Follow-up Submission				No	YES		Core needle biopsy		6	Negative	Post (prior bilateral ovariectomy OR >12 mo since LMP with no prior hysterectomy)
TCGA-A7-A6VY-01A					48	Sentinel lymph node biopsy plus axillary dissection		338.46.0	Nationwide Children's Hospital	TCGA-A7-A6VY-F57257	11D83905-3096-497D-A947-096697D1CD40	TCGA-A7-A6VY					Lumpectomy		NO	22	6		0			FF943261-47BF-4F7A-A30E-C50543467925					No	YES		Core needle biopsy	NO	14	Negative	Post (prior bilateral ovariectomy OR >12 mo since LMP with no prior hysterectomy)
TCGA-EW-A1PB-01A					70	Axillary lymph node dissection alone		117.79.0	Nationwide Children's Hospital	TCGA-EW-A1PB-F29107	3AAF57DA-E30C-45A6-B7DD-53CC5EA84417	TCGA-EW-A1PB		3 Point Scale	3 Point Scale		Simple Mastectomy		NO	22	8		0			8B4CB75D-9A0A-41B5-B761-AD30A086993B	Scheduled Follow-up Submission				No	YES		Core needle biopsy		8	Negative	Post (prior bilateral ovariectomy OR >12 mo since LMP with no prior hysterectomy)
TCGA-E9-A2JS-01A					72	Axillary lymph node dissection alone		167.75.0	Nationwide Children's Hospital	TCGA-E9-A2JS-F40293	2F028700-8717-47EE-B60E-F0D73A04C1B2	TCGA-E9-A2JS					Lumpectomy		NO	22	15		0			1105EAEA-F165-448D-9184-37AAC4B23881					No	YES		Cytology (e.g. Peritoneal or pleural fluid)	NO	10	Negative	Post (prior bilateral ovariectomy OR >12 mo since LMP with no prior hysterectomy)
TCGA-E9-A54X-01A					85	Axillary lymph node dissection alone		271.57.0	Nationwide Children's Hospital	TCGA-E9-A54X-F51390	53D71BE3-FC14-4DA9-968B-918D9FC1117D	TCGA-E9-A54X					Lumpectomy		NO	22	18		0			D411E51E-60FA-4858-ABC2-47112980EEB0					No	YES		Core needle biopsy	NO	2	Negative	Post (prior bilateral ovariectomy OR >12 mo since LMP with no prior hysterectomy)
TCGA-C8-A130-01A					52	Axillary lymph node dissection alone		85.86.0	Nationwide Children's Hospital	TCGA-C8-A130-F70814	ACA661FA-1BC0-459D-89D8-025D8D39E976	TCGA-C8-A130					Other			22	9		0		NO	4EA84370-D54B-484E-BCA7-3801004610EA					No	YES		Core needle biopsy	NO	8	Negative	Peri (6-12 months since last menstrual period)
TCGA-LL-A740-01A					61	Sentinel node biopsy alone		334.46.0	Nationwide Children's Hospital	TCGA-LL-A740-F65059	1639524D-0C7A-4F66-8F84-322D2A41C448	TCGA-LL-A740		3 Point Scale	3 Point Scale		Lumpectomy		YES	22	18		0			3E430D48-90D8-4C73-ABF2-09CA465C5175					No	YES		Core needle biopsy	NO	1	Negative	Post (prior bilateral ovariectomy OR >12 mo since LMP with no prior hysterectomy)
TCGA-AO-A1KT-01A					78	Sentinel node biopsy alone		109.89.0	Nationwide Children's Hospital	TCGA-AO-A1KT-F9905	F0B207F5-C16E-4C68-98E9-69D908E9DFB5	TCGA-AO-A1KT		4 Point Scale	4 Point Scale		Lumpectomy		YES	22	1		0		NO	F3D57027-0832-4EA9-849F-8293CD550449					No	YES		Core needle biopsy		5	Negative	Post (prior bilateral ovariectomy OR >12 mo since LMP with no prior hysterectomy)
TCGA-AO-A0JI-01A					56	Sentinel lymph node biopsy plus axillary dissection		61.89.0	Nationwide Children's Hospital	TCGA-AO-A0JI-F19410	EE8F19C6-3BDA-4398-96EF-7D72609886E1	TCGA-AO-A0JI					Modified Radical Mastectomy		YES	22	12		0			502C333B-B379-4018-AD8F-537A2542642E	Scheduled Follow-up Submission				No	YES		Core needle biopsy		10	Negative	Post (prior bilateral ovariectomy OR >12 mo since LMP with no prior hysterectomy)
TCGA-E9-A227-01A					42	Sentinel lymph node biopsy plus axillary dissection		136.77.0	Nationwide Children's Hospital	TCGA-E9-A227-F58571	21BBE5D6-57A3-4D50-927B-D6C087DCDAAA	TCGA-E9-A227	Negative			Other	Lumpectomy	Re-excision of original lumpectomy site	NO	22	29		0		NO	B433F6F4-BB49-41FD-BF3F-A39B898EAAE5					No	YES		Core needle biopsy	YES	17	Positive	Pre (<6 months since LMP AND no prior bilateral ovariectomy AND not on estrogen replacement)
TCGA-AR-A0TT-01A					53	Sentinel lymph node biopsy plus axillary dissection		72.91.0	Nationwide Children's Hospital	TCGA-AR-A0TT-F49517	2EA565CB-7360-4D0F-B645-52EC58950B49	TCGA-AR-A0TT					Other			22	2		0			18B2324B-4443-4CDA-B65E-3A2461BEE1C4					No	YES		Core needle biopsy		19	Negative	Pre (<6 months since LMP AND no prior bilateral ovariectomy AND not on estrogen replacement)
TCGA-A2-A0T4-01A					62	Other (specify)	SLN and non-SLN biopsy	72.91.0	Nationwide Children's Hospital	TCGA-A2-A0T4-F13948	43B17021-D7A9-468C-8D2B-2554DDEBFC47	TCGA-A2-A0T4					Simple Mastectomy		YES	22	12		0			9CAA4B28-BFDE-4B05-8CDF-9FFD7240E56C	Scheduled Follow-up Submission				No	YES		Core needle biopsy		2	Negative	Post (prior bilateral ovariectomy OR >12 mo since LMP with no prior hysterectomy)
TCGA-A7-A0CH-01A					79	Sentinel node biopsy alone		47.98.0	Nationwide Children's Hospital	TCGA-A7-A0CH-F39148	70682038-C827-4F58-A9DC-8433BFCE1CF6	TCGA-A7-A0CH					Simple Mastectomy		YES	22	14		0			A49E7983-1F6B-4E69-8B68-556940F72368					No	YES		Core needle biopsy	NO	2	Negative	Post (prior bilateral ovariectomy OR >12 mo since LMP with no prior hysterectomy)
TCGA-A7-A0CH-11A					79	Sentinel node biopsy alone		47.98.0	Nationwide Children's Hospital	TCGA-A7-A0CH-F39148	70682038-C827-4F58-A9DC-8433BFCE1CF6	TCGA-A7-A0CH					Simple Mastectomy		YES	22	14		0			A49E7983-1F6B-4E69-8B68-556940F72368					No	YES		Core needle biopsy	NO	2	Negative	Post (prior bilateral ovariectomy OR >12 mo since LMP with no prior hysterectomy)
TCGA-A8-A08T-01A					64			47.98.0	Nationwide Children's Hospital	TCGA-A8-A08T-F40559	643ED7A2-6EA2-4E09-A96E-6C6D54CFBEF0	TCGA-A8-A08T					Other			22	24		0			33EE570E-D268-4182-AE37-C93B88825A6B					No	YES			NO		Positive	Post (prior bilateral ovariectomy OR >12 mo since LMP with no prior hysterectomy)
TCGA-A8-A08S-01A					71			56.91.0	Nationwide Children's Hospital	TCGA-A8-A08S-F40560	A5D239B1-ABC3-4829-A371-345C8E7AA795	TCGA-A8-A08S					Other			22	24		0			CB3135A0-0F9B-4768-8013-05C066A52026					Yes	YES			NO		Negative	Post (prior bilateral ovariectomy OR >12 mo since LMP with no prior hysterectomy)
TCGA-A7-A425-01A					70	Sentinel lymph node biopsy plus axillary dissection		255.57.0	Nationwide Children's Hospital	TCGA-A7-A425-F41648	8EE1DAAF-2EFE-4CA4-B494-4674A8AC9C79	TCGA-A7-A425		3 Point Scale	3 Point Scale		Modified Radical Mastectomy		YES	22	25		0			6C88AFD2-D05B-4979-A7B6-AD4A26F49768					No	YES		Core needle biopsy	NO	19	Negative	Post (prior bilateral ovariectomy OR >12 mo since LMP with no prior hysterectomy)
TCGA-D8-A27G-01A					75	Axillary lymph node dissection alone		147.76.0	Nationwide Children's Hospital	TCGA-D8-A27G-F29519	370A2AC1-5396-4903-BD8B-07F1F32B4725	TCGA-D8-A27G					Modified Radical Mastectomy		NO	22	21		0		NO	F844F518-0B9E-4DA9-8330-48CC255EF8B8	Scheduled Follow-up Submission				No	YES		Core needle biopsy		31	Negative	Post (prior bilateral ovariectomy OR >12 mo since LMP with no prior hysterectomy)
TCGA-A8-A06R-01A					69			47.98.0	Nationwide Children's Hospital	TCGA-A8-A06R-F40815	AB298BD7-3CA2-44B2-8FA0-1DB436A3375F	TCGA-A8-A06R					Other			22	2		0			E1FB02D2-3007-49B9-B3BD-13D59DA91309					No	YES			NO		Negative	Post (prior bilateral ovariectomy OR >12 mo since LMP with no prior hysterectomy)
TCGA-A1-A0SJ-01A					39	Sentinel lymph node biopsy plus axillary dissection		72.91.0	Nationwide Children's Hospital			TCGA-A1-A0SJ					Modified Radical Mastectomy			22			0			F99FA595-E465-41EF-8B1E-4D399E7BAC74					No	YES		Core needle biopsy		19	Negative
TCGA-BH-A0HF-01A					77	Sentinel node biopsy alone		61.89.0	Nationwide Children's Hospital	TCGA-BH-A0HF-F4734	61BFA455-749F-42A0-9883-8ECFC203B71B	TCGA-BH-A0HF					Other		NO	22	16		0			B5B654C6-4E47-40C4-87F9-5071C282BCD3					No	YES		Core needle biopsy		2	Negative	Post (prior bilateral ovariectomy OR >12 mo since LMP with no prior hysterectomy)
TCGA-B6-A0IB-01A			NO		64	Axillary lymph node dissection alone		56.91.0	Nationwide Children's Hospital	TCGA-B6-A0IB-F12612	B3CE5BB9-A83F-46D9-B1B3-71711115FFF4	TCGA-B6-A0IB					Modified Radical Mastectomy		NO	22	1		0	2717		3ABF685E-C27A-459F-B36D-309674FC6544	Scheduled Follow-up Submission				No	YES	Biopsy, NOS	Other method, specify:		15	Negative	Indeterminate (neither Pre or Postmenopausal)		image cytometry		Positive
TCGA-A8-A08O-01A					45			61.89.0	Nationwide Children's Hospital	TCGA-A8-A08O-F40848	A5B49570-AA8E-44E1-9B60-EF845AFFDC60	TCGA-A8-A08O					Other			22	2		0			F4748B72-A394-405B-A5BE-17CC20836881					No	YES			NO		Positive	Pre (<6 months since LMP AND no prior bilateral ovariectomy AND not on estrogen replacement)
TCGA-A2-A0YE-01A					48	Sentinel lymph node biopsy plus axillary dissection		74.88.0	Nationwide Children's Hospital	TCGA-A2-A0YE-F15771	7D263191-4081-4DD8-9E46-6D37D7714745	TCGA-A2-A0YE					Lumpectomy		NO	22	30		0			8AEF5612-F925-4347-8C69-4F24BF5A7A70	Scheduled Follow-up Submission				No	YES		Core needle biopsy		19	Negative	Post (prior bilateral ovariectomy OR >12 mo since LMP with no prior hysterectomy)
TCGA-AO-A0JL-01A					59	Axillary lymph node dissection alone		61.89.0	Nationwide Children's Hospital	TCGA-AO-A0JL-F15495	2DA970A3-1C67-4AE5-BAC4-13FDE30BD4D0	TCGA-AO-A0JL					Modified Radical Mastectomy		NO	22	22		0			93DB384A-EFF8-42C1-B193-C2C4FF0D71F9	Scheduled Follow-up Submission				No	YES		Core needle biopsy		26	Negative	Post (prior bilateral ovariectomy OR >12 mo since LMP with no prior hysterectomy)
TCGA-EW-A1P6-01A					64	Sentinel lymph node biopsy plus axillary dissection		117.79.0	Nationwide Children's Hospital	TCGA-EW-A1P6-F29114	7A4439F1-4C6D-474E-B2DD-55E519D70AEA	TCGA-EW-A1P6		3 Point Scale	3 Point Scale		Lumpectomy		YES	22	8		0		NO	978A77BE-ABA3-46CF-A11F-152C44813620	Scheduled Follow-up Submission				No	YES		Core needle biopsy		25	Close	Post (prior bilateral ovariectomy OR >12 mo since LMP with no prior hysterectomy)
TCGA-A2-A0ST-01A					62	Sentinel lymph node biopsy plus axillary dissection		72.91.0	Nationwide Children's Hospital	TCGA-A2-A0ST-F14035	6E01D82D-BA83-4093-9E7A-387715D2F3A5	TCGA-A2-A0ST					Lumpectomy		YES	22	14		0			08CA55D8-0737-4FF9-B045-5A5EF58F4FD7	Scheduled Follow-up Submission				No	YES		Excisional Biopsy		9	Negative	Post (prior bilateral ovariectomy OR >12 mo since LMP with no prior hysterectomy)
TCGA-D8-A140-01A					62	Axillary lymph node dissection alone		85.86.0	Nationwide Children's Hospital	TCGA-D8-A140-F13808	39F74CEF-2C48-4800-B82A-92DCBA81257C	TCGA-D8-A140					Modified Radical Mastectomy		NO	22	20		0			24775E86-7A5A-45BC-8966-3F667F993CA0	Scheduled Follow-up Submission				No	YES		Core needle biopsy		15	Negative	Post (prior bilateral ovariectomy OR >12 mo since LMP with no prior hysterectomy)
TCGA-LL-A441-01A					62	Sentinel lymph node biopsy plus axillary dissection		255.57.0	Nationwide Children's Hospital	TCGA-LL-A441-F46386	942378CA-13DA-43CB-9FE1-A95010C3B668	TCGA-LL-A441		3 Point Scale	3 Point Scale		Lumpectomy		YES	22	7		0			8E23C67B-E3A6-4472-9637-F2B773600AD5					No	YES		Core needle biopsy	NO	4	Negative	Post (prior bilateral ovariectomy OR >12 mo since LMP with no prior hysterectomy)
TCGA-LD-A7W5-01A					52	Axillary lymph node dissection alone		360.43.0	Nationwide Children's Hospital	TCGA-LD-A7W5-F69184	32C744CB-6C00-4920-9077-111C970D52BA	TCGA-LD-A7W5		3 Point Scale	3 Point Scale		Lumpectomy		NO	22	30		0			E438E7DD-337A-4B92-BE0E-A64A833C49E8					No	YES		Core needle biopsy	NO	23	Positive	Pre (<6 months since LMP AND no prior bilateral ovariectomy AND not on estrogen replacement)
TCGA-C8-A8HR-01A					49	Axillary lymph node dissection alone		372.40.0	Nationwide Children's Hospital	TCGA-C8-A8HR-F69796	33528C47-968B-492E-B86C-31DC1D52F0ED	TCGA-C8-A8HR					Modified Radical Mastectomy		NO	22	20		0			CC27EEC9-4FA8-4573-AD6D-520EFFA2D105					No	YES		Core needle biopsy	NO	8	Negative	Peri (6-12 months since last menstrual period)
TCGA-A2-A0T7-01A					51	Sentinel node biopsy alone		72.91.0	Nationwide Children's Hospital	TCGA-A2-A0T7-F13953	ADD4998E-EC7F-4B93-8D24-3920CCC4FE34	TCGA-A2-A0T7	Negative			Other	Modified Radical Mastectomy	Skin excision	YES	22	12		0			C2F15E13-8D07-4ED7-A98E-57481F33993E	Scheduled Follow-up Submission				No	YES		Core needle biopsy		2	Positive	Pre (<6 months since LMP AND no prior bilateral ovariectomy AND not on estrogen replacement)
TCGA-E2-A108-01A					64			80.84.0	Nationwide Children's Hospital	TCGA-E2-A108-F17423	A33B2D82-E56A-4069-9F2E-D9EED8EEAFBA	TCGA-E2-A108					Lumpectomy			22	28		0			CC49C940-7768-4CA5-89B8-9B4CBC6F4EE6	Scheduled Follow-up Submission				No	YES		Core needle biopsy		27	Negative	Post (prior bilateral ovariectomy OR >12 mo since LMP with no prior hysterectomy)
TCGA-E2-A15R-01A					64	Sentinel node biopsy alone		85.86.0	Nationwide Children's Hospital	TCGA-E2-A15R-F70011	942E79FF-F95B-4D03-A700-778F79C4083A	TCGA-E2-A15R					Lumpectomy		NO	22	9		0		NO	D46FA0ED-6DAA-48DD-ABD2-A64923FA85B0					No	YES		Tumor resection	NO	4	Negative	Post (prior bilateral ovariectomy OR >12 mo since LMP with no prior hysterectomy)
TCGA-S3-A6ZH-01A					29	Axillary lymph node dissection alone		334.46.0	Nationwide Children's Hospital	TCGA-S3-A6ZH-F63625	8AB33E9F-54C0-49A3-862C-14A9E04C144C	TCGA-S3-A6ZH		3 Point Scale	3 Point Scale		Simple Mastectomy		NO	22	27		0			12F2D89C-57D8-4700-8DF8-93DA987CBA48					No	YES		Core needle biopsy	NO	21	Negative
TCGA-A8-A07U-01A					66			56.91.0	Nationwide Children's Hospital	TCGA-A8-A07U-F40834	144DF477-24E5-4990-931F-2038B033AB05	TCGA-A8-A07U					Other			22	2		0			0F1E2268-E16E-4C92-B088-28D67DB23957					No	YES			NO		Negative	Post (prior bilateral ovariectomy OR >12 mo since LMP with no prior hysterectomy)
TCGA-C8-A278-01A					61			142.79.0	Nationwide Children's Hospital	TCGA-C8-A278-F20278	C06E117F-44A5-4CD4-8B4B-0149099DECE2	TCGA-C8-A278					Other			22	9		0			B227517E-B65C-464D-AEE0-0EA336B595B5	Scheduled Follow-up Submission				No	YES	Patey's Surgery	Other method, specify:			Negative	Post (prior bilateral ovariectomy OR >12 mo since LMP with no prior hysterectomy)
TCGA-AN-A0XN-01A					68			74.88.0	Nationwide Children's Hospital	TCGA-AN-A0XN-F68956	00AF090C-547A-493B-9220-2FEF43822FD0	TCGA-AN-A0XN								22	23		0		NO	F2B73FDC-1209-4B9E-8A59-2067E65A72B5					No	YES		Tumor resection	YES	15	Negative	Post (prior bilateral ovariectomy OR >12 mo since LMP with no prior hysterectomy)
TCGA-BH-A0AU-01A					45			96.80.0	Nationwide Children's Hospital	TCGA-BH-A0AU-F60769	A74198DE-7ECF-4CBE-A42F-C8BB8ACFD761	TCGA-BH-A0AU					Other			22	16		0		NO	6DC6036F-C425-4977-A99C-8BB8B17E15B3					No	YES		Core needle biopsy	NO	2	Negative	Pre (<6 months since LMP AND no prior bilateral ovariectomy AND not on estrogen replacement)
TCGA-BH-A0AU-11A					45			96.80.0	Nationwide Children's Hospital	TCGA-BH-A0AU-F60769	A74198DE-7ECF-4CBE-A42F-C8BB8ACFD761	TCGA-BH-A0AU					Other			22	16		0		NO	6DC6036F-C425-4977-A99C-8BB8B17E15B3					No	YES		Core needle biopsy	NO	2	Negative	Pre (<6 months since LMP AND no prior bilateral ovariectomy AND not on estrogen replacement)
TCGA-A8-A09A-01A					40			47.98.0	Nationwide Children's Hospital	TCGA-A8-A09A-F40551	6D20EF32-98F7-497A-B6E9-A40607FF1FF7	TCGA-A8-A09A					Other			22	23		0			1B00F866-A516-4FE2-8DBD-5253352DA76B					No	YES			NO		Positive	Pre (<6 months since LMP AND no prior bilateral ovariectomy AND not on estrogen replacement)
TCGA-AR-A24P-01A					47	Sentinel lymph node biopsy plus axillary dissection		142.79.0	Nationwide Children's Hospital	TCGA-AR-A24P-F31403	FD010A17-3FAC-4DBB-BD62-A3A5C0361049	TCGA-AR-A24P					Other		YES	22	2		0			47DD6CB1-1E23-4C05-9C8B-C8937883C072	Scheduled Follow-up Submission				No	YES		Core needle biopsy		3	Negative	Post (prior bilateral ovariectomy OR >12 mo since LMP with no prior hysterectomy)
TCGA-A8-A07E-01A					81			56.91.0	Nationwide Children's Hospital	TCGA-A8-A07E-F40825	E36B92B8-AA12-4750-B2DC-517C7ABB7C81	TCGA-A8-A07E					Other			22	2		0			5756FE2D-6E9B-4531-80B5-E5D97EF7B4C1					No	YES			NO		Negative	Post (prior bilateral ovariectomy OR >12 mo since LMP with no prior hysterectomy)
TCGA-A8-A09G-01A					79			47.98.0	Nationwide Children's Hospital			TCGA-A8-A09G					Other			22			0			C36E3236-A0E5-4A73-943C-F89EE0C16C66					No	YES					Negative	Post (prior bilateral ovariectomy OR >12 mo since LMP with no prior hysterectomy)
TCGA-AO-A12E-01A					51	Axillary lymph node dissection alone		80.84.0	Nationwide Children's Hospital	TCGA-AO-A12E-F19431	1CA8FF89-A5C5-4D7A-B043-F371A82CEA7C	TCGA-AO-A12E					Modified Radical Mastectomy		YES	22	12		0			774E2233-1CEA-4912-BCEF-37716727BF33	Scheduled Follow-up Submission				No	YES		Core needle biopsy		13	Negative	Pre (<6 months since LMP AND no prior bilateral ovariectomy AND not on estrogen replacement)
TCGA-AR-A251-01A					51	Sentinel lymph node biopsy plus axillary dissection		142.79.0	Nationwide Children's Hospital	TCGA-AR-A251-F49509	796BE9A5-BB26-4986-8913-3657208A0538	TCGA-AR-A251	Negative			Mastectomy NOS	Other			22	2		0			BF7F61C1-96CF-46CB-A8A8-C24435A32F48					No	YES		Core needle biopsy		7	Positive	Pre (<6 months since LMP AND no prior bilateral ovariectomy AND not on estrogen replacement)
TCGA-WT-AB41-01A					55	No axillary staging		379.35.0	Nationwide Children's Hospital	TCGA-WT-AB41-F66639	BF795D81-B99B-4A0E-9A01-42FDB7F837BD	TCGA-WT-AB41		3 Point Scale	3 Point Scale		Modified Radical Mastectomy			22	21		0			A4452690-3D25-4C73-ADC6-8262005A3245					No	YES		Core needle biopsy	NO	2	Negative	Post (prior bilateral ovariectomy OR >12 mo since LMP with no prior hysterectomy)
TCGA-A1-A0SG-01A					61	Sentinel lymph node biopsy plus axillary dissection		117.79.0	Nationwide Children's Hospital			TCGA-A1-A0SG					Lumpectomy			22			0			BB05A8F0-ED65-4631-AF45-0A75FA1A279D				micropapillary carcinoma invasive	No	YES		Core needle biopsy		11	Negative	Post (prior bilateral ovariectomy OR >12 mo since LMP with no prior hysterectomy)
TCGA-BH-A0BF-01A					56			96.80.0	Nationwide Children's Hospital	TCGA-BH-A0BF-F59142	F0AF0BD4-A367-46F9-8059-CBDFB34BE1B8	TCGA-BH-A0BF					Other			22	1		0		NO	587B2F4E-7F66-4E73-AEB9-B394DF54C754					No	YES		Core needle biopsy	NO	3	Negative	Post (prior bilateral ovariectomy OR >12 mo since LMP with no prior hysterectomy)
TCGA-BH-A0BF-11A					56			96.80.0	Nationwide Children's Hospital	TCGA-BH-A0BF-F59142	F0AF0BD4-A367-46F9-8059-CBDFB34BE1B8	TCGA-BH-A0BF					Other			22	1		0		NO	587B2F4E-7F66-4E73-AEB9-B394DF54C754					No	YES		Core needle biopsy	NO	3	Negative	Post (prior bilateral ovariectomy OR >12 mo since LMP with no prior hysterectomy)
TCGA-E9-A1N9-01A					58	Axillary lymph node dissection alone		120.77.0	Nationwide Children's Hospital	TCGA-E9-A1N9-F58373	07EB2A9C-A934-44A1-9FD2-C1580160C002	TCGA-E9-A1N9							YES	22	8		0		NO	D2D633B2-916D-47BE-AD9A-5C49D975E020				Infiltrating ductal and lobular carcinoma	No	YES		Tumor resection	NO	8	Negative	Post (prior bilateral ovariectomy OR >12 mo since LMP with no prior hysterectomy)
TCGA-E9-A1N9-11A					58	Axillary lymph node dissection alone		120.77.0	Nationwide Children's Hospital	TCGA-E9-A1N9-F58373	07EB2A9C-A934-44A1-9FD2-C1580160C002	TCGA-E9-A1N9							YES	22	8		0		NO	D2D633B2-916D-47BE-AD9A-5C49D975E020				Infiltrating ductal and lobular carcinoma	No	YES		Tumor resection	NO	8	Negative	Post (prior bilateral ovariectomy OR >12 mo since LMP with no prior hysterectomy)
TCGA-AN-A046-01A					68	No axillary staging		56.91.0	Nationwide Children's Hospital	TCGA-AN-A046-F68972	F3D0B69A-E347-4523-9C79-5A50FAE60BB6	TCGA-AN-A046					Modified Radical Mastectomy		NO	22	24		0			59E33511-09DB-4AC9-827D-CBB6D3F3E964					No	YES		Tumor resection	NO	19	Negative	Post (prior bilateral ovariectomy OR >12 mo since LMP with no prior hysterectomy)
TCGA-AR-A1AW-01A					65	Sentinel lymph node biopsy plus axillary dissection		96.80.0	Nationwide Children's Hospital	TCGA-AR-A1AW-F49478	56185A8A-B29D-4B04-982B-0D3ABEE0D37E	TCGA-AR-A1AW					Lumpectomy		YES	22	2		0			60B65A7A-69DE-4FEC-827F-98D72C2BEF61					No	YES		Incisional Biopsy	NO	1	Negative	Post (prior bilateral ovariectomy OR >12 mo since LMP with no prior hysterectomy)
TCGA-C8-A9FZ-01A					49	Axillary lymph node dissection alone		379.35.0	Nationwide Children's Hospital	TCGA-C8-A9FZ-F69966	48655EEB-7E9F-4726-9820-88FFF609A953	TCGA-C8-A9FZ					Modified Radical Mastectomy		NO	22	23		0			73D6FBAC-E642-4423-B4CC-7C3E7AE42E50				Infiltrating Tubulo-Lobular Carcinoma	No	YES		Core needle biopsy	NO	10	Negative	Pre (<6 months since LMP AND no prior bilateral ovariectomy AND not on estrogen replacement)
TCGA-AR-A0TP-01A					43	Sentinel lymph node biopsy plus axillary dissection		72.91.0	Nationwide Children's Hospital	TCGA-AR-A0TP-F49514	DF520576-B6A2-4289-AA4C-EB29F269B2D6	TCGA-AR-A0TP					Other		YES	22	2		0			E74CE6D6-4ED8-4E4E-BBE8-D0831FA1FEF6					No	YES		Core needle biopsy		5	Negative	Pre (<6 months since LMP AND no prior bilateral ovariectomy AND not on estrogen replacement)
TCGA-PE-A5DE-01A					41			288.55.0	Nationwide Children's Hospital	TCGA-PE-A5DE-F66373	18DA1661-A5A3-419D-B7FA-A5B9C32431B1	TCGA-PE-A5DE					Other			22	13		0			719EDF5C-B584-4789-9BEA-DA7F1087E734					No	YES		Core needle biopsy	NO	1		Pre (<6 months since LMP AND no prior bilateral ovariectomy AND not on estrogen replacement)
TCGA-A2-A0D1-01A					76	Sentinel node biopsy alone		56.91.0	Nationwide Children's Hospital	TCGA-A2-A0D1-F13733	00808159-4015-4B79-B29A-1BBE85BF2CF2	TCGA-A2-A0D1					Lumpectomy		YES	22	9		0			B0F8BDBE-AF3A-43B1-A161-35884A4D3BA7	Scheduled Follow-up Submission				No	YES		Core needle biopsy		2	Negative	Post (prior bilateral ovariectomy OR >12 mo since LMP with no prior hysterectomy)
TCGA-E2-A1L7-01A					40	Axillary lymph node dissection alone		117.79.0	Nationwide Children's Hospital	TCGA-E2-A1L7-F70298	0E0A1363-5109-4CB5-B655-FCBCEF191361	TCGA-E2-A1L7					Modified Radical Mastectomy		NO	22	16		0		NO	02D4D21D-21CF-4845-8164-AE3BA6242952					No	YES		Tumor resection	NO	20	Negative	Pre (<6 months since LMP AND no prior bilateral ovariectomy AND not on estrogen replacement)
TCGA-E2-A1L7-11A					40	Axillary lymph node dissection alone		117.79.0	Nationwide Children's Hospital	TCGA-E2-A1L7-F70298	0E0A1363-5109-4CB5-B655-FCBCEF191361	TCGA-E2-A1L7					Modified Radical Mastectomy		NO	22	16		0		NO	02D4D21D-21CF-4845-8164-AE3BA6242952					No	YES		Tumor resection	NO	20	Negative	Pre (<6 months since LMP AND no prior bilateral ovariectomy AND not on estrogen replacement)
TCGA-C8-A1HO-01A					34			109.89.0	Nationwide Children's Hospital	TCGA-C8-A1HO-F70802	D4532637-AF57-4952-9398-E0DE374DD889	TCGA-C8-A1HO								22	9		0			99D58D6E-0209-4ADF-8993-A84F7B221127					No	YES		Tumor resection	NO		Negative	Pre (<6 months since LMP AND no prior bilateral ovariectomy AND not on estrogen replacement)
TCGA-EW-A1J6-01A					70	Sentinel node biopsy alone		109.89.0	Nationwide Children's Hospital	TCGA-EW-A1J6-F21347	8D84D7F5-C455-4390-BCC6-C33048E6CC19	TCGA-EW-A1J6		3 Point Scale	3 Point Scale		Lumpectomy		YES	22	6		0		NO	C74B6F29-B42C-4C73-A7D9-589D9789EF4D	Scheduled Follow-up Submission				No	YES		Core needle biopsy		3	Negative	Post (prior bilateral ovariectomy OR >12 mo since LMP with no prior hysterectomy)
TCGA-AN-A0FN-01A					61	Axillary lymph node dissection alone		56.91.0	Nationwide Children's Hospital	TCGA-AN-A0FN-F68953	16502F77-C804-49D7-99F6-20F92037D659	TCGA-AN-A0FN					Modified Radical Mastectomy		NO	22	23		0			3A4E87A0-4BD8-421C-BCF8-963C67D70075					No	YES		Tumor resection	YES	10	Negative	Post (prior bilateral ovariectomy OR >12 mo since LMP with no prior hysterectomy)
TCGA-D8-A142-01A					74	Axillary lymph node dissection alone		85.86.0	Nationwide Children's Hospital	TCGA-D8-A142-F13813	955192A4-D534-42D7-8A51-67D7446F1AE1	TCGA-D8-A142					Modified Radical Mastectomy		NO	22	20		0			7F9BC3BA-2565-4E88-BCD8-A87B7B28CE2E	Scheduled Follow-up Submission				No	YES		Core needle biopsy		14	Negative	Post (prior bilateral ovariectomy OR >12 mo since LMP with no prior hysterectomy)
TCGA-E2-A1IF-01A					74	Sentinel node biopsy alone		117.79.0	Nationwide Children's Hospital	TCGA-E2-A1IF-F19962	CE3CD2D3-5B39-4490-BD37-8EA5028464DB	TCGA-E2-A1IF					Lumpectomy		NO	22	21		0		NO	11DA2D94-BB03-474E-954F-E6FABE2702DC	Scheduled Follow-up Submission				No	YES		Tumor resection		4	Negative	Post (prior bilateral ovariectomy OR >12 mo since LMP with no prior hysterectomy)
TCGA-E2-A1IF-11A					74	Sentinel node biopsy alone		117.79.0	Nationwide Children's Hospital	TCGA-E2-A1IF-F19962	CE3CD2D3-5B39-4490-BD37-8EA5028464DB	TCGA-E2-A1IF					Lumpectomy		NO	22	21		0		NO	11DA2D94-BB03-474E-954F-E6FABE2702DC	Scheduled Follow-up Submission				No	YES		Tumor resection		4	Negative	Post (prior bilateral ovariectomy OR >12 mo since LMP with no prior hysterectomy)
TCGA-E2-A573-01A					48	Sentinel node biopsy alone		305.51.0	Nationwide Children's Hospital	TCGA-E2-A573-F61338	E2709DF2-6524-4677-B518-338714E12666	TCGA-E2-A573					Other		NO	22	27		0			34A8EDED-4884-455B-908C-2F197786782F					No	YES		Core needle biopsy	NO	4	Negative	Peri (6-12 months since last menstrual period)
TCGA-EW-A6SD-01A					32			338.46.0	Nationwide Children's Hospital			TCGA-EW-A6SD					Lumpectomy			22			0			F2E0ACE2-719C-4A5D-BCAC-147BBB53CEB1					No	YES		Core needle biopsy		31	Negative
TCGA-EW-A1J1-01A					38	Sentinel lymph node biopsy plus axillary dissection		109.89.0	Nationwide Children's Hospital	TCGA-EW-A1J1-F21181	8786A7FF-0211-4148-99E6-B23F288119FF	TCGA-EW-A1J1		3 Point Scale	3 Point Scale		Lumpectomy		YES	22	3		0		NO	B70845E0-8204-45D7-94F9-1F23330747B2	Scheduled Follow-up Submission				No	YES		Core needle biopsy		17	Negative	Pre (<6 months since LMP AND no prior bilateral ovariectomy AND not on estrogen replacement)
TCGA-A2-A3KC-01A					55	Sentinel lymph node biopsy plus axillary dissection		202.70.0	Nationwide Children's Hospital	TCGA-A2-A3KC-F37340	6468BE4A-4E05-4B7F-93C7-642E6C1FD9E5	TCGA-A2-A3KC		3 Point Scale	3 Point Scale		Simple Mastectomy		NO	22	3		0		NO	C5FCF037-3D69-48C4-A0AE-1833AB99F50A					No	YES		Core needle biopsy	NO	19	Negative	Pre (<6 months since LMP AND no prior bilateral ovariectomy AND not on estrogen replacement)
TCGA-GI-A2C8-01A					63	Sentinel node biopsy alone		147.76.0	Nationwide Children's Hospital	TCGA-GI-A2C8-F21661	89C2725E-FFD1-4357-A966-FD0DBFB12860	TCGA-GI-A2C8		3 Point Scale	3 Point Scale		Modified Radical Mastectomy		NO	22	8		0		NO	16646A50-7A1A-4DA5-85CA-A9A1E53BF963	Scheduled Follow-up Submission				Yes	YES				10	Negative
TCGA-GI-A2C8-11A					63	Sentinel node biopsy alone		147.76.0	Nationwide Children's Hospital	TCGA-GI-A2C8-F21661	89C2725E-FFD1-4357-A966-FD0DBFB12860	TCGA-GI-A2C8		3 Point Scale	3 Point Scale		Modified Radical Mastectomy		NO	22	8		0		NO	16646A50-7A1A-4DA5-85CA-A9A1E53BF963	Scheduled Follow-up Submission				Yes	YES				10	Negative
TCGA-A8-A07B-01A					69			47.98.0	Nationwide Children's Hospital	TCGA-A8-A07B-F40823	4265C9DA-22B4-4682-A01B-71D9E453CB98	TCGA-A8-A07B					Other			22	2		0			370E5FA3-410C-43DB-A253-E4F142321013					No	YES			NO		Negative	Post (prior bilateral ovariectomy OR >12 mo since LMP with no prior hysterectomy)
TCGA-EW-A1OZ-01A					56	Sentinel node biopsy alone		117.79.0	Nationwide Children's Hospital	TCGA-EW-A1OZ-F29098	652D6657-335D-47DD-B917-8793B786C736	TCGA-EW-A1OZ		3 Point Scale	3 Point Scale		Other		YES	22	8		0		NO	0D439CA8-5C22-4F94-847A-99B71BF6A9AF	Scheduled Follow-up Submission				No	YES		Core needle biopsy		4	Negative	Post (prior bilateral ovariectomy OR >12 mo since LMP with no prior hysterectomy)
TCGA-E9-A1RD-01A					67	Axillary lymph node dissection alone		136.77.0	Nationwide Children's Hospital	TCGA-E9-A1RD-F48702	8873B70A-8C47-4F12-BC51-D40E6BEA4BEE	TCGA-E9-A1RD					Modified Radical Mastectomy		NO	22	19		0		NO	907986CA-9EB6-4EC2-AEF0-5D30826E280C					No	YES		Cytology (e.g. Peritoneal or pleural fluid)	YES	10	Negative	Post (prior bilateral ovariectomy OR >12 mo since LMP with no prior hysterectomy)
TCGA-E9-A1RD-11A					67	Axillary lymph node dissection alone		136.77.0	Nationwide Children's Hospital	TCGA-E9-A1RD-F48702	8873B70A-8C47-4F12-BC51-D40E6BEA4BEE	TCGA-E9-A1RD					Modified Radical Mastectomy		NO	22	19		0		NO	907986CA-9EB6-4EC2-AEF0-5D30826E280C					No	YES		Cytology (e.g. Peritoneal or pleural fluid)	YES	10	Negative	Post (prior bilateral ovariectomy OR >12 mo since LMP with no prior hysterectomy)
TCGA-A1-A0SO-01A					67	Sentinel lymph node biopsy plus axillary dissection		72.91.0	Nationwide Children's Hospital			TCGA-A1-A0SO					Modified Radical Mastectomy			22			0			33663EF5-4F64-49A8-A30A-08976F7F3301					No	YES		Core needle biopsy		9	Negative	Post (prior bilateral ovariectomy OR >12 mo since LMP with no prior hysterectomy)
TCGA-A1-A0SD-01A					59	Sentinel lymph node biopsy plus axillary dissection		85.86.0	Nationwide Children's Hospital			TCGA-A1-A0SD	Negative			Lumpectomy	Lumpectomy			22			0			7B615689-1B5C-4C0C-ACA9-35365CC3C1EF					No	YES		Core needle biopsy		3	Positive
TCGA-E9-A3Q9-01A					78	Axillary lymph node dissection alone		216.64.0	Nationwide Children's Hospital	TCGA-E9-A3Q9-F40589	685D54DA-6242-4E70-A7EA-0C22A6BA84B3	TCGA-E9-A3Q9							YES	22	25		0		NO	71750289-3F4B-48E7-A505-12F99C1AF90A					No	YES		Tumor resection	NO	22	Negative	Post (prior bilateral ovariectomy OR >12 mo since LMP with no prior hysterectomy)
TCGA-A8-A07O-01A					51			47.98.0	Nationwide Children's Hospital	TCGA-A8-A07O-F40831	A8FC8B58-BD10-40C0-BEE5-E0DA7F4431C4	TCGA-A8-A07O					Other			22	2		0			71B1147D-99F7-46CB-AFFC-E6DC7C287756					No	YES			NO		Negative	Post (prior bilateral ovariectomy OR >12 mo since LMP with no prior hysterectomy)
TCGA-AR-A1AJ-01A					83	Sentinel lymph node biopsy plus axillary dissection		96.80.0	Nationwide Children's Hospital	TCGA-AR-A1AJ-F69269	E2C23026-41E4-4841-8697-7CCCD8C1E45B	TCGA-AR-A1AJ					Other		YES	22	31		0			D104B479-477A-4B82-8B7E-413BA7525ADC					No	YES		Core needle biopsy	NO	8	Negative	Post (prior bilateral ovariectomy OR >12 mo since LMP with no prior hysterectomy)
TCGA-D8-A1Y1-01A					80	Axillary lymph node dissection alone		124.81.0	Nationwide Children's Hospital	TCGA-D8-A1Y1-F30084	B147E8C4-F15B-4D80-98D2-281316F91CE1	TCGA-D8-A1Y1					Modified Radical Mastectomy			22	2		0		NO	806D7DD7-0F25-43CA-A34C-9BAD2E83B860	Scheduled Follow-up Submission				No	YES		Fine needle aspiration biopsy		22		Post (prior bilateral ovariectomy OR >12 mo since LMP with no prior hysterectomy)
TCGA-3C-AALK-01A					52	Sentinel node biopsy alone		379.35.0	Nationwide Children's Hospital	TCGA-3C-AALK-F68063	508BF78A-4516-408C-90B2-CA6EC2BA9F5E	TCGA-3C-AALK					Simple Mastectomy		YES	22	13		0			94B3364B-8977-4F69-BC34-61F669830A53					No	YES		Core needle biopsy	NO	2	Close
TCGA-AO-A129-01A					29	Axillary lymph node dissection alone		80.84.0	Nationwide Children's Hospital	TCGA-AO-A129-F19415	C40939D7-1F54-4652-BEEF-94586A5F9051	TCGA-AO-A129					Modified Radical Mastectomy		NO	22	12		0			7B0AADCB-AC35-433E-8E90-479F7F8E4FE1	Scheduled Follow-up Submission				No	YES		Core needle biopsy		21	Negative	Pre (<6 months since LMP AND no prior bilateral ovariectomy AND not on estrogen replacement)
TCGA-B6-A0X0-01A					54	Axillary lymph node dissection alone		85.86.0	Nationwide Children's Hospital	TCGA-B6-A0X0-F15710	B50DBB7C-6050-4E27-9FE2-3D444CD297A0	TCGA-B6-A0X0					Modified Radical Mastectomy		NO	22	29		0			9D4F9CDD-FFB1-475D-9E40-250C349757B0	Scheduled Follow-up Submission			Cribiform	No	YES		Fine needle aspiration biopsy		31	Negative	Indeterminate (neither Pre or Postmenopausal)
TCGA-BH-A0BA-01A					51	Sentinel lymph node biopsy plus axillary dissection		61.89.0	Nationwide Children's Hospital	TCGA-BH-A0BA-F15461	A7C13A2B-D403-4A9E-AA4C-8206CDD41509	TCGA-BH-A0BA					Modified Radical Mastectomy		NO	22	4		0			154BF8DA-4070-4E88-B743-420C91D7E331	Scheduled Follow-up Submission			Infiltrating ductal & lobular	No	YES		Core needle biopsy		27	Negative	Pre (<6 months since LMP AND no prior bilateral ovariectomy AND not on estrogen replacement)
TCGA-BH-A0BA-11A					51	Sentinel lymph node biopsy plus axillary dissection		61.89.0	Nationwide Children's Hospital	TCGA-BH-A0BA-F15461	A7C13A2B-D403-4A9E-AA4C-8206CDD41509	TCGA-BH-A0BA					Modified Radical Mastectomy		NO	22	4		0			154BF8DA-4070-4E88-B743-420C91D7E331	Scheduled Follow-up Submission			Infiltrating ductal & lobular	No	YES		Core needle biopsy		27	Negative	Pre (<6 months since LMP AND no prior bilateral ovariectomy AND not on estrogen replacement)
TCGA-BH-A0AZ-01A					47			96.80.0	Nationwide Children's Hospital	TCGA-BH-A0AZ-F58602	40B2DDD4-6B7C-471E-AD6F-4FCF39C6E504	TCGA-BH-A0AZ					Other			22	15		0		NO	DC842B81-C2E6-4145-A01E-4EE4C509AEF8					No	YES		Core needle biopsy	NO	13	Negative	Pre (<6 months since LMP AND no prior bilateral ovariectomy AND not on estrogen replacement)
TCGA-BH-A0AZ-11A					47			96.80.0	Nationwide Children's Hospital	TCGA-BH-A0AZ-F58602	40B2DDD4-6B7C-471E-AD6F-4FCF39C6E504	TCGA-BH-A0AZ					Other			22	15		0		NO	DC842B81-C2E6-4145-A01E-4EE4C509AEF8					No	YES		Core needle biopsy	NO	13	Negative	Pre (<6 months since LMP AND no prior bilateral ovariectomy AND not on estrogen replacement)
TCGA-LL-A7SZ-01A					49	Axillary lymph node dissection alone		360.43.0	Nationwide Children's Hospital	TCGA-LL-A7SZ-F66973	1D00374C-84A6-4DC5-97F4-0C60D6ADA5BE	TCGA-LL-A7SZ		3 Point Scale	3 Point Scale		Other		YES	22	29		0			CECC1BC9-A117-4096-96B6-C23ECF45AD2D					No	YES		Core needle biopsy	NO	11	Negative	Pre (<6 months since LMP AND no prior bilateral ovariectomy AND not on estrogen replacement)
TCGA-E9-A22B-01A					71	Axillary lymph node dissection alone		136.77.0	Nationwide Children's Hospital	TCGA-E9-A22B-F39786	9E2ED482-C9F8-4510-9A4A-BFA94732EE48	TCGA-E9-A22B							YES	22	1		0		NO	4FFD4BDC-D480-4E03-9FAC-0D4038305F49				Infiltrating ductal and lobular carcinoma	No	YES		Tumor resection	NO	4	Negative	Post (prior bilateral ovariectomy OR >12 mo since LMP with no prior hysterectomy)
TCGA-D8-A27E-01A					66	Sentinel node biopsy alone		147.76.0	Nationwide Children's Hospital	TCGA-D8-A27E-F30112	AB1218C8-CF64-40A3-80A9-654B1A5A0BD3	TCGA-D8-A27E					Other		NO	22	2		0		NO	8071D837-331D-4CC4-A815-F70416DDB684	Scheduled Follow-up Submission			infiltrating ductal and mucinous	No	YES		Fine needle aspiration biopsy		1	Negative	Post (prior bilateral ovariectomy OR >12 mo since LMP with no prior hysterectomy)
TCGA-A2-A25F-01A					66	Sentinel node biopsy alone		142.79.0	Nationwide Children's Hospital	TCGA-A2-A25F-F31197	83BFBA11-0DA8-4A8E-8851-25F1414D2F33	TCGA-A2-A25F					Lumpectomy		YES	22	23		0		NO	09FCC83B-E424-4D7B-B7DF-21857E773992	Scheduled Follow-up Submission				No	YES		Core needle biopsy		2	Negative	Post (prior bilateral ovariectomy OR >12 mo since LMP with no prior hysterectomy)
TCGA-BH-A0DH-01A					63	Axillary lymph node dissection alone		72.91.0	Nationwide Children's Hospital	TCGA-BH-A0DH-F4529	03118CCF-5575-4CB5-840E-2DE55AA5F8FA	TCGA-BH-A0DH	Negative			Mastectomy NOS	Other		NO	22	16		0			0A871901-97FB-422C-95BE-A8239C41C095					No	YES		Core needle biopsy		28	Positive	Post (prior bilateral ovariectomy OR >12 mo since LMP with no prior hysterectomy)
TCGA-BH-A0DH-11A					63	Axillary lymph node dissection alone		72.91.0	Nationwide Children's Hospital	TCGA-BH-A0DH-F4529	03118CCF-5575-4CB5-840E-2DE55AA5F8FA	TCGA-BH-A0DH	Negative			Mastectomy NOS	Other		NO	22	16		0			0A871901-97FB-422C-95BE-A8239C41C095					No	YES		Core needle biopsy		28	Positive	Post (prior bilateral ovariectomy OR >12 mo since LMP with no prior hysterectomy)
TCGA-BH-A0BW-01A					71			85.86.0	Nationwide Children's Hospital	TCGA-BH-A0BW-F59127	B292C3C3-6CCE-4DB3-B3E2-B262836D0F7D	TCGA-BH-A0BW					Other			22	1		0		NO	5F65DF23-AD1A-48D0-B3E7-F60C70AB87FF					No	YES		Core needle biopsy	NO	8	Negative	Post (prior bilateral ovariectomy OR >12 mo since LMP with no prior hysterectomy)
TCGA-BH-A0BW-11A					71			85.86.0	Nationwide Children's Hospital	TCGA-BH-A0BW-F59127	B292C3C3-6CCE-4DB3-B3E2-B262836D0F7D	TCGA-BH-A0BW					Other			22	1		0		NO	5F65DF23-AD1A-48D0-B3E7-F60C70AB87FF					No	YES		Core needle biopsy	NO	8	Negative	Post (prior bilateral ovariectomy OR >12 mo since LMP with no prior hysterectomy)
TCGA-BH-A1EU-01A					83			103.79.0	Nationwide Children's Hospital			TCGA-BH-A1EU								22			0			A5DE44EC-0308-4D19-B88C-D62EF632ED74					No	YES		Fine needle aspiration biopsy				Post (prior bilateral ovariectomy OR >12 mo since LMP with no prior hysterectomy)
TCGA-BH-A1EU-11A					83			103.79.0	Nationwide Children's Hospital			TCGA-BH-A1EU								22			0			A5DE44EC-0308-4D19-B88C-D62EF632ED74					No	YES		Fine needle aspiration biopsy				Post (prior bilateral ovariectomy OR >12 mo since LMP with no prior hysterectomy)
TCGA-D8-A1JU-01A					51	Sentinel node biopsy alone		109.89.0	Nationwide Children's Hospital	TCGA-D8-A1JU-F14045	B6D244EC-4151-4FF5-BDCF-0C2E6D22101A	TCGA-D8-A1JU					Simple Mastectomy			22	18		0			78986CAA-3B7F-4FD5-9FD8-31FBF56ACA95	Scheduled Follow-up Submission				No	YES		Core needle biopsy		1	Negative	Post (prior bilateral ovariectomy OR >12 mo since LMP with no prior hysterectomy)
TCGA-BH-A0RX-01A		YES			59	Sentinel node biopsy alone		72.91.0	Nationwide Children's Hospital	TCGA-BH-A0RX-F4875	4CFEECD1-12BC-496C-9B8E-2E006F072A1E	TCGA-BH-A0RX					Other		NO	22	16		0			B1093895-6D81-46C2-AC27-7BA71A537383					No	YES		Core needle biopsy		3	Negative	Post (prior bilateral ovariectomy OR >12 mo since LMP with no prior hysterectomy)
TCGA-D8-A1X8-01A					62	Axillary lymph node dissection alone		124.81.0	Nationwide Children's Hospital	TCGA-D8-A1X8-F29428	516F8A4D-F178-4835-BF60-28271EF03221	TCGA-D8-A1X8			4 Point Scale		Modified Radical Mastectomy		NO	22	19		0		NO	B2F40AEE-8C6E-438B-9161-5FCD73B98405	Scheduled Follow-up Submission				No	YES		Fine needle aspiration biopsy		11	Negative	Post (prior bilateral ovariectomy OR >12 mo since LMP with no prior hysterectomy)
TCGA-S3-AA10-01A					65	Axillary lymph node dissection alone		379.35.0	Nationwide Children's Hospital	TCGA-S3-AA10-F67528	B1B67534-2F82-46FC-896D-E6CFB68E03A2	TCGA-S3-AA10		3 Point Scale	3 Point Scale		Simple Mastectomy		NO	22	11		0			E0CFA226-8F12-4E60-A71C-C1D9FBB8DC79					No	YES		Fine needle aspiration biopsy	NO	4	Negative	Post (prior bilateral ovariectomy OR >12 mo since LMP with no prior hysterectomy)
TCGA-C8-A1HI-01A					40	Axillary lymph node dissection alone		103.79.0	Nationwide Children's Hospital	TCGA-C8-A1HI-F19099	41B909BA-C457-4643-9821-7881F6EA6087	TCGA-C8-A1HI					Other			22	2		0		NO	FA9B46DC-FCE8-44E0-8CBC-DFD9D38D4795	Scheduled Follow-up Submission				Yes	YES	Patey's Surgery	Other method, specify:		6	Negative	Pre (<6 months since LMP AND no prior bilateral ovariectomy AND not on estrogen replacement)
TCGA-AN-A0FK-01A					88	Axillary lymph node dissection alone		56.91.0	Nationwide Children's Hospital	TCGA-AN-A0FK-F68951	F72119D9-67B0-4548-B682-73E6069E2D9A	TCGA-AN-A0FK					Modified Radical Mastectomy		NO	22	23		0			9355E58D-7050-48A1-B1BC-2DDA8BBD3A17					No	YES		Tumor resection	YES	7	Negative	Post (prior bilateral ovariectomy OR >12 mo since LMP with no prior hysterectomy)
TCGA-BH-A0BC-01A					60	Sentinel lymph node biopsy plus axillary dissection		72.91.0	Nationwide Children's Hospital	TCGA-BH-A0BC-F4487	4825C6EA-F0A2-4F0C-9BF7-ABE3F09863B9	TCGA-BH-A0BC					Other		NO	22	4		0			993C6BF8-B224-4DDB-A449-F656891BACB6					No	YES		Core needle biopsy		18	Negative	Post (prior bilateral ovariectomy OR >12 mo since LMP with no prior hysterectomy)
TCGA-BH-A0BC-11A					60	Sentinel lymph node biopsy plus axillary dissection		72.91.0	Nationwide Children's Hospital	TCGA-BH-A0BC-F4487	4825C6EA-F0A2-4F0C-9BF7-ABE3F09863B9	TCGA-BH-A0BC					Other		NO	22	4		0			993C6BF8-B224-4DDB-A449-F656891BACB6					No	YES		Core needle biopsy		18	Negative	Post (prior bilateral ovariectomy OR >12 mo since LMP with no prior hysterectomy)
TCGA-BH-A1FM-01A					44			109.89.0	Nationwide Children's Hospital			TCGA-BH-A1FM					Modified Radical Mastectomy			22			0			B1C5013D-4511-438F-BBBA-E9C7C2338E09					No	YES		Core needle biopsy		10
TCGA-BH-A1FM-11B					44			109.89.0	Nationwide Children's Hospital			TCGA-BH-A1FM					Modified Radical Mastectomy			22			0			B1C5013D-4511-438F-BBBA-E9C7C2338E09					No	YES		Core needle biopsy		10
TCGA-AR-A252-01A					50	Sentinel lymph node biopsy plus axillary dissection		142.79.0	Nationwide Children's Hospital	TCGA-AR-A252-F49510	976FA976-190E-4CEA-AFE1-D220E1EF1524	TCGA-AR-A252					Other		YES	22	2		0			5C4B1BA1-6052-4634-B338-1634E780E7FC					No	YES		Core needle biopsy		4	Negative	Pre (<6 months since LMP AND no prior bilateral ovariectomy AND not on estrogen replacement)
TCGA-E9-A1NF-01A					60	Axillary lymph node dissection alone		120.77.0	Nationwide Children's Hospital	TCGA-E9-A1NF-F39778	BF1ADCE9-14BB-4F7D-9B8D-DC8A5E3D824F	TCGA-E9-A1NF							YES	22	1		0		NO	18E543B0-9958-4B45-879F-7DCD9E03A96F				Infiltrating ductal and lobular carcinoma	No	YES		Tumor resection	NO	9	Negative	Post (prior bilateral ovariectomy OR >12 mo since LMP with no prior hysterectomy)
TCGA-E9-A1NF-11A					60	Axillary lymph node dissection alone		120.77.0	Nationwide Children's Hospital	TCGA-E9-A1NF-F39778	BF1ADCE9-14BB-4F7D-9B8D-DC8A5E3D824F	TCGA-E9-A1NF							YES	22	1		0		NO	18E543B0-9958-4B45-879F-7DCD9E03A96F				Infiltrating ductal and lobular carcinoma	No	YES		Tumor resection	NO	9	Negative	Post (prior bilateral ovariectomy OR >12 mo since LMP with no prior hysterectomy)
TCGA-E2-A15E-01A					40	Sentinel lymph node biopsy plus axillary dissection		93.87.0	Nationwide Children's Hospital	TCGA-E2-A15E-F18919	D9946A73-A046-481D-A377-E617A25BB8FB	TCGA-E2-A15E					Lumpectomy		NO	22	9		0		NO	CA9B368E-C3BA-4664-8CA7-34EDEB911A59	Scheduled Follow-up Submission				No	YES		Tumor resection		9	Negative	Pre (<6 months since LMP AND no prior bilateral ovariectomy AND not on estrogen replacement)
TCGA-E2-A15E-06A					40	Sentinel lymph node biopsy plus axillary dissection		93.87.0	Nationwide Children's Hospital	TCGA-E2-A15E-F18919	D9946A73-A046-481D-A377-E617A25BB8FB	TCGA-E2-A15E					Lumpectomy		NO	22	9		0		NO	CA9B368E-C3BA-4664-8CA7-34EDEB911A59	Scheduled Follow-up Submission				No	YES		Tumor resection		9	Negative	Pre (<6 months since LMP AND no prior bilateral ovariectomy AND not on estrogen replacement)
TCGA-EW-A1OV-01A					56	Sentinel node biopsy alone		117.79.0	Nationwide Children's Hospital	TCGA-EW-A1OV-F29119	803F6927-592D-459C-AC6D-DBEB52CA6344	TCGA-EW-A1OV	Negative	3 Point Scale	3 Point Scale	Modified radical mastectomy	Lumpectomy		YES	22	8		0		NO	06765B8F-72D5-463A-BE3D-83A7DD82728C	Scheduled Follow-up Submission				No	YES		Core needle biopsy		6	Close	Post (prior bilateral ovariectomy OR >12 mo since LMP with no prior hysterectomy)
TCGA-E2-A14W-01A					78	Sentinel node biopsy alone		93.87.0	Nationwide Children's Hospital	TCGA-E2-A14W-F18803	76297030-41ED-487B-B704-02C9E748CCC0	TCGA-E2-A14W		3 Point Scale	3 Point Scale		Simple Mastectomy		NO	22	4		0		NO	1EEDF7C6-AE8F-4EE1-9C69-32AFC896927F	Scheduled Follow-up Submission				No	YES		Tumor resection		5	Negative
TCGA-5L-AAT0-01A					42	Axillary lymph node dissection alone		379.35.0	Nationwide Children's Hospital			TCGA-5L-AAT0					Modified Radical Mastectomy		NO	22			0			C0236864-632C-486A-9B0F-3D61192636B9					No	YES		Incisional Biopsy		8	Positive	Post (prior bilateral ovariectomy OR >12 mo since LMP with no prior hysterectomy)
TCGA-GM-A5PX-01A					65	Sentinel lymph node biopsy plus axillary dissection		296.55.0	Nationwide Children's Hospital			TCGA-GM-A5PX					Simple Mastectomy		YES	22			0			366DFFD6-F826-4DDF-8223-C04B3011F0D8					No	YES		Core needle biopsy		13	Negative	Post (prior bilateral ovariectomy OR >12 mo since LMP with no prior hysterectomy)
TCGA-A7-A26H-01A					72	Sentinel lymph node biopsy plus axillary dissection		142.79.0	Nationwide Children's Hospital	TCGA-A7-A26H-F39890	5F40A4B3-5B64-42A8-BC00-6DCDCBE7883D	TCGA-A7-A26H					Other		NO	22	5		0		NO	21936B94-E916-469D-9985-88FFBB4EE6A6					No	YES		Core needle biopsy	NO	5	Negative	Post (prior bilateral ovariectomy OR >12 mo since LMP with no prior hysterectomy)
TCGA-A7-A6VX-01A					68	Sentinel node biopsy alone		338.46.0	Nationwide Children's Hospital	TCGA-A7-A6VX-F57518	447123BC-55E4-401F-9F3E-452E63FAED88	TCGA-A7-A6VX					Lumpectomy		NO	22	13		0			77A78A1F-D672-4350-A559-5758B4BEAA31					No	YES		Core needle biopsy	NO	2	Negative	Post (prior bilateral ovariectomy OR >12 mo since LMP with no prior hysterectomy)
TCGA-B6-A0IH-01A					81	Axillary lymph node dissection alone		85.86.0	Nationwide Children's Hospital	TCGA-B6-A0IH-F12617	A5FE44D8-EFB4-473A-B201-4E3502C030D9	TCGA-B6-A0IH	Negative			Modified radical mastectomy	Other		NO	22	2		0			6AB27705-95EB-49B5-9B20-B43D2D9ED6C4	Scheduled Follow-up Submission				No	YES		Fine needle aspiration biopsy		27	Positive	Post (prior bilateral ovariectomy OR >12 mo since LMP with no prior hysterectomy)
TCGA-A8-A083-01A					67			47.98.0	Nationwide Children's Hospital			TCGA-A8-A083					Other			22			0			EBD5DC21-5643-4E40-915C-C23B49A9E32C					No	YES					Negative	Post (prior bilateral ovariectomy OR >12 mo since LMP with no prior hysterectomy)
TCGA-E2-A14R-01A	NO	YES	YES		62	Sentinel lymph node biopsy plus axillary dissection		85.86.0	Nationwide Children's Hospital	TCGA-E2-A14R-F18838	818079A8-A928-4AC6-9779-E8A587D960DB	TCGA-E2-A14R					Lumpectomy		NO	22	24	971	0	971	NO	7C050C49-FF62-4DED-AA2F-8DF53BA24D45	Scheduled Follow-up Submission				No	YES		Tumor resection		8	Negative	Post (prior bilateral ovariectomy OR >12 mo since LMP with no prior hysterectomy)
TCGA-AC-A8OQ-01A					72	Sentinel node biopsy alone		379.35.0	Nationwide Children's Hospital			TCGA-AC-A8OQ					Lumpectomy		NO	22			0			B2A7B142-7468-40EA-BE5E-84ED2474F134					No	YES		Core needle biopsy		2	Negative	Post (prior bilateral ovariectomy OR >12 mo since LMP with no prior hysterectomy)
TCGA-BH-A0E9-01B					53			85.86.0	Nationwide Children's Hospital	TCGA-BH-A0E9-F59107	265B9809-54D2-4DF5-8DB0-4D44667B3A1E	TCGA-BH-A0E9					Modified Radical Mastectomy			22	1		0		NO	8056B87A-DE34-4764-87D6-2C26B2994EC8					No	YES		Core needle biopsy	NO	12	Negative	Post (prior bilateral ovariectomy OR >12 mo since LMP with no prior hysterectomy)
TCGA-BH-A0H7-01A					65	Axillary lymph node dissection alone		61.89.0	Nationwide Children's Hospital	TCGA-BH-A0H7-F4737	A652B449-0747-4A34-B758-A6E67A1000F6	TCGA-BH-A0H7					Modified Radical Mastectomy		NO	22	16		0			4ACBF7ED-7780-413F-A9F6-B493A5D4A6FC					No	YES		Core needle biopsy		16	Negative	Post (prior bilateral ovariectomy OR >12 mo since LMP with no prior hysterectomy)
TCGA-BH-A0H7-11A					65	Axillary lymph node dissection alone		61.89.0	Nationwide Children's Hospital	TCGA-BH-A0H7-F4737	A652B449-0747-4A34-B758-A6E67A1000F6	TCGA-BH-A0H7					Modified Radical Mastectomy		NO	22	16		0			4ACBF7ED-7780-413F-A9F6-B493A5D4A6FC					No	YES		Core needle biopsy		16	Negative	Post (prior bilateral ovariectomy OR >12 mo since LMP with no prior hysterectomy)
TCGA-AN-A0FT-01A					63	Axillary lymph node dissection alone		56.91.0	Nationwide Children's Hospital	TCGA-AN-A0FT-F68964	A4DE618B-9DF9-4C32-89BA-4C48D4E00DEE	TCGA-AN-A0FT					Modified Radical Mastectomy		NO	22	24		0			EA77F61D-7657-453C-B798-9052DF40C313					No	YES		Tumor resection	YES	7	Negative	Post (prior bilateral ovariectomy OR >12 mo since LMP with no prior hysterectomy)
TCGA-B6-A0I2-01A					45	Axillary lymph node dissection alone		56.91.0	Nationwide Children's Hospital	TCGA-B6-A0I2-F12630	57FE226B-27F7-407B-81E0-EB90A79DC9DB	TCGA-B6-A0I2							NO	22	2		0			1A18121C-7A2C-46F9-953F-BC91A5C464BA	Scheduled Follow-up Submission				No	YES		Excisional Biopsy		8		Indeterminate (neither Pre or Postmenopausal)
TCGA-A2-A25B-01A					39	Sentinel lymph node biopsy plus axillary dissection		142.79.0	Nationwide Children's Hospital	TCGA-A2-A25B-F70679	81C18AFE-BEA7-4D08-875B-339FFEA2E95D	TCGA-A2-A25B					Simple Mastectomy		NO	22	2		0		NO	2EE14A35-4245-4A74-84B0-F696B8A198E9					No	YES		Core needle biopsy	NO	8	Close	Pre (<6 months since LMP AND no prior bilateral ovariectomy AND not on estrogen replacement)
TCGA-BH-A0BV-01A					78	Sentinel lymph node biopsy plus axillary dissection		47.98.0	Nationwide Children's Hospital	TCGA-BH-A0BV-F4513	3AB769BD-C3C1-422B-A9FD-F72E00FB2D37	TCGA-BH-A0BV					Modified Radical Mastectomy		NO	22	16		0			20EEDDBA-9C4E-4464-AFE6-A921A0AC53AB					No	YES		Core needle biopsy		25	Negative	Post (prior bilateral ovariectomy OR >12 mo since LMP with no prior hysterectomy)
TCGA-BH-A0BV-11A					78	Sentinel lymph node biopsy plus axillary dissection		47.98.0	Nationwide Children's Hospital	TCGA-BH-A0BV-F4513	3AB769BD-C3C1-422B-A9FD-F72E00FB2D37	TCGA-BH-A0BV					Modified Radical Mastectomy		NO	22	16		0			20EEDDBA-9C4E-4464-AFE6-A921A0AC53AB					No	YES		Core needle biopsy		25	Negative	Post (prior bilateral ovariectomy OR >12 mo since LMP with no prior hysterectomy)
TCGA-AR-A24M-01A					38	Sentinel lymph node biopsy plus axillary dissection		142.79.0	Nationwide Children's Hospital	TCGA-AR-A24M-F49489	F4C44AB5-CE2E-484C-8430-7CE5DC5486F4	TCGA-AR-A24M					Other			22	2		0			E7E5F262-62E2-44A7-A1EC-7318A9F8C01A				Mixed invasive ductal and invasive lobular	No	YES		Core needle biopsy	NO	28	Negative	Pre (<6 months since LMP AND no prior bilateral ovariectomy AND not on estrogen replacement)
TCGA-B6-A0I9-01A					62	No axillary staging		56.91.0	Nationwide Children's Hospital	TCGA-B6-A0I9-F12609	A410ADEE-B8AA-4E7F-BD5E-134E99D6BFEE	TCGA-B6-A0I9							NO	22	1		0			7154D05A-942B-4836-A55D-128FCA008C1D	Scheduled Follow-up Submission				No	YES	Biopsy, NOS	Other method, specify:				Indeterminate (neither Pre or Postmenopausal)
TCGA-C8-A12Z-01A					45	Axillary lymph node dissection alone		85.86.0	Nationwide Children's Hospital	TCGA-C8-A12Z-F70810	CFB88891-DA2A-4058-B2A7-44A8A2E2AFDE	TCGA-C8-A12Z	Negative				Other			22	9		0		NO	66FF3A7C-42C1-459D-939E-D3569684DB51					No	YES		Core needle biopsy	NO	2	Negative	Peri (6-12 months since last menstrual period)
TCGA-C8-A12X-01A					62	Axillary lymph node dissection alone		85.86.0	Nationwide Children's Hospital	TCGA-C8-A12X-F19102	72134208-F31F-470B-845A-66954265B46D	TCGA-C8-A12X					Other			22	2		0		NO	D93BDF8C-3314-48D8-B9F4-FE4B659AE47B	Scheduled Follow-up Submission				No	YES	Patey's Surgery	Other method, specify:		6	Negative	Post (prior bilateral ovariectomy OR >12 mo since LMP with no prior hysterectomy)
TCGA-EW-A1J5-01A					59	Sentinel node biopsy alone		109.89.0	Nationwide Children's Hospital	TCGA-EW-A1J5-F21353	B3590EA5-E070-473D-8CCB-BE97155CED82	TCGA-EW-A1J5		3 Point Scale	3 Point Scale		Other		YES	22	6		0		NO	8F5F3A4E-5E99-4D2E-B5D8-4348680E37C7	Scheduled Follow-up Submission				No	YES		Core needle biopsy		1	Negative	Post (prior bilateral ovariectomy OR >12 mo since LMP with no prior hysterectomy)
TCGA-D8-A1XZ-01A					81	Axillary lymph node dissection alone		124.81.0	Nationwide Children's Hospital	TCGA-D8-A1XZ-F30077	5898E4E8-0E20-482D-BF42-11B375146742	TCGA-D8-A1XZ					Modified Radical Mastectomy			22	2		0		NO	31B2B304-ACCD-458B-A6D9-EF406107999B	Scheduled Follow-up Submission				No	YES		Fine needle aspiration biopsy		14	Negative	Post (prior bilateral ovariectomy OR >12 mo since LMP with no prior hysterectomy)
TCGA-LL-A442-01A					56	Sentinel node biopsy alone		255.57.0	Nationwide Children's Hospital	TCGA-LL-A442-F46384	AB2B5DCA-684E-49C8-8594-0A66AD27B2F5	TCGA-LL-A442		3 Point Scale	3 Point Scale		Simple Mastectomy		YES	22	7		0			8494F78E-6224-4084-8CED-7F35286D5F9E					No	YES		Core needle biopsy	NO	4	Negative	Post (prior bilateral ovariectomy OR >12 mo since LMP with no prior hysterectomy)
TCGA-AC-A8OR-01A					75	Sentinel node biopsy alone		379.35.0	Nationwide Children's Hospital			TCGA-AC-A8OR					Simple Mastectomy		YES	22			0			D8F1E860-D8F3-4610-B95D-41E537899142					No	YES		Core needle biopsy		2	Negative	Post (prior bilateral ovariectomy OR >12 mo since LMP with no prior hysterectomy)
TCGA-E2-A1L9-01A					40	Sentinel node biopsy alone		109.89.0	Nationwide Children's Hospital	TCGA-E2-A1L9-F20597	1D1EB5B9-2C8B-47F3-BBD6-E02A269BE683	TCGA-E2-A1L9		3 Point Scale	3 Point Scale		Lumpectomy		NO	22	11		0		NO	6DD15A6B-9E77-4FA5-B2DD-E925056A2124	Scheduled Follow-up Submission				No	YES		Tumor resection		2	Negative	Pre (<6 months since LMP AND no prior bilateral ovariectomy AND not on estrogen replacement)
TCGA-D8-A1JB-01A					54	Axillary lymph node dissection alone		109.89.0	Nationwide Children's Hospital	TCGA-D8-A1JB-F72209	8A90816F-786C-42BC-A9D7-81292956CE90	TCGA-D8-A1JB					Modified Radical Mastectomy		NO	22	29		0			1BF68465-158A-4631-BBCE-8C5B492F5245					No	YES		Fine needle aspiration biopsy	NO	8	Negative	Post (prior bilateral ovariectomy OR >12 mo since LMP with no prior hysterectomy)
TCGA-BH-A0DV-01A					54			96.80.0	Nationwide Children's Hospital	TCGA-BH-A0DV-F63672	39C1B260-0C00-4D1C-93D1-6F57AB835DD1	TCGA-BH-A0DV					Modified Radical Mastectomy			22	15		0		NO	09C2EAA7-1060-4D4A-9C9E-3F2CE6B20F82					No	YES		Core needle biopsy	NO	9	Negative	Peri (6-12 months since last menstrual period)
TCGA-BH-A0DV-11A					54			96.80.0	Nationwide Children's Hospital	TCGA-BH-A0DV-F63672	39C1B260-0C00-4D1C-93D1-6F57AB835DD1	TCGA-BH-A0DV					Modified Radical Mastectomy			22	15		0		NO	09C2EAA7-1060-4D4A-9C9E-3F2CE6B20F82					No	YES		Core needle biopsy	NO	9	Negative	Peri (6-12 months since last menstrual period)
TCGA-E9-A229-01A					37	Axillary lymph node dissection alone		136.77.0	Nationwide Children's Hospital	TCGA-E9-A229-F65803	F2689D1C-F153-4432-93F5-54D768688BB2	TCGA-E9-A229								22	30		0		NO	372408F8-9C9D-4414-A61E-41D201B40051					No	YES		Tumor resection	NO	14	Negative	Pre (<6 months since LMP AND no prior bilateral ovariectomy AND not on estrogen replacement)
TCGA-C8-A12M-01A					70	Axillary lymph node dissection alone		85.86.0	Nationwide Children's Hospital	TCGA-C8-A12M-F19093	24695606-56F0-47DB-9B5E-AFBC4C80292D	TCGA-C8-A12M					Other			22	2		0			694FC48C-3A30-4821-87B8-D6651E8780AA	Scheduled Follow-up Submission				No	YES	Patey's Surgery	Other method, specify:		10	Negative	Post (prior bilateral ovariectomy OR >12 mo since LMP with no prior hysterectomy)
TCGA-AN-A041-01A					29			56.91.0	Nationwide Children's Hospital	TCGA-AN-A041-F68971	D69B074B-6C93-4843-B205-6D3254728C90	TCGA-AN-A041								22	24		0		NO	0E8AE936-A9DD-4625-8B42-03FE8C68EA6F					No	YES		Tumor resection	YES	18	Negative	Pre (<6 months since LMP AND no prior bilateral ovariectomy AND not on estrogen replacement)
TCGA-A2-A0D3-01A					42	Sentinel node biopsy alone		85.86.0	Nationwide Children's Hospital	TCGA-A2-A0D3-F59451	A98415CB-B3AF-4EF9-A0C2-EE010FC9D9E6	TCGA-A2-A0D3					Simple Mastectomy		YES	22	13		0			44FB08DE-9A55-4D5E-B89E-AFDFE045CA4B					No	YES		Core needle biopsy	NO	1	Negative	Post (prior bilateral ovariectomy OR >12 mo since LMP with no prior hysterectomy)
TCGA-A8-A093-01A					61			47.98.0	Nationwide Children's Hospital	TCGA-A8-A093-F40555	376223F3-2A05-4951-B83B-C798FF047DFD	TCGA-A8-A093					Other			22	23		0			ABF7580E-CE00-4CE1-89C3-971507068C7B					No	YES			NO		Negative	Post (prior bilateral ovariectomy OR >12 mo since LMP with no prior hysterectomy)
TCGA-OL-A5D7-01A					70	Sentinel node biopsy alone		288.55.0	Nationwide Children's Hospital	TCGA-OL-A5D7-F55439	81E1B508-543A-4E66-856F-86048DFAF64A	TCGA-OL-A5D7					Lumpectomy			22	10		0			5D22A0F8-3723-4C88-B397-2F1541413E0F					No	YES		Core needle biopsy	NO	1	Negative	Post (prior bilateral ovariectomy OR >12 mo since LMP with no prior hysterectomy)
TCGA-AO-A12A-01A					47	Sentinel lymph node biopsy plus axillary dissection		85.86.0	Nationwide Children's Hospital	TCGA-AO-A12A-F19418	BFC6614A-A948-450E-AFF8-2973C401CDF9	TCGA-AO-A12A					Modified Radical Mastectomy		YES	22	12		0			2FB77E59-1E6B-45C7-BAA2-05AD548913CA	Scheduled Follow-up Submission				No	YES		Core needle biopsy		27	Close	Pre (<6 months since LMP AND no prior bilateral ovariectomy AND not on estrogen replacement)
TCGA-C8-A27A-01A					48			142.79.0	Nationwide Children's Hospital	TCGA-C8-A27A-F70786	ED1A7238-3D18-4031-891C-4DB84E6DCB36	TCGA-C8-A27A					Modified Radical Mastectomy			22	9		0			346D2DEA-B03D-4F3D-B5FE-1D94736BDF0D					No	YES		Tumor resection	NO		Negative	Peri (6-12 months since last menstrual period)
TCGA-D8-A1XD-01A					36	Axillary lymph node dissection alone		120.77.0	Nationwide Children's Hospital	TCGA-D8-A1XD-F29440	CA295FC1-24C4-40F5-AF2F-AF0B56CE9B37	TCGA-D8-A1XD					Modified Radical Mastectomy		NO	22	19		0		NO	72536AA4-155C-495F-AA4E-133A17D66BAE	Scheduled Follow-up Submission				No	YES				18	Negative	Pre (<6 months since LMP AND no prior bilateral ovariectomy AND not on estrogen replacement)
TCGA-A7-A0DB-01A					56	Sentinel lymph node biopsy plus axillary dissection		47.98.0	Nationwide Children's Hospital	TCGA-A7-A0DB-F38479	675A6559-DE14-437A-A6D4-3F931CBCEDC7	TCGA-A7-A0DB					Simple Mastectomy		YES	22	14		0			72816BD2-7C5C-4F2D-9079-529B4F248205					No	YES		Core needle biopsy	NO	4	Close	Post (prior bilateral ovariectomy OR >12 mo since LMP with no prior hysterectomy)
TCGA-A7-A0DB-01C					56	Sentinel lymph node biopsy plus axillary dissection		47.98.0	Nationwide Children's Hospital	TCGA-A7-A0DB-F38479	675A6559-DE14-437A-A6D4-3F931CBCEDC7	TCGA-A7-A0DB					Simple Mastectomy		YES	22	14		0			72816BD2-7C5C-4F2D-9079-529B4F248205					No	YES		Core needle biopsy	NO	4	Close	Post (prior bilateral ovariectomy OR >12 mo since LMP with no prior hysterectomy)
TCGA-A7-A0DB-11A					56	Sentinel lymph node biopsy plus axillary dissection		47.98.0	Nationwide Children's Hospital	TCGA-A7-A0DB-F38479	675A6559-DE14-437A-A6D4-3F931CBCEDC7	TCGA-A7-A0DB					Simple Mastectomy		YES	22	14		0			72816BD2-7C5C-4F2D-9079-529B4F248205					No	YES		Core needle biopsy	NO	4	Close	Post (prior bilateral ovariectomy OR >12 mo since LMP with no prior hysterectomy)
TCGA-D8-A27N-01A					36	Axillary lymph node dissection alone		147.76.0	Nationwide Children's Hospital	TCGA-D8-A27N-F29594	3121479E-1AAE-4F1E-98CA-0ED26BDCC3CF	TCGA-D8-A27N					Modified Radical Mastectomy		NO	22	26		0		NO	A0879291-ADAE-4BB3-AAA0-DF6389DD0B91	Scheduled Follow-up Submission				No	YES		Core needle biopsy		19	Negative	Pre (<6 months since LMP AND no prior bilateral ovariectomy AND not on estrogen replacement)
TCGA-AO-A0J4-01A					41	Sentinel node biopsy alone		56.91.0	Nationwide Children's Hospital	TCGA-AO-A0J4-F15478	303D8EF0-9002-4B68-8E12-C5C5C5119275	TCGA-AO-A0J4					Lumpectomy		YES	22	22		0			0C36730C-9443-4C98-921F-42E725A64AE6	Scheduled Follow-up Submission				No	YES		Core needle biopsy		4	Negative	Pre (<6 months since LMP AND no prior bilateral ovariectomy AND not on estrogen replacement)
TCGA-C8-A132-01A					56	Axillary lymph node dissection alone		85.86.0	Nationwide Children's Hospital	TCGA-C8-A132-F70826	9BDF73D9-8363-4F50-92EC-41537B282632	TCGA-C8-A132					Other			22	9		0		NO	CA29C460-7406-40BA-9A64-DEEF5EFBEF99					No	YES		Core needle biopsy	NO	4	Negative	Post (prior bilateral ovariectomy OR >12 mo since LMP with no prior hysterectomy)
TCGA-E9-A1R3-01A					70	Axillary lymph node dissection alone		124.81.0	Nationwide Children's Hospital	TCGA-E9-A1R3-F48697	CC3C4599-3B2A-41F5-B233-DDCD72DFC819	TCGA-E9-A1R3					Modified Radical Mastectomy		NO	22	19		0		NO	CD48E47B-72E0-4299-ACB0-A22F3855FD51					No	YES		Core needle biopsy	YES	10	Negative	Post (prior bilateral ovariectomy OR >12 mo since LMP with no prior hysterectomy)
TCGA-BH-A0GY-01A	NO	NO	NO	NO	67	Sentinel lymph node biopsy plus axillary dissection		61.89.0	Nationwide Children's Hospital	TCGA-BH-A0GY-F4695	426FCA35-2C66-49F8-8A54-D246D2D79D53	TCGA-BH-A0GY					Other		NO	22	16		0			1870CCBA-CBB6-48A4-B76B-37197A92010F					No	YES		Core needle biopsy		26	Negative	Post (prior bilateral ovariectomy OR >12 mo since LMP with no prior hysterectomy)
TCGA-C8-A131-01A					82	Axillary lymph node dissection alone		85.86.0	Nationwide Children's Hospital	TCGA-C8-A131-F70827	FD18DE54-343A-43E7-9EA3-010208D98744	TCGA-C8-A131					Other			22	9		0		NO	F19B3999-F0B5-49A4-A085-3354E7930C02					No	YES		Core needle biopsy	NO	8	Negative	Post (prior bilateral ovariectomy OR >12 mo since LMP with no prior hysterectomy)
TCGA-A7-A0DC-01A					63	Sentinel lymph node biopsy plus axillary dissection		47.98.0	Nationwide Children's Hospital	TCGA-A7-A0DC-F40607	7D70ECB9-709E-4531-B63D-60B752AA7D2A	TCGA-A7-A0DC					Simple Mastectomy		YES	22	25		0			4B656732-3C43-41ED-A08B-1A3443CD3557					No	YES		Tumor resection	NO	3	Negative	Post (prior bilateral ovariectomy OR >12 mo since LMP with no prior hysterectomy)
TCGA-A7-A0DC-01B					63	Sentinel lymph node biopsy plus axillary dissection		47.98.0	Nationwide Children's Hospital	TCGA-A7-A0DC-F40607	7D70ECB9-709E-4531-B63D-60B752AA7D2A	TCGA-A7-A0DC					Simple Mastectomy		YES	22	25		0			4B656732-3C43-41ED-A08B-1A3443CD3557					No	YES		Tumor resection	NO	3	Negative	Post (prior bilateral ovariectomy OR >12 mo since LMP with no prior hysterectomy)
TCGA-A7-A0DC-11A					63	Sentinel lymph node biopsy plus axillary dissection		47.98.0	Nationwide Children's Hospital	TCGA-A7-A0DC-F40607	7D70ECB9-709E-4531-B63D-60B752AA7D2A	TCGA-A7-A0DC					Simple Mastectomy		YES	22	25		0			4B656732-3C43-41ED-A08B-1A3443CD3557					No	YES		Tumor resection	NO	3	Negative	Post (prior bilateral ovariectomy OR >12 mo since LMP with no prior hysterectomy)
TCGA-E2-A154-01A					68	Sentinel node biopsy alone		85.86.0	Nationwide Children's Hospital	TCGA-E2-A154-F18940	640B6B5F-8868-48C5-BB54-8BCAD1124002	TCGA-E2-A154		3 Point Scale	3 Point Scale		Lumpectomy		NO	22	8		0		NO	AF39A27D-E67F-4A9E-9B99-52F3078F3A48	Scheduled Follow-up Submission				No	YES		Tumor resection		2	Negative	Post (prior bilateral ovariectomy OR >12 mo since LMP with no prior hysterectomy)
TCGA-S3-A6ZF-01A					64	Sentinel node biopsy alone		334.46.0	Nationwide Children's Hospital	TCGA-S3-A6ZF-F59305	B9F9D3D7-E836-4C18-A8AA-1F7DA4D37DDA	TCGA-S3-A6ZF		3 Point Scale	3 Point Scale		Simple Mastectomy		YES	22	27		0			B72348C6-54E3-415E-8652-B023B0DE4692					No	YES		Fine needle aspiration biopsy	NO	1	Negative	Post (prior bilateral ovariectomy OR >12 mo since LMP with no prior hysterectomy)
TCGA-A8-A08P-01A					70			47.98.0	Nationwide Children's Hospital	TCGA-A8-A08P-F40561	5AC6BE92-4C93-419D-A6B8-65C8B218B5D4	TCGA-A8-A08P					Other			22	24		0			66DC45CD-A922-4C3F-8233-B1048E1656E0					No	YES			NO		Negative	Post (prior bilateral ovariectomy OR >12 mo since LMP with no prior hysterectomy)
TCGA-A2-A0T1-01A					55	Axillary lymph node dissection alone		72.91.0	Nationwide Children's Hospital	TCGA-A2-A0T1-F13946	C7405E45-2C5E-4447-884E-3AF0DDDF3479	TCGA-A2-A0T1					Lumpectomy		NO	22	18		0			6FA5A493-33C0-43A1-A0C3-67083C369647	Scheduled Follow-up Submission				No	YES		Core needle biopsy		10	Negative	Post (prior bilateral ovariectomy OR >12 mo since LMP with no prior hysterectomy)
TCGA-BH-A18U-01A					72	Sentinel lymph node biopsy plus axillary dissection		93.87.0	Nationwide Children's Hospital			TCGA-BH-A18U					Other			22			0			BEAE37C9-57CE-4761-91A0-A9FE67B8A7C8					No	YES		Core needle biopsy		16	Negative	Post (prior bilateral ovariectomy OR >12 mo since LMP with no prior hysterectomy)
TCGA-BH-A18U-11A					72	Sentinel lymph node biopsy plus axillary dissection		93.87.0	Nationwide Children's Hospital			TCGA-BH-A18U					Other			22			0			BEAE37C9-57CE-4761-91A0-A9FE67B8A7C8					No	YES		Core needle biopsy		16	Negative	Post (prior bilateral ovariectomy OR >12 mo since LMP with no prior hysterectomy)
TCGA-BH-A0DS-01A					71	Sentinel lymph node biopsy plus axillary dissection		61.89.0	Nationwide Children's Hospital	TCGA-BH-A0DS-F4573	2A2365B3-1F58-4BEF-B339-62EC3E2DF7E0	TCGA-BH-A0DS					Other		NO	22	16		0			791B51A3-4949-46F2-8A1C-3D5EAEF78671					No	YES		Core needle biopsy		14	Negative	Post (prior bilateral ovariectomy OR >12 mo since LMP with no prior hysterectomy)
TCGA-AN-A0FX-01A					52	No axillary staging		56.91.0	Nationwide Children's Hospital	TCGA-AN-A0FX-F68967	29111D0E-E852-4132-98D1-EFDEB235F4F6	TCGA-AN-A0FX					Modified Radical Mastectomy		NO	22	24		0			986CAFAC-C799-46AD-B8F2-4AF21D1B3E78					No	YES		Tumor resection	YES	12	Negative	Post (prior bilateral ovariectomy OR >12 mo since LMP with no prior hysterectomy)
TCGA-A7-A26I-01A					65	Axillary lymph node dissection alone		142.79.0	Nationwide Children's Hospital	TCGA-A7-A26I-F39791	66A09C74-D0D8-438E-8C18-EC119CB56D3A	TCGA-A7-A26I	Negative			Other	Lumpectomy	Re-Excision of Superior Margin	NO	22	1		0		NO	2D542E46-C3E6-4477-BDCA-385376B38CFC					No	YES		Fine needle aspiration biopsy	NO	2	Close	Post (prior bilateral ovariectomy OR >12 mo since LMP with no prior hysterectomy)
TCGA-A7-A26I-01B					65	Axillary lymph node dissection alone		142.79.0	Nationwide Children's Hospital	TCGA-A7-A26I-F39791	66A09C74-D0D8-438E-8C18-EC119CB56D3A	TCGA-A7-A26I	Negative			Other	Lumpectomy	Re-Excision of Superior Margin	NO	22	1		0		NO	2D542E46-C3E6-4477-BDCA-385376B38CFC					No	YES		Fine needle aspiration biopsy	NO	2	Close	Post (prior bilateral ovariectomy OR >12 mo since LMP with no prior hysterectomy)
TCGA-AR-A2LN-01A					65	Sentinel lymph node biopsy plus axillary dissection		177.74.0	Nationwide Children's Hospital	TCGA-AR-A2LN-F37537	31DA3189-1539-4BBF-8C9F-E5EB069F3D56	TCGA-AR-A2LN					Other			22	6		0		NO	828C051C-50C9-4E04-86BA-B5DDDFCE3CA9					No	YES		Core needle biopsy	NO	2	Negative	Post (prior bilateral ovariectomy OR >12 mo since LMP with no prior hysterectomy)
TCGA-E2-A1LK-01A	NO	NO	YES		84	Axillary lymph node dissection alone		120.77.0	Nationwide Children's Hospital	TCGA-E2-A1LK-F20620	84091637-DEEE-4309-9AAE-75A596E9218D	TCGA-E2-A1LK					Modified Radical Mastectomy		NO	22	12	200	0	155	NO	69FCF7B1-70B9-4E80-8B4D-D3EAE3529C24	Scheduled Follow-up Submission				No	YES		Tumor resection		15	Negative	Post (prior bilateral ovariectomy OR >12 mo since LMP with no prior hysterectomy)	2+	Allred score 0+0 = 0		Negative			30-39%		0.95
TCGA-E2-A1LK-11A	NO	NO	YES		84	Axillary lymph node dissection alone		120.77.0	Nationwide Children's Hospital	TCGA-E2-A1LK-F20620	84091637-DEEE-4309-9AAE-75A596E9218D	TCGA-E2-A1LK					Modified Radical Mastectomy		NO	22	12	200	0	155	NO	69FCF7B1-70B9-4E80-8B4D-D3EAE3529C24	Scheduled Follow-up Submission				No	YES		Tumor resection		15	Negative	Post (prior bilateral ovariectomy OR >12 mo since LMP with no prior hysterectomy)	2+	Allred score 0+0 = 0		Negative			30-39%		0.95
TCGA-AO-A03U-01B			NO		31	Sentinel node biopsy alone		80.84.0	Nationwide Children's Hospital	TCGA-AO-A03U-F20907	2CBBFF6D-770D-4735-95B5-35ACF9B4A070	TCGA-AO-A03U					Simple Mastectomy		YES	22	24		0	1614		BA28A52A-4724-414D-95C9-6616226EBFBE	Scheduled Follow-up Submission			secretory	No	YES		Core needle biopsy		8	Negative	Pre (<6 months since LMP AND no prior bilateral ovariectomy AND not on estrogen replacement)				Negative
TCGA-EW-A423-01A					75	Sentinel node biopsy alone		255.57.0	Nationwide Children's Hospital	TCGA-EW-A423-F38895	6E8F6BDC-E908-4D9C-94E3-779F98588303	TCGA-EW-A423					Lumpectomy		NO	22	26		0			616CDA45-C2D6-40E6-91D2-E93D37BF502B					No	YES		Core needle biopsy	NO	2	Negative	Post (prior bilateral ovariectomy OR >12 mo since LMP with no prior hysterectomy)
TCGA-3C-AALJ-01A					62			379.35.0	Nationwide Children's Hospital	TCGA-3C-AALJ-F68060	DF650B2E-12C2-468A-9F26-9A43CA378AF2	TCGA-3C-AALJ					Modified Radical Mastectomy			22	13		0			FBD53179-EECE-49BD-A77C-95ABB9E9502F					No	YES		Core needle biopsy	NO	23	Negative	Post (prior bilateral ovariectomy OR >12 mo since LMP with no prior hysterectomy)
TCGA-BH-A1FC-01A					78			109.89.0	Nationwide Children's Hospital			TCGA-BH-A1FC					Other			22			0			1FD8DBEA-3292-45BE-A20B-4468EA5862FA					No	YES		Fine needle aspiration biopsy		23		Post (prior bilateral ovariectomy OR >12 mo since LMP with no prior hysterectomy)
TCGA-BH-A1FC-11A					78			109.89.0	Nationwide Children's Hospital			TCGA-BH-A1FC					Other			22			0			1FD8DBEA-3292-45BE-A20B-4468EA5862FA					No	YES		Fine needle aspiration biopsy		23		Post (prior bilateral ovariectomy OR >12 mo since LMP with no prior hysterectomy)
TCGA-A2-A259-01A					70	Sentinel node biopsy alone		147.76.0	Nationwide Children's Hospital	TCGA-A2-A259-F31034	91F2A594-2323-476B-9FE1-3BE4B7A05EFB	TCGA-A2-A259		3 Point Scale	3 Point Scale		Lumpectomy		YES	22	23		0		NO	9381C7CF-B590-4FE8-B30D-E06FF239A032	Scheduled Follow-up Submission				No	YES		Core needle biopsy		2	Close	Post (prior bilateral ovariectomy OR >12 mo since LMP with no prior hysterectomy)
TCGA-GM-A2DD-01A					53	Sentinel node biopsy alone		167.75.0	Nationwide Children's Hospital	TCGA-GM-A2DD-F47070	1AC34321-8651-4F6E-B962-E0E9FC7860EC	TCGA-GM-A2DD					Simple Mastectomy		YES	22	22		0		NO	1F346802-FC2F-48EC-8A1C-8773091DC45C					No	YES		Core needle biopsy	NO	2	Negative	Post (prior bilateral ovariectomy OR >12 mo since LMP with no prior hysterectomy)
TCGA-AR-A2LK-01A					62	Sentinel lymph node biopsy plus axillary dissection		167.75.0	Nationwide Children's Hospital	TCGA-AR-A2LK-F35203	01404DEF-ED7D-4186-9DC8-5FE8C812821B	TCGA-AR-A2LK	Negative			Mastectomy NOS	Other			22	6		0		NO	29FFB007-968F-440C-96E1-6A0A6FEFA5FC					No	YES		Core needle biopsy	NO	18	Positive	Post (prior bilateral ovariectomy OR >12 mo since LMP with no prior hysterectomy)
TCGA-GM-A2DF-01A					53	Axillary lymph node dissection alone		167.75.0	Nationwide Children's Hospital	TCGA-GM-A2DF-F47074	5EA23820-4945-4615-B3D5-2407C809951B	TCGA-GM-A2DF					Lumpectomy		NO	22	22		0		NO	6FF3F200-580F-4A9E-A155-3EC989AC9AA2					No	YES		Core needle biopsy	NO	32	Negative	Post (prior bilateral ovariectomy OR >12 mo since LMP with no prior hysterectomy)
TCGA-E2-A14S-01A					65	Sentinel node biopsy alone		93.87.0	Nationwide Children's Hospital	TCGA-E2-A14S-F18831	BA1A9FEA-BC27-4CF3-95A9-65E53B46B582	TCGA-E2-A14S					Lumpectomy		NO	22	3		0		NO	491203E8-FD33-4B43-B5EC-4E5B4F5CC232	Scheduled Follow-up Submission				No	YES		Tumor resection		2	Negative	Post (prior bilateral ovariectomy OR >12 mo since LMP with no prior hysterectomy)
TCGA-A7-A4SA-01A					40	Sentinel lymph node biopsy plus axillary dissection		271.57.0	Nationwide Children's Hospital	TCGA-A7-A4SA-F49560	8EE2B4A8-14AD-4A21-9746-83D9A7F27F14	TCGA-A7-A4SA		3 Point Scale			Simple Mastectomy		YES	22	3		0			E099F4F3-640F-4BCA-89D0-F4495C750030					No	YES		Core needle biopsy	NO	10	Negative	Pre (<6 months since LMP AND no prior bilateral ovariectomy AND not on estrogen replacement)
TCGA-A7-A4SA-11A					40	Sentinel lymph node biopsy plus axillary dissection		271.57.0	Nationwide Children's Hospital	TCGA-A7-A4SA-F49560	8EE2B4A8-14AD-4A21-9746-83D9A7F27F14	TCGA-A7-A4SA		3 Point Scale			Simple Mastectomy		YES	22	3		0			E099F4F3-640F-4BCA-89D0-F4495C750030					No	YES		Core needle biopsy	NO	10	Negative	Pre (<6 months since LMP AND no prior bilateral ovariectomy AND not on estrogen replacement)
TCGA-A2-A0SU-01A					66	Sentinel node biopsy alone		72.91.0	Nationwide Children's Hospital	TCGA-A2-A0SU-F13954	95DB2CB9-9078-478C-8496-948B59DEABE3	TCGA-A2-A0SU					Simple Mastectomy		YES	22	12		0			5098B392-3230-49B2-91CC-4197D002A43A	Scheduled Follow-up Submission				No	YES		Core needle biopsy		7	Negative	Post (prior bilateral ovariectomy OR >12 mo since LMP with no prior hysterectomy)
TCGA-3C-AALI-01A					50	Sentinel lymph node biopsy plus axillary dissection		379.35.0	Nationwide Children's Hospital	TCGA-3C-AALI-F68057	4A52CBB9-665B-420E-8AC4-6A19058F550A	TCGA-3C-AALI					Lumpectomy			22	13		0			C3540AA8-0971-40F8-A7C2-C39BEECEE781					No	YES		Core needle biopsy	NO	15	Negative	Post (prior bilateral ovariectomy OR >12 mo since LMP with no prior hysterectomy)
TCGA-E2-A1LB-01A					41	Axillary lymph node dissection alone		117.79.0	Nationwide Children's Hospital	TCGA-E2-A1LB-F70015	F04D0FA3-92DD-4833-8390-DD3333635E69	TCGA-E2-A1LB					Lumpectomy		NO	22	9		0		NO	7DA230E5-4E63-457B-BEE5-7AE49DD044E4					No	YES		Tumor resection	NO	25	Negative	Pre (<6 months since LMP AND no prior bilateral ovariectomy AND not on estrogen replacement)
TCGA-E2-A1LB-11A					41	Axillary lymph node dissection alone		117.79.0	Nationwide Children's Hospital	TCGA-E2-A1LB-F70015	F04D0FA3-92DD-4833-8390-DD3333635E69	TCGA-E2-A1LB					Lumpectomy		NO	22	9		0		NO	7DA230E5-4E63-457B-BEE5-7AE49DD044E4					No	YES		Tumor resection	NO	25	Negative	Pre (<6 months since LMP AND no prior bilateral ovariectomy AND not on estrogen replacement)
TCGA-E2-A1B5-01A					46	Sentinel node biopsy alone		96.80.0	Nationwide Children's Hospital	TCGA-E2-A1B5-F19393	C39FB1AF-80F5-4372-B7A6-02C6E902D4DB	TCGA-E2-A1B5					Lumpectomy		NO	22	8		0		NO	B4B4EF15-2E9A-44BE-8DA7-554507D39CFC	Scheduled Follow-up Submission				No	YES		Tumor resection		5	Negative	Pre (<6 months since LMP AND no prior bilateral ovariectomy AND not on estrogen replacement)
TCGA-E2-A1B5-11A					46	Sentinel node biopsy alone		96.80.0	Nationwide Children's Hospital	TCGA-E2-A1B5-F19393	C39FB1AF-80F5-4372-B7A6-02C6E902D4DB	TCGA-E2-A1B5					Lumpectomy		NO	22	8		0		NO	B4B4EF15-2E9A-44BE-8DA7-554507D39CFC	Scheduled Follow-up Submission				No	YES		Tumor resection		5	Negative	Pre (<6 months since LMP AND no prior bilateral ovariectomy AND not on estrogen replacement)
TCGA-AN-A0AJ-01A					79	Axillary lymph node dissection alone		47.98.0	Nationwide Children's Hospital	TCGA-AN-A0AJ-F68941	F68BDA17-ACE3-4591-B611-EC8C99FDBD17	TCGA-AN-A0AJ					Modified Radical Mastectomy		NO	22	23		0			93E944C2-5696-4679-B19C-2EE0545830D5					No	YES		Tumor resection	NO	9	Negative	Post (prior bilateral ovariectomy OR >12 mo since LMP with no prior hysterectomy)
TCGA-AR-A2LQ-01A					59	Sentinel lymph node biopsy plus axillary dissection		177.74.0	Nationwide Children's Hospital	TCGA-AR-A2LQ-F37558	4A4F9815-80A4-4954-A2E6-416F0316C65A	TCGA-AR-A2LQ					Simple Mastectomy			22	6		0		NO	43655B4E-A416-4ADF-89F1-C1247681C2DC					No	YES		Core needle biopsy	NO	3	Negative	Post (prior bilateral ovariectomy OR >12 mo since LMP with no prior hysterectomy)
TCGA-A8-A06N-01A					66			47.98.0	Nationwide Children's Hospital			TCGA-A8-A06N					Other			22			0			DD0DC323-3DD1-4FD3-87D8-2F0F7D36CCFA					No	YES					Negative	Post (prior bilateral ovariectomy OR >12 mo since LMP with no prior hysterectomy)
TCGA-OL-A5RW-01A					40	Sentinel lymph node biopsy plus axillary dissection		296.55.0	Nationwide Children's Hospital	TCGA-OL-A5RW-F56568	51FA5005-5700-4BB5-8303-4369C6D86E8D	TCGA-OL-A5RW					Lumpectomy			22	14		0			EBE58BF4-488D-4165-B3BB-DBD5014D797C					No	YES		Excisional Biopsy	NO	4	Negative	Pre (<6 months since LMP AND no prior bilateral ovariectomy AND not on estrogen replacement)
TCGA-EW-A1PE-01A					56	Axillary lymph node dissection alone		117.79.0	Nationwide Children's Hospital	TCGA-EW-A1PE-F29108	24F4F0FF-7280-401C-AA8D-816162986D9B	TCGA-EW-A1PE		3 Point Scale	3 Point Scale		Lumpectomy		NO	22	8		0		NO	08748B98-4164-4103-A719-CE8EF1DB758E	Scheduled Follow-up Submission				No	YES				23	Negative	Post (prior bilateral ovariectomy OR >12 mo since LMP with no prior hysterectomy)
TCGA-A8-A084-01A					81			47.98.0	Nationwide Children's Hospital	TCGA-A8-A084-F40838	F5462E4C-B26A-4A0D-A80C-E8B1595300E0	TCGA-A8-A084					Other			22	2		0			49EE731D-FFE3-4126-BDDA-10484626BDA6					Yes	YES			NO		Positive	Post (prior bilateral ovariectomy OR >12 mo since LMP with no prior hysterectomy)
TCGA-E9-A1QZ-01A					61	Axillary lymph node dissection alone		142.79.0	Nationwide Children's Hospital	TCGA-E9-A1QZ-F66270	E97CFB3D-31E0-4AED-82C6-C775CF5282FE	TCGA-E9-A1QZ								22	7		0		NO	B91E7F26-3236-46FB-A828-D2441FBF3C4F					No	YES		Tumor resection	NO	19	Negative	Post (prior bilateral ovariectomy OR >12 mo since LMP with no prior hysterectomy)
TCGA-BH-A18N-01A					88	Axillary lymph node dissection alone		93.87.0	Nationwide Children's Hospital	TCGA-BH-A18N-F59153	2F3D622E-63F7-4090-9D6F-974AA4A2CCAB	TCGA-BH-A18N					Modified Radical Mastectomy			22	1		0		NO	9495123A-EC46-4A70-A4F0-F66346613C53					No	YES		Fine needle aspiration biopsy	NO	26	Negative
TCGA-BH-A18N-11A					88	Axillary lymph node dissection alone		93.87.0	Nationwide Children's Hospital	TCGA-BH-A18N-F59153	2F3D622E-63F7-4090-9D6F-974AA4A2CCAB	TCGA-BH-A18N					Modified Radical Mastectomy			22	1		0		NO	9495123A-EC46-4A70-A4F0-F66346613C53					No	YES		Fine needle aspiration biopsy	NO	26	Negative
TCGA-AO-A0JA-01A			NO		36	Sentinel lymph node biopsy plus axillary dissection		61.89.0	Nationwide Children's Hospital	TCGA-AO-A0JA-F15484	DE973A94-D71D-421F-9511-557735C21273	TCGA-AO-A0JA					Modified Radical Mastectomy		NO	22	22		0	143		0CEB9A42-E024-4DFC-B792-543B592EDE15	Scheduled Follow-up Submission				No	YES		Core needle biopsy		11	Negative	Pre (<6 months since LMP AND no prior bilateral ovariectomy AND not on estrogen replacement)	1+			Negative							4 Point Scale
TCGA-A8-A09I-01A					84			56.91.0	Nationwide Children's Hospital	TCGA-A8-A09I-F40333	75A6C6B1-5909-4715-B91F-CAAA3CBE8AD0	TCGA-A8-A09I					Other			22	17		0			E311EE07-6AA6-48EF-97CF-807E439F4960					No	YES			NO		Negative	Post (prior bilateral ovariectomy OR >12 mo since LMP with no prior hysterectomy)
TCGA-S3-AA14-01A					47	Sentinel node biopsy alone		379.35.0	Nationwide Children's Hospital	TCGA-S3-AA14-F67622	49A0491B-CE59-4BDF-98C3-5394E5691C3E	TCGA-S3-AA14		3 Point Scale	3 Point Scale		Other		YES	22	7		0			AB006823-1718-4530-940A-FEE5080BB0FB					No	YES		Core needle biopsy	NO	4	Negative	Post (prior bilateral ovariectomy OR >12 mo since LMP with no prior hysterectomy)
TCGA-BH-A0E6-01A					69	Sentinel node biopsy alone		56.91.0	Nationwide Children's Hospital	TCGA-BH-A0E6-F4650	57382918-996B-4452-A6EC-6520C9719E12	TCGA-BH-A0E6					Other		NO	22	16		0			96EB2DCE-31E4-4B68-8932-6E8157BE37DF					No	YES		Core needle biopsy		1	Negative	Post (prior bilateral ovariectomy OR >12 mo since LMP with no prior hysterectomy)
TCGA-B6-A0RE-01A					61	Axillary lymph node dissection alone		61.89.0	Nationwide Children's Hospital	TCGA-B6-A0RE-F71507	68A0A63C-7D7B-433D-AA9F-84E7F9365EA8	TCGA-B6-A0RE					Modified Radical Mastectomy		NO	22	26		0			78D49A0A-B055-4F84-90F2-BD19B50EA7ED					No	YES		Other method, specify:	NO	14	Negative	Indeterminate (neither Pre or Postmenopausal)
TCGA-A2-A0T6-01A					50	Sentinel node biopsy alone		72.91.0	Nationwide Children's Hospital	TCGA-A2-A0T6-F13950	2B2337EC-2A4F-453E-8EE6-AA03BC570460	TCGA-A2-A0T6					Simple Mastectomy		YES	22	12		0			A88ABA38-0F62-4765-809A-B5A55C10C87A	Scheduled Follow-up Submission				No	YES		Core needle biopsy		3	Negative	Pre (<6 months since LMP AND no prior bilateral ovariectomy AND not on estrogen replacement)
TCGA-C8-A12Q-01A			NO		78	Axillary lymph node dissection alone		85.86.0	Nationwide Children's Hospital	TCGA-C8-A12Q-F20253	84D2BF2F-915F-41A5-8B6E-DE88C2A7A96B	TCGA-C8-A12Q					Other			22	9		0			5FC2767F-19F3-4D26-9EF6-8C03B88344F5	Scheduled Follow-up Submission				No	YES	Patey's Surgery	Other method, specify:		7	Negative	Post (prior bilateral ovariectomy OR >12 mo since LMP with no prior hysterectomy)
TCGA-AR-A254-01A					50	Sentinel lymph node biopsy plus axillary dissection		142.79.0	Nationwide Children's Hospital	TCGA-AR-A254-F49511	D6FF63CD-5109-4256-84D7-02F8243C8553	TCGA-AR-A254					Other			22	2		0			070F8C58-F590-4BB1-BDD5-51021F6DD0B1					No	YES	Wide local incision	Other method, specify:		30	Negative	Pre (<6 months since LMP AND no prior bilateral ovariectomy AND not on estrogen replacement)
TCGA-D8-A1XU-01A					56	Sentinel node biopsy alone		124.81.0	Nationwide Children's Hospital	TCGA-D8-A1XU-F29456	6F200E00-AAAB-4ED7-A6A8-C21C9B30CF9E	TCGA-D8-A1XU	Negative				Modified Radical Mastectomy		NO	22	26		0		NO	F9738A78-6B37-4A46-8B3D-E877139C123B	Scheduled Follow-up Submission				No	YES		Core needle biopsy		1	Negative	Post (prior bilateral ovariectomy OR >12 mo since LMP with no prior hysterectomy)
TCGA-A1-A0SP-01A					40	Axillary lymph node dissection alone		72.91.0	Nationwide Children's Hospital			TCGA-A1-A0SP					Lumpectomy			22			0			9433874D-D75A-403D-B560-3614F78E7B74						YES		Fine needle aspiration biopsy		3	Negative
TCGA-A8-A0A7-01A					57			47.98.0	Nationwide Children's Hospital			TCGA-A8-A0A7					Other			22			0			29E1C1D1-D6EB-4543-8BBC-B6DF20FCE0E4					No	YES					Negative	Post (prior bilateral ovariectomy OR >12 mo since LMP with no prior hysterectomy)
TCGA-E2-A14V-01A					53	Sentinel lymph node biopsy plus axillary dissection		93.87.0	Nationwide Children's Hospital	TCGA-E2-A14V-F18870	FFA983CC-57D9-4557-B5BB-BCD3D09CB1CE	TCGA-E2-A14V		3 Point Scale	3 Point Scale		Lumpectomy		NO	22	4		0		NO	4A81BB26-A0FF-4522-9DE5-57273892EB64	Scheduled Follow-up Submission				No	YES		Tumor resection		24	Negative	Post (prior bilateral ovariectomy OR >12 mo since LMP with no prior hysterectomy)
TCGA-BH-A0H5-01A					45			85.86.0	Nationwide Children's Hospital	TCGA-BH-A0H5-F58727	6C579D1F-0A86-4BC6-9C10-E56A23CDE9FB	TCGA-BH-A0H5					Other			22	22		0		NO	FCF7F531-5025-4D41-A359-C80B1983168A					No	YES		Core needle biopsy	NO	1	Negative	Post (prior bilateral ovariectomy OR >12 mo since LMP with no prior hysterectomy)
TCGA-BH-A0H5-11A					45			85.86.0	Nationwide Children's Hospital	TCGA-BH-A0H5-F58727	6C579D1F-0A86-4BC6-9C10-E56A23CDE9FB	TCGA-BH-A0H5					Other			22	22		0		NO	FCF7F531-5025-4D41-A359-C80B1983168A					No	YES		Core needle biopsy	NO	1	Negative	Post (prior bilateral ovariectomy OR >12 mo since LMP with no prior hysterectomy)
TCGA-A8-A090-01A					74			47.98.0	Nationwide Children's Hospital			TCGA-A8-A090					Other			22			0			59556EDE-1083-42BD-A7C3-6457679465A8					No	YES					Negative	Post (prior bilateral ovariectomy OR >12 mo since LMP with no prior hysterectomy)
TCGA-E9-A1NA-01A					58	Axillary lymph node dissection alone		117.79.0	Nationwide Children's Hospital	TCGA-E9-A1NA-F39782	7D959C11-6F61-40A8-B8E3-A80F62DFE74A	TCGA-E9-A1NA							YES	22	1		0		NO	F9081260-0C9A-48C5-B4CD-6F0DC8C87A69				Infiltrating ductal and lobular carcinoma	No	YES		Tumor resection	NO	11	Negative	Post (prior bilateral ovariectomy OR >12 mo since LMP with no prior hysterectomy)
TCGA-E9-A1NA-11A					58	Axillary lymph node dissection alone		117.79.0	Nationwide Children's Hospital	TCGA-E9-A1NA-F39782	7D959C11-6F61-40A8-B8E3-A80F62DFE74A	TCGA-E9-A1NA							YES	22	1		0		NO	F9081260-0C9A-48C5-B4CD-6F0DC8C87A69				Infiltrating ductal and lobular carcinoma	No	YES		Tumor resection	NO	11	Negative	Post (prior bilateral ovariectomy OR >12 mo since LMP with no prior hysterectomy)
TCGA-AC-A3OD-01A					68	Sentinel lymph node biopsy plus axillary dissection		216.64.0	Nationwide Children's Hospital	TCGA-AC-A3OD-F45582	1C298E20-D286-4A08-9193-1AB7F91CC8BD	TCGA-AC-A3OD					Modified Radical Mastectomy		YES	22	17		0		NO	732D64F3-8A4F-4303-A812-CD29D67D0656					No	YES		Core needle biopsy	NO	3	Negative	Post (prior bilateral ovariectomy OR >12 mo since LMP with no prior hysterectomy)
TCGA-AC-A3OD-01B					68	Sentinel lymph node biopsy plus axillary dissection		216.64.0	Nationwide Children's Hospital	TCGA-AC-A3OD-F45582	1C298E20-D286-4A08-9193-1AB7F91CC8BD	TCGA-AC-A3OD					Modified Radical Mastectomy		YES	22	17		0		NO	732D64F3-8A4F-4303-A812-CD29D67D0656					No	YES		Core needle biopsy	NO	3	Negative	Post (prior bilateral ovariectomy OR >12 mo since LMP with no prior hysterectomy)
TCGA-A2-A0CR-01A					54	Axillary lymph node dissection alone		227.61.0	Nationwide Children's Hospital	TCGA-A2-A0CR-F42400	C3D189CF-D8DD-4B02-9DD3-68CCA1F0579F	TCGA-A2-A0CR		3 Point Scale	3 Point Scale		Modified Radical Mastectomy		NO	22	18		0		NO	F5EAE7F9-B182-4C58-8AB7-3AF23B22ACA9					No	YES		Core needle biopsy	NO	16	Close	Post (prior bilateral ovariectomy OR >12 mo since LMP with no prior hysterectomy)
TCGA-E9-A22A-01A					74	Axillary lymph node dissection alone		136.77.0	Nationwide Children's Hospital	TCGA-E9-A22A-F39785	0A926351-9B94-4D55-9D38-4EB8CBCBB2D3	TCGA-E9-A22A							YES	22	1		0		NO	3F888749-B3BB-407D-8A01-C28713965369					No	YES		Tumor resection	NO	2	Negative	Post (prior bilateral ovariectomy OR >12 mo since LMP with no prior hysterectomy)
TCGA-A7-A0DA-01A					62	Sentinel lymph node biopsy plus axillary dissection		85.86.0	Nationwide Children's Hospital	TCGA-A7-A0DA-F38487	492F04DA-FBF7-48D8-99A9-9F4490E79F21	TCGA-A7-A0DA					Lumpectomy			22	14		0			94FA63F4-DF18-494A-9A8F-5D5E5DCA116C					No	YES		Core needle biopsy	NO	1	Negative	Post (prior bilateral ovariectomy OR >12 mo since LMP with no prior hysterectomy)
TCGA-D8-A1JE-01A					62	Axillary lymph node dissection alone		109.89.0	Nationwide Children's Hospital	TCGA-D8-A1JE-F20759	5A7761FF-5F3F-43F6-93D6-DE3358891478	TCGA-D8-A1JE					Modified Radical Mastectomy		NO	22	8		0			4684EF08-7508-46D1-8ED4-F39CBADAD22D	Scheduled Follow-up Submission				No	YES		Fine needle aspiration biopsy		10	Negative	Post (prior bilateral ovariectomy OR >12 mo since LMP with no prior hysterectomy)
TCGA-AR-A1AO-01A					47	Sentinel lymph node biopsy plus axillary dissection		96.80.0	Nationwide Children's Hospital	TCGA-AR-A1AO-F69274	C5985991-91B3-4B10-BFF1-93DACCAD48F5	TCGA-AR-A1AO					Other		YES	22	31		0			FE15595B-E696-4F21-BB71-2BC4C408E9AE					No	YES		Core needle biopsy	NO	39	Negative	Pre (<6 months since LMP AND no prior bilateral ovariectomy AND not on estrogen replacement)
TCGA-E9-A6HE-01A					45	Sentinel lymph node biopsy plus axillary dissection		322.50.0	Nationwide Children's Hospital	TCGA-E9-A6HE-F56813	04C878A3-833B-4620-BFE5-089365972076	TCGA-E9-A6HE					Simple Mastectomy		NO	22	24		0			70270894-DC08-4224-9CD1-B153017E3CAB					No	YES		Core needle biopsy	NO	12	Negative	Pre (<6 months since LMP AND no prior bilateral ovariectomy AND not on estrogen replacement)
TCGA-AR-A2LM-01A					49	Sentinel lymph node biopsy plus axillary dissection		167.75.0	Nationwide Children's Hospital	TCGA-AR-A2LM-F37336	D6D5F194-B9A7-44DB-B31C-AB8AF2E8F81B	TCGA-AR-A2LM					Simple Mastectomy		YES	22	6		0		NO	65D09414-EF1C-470D-A2CB-AEE6D90AB9FC					No	YES		Core needle biopsy	NO	3	Negative	Pre (<6 months since LMP AND no prior bilateral ovariectomy AND not on estrogen replacement)
TCGA-E9-A3X8-01A					48	Axillary lymph node dissection alone		234.54.0	Nationwide Children's Hospital	TCGA-E9-A3X8-F41704	08EF0574-225F-4327-8F2D-B72B71073D9F	TCGA-E9-A3X8					Modified Radical Mastectomy		YES	22	26		0		NO	26F81C8E-3D02-4038-BB28-A649AF00F8C5					No	YES		Tumor resection	NO	8	Negative	Post (prior bilateral ovariectomy OR >12 mo since LMP with no prior hysterectomy)
TCGA-A7-A4SE-01A					54	Sentinel node biopsy alone		271.57.0	Nationwide Children's Hospital	TCGA-A7-A4SE-F50162	EA17641D-048D-48C9-8C6F-24D1888E0196	TCGA-A7-A4SE					Lumpectomy		YES	22	16		0			DAD7DF45-9ADF-46FD-84F5-D5AF14696ABC					No	YES		Core needle biopsy	YES	3	Negative	Post (prior bilateral ovariectomy OR >12 mo since LMP with no prior hysterectomy)
TCGA-A7-A4SE-11A					54	Sentinel node biopsy alone		271.57.0	Nationwide Children's Hospital	TCGA-A7-A4SE-F50162	EA17641D-048D-48C9-8C6F-24D1888E0196	TCGA-A7-A4SE					Lumpectomy		YES	22	16		0			DAD7DF45-9ADF-46FD-84F5-D5AF14696ABC					No	YES		Core needle biopsy	YES	3	Negative	Post (prior bilateral ovariectomy OR >12 mo since LMP with no prior hysterectomy)
TCGA-EW-A1PA-01A					59	Axillary lymph node dissection alone		117.79.0	Nationwide Children's Hospital	TCGA-EW-A1PA-F30937	E558B7BC-59D7-435C-8ADA-7B2B8B280FBE	TCGA-EW-A1PA		3 Point Scale	3 Point Scale		Lumpectomy		NO	22	8		0		NO	F66EA313-11A7-41DF-97F9-D722ED89B23A	Scheduled Follow-up Submission				No	YES		Core needle biopsy		13	Negative	Post (prior bilateral ovariectomy OR >12 mo since LMP with no prior hysterectomy)
TCGA-D8-A1JS-01A					77	Axillary lymph node dissection alone		109.89.0	Nationwide Children's Hospital	TCGA-D8-A1JS-F14051	07528AAE-783F-405C-92D4-AE19620D76CB	TCGA-D8-A1JS					Lumpectomy		NO	22	18		0			7C3E73F7-A625-447C-9238-01408C77AFF8	Scheduled Follow-up Submission			papillary	No	YES	intraoperative examination	Other method, specify:		13	Negative	Post (prior bilateral ovariectomy OR >12 mo since LMP with no prior hysterectomy)
TCGA-AR-A1AI-01A					47	Sentinel lymph node biopsy plus axillary dissection		96.80.0	Nationwide Children's Hospital	TCGA-AR-A1AI-F69268	133635BC-06CC-4DDD-A045-698C61BEB38C	TCGA-AR-A1AI					Simple Mastectomy		YES	22	31		0			74E12498-C58B-4041-901D-0F7E5CD59F82					No	YES		Fine needle aspiration biopsy	NO	5	Negative	Post (prior bilateral ovariectomy OR >12 mo since LMP with no prior hysterectomy)
TCGA-E9-A1R4-01A					66	Axillary lymph node dissection alone		120.77.0	Nationwide Children's Hospital	TCGA-E9-A1R4-F48699	F48BBDBA-2E52-4977-B5C5-4644216DD354	TCGA-E9-A1R4							NO	22	19		0		NO	EF1CABD3-9377-4905-9207-30D860A5A7C9					No	YES	Lumpectomy	Other method, specify:	YES	10	Negative	Post (prior bilateral ovariectomy OR >12 mo since LMP with no prior hysterectomy)
TCGA-A8-A07I-01A					69			47.98.0	Nationwide Children's Hospital	TCGA-A8-A07I-F40828	339036C6-8D30-466F-9CDD-9F7F28402C81	TCGA-A8-A07I					Other			22	2		0			E3712A14-8FEC-40EE-9D36-79ACA5650469					No	YES			NO		Negative	Post (prior bilateral ovariectomy OR >12 mo since LMP with no prior hysterectomy)
TCGA-A2-A4S3-01A					59	Axillary lymph node dissection alone		271.57.0	Nationwide Children's Hospital	TCGA-A2-A4S3-F59128	06C49930-B182-44EA-8B71-8FCF2306DD46	TCGA-A2-A4S3					Modified Radical Mastectomy		NO	22	1		0			49AA0BE7-83B0-4F00-AE9E-6CF94EE277AC					No	YES		Core needle biopsy	NO	15	Negative	Post (prior bilateral ovariectomy OR >12 mo since LMP with no prior hysterectomy)
TCGA-OL-A66I-01A					36	Sentinel node biopsy alone		305.51.0	Nationwide Children's Hospital	TCGA-OL-A66I-F58496	43440205-5036-4417-B0CB-BF085DC77CFC	TCGA-OL-A66I					Lumpectomy			22	11		0			91E29BE2-6EE3-4313-A7DC-1CA5161A0DF2					No	YES		Core needle biopsy	YES	13	Negative
TCGA-B6-A0IC-01A					90	No axillary staging		56.91.0	Nationwide Children's Hospital	TCGA-B6-A0IC-F12613	CF95FD2E-C76A-41EB-9F33-EBE7067B8203	TCGA-B6-A0IC					Other		NO	22	1		0			3F90E942-DB1E-44CA-A95A-E308AC48EF35	Scheduled Follow-up Submission			Invasive Papillary	No	YES		Fine needle aspiration biopsy			Negative	Post (prior bilateral ovariectomy OR >12 mo since LMP with no prior hysterectomy)
TCGA-A2-A04V-01A	YES	NO	NO	NO	39	Sentinel node biopsy alone		56.91.0	Nationwide Children's Hospital	TCGA-A2-A04V-F10273	8A12F731-0D21-451D-AED9-2677F2356DE2	TCGA-A2-A04V					Simple Mastectomy		YES	22	18		0	1470		5DAFBA52-E8BA-4DD9-87E3-4976A6772B09					No	YES		Core needle biopsy		2	Negative	Pre (<6 months since LMP AND no prior bilateral ovariectomy AND not on estrogen replacement)
TCGA-GM-A2DI-01A					52	Sentinel node biopsy alone		177.74.0	Nationwide Children's Hospital	TCGA-GM-A2DI-F47089	64BBFF53-4A07-4474-8016-57DEE132EC2E	TCGA-GM-A2DI					Simple Mastectomy		YES	22	22		0		NO	CDE7E245-5C7F-4736-A2E9-EC7CECDA93CB					No	YES		Core needle biopsy	NO	9	Negative	Pre (<6 months since LMP AND no prior bilateral ovariectomy AND not on estrogen replacement)
TCGA-GM-A2DI-11A					52	Sentinel node biopsy alone		177.74.0	Nationwide Children's Hospital	TCGA-GM-A2DI-F47089	64BBFF53-4A07-4474-8016-57DEE132EC2E	TCGA-GM-A2DI					Simple Mastectomy		YES	22	22		0		NO	CDE7E245-5C7F-4736-A2E9-EC7CECDA93CB					No	YES		Core needle biopsy	NO	9	Negative	Pre (<6 months since LMP AND no prior bilateral ovariectomy AND not on estrogen replacement)
TCGA-5T-A9QA-01A					52	No axillary staging		379.35.0	Nationwide Children's Hospital	TCGA-5T-A9QA-F66889	5041DB15-D0C3-4364-8D32-850CD958C0BB	TCGA-5T-A9QA		3 Point Scale					NO	22	25		0			07AAA163-50FE-4064-ACC2-C127FAB16D2B				infiltrating ductal and mucinous	No	YES		Excisional Biopsy	NO
TCGA-E2-A14O-01A					76	Sentinel lymph node biopsy plus axillary dissection		85.86.0	Nationwide Children's Hospital	TCGA-E2-A14O-F18521	D8933DE8-A517-4142-9C1D-E9CB01F4932F	TCGA-E2-A14O					Modified Radical Mastectomy		NO	22	19		0		NO	FD52816A-FB98-4DD1-810F-422FA7728FF7	Scheduled Follow-up Submission				No	YES		Tumor resection		18	Negative	Post (prior bilateral ovariectomy OR >12 mo since LMP with no prior hysterectomy)
TCGA-A2-A0YG-01A					63	Axillary lymph node dissection alone		74.88.0	Nationwide Children's Hospital	TCGA-A2-A0YG-F16753	AE70B861-9D94-44E5-8818-90AA283FD9C6	TCGA-A2-A0YG					Lumpectomy		NO	22	16		0			44D8567D-6A98-43F6-A308-D2F1C063F07C	Scheduled Follow-up Submission				No	YES		Core needle biopsy		18	Negative	Post (prior bilateral ovariectomy OR >12 mo since LMP with no prior hysterectomy)
TCGA-AQ-A04J-01A					45	Axillary lymph node dissection alone		56.91.0	Nationwide Children's Hospital	TCGA-AQ-A04J-F21740	09FC391F-4113-4C17-8BDA-25158626688E	TCGA-AQ-A04J					Simple Mastectomy		NO	22	20		0			4E9BC795-374A-429E-9930-26FD3421A9D1	Scheduled Follow-up Submission				No	YES		Core needle biopsy		20	Negative	Pre (<6 months since LMP AND no prior bilateral ovariectomy AND not on estrogen replacement)
TCGA-BH-A0E1-01A					52	Sentinel lymph node biopsy plus axillary dissection		61.89.0	Nationwide Children's Hospital	TCGA-BH-A0E1-F4631	CFD1B195-8DD2-421F-B5EC-E88E05B12781	TCGA-BH-A0E1					Simple Mastectomy		NO	22	16		0			F68064D8-EE82-48FC-9CC1-A0F4144E42CD					No	YES		Core needle biopsy		17	Negative	Peri (6-12 months since last menstrual period)
TCGA-BH-A0E1-11A					52	Sentinel lymph node biopsy plus axillary dissection		61.89.0	Nationwide Children's Hospital	TCGA-BH-A0E1-F4631	CFD1B195-8DD2-421F-B5EC-E88E05B12781	TCGA-BH-A0E1					Simple Mastectomy		NO	22	16		0			F68064D8-EE82-48FC-9CC1-A0F4144E42CD					No	YES		Core needle biopsy		17	Negative	Peri (6-12 months since last menstrual period)
TCGA-EW-A1P1-01A	NO	NO	YES		68	Sentinel lymph node biopsy plus axillary dissection		120.77.0	Nationwide Children's Hospital	TCGA-EW-A1P1-F29115	1B13E198-7074-4211-9F1F-EDBD860D6F76	TCGA-EW-A1P1		3 Point Scale	3 Point Scale		Lumpectomy		NO	22	8	1200	0	1014	YES	6FB2617D-07DB-4D08-8B20-DB1A1FDF6B77	Scheduled Follow-up Submission				No	YES		Core needle biopsy		32	Negative	Post (prior bilateral ovariectomy OR >12 mo since LMP with no prior hysterectomy)				Negative
TCGA-GM-A2DB-01A					62	Sentinel node biopsy alone		177.74.0	Nationwide Children's Hospital	TCGA-GM-A2DB-F47156	5F9BC2B1-50F3-4A6F-9B76-6BE7330FCA84	TCGA-GM-A2DB					Lumpectomy		YES	22	22		0		NO	86AF9306-4F03-4161-A41F-C40C2FD8B4E3					No	YES		Core needle biopsy	NO	3	Negative	Post (prior bilateral ovariectomy OR >12 mo since LMP with no prior hysterectomy)
TCGA-C8-A26Y-01A					90			147.76.0	Nationwide Children's Hospital	TCGA-C8-A26Y-F70791	D698E40F-5055-4DF2-962D-C3BE9150CBE3	TCGA-C8-A26Y					Modified Radical Mastectomy			22	9		0			FAF99C0B-4589-4BFB-B189-6DB66C2DF057					No	YES		Tumor resection	NO		Negative	Post (prior bilateral ovariectomy OR >12 mo since LMP with no prior hysterectomy)
TCGA-C8-A12N-01A					58	Axillary lymph node dissection alone		85.86.0	Nationwide Children's Hospital	TCGA-C8-A12N-F20264	96DF27E9-D48D-4A01-8961-1CFFC6B18408	TCGA-C8-A12N					Other			22	9		0			33336649-D2D0-40B8-9CB0-846F217BB64D	Scheduled Follow-up Submission				No	YES	Patey's Surgery	Other method, specify:		10	Negative	Post (prior bilateral ovariectomy OR >12 mo since LMP with no prior hysterectomy)
TCGA-AR-A24R-01A					45	Sentinel lymph node biopsy plus axillary dissection		142.79.0	Nationwide Children's Hospital	TCGA-AR-A24R-F49499	7FD6DCC3-94BA-40B7-8949-A360B92F61D9	TCGA-AR-A24R					Other			22	2		0			D2EE8929-BBE7-423A-93E2-B3202BD9BFB1					No	YES		Core needle biopsy	NO	28	Negative	Pre (<6 months since LMP AND no prior bilateral ovariectomy AND not on estrogen replacement)
TCGA-D8-A27I-01A					58	Axillary lymph node dissection alone		147.76.0	Nationwide Children's Hospital	TCGA-D8-A27I-F29521	174B98DC-4E11-40CA-A49E-0EA85C0029E0	TCGA-D8-A27I					Modified Radical Mastectomy		NO	22	21		0		NO	D9F29F18-C89E-4350-BC48-64E3D0D5D7ED	Scheduled Follow-up Submission				No	YES		Core needle biopsy		10	Negative	Post (prior bilateral ovariectomy OR >12 mo since LMP with no prior hysterectomy)
TCGA-A8-A099-01A					76			47.98.0	Nationwide Children's Hospital	TCGA-A8-A099-F40552	B6F0CCAB-A857-4381-8721-9D235581ADA6	TCGA-A8-A099					Other			22	23		0			35F8E40C-73AF-475D-AC66-0F5235E884E8					No	YES			NO			Post (prior bilateral ovariectomy OR >12 mo since LMP with no prior hysterectomy)
TCGA-A8-A0A1-01A					84			47.98.0	Nationwide Children's Hospital			TCGA-A8-A0A1					Other			22			0			394051B3-7C1F-407E-BA8D-0FE901BA3E55					No	YES					Negative	Post (prior bilateral ovariectomy OR >12 mo since LMP with no prior hysterectomy)
TCGA-A2-A3Y0-01A					57	Axillary lymph node dissection alone		239.56.0	Nationwide Children's Hospital	TCGA-A2-A3Y0-F43305	F0E5AA9E-2FA1-4CB2-A39C-EEFDECF50948	TCGA-A2-A3Y0		3 Point Scale			Modified Radical Mastectomy		NO	22	16		0			3D790023-5FFB-4DDB-A1A5-2A6E3179A95E					No	YES		Core needle biopsy	NO	39	Close	Post (prior bilateral ovariectomy OR >12 mo since LMP with no prior hysterectomy)
TCGA-B6-A0IG-01A					50	Axillary lymph node dissection alone		56.91.0	Nationwide Children's Hospital	TCGA-B6-A0IG-F12616	8FD670AC-8E65-4365-8F5F-B23F906ED929	TCGA-B6-A0IG					Modified Radical Mastectomy		NO	22	2		0			9278990B-240F-427F-94E5-247DA0D95293	Scheduled Follow-up Submission				No	YES	Biopsy, NOS	Other method, specify:		16	Negative	Indeterminate (neither Pre or Postmenopausal)
TCGA-D8-A27W-01A					55	Axillary lymph node dissection alone		147.76.0	Nationwide Children's Hospital	TCGA-D8-A27W-F30107	12E2DB12-F8A5-49D9-A51C-012731462DE5	TCGA-D8-A27W					Modified Radical Mastectomy		NO	22	2		0		NO	200A1C37-22C9-4A26-8919-6897FB3A1FC3	Scheduled Follow-up Submission				No	YES		Fine needle aspiration biopsy		12	Negative	Post (prior bilateral ovariectomy OR >12 mo since LMP with no prior hysterectomy)
TCGA-AN-A0XP-01A					69			74.88.0	Nationwide Children's Hospital	TCGA-AN-A0XP-F68958	158CE98D-2791-4E1C-AC57-0A24BD75BEB7	TCGA-AN-A0XP								22	23		0		NO	DFFF33E2-2BA0-41FF-BD0A-CDBF99CFD624					No	YES		Tumor resection	YES	19	Negative	Post (prior bilateral ovariectomy OR >12 mo since LMP with no prior hysterectomy)
TCGA-W8-A86G-01A					66	Sentinel node biopsy alone		372.40.0	Nationwide Children's Hospital	TCGA-W8-A86G-F65574	A38C6D67-17D8-4B82-804F-1EA3A8D16D03	TCGA-W8-A86G	Negative	3 Point Scale	3 Point Scale	Other	Lumpectomy	Mastectomy	YES	22	25		0			9579C50A-D4B5-4914-A080-EF11FDAC67BF					No	YES		Core needle biopsy	NO	1	Negative	Post (prior bilateral ovariectomy OR >12 mo since LMP with no prior hysterectomy)
TCGA-GM-A2DL-01A					50	Sentinel node biopsy alone		177.74.0	Nationwide Children's Hospital	TCGA-GM-A2DL-F47098	050D20E4-BB66-4D0F-B205-E99C63577775	TCGA-GM-A2DL					Lumpectomy		YES	22	22		0		NO	94880826-2C07-41EB-A3D9-C6F2368E6558					No	YES		Core needle biopsy	NO	2	Negative	Peri (6-12 months since last menstrual period)
TCGA-E2-A159-01A					50	Sentinel node biopsy alone		85.86.0	Nationwide Children's Hospital	TCGA-E2-A159-F19115	0C4FDB82-9EF8-4D7E-9A24-4B151317F7F1	TCGA-E2-A159					Lumpectomy		NO	22	8		0		NO	6EB00F6D-9348-41A4-9443-57ABA56C6204	Scheduled Follow-up Submission				No	YES		Tumor resection		4	Negative	Pre (<6 months since LMP AND no prior bilateral ovariectomy AND not on estrogen replacement)
TCGA-BH-A0DP-01A					60	Sentinel node biopsy alone		61.89.0	Nationwide Children's Hospital	TCGA-BH-A0DP-F4538	76E54C1C-F786-46BA-8C0F-D377A4642890	TCGA-BH-A0DP					Simple Mastectomy		NO	22	16		0			95483D37-7D52-4FC3-95D5-383A31D0CB2D					No	YES		Core needle biopsy		4	Negative	Post (prior bilateral ovariectomy OR >12 mo since LMP with no prior hysterectomy)
TCGA-BH-A0DP-11A					60	Sentinel node biopsy alone		61.89.0	Nationwide Children's Hospital	TCGA-BH-A0DP-F4538	76E54C1C-F786-46BA-8C0F-D377A4642890	TCGA-BH-A0DP					Simple Mastectomy		NO	22	16		0			95483D37-7D52-4FC3-95D5-383A31D0CB2D					No	YES		Core needle biopsy		4	Negative	Post (prior bilateral ovariectomy OR >12 mo since LMP with no prior hysterectomy)
TCGA-A8-A08R-01A					52			56.91.0	Nationwide Children's Hospital			TCGA-A8-A08R					Other			22			0			9DBBED08-F520-4EF5-B568-C9F0D44FB147					No	YES					Negative	Post (prior bilateral ovariectomy OR >12 mo since LMP with no prior hysterectomy)
TCGA-D8-A1X5-01A					81	Axillary lymph node dissection alone		120.77.0	Nationwide Children's Hospital	TCGA-D8-A1X5-F29934	EB83DACE-75EE-47C9-A706-ED4628EBAC90	TCGA-D8-A1X5					Modified Radical Mastectomy			22	30		0		NO	64B4F696-DE2C-48B8-9DDE-8C1682C96B90	Scheduled Follow-up Submission				No	YES		Fine needle aspiration biopsy		16	Negative	Post (prior bilateral ovariectomy OR >12 mo since LMP with no prior hysterectomy)
TCGA-C8-A12O-01A					50	Axillary lymph node dissection alone		85.86.0	Nationwide Children's Hospital	TCGA-C8-A12O-F20261	0FF852B6-07CA-4E22-8B58-A6EC5D9BC503	TCGA-C8-A12O					Other			22	9		0			FB3937BE-2243-4E8F-81BA-FD39043752DD	Scheduled Follow-up Submission				No	YES	Patey's Surgery	Other method, specify:		10	Negative	Pre (<6 months since LMP AND no prior bilateral ovariectomy AND not on estrogen replacement)
TCGA-BH-A0WA-01A					82	Axillary lymph node dissection alone		74.88.0	Nationwide Children's Hospital	TCGA-BH-A0WA-F34068	B26AA90B-6D51-4807-902F-8E6B2E695140	TCGA-BH-A0WA					Other			22	29		0			23360DFB-2DE2-42C8-9C91-10965DAA7AD9	Scheduled Follow-up Submission				No	YES		Fine needle aspiration biopsy		3	Negative
TCGA-AR-A1AN-01A					46	Sentinel lymph node biopsy plus axillary dissection		96.80.0	Nationwide Children's Hospital	TCGA-AR-A1AN-F69273	D4512F43-4A80-4EAD-93CF-973446AA72BA	TCGA-AR-A1AN					Other		YES	22	31		0			90536E0E-1BDD-471F-BD7E-45F9158AC883					No	YES		Core needle biopsy	NO	5	Negative	Pre (<6 months since LMP AND no prior bilateral ovariectomy AND not on estrogen replacement)
TCGA-BH-A18R-01A					50			93.87.0	Nationwide Children's Hospital			TCGA-BH-A18R					Modified Radical Mastectomy			22			0		NO	C59C5173-2D71-4269-A9AC-D071B0A69B9A					No	YES		Incisional Biopsy		15	Negative
TCGA-BH-A18R-11A					50			93.87.0	Nationwide Children's Hospital			TCGA-BH-A18R					Modified Radical Mastectomy			22			0		NO	C59C5173-2D71-4269-A9AC-D071B0A69B9A					No	YES		Incisional Biopsy		15	Negative
TCGA-B6-A402-01A					47	Sentinel node biopsy alone		239.56.0	Nationwide Children's Hospital	TCGA-B6-A402-F59668	CE3A84EC-BBCB-4860-8564-F07B7D1F291A	TCGA-B6-A402		4 Point Scale	4 Point Scale		Lumpectomy		YES	22	3		0			E3C0C236-7504-479A-AEFB-395A6C645AD2					No	YES		Core needle biopsy	NO	3	Negative
TCGA-E9-A1RE-01A					74	Axillary lymph node dissection alone		136.77.0	Nationwide Children's Hospital	TCGA-E9-A1RE-F39532	3097477B-AE0C-423F-8D1B-82856ADEA544	TCGA-E9-A1RE					Modified Radical Mastectomy		NO	22	24		0		NO	9482A80D-B010-4754-9B97-12127BEE894C					No	YES		Cytology (e.g. Peritoneal or pleural fluid)	NO	10	Negative	Post (prior bilateral ovariectomy OR >12 mo since LMP with no prior hysterectomy)
TCGA-AQ-A04L-01A					48	Sentinel node biopsy alone		80.84.0	Nationwide Children's Hospital	TCGA-AQ-A04L-F35324	34C3837D-DC46-481C-B853-6E2BD80C7466	TCGA-AQ-A04L					Modified Radical Mastectomy		NO	22	24		0			3757E919-4EAF-4996-97ED-85ADDD40B68B					No	YES		Fine needle aspiration biopsy	NO	2	Negative	Peri (6-12 months since last menstrual period)
TCGA-AQ-A04L-01B					48	Sentinel node biopsy alone		80.84.0	Nationwide Children's Hospital	TCGA-AQ-A04L-F35324	34C3837D-DC46-481C-B853-6E2BD80C7466	TCGA-AQ-A04L					Modified Radical Mastectomy		NO	22	24		0			3757E919-4EAF-4996-97ED-85ADDD40B68B					No	YES		Fine needle aspiration biopsy	NO	2	Negative	Peri (6-12 months since last menstrual period)
TCGA-A2-A0CO-01A					85	Axillary lymph node dissection alone		227.61.0	Nationwide Children's Hospital	TCGA-A2-A0CO-F42395	D9046E4C-FEFF-41E2-BE64-6931E4173BA9	TCGA-A2-A0CO		3 Point Scale	3 Point Scale		Modified Radical Mastectomy		NO	22	18		0		NO	47AFF5DA-8019-4111-BE55-AFA8BED53698					No	YES		Core needle biopsy	NO	11	Positive	Post (prior bilateral ovariectomy OR >12 mo since LMP with no prior hysterectomy)
TCGA-AN-A0AR-01A					55	No axillary staging		47.98.0	Nationwide Children's Hospital	TCGA-AN-A0AR-F68946	07FE1A95-D842-4DF8-9EAA-36D34C7989DD	TCGA-AN-A0AR					Modified Radical Mastectomy		NO	22	23		0			C5AACF94-7079-4926-9D95-68CAD42AB000					No	YES		Tumor resection	YES	17	Negative	Pre (<6 months since LMP AND no prior bilateral ovariectomy AND not on estrogen replacement)
TCGA-AR-A0TQ-01A					27	Axillary lymph node dissection alone		72.91.0	Nationwide Children's Hospital	TCGA-AR-A0TQ-F49515	63DB2C7C-B641-40D5-97F2-2949A3CACF0D	TCGA-AR-A0TQ					Simple Mastectomy		NO	22	2		0			FC309984-1866-411A-A905-070C754C53F4					No	YES		Core needle biopsy		15	Negative	Pre (<6 months since LMP AND no prior bilateral ovariectomy AND not on estrogen replacement)
TCGA-BH-A1FH-01A					47			109.89.0	Nationwide Children's Hospital			TCGA-BH-A1FH					Modified Radical Mastectomy			22			0		YES	D8D15BD7-604C-4E29-BB12-E068E16AF582					No	YES		Core needle biopsy		13
TCGA-BH-A1FH-11B					47			109.89.0	Nationwide Children's Hospital			TCGA-BH-A1FH					Modified Radical Mastectomy			22			0		YES	D8D15BD7-604C-4E29-BB12-E068E16AF582					No	YES		Core needle biopsy		13
TCGA-AN-A04A-01A					36	No axillary staging		56.91.0	Nationwide Children's Hospital	TCGA-AN-A04A-F68973	7C41E6F7-07DD-4DFA-8EBB-82C1546E7788	TCGA-AN-A04A				Modified radical mastectomy	Simple Mastectomy		NO	22	24		0			40AB4C9F-85CD-4F27-8CAB-05EA6082CA92					No	YES		Tumor resection	YES	7	Positive	Peri (6-12 months since last menstrual period)
TCGA-E2-A1IH-01A					80	Sentinel node biopsy alone		109.89.0	Nationwide Children's Hospital	TCGA-E2-A1IH-F19960	65E9B5ED-CC0C-41F6-8985-1A9D0EF1712D	TCGA-E2-A1IH					Lumpectomy		NO	22	21		0		NO	FFA6746C-9F8C-4DF8-B673-1631FD13F57F	Scheduled Follow-up Submission				No	YES		Tumor resection		2	Negative	Post (prior bilateral ovariectomy OR >12 mo since LMP with no prior hysterectomy)
TCGA-BH-A1EV-01A					45			103.79.0	Nationwide Children's Hospital	TCGA-BH-A1EV-F59154	6934F0BA-FA6D-4451-9935-E84F316DC61A	TCGA-BH-A1EV					Modified Radical Mastectomy			22	1		0			040DF8DF-FD19-4EDB-8B55-8950D4C2CC07					No	YES		Fine needle aspiration biopsy	NO	10
TCGA-BH-A1EV-11A					45			103.79.0	Nationwide Children's Hospital	TCGA-BH-A1EV-F59154	6934F0BA-FA6D-4451-9935-E84F316DC61A	TCGA-BH-A1EV					Modified Radical Mastectomy			22	1		0			040DF8DF-FD19-4EDB-8B55-8950D4C2CC07					No	YES		Fine needle aspiration biopsy	NO	10
TCGA-A8-A0AD-01A					83			61.89.0	Nationwide Children's Hospital	TCGA-A8-A0AD-F40321	AA110D07-3B8D-423A-8609-0393506BEC0A	TCGA-A8-A0AD					Other			22	16		0			907D7031-B804-4C41-9140-1C59FFA3234D				lobular/ductal	No	YES			NO		Negative	Post (prior bilateral ovariectomy OR >12 mo since LMP with no prior hysterectomy)
TCGA-GM-A2DK-01A					58	Sentinel node biopsy alone		167.75.0	Nationwide Children's Hospital	TCGA-GM-A2DK-F47094	1C4E8267-609B-4503-AFC4-77F7B38531A0	TCGA-GM-A2DK					Lumpectomy		YES	22	22		0		NO	1C141EC7-E6E1-4B9C-BDD3-3E2258712017					No	YES		Core needle biopsy	NO	1	Negative	Post (prior bilateral ovariectomy OR >12 mo since LMP with no prior hysterectomy)
TCGA-E2-A1IU-01A					60	Sentinel node biopsy alone		120.77.0	Nationwide Children's Hospital	TCGA-E2-A1IU-F19974	24CBF8D6-4B40-4569-A40F-F3C906BEEA9D	TCGA-E2-A1IU					Simple Mastectomy		NO	22	4		0		NO	61CB3B3D-6E7F-497A-9050-C7D75578A9A3	Scheduled Follow-up Submission				No	YES		Tumor resection		11	Negative	Post (prior bilateral ovariectomy OR >12 mo since LMP with no prior hysterectomy)
TCGA-E2-A1IU-11A					60	Sentinel node biopsy alone		120.77.0	Nationwide Children's Hospital	TCGA-E2-A1IU-F19974	24CBF8D6-4B40-4569-A40F-F3C906BEEA9D	TCGA-E2-A1IU					Simple Mastectomy		NO	22	4		0		NO	61CB3B3D-6E7F-497A-9050-C7D75578A9A3	Scheduled Follow-up Submission				No	YES		Tumor resection		11	Negative	Post (prior bilateral ovariectomy OR >12 mo since LMP with no prior hysterectomy)
TCGA-A8-A07Z-01A					85			47.98.0	Nationwide Children's Hospital	TCGA-A8-A07Z-F40836	517EFC98-3027-495D-88B5-D50994A0F178	TCGA-A8-A07Z					Other			22	2		0			496054A9-1399-412C-95BA-DF4603138548					No	YES			NO		Negative	Post (prior bilateral ovariectomy OR >12 mo since LMP with no prior hysterectomy)
TCGA-A8-A06O-01A					60			47.98.0	Nationwide Children's Hospital	TCGA-A8-A06O-F40806	9AAAC44E-7751-40C8-84B7-D95B4899BABF	TCGA-A8-A06O					Other			22	1		0			AE9582EA-961D-4BB8-B9B7-109F3FFF09B0					No	YES			NO		Negative	Post (prior bilateral ovariectomy OR >12 mo since LMP with no prior hysterectomy)
TCGA-C8-A8HQ-01A					53	Axillary lymph node dissection alone		372.40.0	Nationwide Children's Hospital	TCGA-C8-A8HQ-F69879	4243CE27-CD57-4D7A-B76B-03869D2A4945	TCGA-C8-A8HQ					Modified Radical Mastectomy		NO	22	22		0			50FACFF2-5A1E-48B2-8DB8-7F5101ACFA3D					No	YES		Core needle biopsy	NO	7	Negative	Post (prior bilateral ovariectomy OR >12 mo since LMP with no prior hysterectomy)
TCGA-BH-A28Q-01A					46			147.76.0	Nationwide Children's Hospital	TCGA-BH-A28Q-F64272	5B9A0C32-1B0D-45AA-BD92-C67CD68D5DD6	TCGA-BH-A28Q					Modified Radical Mastectomy			22	28		0			4970D2C7-E07C-4A2F-A817-FB7B4B305284					No	YES		Fine needle aspiration biopsy	NO	18		Pre (<6 months since LMP AND no prior bilateral ovariectomy AND not on estrogen replacement)
TCGA-A2-A0YT-01A					56	Axillary lymph node dissection alone		74.88.0	Nationwide Children's Hospital	TCGA-A2-A0YT-F15768	11090CD1-89D2-476B-BC1F-AA586743C2A8	TCGA-A2-A0YT					Modified Radical Mastectomy		NO	22	30		0			34826CFD-A266-4663-98A9-393BFD9CE8A3	Scheduled Follow-up Submission				Yes	YES		Core needle biopsy		5	Negative	Post (prior bilateral ovariectomy OR >12 mo since LMP with no prior hysterectomy)
TCGA-E9-A1RF-01A					68	Axillary lymph node dissection alone		136.77.0	Nationwide Children's Hospital	TCGA-E9-A1RF-F48703	35166AFC-AAC8-4F95-931D-11660E40DDCF	TCGA-E9-A1RF					Modified Radical Mastectomy		NO	22	19		0		NO	4DC86321-75E7-4CB4-AD6E-844970BB5481					No	YES		Cytology (e.g. Peritoneal or pleural fluid)	YES	10	Negative	Post (prior bilateral ovariectomy OR >12 mo since LMP with no prior hysterectomy)
TCGA-E9-A1RF-11A					68	Axillary lymph node dissection alone		136.77.0	Nationwide Children's Hospital	TCGA-E9-A1RF-F48703	35166AFC-AAC8-4F95-931D-11660E40DDCF	TCGA-E9-A1RF					Modified Radical Mastectomy		NO	22	19		0		NO	4DC86321-75E7-4CB4-AD6E-844970BB5481					No	YES		Cytology (e.g. Peritoneal or pleural fluid)	YES	10	Negative	Post (prior bilateral ovariectomy OR >12 mo since LMP with no prior hysterectomy)
TCGA-C8-A12U-01A					46	Axillary lymph node dissection alone		85.86.0	Nationwide Children's Hospital	TCGA-C8-A12U-F20249	06835152-B8AC-4FE9-A8E6-873E5B07FD48	TCGA-C8-A12U					Other			22	9		0		NO	52FD3480-EABB-40A1-BE23-539FA73FCAE7	Scheduled Follow-up Submission				No	YES	Patey's Surgery	Other method, specify:		7	Negative	Pre (<6 months since LMP AND no prior bilateral ovariectomy AND not on estrogen replacement)
TCGA-AO-A1KO-01A					46	Sentinel lymph node biopsy plus axillary dissection		109.89.0	Nationwide Children's Hospital	TCGA-AO-A1KO-F20630	345F758B-4506-48DC-87A7-25B67862B7DC	TCGA-AO-A1KO		4 Point Scale	4 Point Scale		Simple Mastectomy		YES	22	20		0		NO	9AAC397F-CB7D-4A5A-9AB6-DB9889EBAD34	Scheduled Follow-up Submission				No	YES		Excisional Biopsy		19	Negative	Pre (<6 months since LMP AND no prior bilateral ovariectomy AND not on estrogen replacement)
TCGA-B6-A0WX-01A	NO	NO	NO		40	Axillary lymph node dissection alone		74.88.0	Nationwide Children's Hospital	TCGA-B6-A0WX-F15729	BA8B9EFE-3133-40B3-9336-0CD5C63B5D0A	TCGA-B6-A0WX					Modified Radical Mastectomy		NO	22	29		0	563		8ED34932-B01E-4F39-A82D-FC6BD8A042BD	Scheduled Follow-up Submission			Pleomorphic/lobular	No	YES		Excisional Biopsy		21	Negative	Pre (<6 months since LMP AND no prior bilateral ovariectomy AND not on estrogen replacement)
TCGA-GM-A4E0-01A					67	Sentinel lymph node biopsy plus axillary dissection		271.57.0	Nationwide Children's Hospital	TCGA-GM-A4E0-F47030	50501D80-A3CE-4BD5-AA63-FBFB3EB907A3	TCGA-GM-A4E0					Modified Radical Mastectomy		YES	22	21		0			E60EB4C3-B423-478F-BB83-FAF4597C801C					No	YES		Core needle biopsy	NO	22	Negative	Post (prior bilateral ovariectomy OR >12 mo since LMP with no prior hysterectomy)
TCGA-BH-A0AY-01A					62	Sentinel node biopsy alone		47.98.0	Nationwide Children's Hospital	TCGA-BH-A0AY-F15456	A54FAA28-CE61-4E7A-A5C4-2CC9FFE880CA	TCGA-BH-A0AY					Simple Mastectomy		NO	22	3		0			86DFFE5A-36F7-47CB-B895-AA5B848BB6B4	Scheduled Follow-up Submission				No	YES		Core needle biopsy		1	Negative	Post (prior bilateral ovariectomy OR >12 mo since LMP with no prior hysterectomy)
TCGA-BH-A0AY-11A					62	Sentinel node biopsy alone		47.98.0	Nationwide Children's Hospital	TCGA-BH-A0AY-F15456	A54FAA28-CE61-4E7A-A5C4-2CC9FFE880CA	TCGA-BH-A0AY					Simple Mastectomy		NO	22	3		0			86DFFE5A-36F7-47CB-B895-AA5B848BB6B4	Scheduled Follow-up Submission				No	YES		Core needle biopsy		1	Negative	Post (prior bilateral ovariectomy OR >12 mo since LMP with no prior hysterectomy)
TCGA-OL-A5RU-01A					63	Sentinel node biopsy alone		296.55.0	Nationwide Children's Hospital	TCGA-OL-A5RU-F56569	117AF3FA-5687-4518-936E-40CD09BB40E5	TCGA-OL-A5RU					Modified Radical Mastectomy			22	14		0			09384966-84A6-48DB-8FE4-9FD53A81FEA6					No	YES		Core needle biopsy	NO	15	Negative	Post (prior bilateral ovariectomy OR >12 mo since LMP with no prior hysterectomy)
TCGA-AO-A0JD-01A					59	Sentinel lymph node biopsy plus axillary dissection		61.89.0	Nationwide Children's Hospital	TCGA-AO-A0JD-F15487	A1246D11-43BB-492B-AE6E-FDB6790A8599	TCGA-AO-A0JD					Modified Radical Mastectomy		NO	22	22		0			B9D3B2CA-E0E9-4980-BD1E-C8525777DD09	Scheduled Follow-up Submission				No	YES		Core needle biopsy		27	Negative	Post (prior bilateral ovariectomy OR >12 mo since LMP with no prior hysterectomy)
TCGA-AC-A2QI-01A					76	Sentinel node biopsy alone		185.70.0	Nationwide Children's Hospital	TCGA-AC-A2QI-F57047	6AA0381B-1A09-4E7E-A968-8065C44EB313	TCGA-AC-A2QI					Other			22	28		0		NO	67183F78-2467-46CF-9620-37A3FA4B6355					No	YES		Core needle biopsy	NO	2	Negative	Post (prior bilateral ovariectomy OR >12 mo since LMP with no prior hysterectomy)
TCGA-BH-A0B5-01A					40			96.80.0	Nationwide Children's Hospital	TCGA-BH-A0B5-F59182	994E9DC9-8CDF-461E-A2DB-C42A64512AE8	TCGA-BH-A0B5					Modified Radical Mastectomy			22	2		0		NO	7F7FB2BE-F97D-4C8B-B515-CA1BDA52C1A6					No	YES		Fine needle aspiration biopsy	NO	24	Positive	Pre (<6 months since LMP AND no prior bilateral ovariectomy AND not on estrogen replacement)
TCGA-BH-A0B5-11A					40			96.80.0	Nationwide Children's Hospital	TCGA-BH-A0B5-F59182	994E9DC9-8CDF-461E-A2DB-C42A64512AE8	TCGA-BH-A0B5					Modified Radical Mastectomy			22	2		0		NO	7F7FB2BE-F97D-4C8B-B515-CA1BDA52C1A6					No	YES		Fine needle aspiration biopsy	NO	24	Positive	Pre (<6 months since LMP AND no prior bilateral ovariectomy AND not on estrogen replacement)
TCGA-AN-A0XV-01A					67	Axillary lymph node dissection alone		74.88.0	Nationwide Children's Hospital	TCGA-AN-A0XV-F68962	0DB9CDF6-70F8-4923-AF76-D187338FB3AE	TCGA-AN-A0XV			3 Point Scale				NO	22	23		0		NO	A4C7E3BF-558C-4000-AE1F-5CBA06611C35					No	YES		Tumor resection	YES	16	Negative	Post (prior bilateral ovariectomy OR >12 mo since LMP with no prior hysterectomy)
TCGA-E9-A295-01A					71	Axillary lymph node dissection alone		147.76.0	Nationwide Children's Hospital	TCGA-E9-A295-F35355	3DDA0B38-4114-4BCD-8EB4-4D82877CC1FC	TCGA-E9-A295					Modified Radical Mastectomy		YES	22	25		0			F5389288-E4C1-465D-B472-BD575B5D3E3D					No	YES		Tumor resection	YES	7	Negative	Post (prior bilateral ovariectomy OR >12 mo since LMP with no prior hysterectomy)
TCGA-C8-A275-01A					56			147.76.0	Nationwide Children's Hospital			TCGA-C8-A275					Other			22			0			505F4EC0-0DAC-4501-9D21-B5748AA7E31D					No	YES		Tumor resection			Negative	Post (prior bilateral ovariectomy OR >12 mo since LMP with no prior hysterectomy)
TCGA-E9-A1R7-01A					64	Axillary lymph node dissection alone		124.81.0	Nationwide Children's Hospital	TCGA-E9-A1R7-F62721	D71AEB4E-FB69-4AA9-8C01-AF812A2C7AEC	TCGA-E9-A1R7					Lumpectomy		NO	22	23		0		NO	A8AB7754-A764-4160-82DE-EA207EDDEFD0					No	YES		Cytology (e.g. Peritoneal or pleural fluid)	NO	10	Negative	Post (prior bilateral ovariectomy OR >12 mo since LMP with no prior hysterectomy)
TCGA-E9-A1R7-11A					64	Axillary lymph node dissection alone		124.81.0	Nationwide Children's Hospital	TCGA-E9-A1R7-F62721	D71AEB4E-FB69-4AA9-8C01-AF812A2C7AEC	TCGA-E9-A1R7					Lumpectomy		NO	22	23		0		NO	A8AB7754-A764-4160-82DE-EA207EDDEFD0					No	YES		Cytology (e.g. Peritoneal or pleural fluid)	NO	10	Negative	Post (prior bilateral ovariectomy OR >12 mo since LMP with no prior hysterectomy)
TCGA-BH-A0HP-01A					65	Axillary lymph node dissection alone		72.91.0	Nationwide Children's Hospital	TCGA-BH-A0HP-F4784	DD04D583-3871-4317-908D-8EDD22A879B7	TCGA-BH-A0HP					Modified Radical Mastectomy		NO	22	16		0			8CC122AB-A7B6-4B50-AB65-4F1BB9CDC9DA					No	YES		Core needle biopsy		17	Negative	Post (prior bilateral ovariectomy OR >12 mo since LMP with no prior hysterectomy)
TCGA-BH-A0DX-01A					62			85.86.0	Nationwide Children's Hospital	TCGA-BH-A0DX-F59135	982B9831-0BBC-4677-99EB-6A34B28D422C	TCGA-BH-A0DX					Other			22	1		0		NO	FCFC6DA6-A542-47E9-BE29-21280BCB2F31					No	YES		Core needle biopsy	NO	11	Negative	Post (prior bilateral ovariectomy OR >12 mo since LMP with no prior hysterectomy)
TCGA-A1-A0SN-01A					50	Sentinel lymph node biopsy plus axillary dissection		117.79.0	Nationwide Children's Hospital			TCGA-A1-A0SN					Lumpectomy			22			0			991FCC27-32FE-4340-8745-4F5FCAAF45CB					No	YES		Core needle biopsy		13	Negative	Post (prior bilateral ovariectomy OR >12 mo since LMP with no prior hysterectomy)
TCGA-AC-A2BK-01A					78	Axillary lymph node dissection alone		216.64.0	Nationwide Children's Hospital	TCGA-AC-A2BK-F43987	256CE2CD-BE4C-49CD-8395-1A4991708D69	TCGA-AC-A2BK					Modified Radical Mastectomy		NO	22	10		0		NO	7A6D1FEF-7AC2-4081-BFCE-D29F1E4DA95E					No	YES		Core needle biopsy	NO	23	Negative	Post (prior bilateral ovariectomy OR >12 mo since LMP with no prior hysterectomy)
TCGA-AC-A2BK-11A					78	Axillary lymph node dissection alone		216.64.0	Nationwide Children's Hospital	TCGA-AC-A2BK-F43987	256CE2CD-BE4C-49CD-8395-1A4991708D69	TCGA-AC-A2BK					Modified Radical Mastectomy		NO	22	10		0		NO	7A6D1FEF-7AC2-4081-BFCE-D29F1E4DA95E					No	YES		Core needle biopsy	NO	23	Negative	Post (prior bilateral ovariectomy OR >12 mo since LMP with no prior hysterectomy)
TCGA-E2-A1B0-01A					50	Sentinel lymph node biopsy plus axillary dissection		96.80.0	Nationwide Children's Hospital	TCGA-E2-A1B0-F19460	14D44CAA-26DC-4B41-B2A0-DC4A8A58BED3	TCGA-E2-A1B0					Modified Radical Mastectomy		NO	22	7		0		NO	928CA337-D322-4427-B462-15EB61CACBA9	Scheduled Follow-up Submission				No	YES		Tumor resection		28	Negative	Post (prior bilateral ovariectomy OR >12 mo since LMP with no prior hysterectomy)
TCGA-B6-A1KI-01A					63	Sentinel node biopsy alone		124.81.0	Nationwide Children's Hospital	TCGA-B6-A1KI-F15737	59D24E41-B9FE-49F2-8B2C-08589B98F220	TCGA-B6-A1KI					Other		NO	22	29		0		NO	AF6E8E8C-6389-4CF1-8171-E4D82A4FCEA7	Scheduled Follow-up Submission				No	YES		Core needle biopsy		1	Negative	Post (prior bilateral ovariectomy OR >12 mo since LMP with no prior hysterectomy)
TCGA-AO-A0JB-01A					50	Axillary lymph node dissection alone		61.89.0	Nationwide Children's Hospital	TCGA-AO-A0JB-F15485	4E6D473B-DBDC-4AB0-B7CA-6C8E595DCB23	TCGA-AO-A0JB					Modified Radical Mastectomy		NO	22	22		0			B89F92DB-4CC1-4CA0-AF9E-09F6D68F9DC9	Scheduled Follow-up Submission				No	YES		Core needle biopsy		14	Negative	Pre (<6 months since LMP AND no prior bilateral ovariectomy AND not on estrogen replacement)
TCGA-AC-A2FE-01A					62	Sentinel lymph node biopsy plus axillary dissection		185.70.0	Nationwide Children's Hospital	TCGA-AC-A2FE-F47723	D5ADEC6C-7EEA-4059-A611-D95C59BE08DD	TCGA-AC-A2FE					Modified Radical Mastectomy		NO	22	28		0			9BDBA69A-14C1-4912-9257-3F27BAE63E73					No	YES		Fine needle aspiration biopsy	NO	18	Negative	Post (prior bilateral ovariectomy OR >12 mo since LMP with no prior hysterectomy)
TCGA-AC-A2FE-11B					62	Sentinel lymph node biopsy plus axillary dissection		185.70.0	Nationwide Children's Hospital	TCGA-AC-A2FE-F47723	D5ADEC6C-7EEA-4059-A611-D95C59BE08DD	TCGA-AC-A2FE					Modified Radical Mastectomy		NO	22	28		0			9BDBA69A-14C1-4912-9257-3F27BAE63E73					No	YES		Fine needle aspiration biopsy	NO	18	Negative	Post (prior bilateral ovariectomy OR >12 mo since LMP with no prior hysterectomy)
TCGA-C8-A12Y-01A					44	Axillary lymph node dissection alone		93.87.0	Nationwide Children's Hospital	TCGA-C8-A12Y-F70839	BEEE8436-461C-4F8E-B7FC-6960B548AF37	TCGA-C8-A12Y					Other			22	9		0		NO	6E4339CB-A73E-45BB-920D-9F55FA9A21DF					No	YES	Patey's Surgery	Other method, specify:	NO	9	Negative	Pre (<6 months since LMP AND no prior bilateral ovariectomy AND not on estrogen replacement)
TCGA-BH-A0HX-01A					54	Sentinel lymph node biopsy plus axillary dissection		61.89.0	Nationwide Children's Hospital	TCGA-BH-A0HX-F4838	477758CF-349A-441F-B63C-93C9677D3415	TCGA-BH-A0HX					Simple Mastectomy		YES	22	16		0			F6B4C32B-A24D-4C18-9357-0BA2C750A498					No	YES		Core needle biopsy		24	Negative	Post (prior bilateral ovariectomy OR >12 mo since LMP with no prior hysterectomy)
TCGA-B6-A0IM-01A					75	Axillary lymph node dissection alone		56.91.0	Nationwide Children's Hospital	TCGA-B6-A0IM-F12623	2BD40A19-71A1-4898-94DA-8EFD7FC2F2A2	TCGA-B6-A0IM	Negative			Modified radical mastectomy	Lumpectomy		NO	22	2		0			D9D79616-64F6-4760-9CA1-B39781DF5722	Scheduled Follow-up Submission			Ductal/cribiform	No	YES		Fine needle aspiration biopsy		9	Positive	Post (prior bilateral ovariectomy OR >12 mo since LMP with no prior hysterectomy)
TCGA-AR-A1AH-01A					51	Axillary lymph node dissection alone		93.87.0	Nationwide Children's Hospital	TCGA-AR-A1AH-F69267	39F31D97-DBEF-45B5-BF5A-73B8859724B9	TCGA-AR-A1AH					Other			22	31		0			19114108-63CB-4680-B795-46C5F2D30D23					No	YES		Core needle biopsy	NO	9	Negative	Post (prior bilateral ovariectomy OR >12 mo since LMP with no prior hysterectomy)
TCGA-AN-A049-01A					62	No axillary staging		47.98.0	Nationwide Children's Hospital	TCGA-AN-A049-F68978	FE2AC366-DA1D-44C8-ACF7-B1703E8DAFC4	TCGA-AN-A049				Modified radical mastectomy	Simple Mastectomy		NO	22	24		0			17833DEE-134C-4673-9269-048250579FE7					No	YES		Tumor resection	YES	9	Positive	Post (prior bilateral ovariectomy OR >12 mo since LMP with no prior hysterectomy)
TCGA-BH-A0B4-01A					65	Axillary lymph node dissection alone		47.98.0	Nationwide Children's Hospital	TCGA-BH-A0B4-F15435	AE2D2C86-0F6F-4CD9-9D52-361A471B6676	TCGA-BH-A0B4					Modified Radical Mastectomy		NO	22	4		0			FFAC43F5-5A77-4431-87F6-26AB7480ADC1	Scheduled Follow-up Submission				No	YES		Core needle biopsy		10	Negative
TCGA-OL-A66K-01A					72	Sentinel node biopsy alone		305.51.0	Nationwide Children's Hospital	TCGA-OL-A66K-F58498	A7D35DF2-9B47-41B2-B62E-898F9B98D659	TCGA-OL-A66K					Simple Mastectomy			22	11		0			886423F5-04FF-4EB6-9436-5CE6B74B6DDC					No	YES		Core needle biopsy	NO	2	Negative	Post (prior bilateral ovariectomy OR >12 mo since LMP with no prior hysterectomy)
TCGA-E9-A1RH-01A					63	Axillary lymph node dissection alone		142.79.0	Nationwide Children's Hospital	TCGA-E9-A1RH-F39538	8ADAFC52-311D-493C-A40D-FBC3E4824415	TCGA-E9-A1RH					Lumpectomy		NO	22	24		0		NO	B9C3EC7B-26CA-40E0-8F84-31B277355C12					No	YES		Cytology (e.g. Peritoneal or pleural fluid)	NO	10	Negative	Post (prior bilateral ovariectomy OR >12 mo since LMP with no prior hysterectomy)
TCGA-E9-A1RH-11A					63	Axillary lymph node dissection alone		142.79.0	Nationwide Children's Hospital	TCGA-E9-A1RH-F39538	8ADAFC52-311D-493C-A40D-FBC3E4824415	TCGA-E9-A1RH					Lumpectomy		NO	22	24		0		NO	B9C3EC7B-26CA-40E0-8F84-31B277355C12					No	YES		Cytology (e.g. Peritoneal or pleural fluid)	NO	10	Negative	Post (prior bilateral ovariectomy OR >12 mo since LMP with no prior hysterectomy)
TCGA-BH-A0BD-01A					47	Sentinel lymph node biopsy plus axillary dissection		56.91.0	Nationwide Children's Hospital	TCGA-BH-A0BD-F15423	E292A040-7F71-48F6-83E4-1D0BF934EF28	TCGA-BH-A0BD					Other		NO	22	4		0			D94113C3-99C1-4D20-9AE7-4082949904FD	Scheduled Follow-up Submission				No	YES		Core needle biopsy		9	Negative	Pre (<6 months since LMP AND no prior bilateral ovariectomy AND not on estrogen replacement)
TCGA-AR-A2LE-01A					69	Sentinel node biopsy alone		167.75.0	Nationwide Children's Hospital	TCGA-AR-A2LE-F35164	D8AE0195-68C0-4365-B4AE-30D683A89E3F	TCGA-AR-A2LE					Other		YES	22	6		0		NO	8FCFBBD7-621C-4651-926C-F2629BC30FF0					No	YES		Core needle biopsy	NO	2	Negative	Post (prior bilateral ovariectomy OR >12 mo since LMP with no prior hysterectomy)
TCGA-BH-A0AW-01A					56	Axillary lymph node dissection alone		61.89.0	Nationwide Children's Hospital	TCGA-BH-A0AW-F15445	179764C8-B58C-4FF9-9AB7-830D6A91DEF9	TCGA-BH-A0AW					Lumpectomy		NO	22	3		0			353057F6-3A05-48AC-BDC7-FF3AE0A7F6F2	Scheduled Follow-up Submission				No	YES		Core needle biopsy		12	Negative	Post (prior bilateral ovariectomy OR >12 mo since LMP with no prior hysterectomy)
TCGA-A2-A0YK-01A					61	Sentinel node biopsy alone		74.88.0	Nationwide Children's Hospital	TCGA-A2-A0YK-F16750	5352B4DE-D0F2-4460-A22F-4D82A51444FE	TCGA-A2-A0YK					Simple Mastectomy		YES	22	16		0			530EBD49-4C79-4EE0-A211-A139EF8277A4	Scheduled Follow-up Submission				No	YES		Core needle biopsy		3	Close	Post (prior bilateral ovariectomy OR >12 mo since LMP with no prior hysterectomy)
TCGA-GM-A3NY-01A					72	Axillary lymph node dissection alone		216.64.0	Nationwide Children's Hospital	TCGA-GM-A3NY-F40403	055BBB55-226C-4908-8773-39A4E65A9E37	TCGA-GM-A3NY					Lumpectomy		NO	22	19		0		NO	734BDA5C-2FD4-4CAF-A895-010C07225D3C					No	YES		Core needle biopsy	NO	13	Negative	Post (prior bilateral ovariectomy OR >12 mo since LMP with no prior hysterectomy)
TCGA-D8-A1X7-01A					40	Axillary lymph node dissection alone		124.81.0	Nationwide Children's Hospital	TCGA-D8-A1X7-F29985	DBB236CA-AAC6-48BD-B702-95BA93EBE283	TCGA-D8-A1X7					Simple Mastectomy			22	31		0		NO	6E41BEF8-7A03-4F1A-B60D-ABF0203B7F27	Scheduled Follow-up Submission			Ductal partially papillary	No	YES		Fine needle aspiration biopsy		3	Negative	Pre (<6 months since LMP AND no prior bilateral ovariectomy AND not on estrogen replacement)
TCGA-A8-A07R-01A					80			56.91.0	Nationwide Children's Hospital			TCGA-A8-A07R					Other			22			0			6F35FB1E-C6EB-4652-B764-6CADB3746725					No	YES					Positive
TCGA-A2-A0CT-01A					71	Sentinel node biopsy alone		61.89.0	Nationwide Children's Hospital	TCGA-A2-A0CT-F13730	E5069DEC-D655-42B1-81A6-4F008FC9EF78	TCGA-A2-A0CT					Simple Mastectomy		YES	22	9		0			172B825D-7A5C-4541-8190-33207AF474F9	Scheduled Follow-up Submission				No	YES		Core needle biopsy		2	Negative	Post (prior bilateral ovariectomy OR >12 mo since LMP with no prior hysterectomy)
TCGA-AR-A1AY-01A					65	Sentinel lymph node biopsy plus axillary dissection		96.80.0	Nationwide Children's Hospital	TCGA-AR-A1AY-F49482	E5648A84-5439-451B-A1FB-234DA91B8F76	TCGA-AR-A1AY					Other		YES	22	2		0			B4E0EC92-4482-4F1B-A357-91FBDA7436E3					No	YES		Core needle biopsy	NO	4	Negative	Post (prior bilateral ovariectomy OR >12 mo since LMP with no prior hysterectomy)
TCGA-A2-A25E-01A					34	Axillary lymph node dissection alone		142.79.0	Nationwide Children's Hospital	TCGA-A2-A25E-F44982	6AAA3968-F33A-48E5-AFBE-404BF56B0F02	TCGA-A2-A25E					Modified Radical Mastectomy		NO	22	2		0		NO	20F615B9-5608-468C-A71D-C2C6B9BFB18A					No	YES		Excisional Biopsy	NO	10	Negative	Pre (<6 months since LMP AND no prior bilateral ovariectomy AND not on estrogen replacement)
TCGA-BH-A42T-01A					75	Sentinel node biopsy alone		255.57.0	Nationwide Children's Hospital	TCGA-BH-A42T-F61922	94A68C9F-6AE9-4265-8FB9-C05BC75D0B91	TCGA-BH-A42T					Simple Mastectomy			22	10		0			DC398C82-C26A-4870-8575-DB47724663D5					No	YES		Core needle biopsy	NO	2	Negative	Post (prior bilateral ovariectomy OR >12 mo since LMP with no prior hysterectomy)
TCGA-EW-A1P7-01A	YES	NO	YES		59	Sentinel node biopsy alone		117.79.0	Nationwide Children's Hospital	TCGA-EW-A1P7-F29118	19E7F481-84A1-4837-B990-B4172DE0DBD5	TCGA-EW-A1P7		3 Point Scale	3 Point Scale		Lumpectomy		YES	22	8	793	0	729	NO	E0AEA5E0-A2B8-4877-B907-6705957DCAF9	Scheduled Follow-up Submission				No	YES		Core needle biopsy		2	Negative	Post (prior bilateral ovariectomy OR >12 mo since LMP with no prior hysterectomy)
TCGA-A2-A0CM-01A	YES	NO	NO		40	Sentinel node biopsy alone		56.91.0	Nationwide Children's Hospital	TCGA-A2-A0CM-F2013	5609C4A1-D006-4EAF-B197-174CAF31D43E	TCGA-A2-A0CM					Simple Mastectomy		YES	22	6		0	382		8EE98F88-93EC-40F2-951A-5079FAC19646					No	YES		Excisional Biopsy		1	Negative	Pre (<6 months since LMP AND no prior bilateral ovariectomy AND not on estrogen replacement)
TCGA-E9-A243-01A					52	Axillary lymph node dissection alone		142.79.0	Nationwide Children's Hospital	TCGA-E9-A243-F56656	92CEDE74-3DBC-4157-911C-633BA5EDB140	TCGA-E9-A243					Lumpectomy		NO	22	18		0		NO	B0D8F78C-3105-424B-B8C0-6A045C7FFDBD					No	YES		Cytology (e.g. Peritoneal or pleural fluid)	YES	10	Negative	Peri (6-12 months since last menstrual period)
TCGA-B6-A0IN-01A	YES		NO		45	No axillary staging		56.91.0	Nationwide Children's Hospital	TCGA-B6-A0IN-F12625	B47C325B-7239-402E-8708-8C6DE45E6459	TCGA-B6-A0IN	Negative			Modified radical mastectomy	Other		NO	22	2		0	1412		420C3D65-5267-4FB1-A89D-3E26421B2B82	Scheduled Follow-up Submission			Ductal with mucinous features	No	YES		Fine needle aspiration biopsy			Positive	Indeterminate (neither Pre or Postmenopausal)
TCGA-A2-A0CU-01A					73	Sentinel node biopsy alone		56.91.0	Nationwide Children's Hospital	TCGA-A2-A0CU-F13735	99B03F76-5B6B-4C3C-899F-D63D8FC39C5D	TCGA-A2-A0CU					Simple Mastectomy		YES	22	10		0			80503D14-2668-420F-BA39-FA22B7124CA6	Scheduled Follow-up Submission				No	YES		Core needle biopsy		1	Close	Post (prior bilateral ovariectomy OR >12 mo since LMP with no prior hysterectomy)
TCGA-E9-A1N5-01A					45	Axillary lymph node dissection alone		120.77.0	Nationwide Children's Hospital	TCGA-E9-A1N5-F39765	B4847252-8EFC-42E5-A862-992780803AD3	TCGA-E9-A1N5							NO	22	1		0		NO	1FAE454F-5624-40C5-A7EC-2D2714376D91				Infiltrating ductal and lobular carcinoma	No	YES		Tumor resection	NO	11	Negative	Post (prior bilateral ovariectomy OR >12 mo since LMP with no prior hysterectomy)
TCGA-E9-A1N5-11A					45	Axillary lymph node dissection alone		120.77.0	Nationwide Children's Hospital	TCGA-E9-A1N5-F39765	B4847252-8EFC-42E5-A862-992780803AD3	TCGA-E9-A1N5							NO	22	1		0		NO	1FAE454F-5624-40C5-A7EC-2D2714376D91				Infiltrating ductal and lobular carcinoma	No	YES		Tumor resection	NO	11	Negative	Post (prior bilateral ovariectomy OR >12 mo since LMP with no prior hysterectomy)
TCGA-B6-A0WT-01A	YES	NO	YES		61	Axillary lymph node dissection alone		74.88.0	Nationwide Children's Hospital	TCGA-B6-A0WT-F15728	7B8507DD-57BE-4892-89F5-CE354094972F	TCGA-B6-A0WT					Modified Radical Mastectomy		NO	22	29	3862	0	3862		1DA7595C-8861-4F25-AA03-0A0E430DFFC0	Scheduled Follow-up Submission				No	YES		Fine needle aspiration biopsy		15	Negative	Post (prior bilateral ovariectomy OR >12 mo since LMP with no prior hysterectomy)	2+	image cytometry		Positive							Other Reporting Scale
TCGA-AC-A3TM-01A					50	Sentinel node biopsy alone		227.61.0	Nationwide Children's Hospital	TCGA-AC-A3TM-F60193	56C9B648-1452-4AC4-BD75-E1EF3F85A933	TCGA-AC-A3TM					Simple Mastectomy		YES	22	31		0		NO	AA4E38E7-80CF-4B69-AC4F-F85000A85446					No	YES		Core needle biopsy	NO	4	Negative	Peri (6-12 months since last menstrual period)
TCGA-AQ-A04H-01B					61	Axillary lymph node dissection alone		80.84.0	Nationwide Children's Hospital	TCGA-AQ-A04H-F35322	E5147793-FAA6-44C5-BE7E-D11656CD8119	TCGA-AQ-A04H					Modified Radical Mastectomy		NO	22	24		0			99064F06-5235-45A2-A9CA-868AA9F3E971					No	YES		Core needle biopsy	NO	15	Negative	Post (prior bilateral ovariectomy OR >12 mo since LMP with no prior hysterectomy)
TCGA-BH-A42U-01A					80			255.57.0	Nationwide Children's Hospital	TCGA-BH-A42U-F61923	19515634-4B7A-46FC-8FFD-C9C2EB15C93A	TCGA-BH-A42U					Simple Mastectomy			22	10		0			714C784A-3E85-402C-ADDE-BDCF3B40455D					No	YES		Core needle biopsy	NO	1	Negative	Post (prior bilateral ovariectomy OR >12 mo since LMP with no prior hysterectomy)
TCGA-BH-A0B6-01A					47			185.70.0	Nationwide Children's Hospital	TCGA-BH-A0B6-F61943	DBFF7E03-09CD-4687-B14C-277D6E8073C5	TCGA-BH-A0B6					Other			22	10		0		NO	5C55F987-B24F-4C55-8C85-E6E6E9CB167D					Yes	YES		Fine needle aspiration biopsy	NO	4	Negative
TCGA-A2-A0EP-01A					56	Sentinel node biopsy alone		234.54.0	Nationwide Children's Hospital	TCGA-A2-A0EP-F42402	DE19DCC9-C5D2-4C47-812D-3EA19E28A675	TCGA-A2-A0EP		3 Point Scale			Simple Mastectomy		YES	22	18		0			194DBD95-B13F-4956-9BCA-B61DC9820C16					No	YES		Core needle biopsy	NO	1	Negative	Post (prior bilateral ovariectomy OR >12 mo since LMP with no prior hysterectomy)
TCGA-AC-A7VC-01A					56	Sentinel node biopsy alone		360.43.0	Nationwide Children's Hospital			TCGA-AC-A7VC					Simple Mastectomy		YES	22			0			B306452C-469F-42DF-A4D5-CDBE6FFBF617					No	YES		Tumor resection		1	Negative	Post (prior bilateral ovariectomy OR >12 mo since LMP with no prior hysterectomy)
TCGA-A2-A0T2-01A	NO	NO		NO	66	Axillary lymph node dissection alone		72.91.0	Nationwide Children's Hospital	TCGA-A2-A0T2-F3706	A366E180-A36C-447C-BDDE-931193A02AA4	TCGA-A2-A0T2					Modified Radical Mastectomy		NO	22	12		0			0206F393-8E94-4A12-9703-E54008B7F085					No	YES		Core needle biopsy		14	Close	Post (prior bilateral ovariectomy OR >12 mo since LMP with no prior hysterectomy)
TCGA-A8-A06P-01A					63			47.98.0	Nationwide Children's Hospital	TCGA-A8-A06P-F40814	F2C11286-6956-4C14-9C00-EE235CF900A8	TCGA-A8-A06P					Other			22	2		0			469C300C-70FD-415A-B337-19F6BD589BCB					No	YES			NO		Negative	Post (prior bilateral ovariectomy OR >12 mo since LMP with no prior hysterectomy)
TCGA-AN-A04C-01A					51	Axillary lymph node dissection alone		56.91.0	Nationwide Children's Hospital	TCGA-AN-A04C-F68974	6E0AB9FC-6CD3-4762-AD22-CCA478E6C580	TCGA-AN-A04C				Modified radical mastectomy	Simple Mastectomy		NO	22	24		0			7A30D3E4-AC2F-479A-BDE5-849C19B033D8					No	YES		Tumor resection	YES	15	Positive	Post (prior bilateral ovariectomy OR >12 mo since LMP with no prior hysterectomy)
TCGA-E2-A10E-01A					64	Sentinel lymph node biopsy plus axillary dissection		80.84.0	Nationwide Children's Hospital	TCGA-E2-A10E-F17248	B250E415-A582-4263-A230-F81B31F7F5F5	TCGA-E2-A10E					Simple Mastectomy		NO	22	26		0			055E68A9-8ADE-4DF6-98C6-A73DFB51A599	Scheduled Follow-up Submission				No	YES		Core needle biopsy		21	Negative	Post (prior bilateral ovariectomy OR >12 mo since LMP with no prior hysterectomy)
TCGA-B6-A0RQ-01A					68	Axillary lymph node dissection alone		85.86.0	Nationwide Children's Hospital	TCGA-B6-A0RQ-F13787	A826EFB1-9FF7-48D1-9C56-36E5A2747CA7	TCGA-B6-A0RQ	Negative				Other		NO	22	12		0			14D16F8F-31EB-43D1-8772-6C8F28CFB48B	Scheduled Follow-up Submission				No	YES		Fine needle aspiration biopsy		14		Post (prior bilateral ovariectomy OR >12 mo since LMP with no prior hysterectomy)
TCGA-A2-A0T3-01A					37	Sentinel lymph node biopsy plus axillary dissection		85.86.0	Nationwide Children's Hospital	TCGA-A2-A0T3-F59384	7449E8A7-2B95-489D-BA42-16889AC8E023	TCGA-A2-A0T3	Negative	3 Point Scale	3 Point Scale	Other	Lumpectomy	Margin resection	YES	22	12		0		NO	ED6FF38B-3B37-42D3-A461-FE1E8020140F					No	YES		Core needle biopsy	NO	13	Positive	Pre (<6 months since LMP AND no prior bilateral ovariectomy AND not on estrogen replacement)
TCGA-EW-A1J2-01A					50	Sentinel lymph node biopsy plus axillary dissection		109.89.0	Nationwide Children's Hospital	TCGA-EW-A1J2-F21544	D0492C5F-C48F-4FF0-92F1-074003210DFE	TCGA-EW-A1J2		3 Point Scale	3 Point Scale		Other		YES	22	6		0		NO	4AFDDC8A-9347-411E-B941-037334ABF06F	Scheduled Follow-up Submission				No	YES		Core needle biopsy		21	Negative	Pre (<6 months since LMP AND no prior bilateral ovariectomy AND not on estrogen replacement)
TCGA-E2-A1LS-01A					46	Sentinel node biopsy alone		136.77.0	Nationwide Children's Hospital	TCGA-E2-A1LS-F70016	D73A246D-93CE-4E3C-8364-A243EFA91C86	TCGA-E2-A1LS					Simple Mastectomy		NO	22	9		0		NO	D9D3D5DA-360B-4508-B1BF-A44DC82D96CD					No	YES		Tumor resection	NO	5	Negative	Pre (<6 months since LMP AND no prior bilateral ovariectomy AND not on estrogen replacement)
TCGA-E2-A1LS-11A					46	Sentinel node biopsy alone		136.77.0	Nationwide Children's Hospital	TCGA-E2-A1LS-F70016	D73A246D-93CE-4E3C-8364-A243EFA91C86	TCGA-E2-A1LS					Simple Mastectomy		NO	22	9		0		NO	D9D3D5DA-360B-4508-B1BF-A44DC82D96CD					No	YES		Tumor resection	NO	5	Negative	Pre (<6 months since LMP AND no prior bilateral ovariectomy AND not on estrogen replacement)
TCGA-A7-A6VV-01A					51	Sentinel lymph node biopsy plus axillary dissection		338.46.0	Nationwide Children's Hospital	TCGA-A7-A6VV-F57249	2A10E9C7-16B5-4CDC-8548-D21B927922EE	TCGA-A7-A6VV					Modified Radical Mastectomy		NO	22	6		0			69EB518E-9405-4CD1-A9CB-2502706A2559					No	YES		Core needle biopsy	NO	5	Negative	Peri (6-12 months since last menstrual period)
TCGA-A2-A0EQ-01A					64	Other (specify)	Sentinel lymph node and non-sentinel lymph node biopsy	56.91.0	Nationwide Children's Hospital	TCGA-A2-A0EQ-F13720	0D4DC400-90B0-4475-AECB-5547B6CA8BFF	TCGA-A2-A0EQ	Negative			Lumpectomy	Lumpectomy		YES	22	13		0			16F3C4D5-8148-413A-A09B-8536140E3DE0	Scheduled Follow-up Submission				No	YES		Core needle biopsy		2	Positive	Post (prior bilateral ovariectomy OR >12 mo since LMP with no prior hysterectomy)
TCGA-A2-A0CZ-01A					46	Sentinel node biopsy alone		56.91.0	Nationwide Children's Hospital	TCGA-A2-A0CZ-F13728	A104937A-EABD-4777-8D6C-1EC71D882F19	TCGA-A2-A0CZ					Simple Mastectomy		YES	22	10		0			360752F7-E282-47CA-AD9C-62BD8EAB6349	Scheduled Follow-up Submission				No	YES		Core needle biopsy		2	Positive	Peri (6-12 months since last menstrual period)
TCGA-GM-A2DC-01A					57	Axillary lymph node dissection alone		177.74.0	Nationwide Children's Hospital	TCGA-GM-A2DC-F47061	6AC27496-A61A-402E-BF63-5AF1D989727E	TCGA-GM-A2DC					Lumpectomy		NO	22	22		0		NO	3717A8D1-2FD1-4984-A79A-0F77C873E4DE					No	YES		Core needle biopsy	NO	21	Negative	Post (prior bilateral ovariectomy OR >12 mo since LMP with no prior hysterectomy)
TCGA-A8-A08A-01A					89			47.98.0	Nationwide Children's Hospital			TCGA-A8-A08A					Other			22			0			C8F56E49-1ADE-488C-AA83-B34F7C453841					No	YES					Negative	Post (prior bilateral ovariectomy OR >12 mo since LMP with no prior hysterectomy)
TCGA-A2-A0T0-01A					59	Axillary lymph node dissection alone		72.91.0	Nationwide Children's Hospital	TCGA-A2-A0T0-F13944	B0DC7631-8558-431C-B56D-B8C9C74C29F5	TCGA-A2-A0T0					Lumpectomy		NO	22	18		0			0AD2B86F-E0D6-410C-AEB0-C29CBA7BC61B	Scheduled Follow-up Submission				No	YES		Core needle biopsy		14	Negative	Post (prior bilateral ovariectomy OR >12 mo since LMP with no prior hysterectomy)
TCGA-D8-A147-01A					45	Sentinel node biopsy alone		85.86.0	Nationwide Children's Hospital	TCGA-D8-A147-F20737	6B778912-AC2E-4C50-A3F5-4D28049BE764	TCGA-D8-A147					Lumpectomy			22	14		0			F212BE44-B1EE-4470-8726-6E94DD79FF2E	Scheduled Follow-up Submission				No	YES		Tumor resection		1	Negative	Indeterminate (neither Pre or Postmenopausal)
TCGA-BH-A1FJ-01A					66			109.89.0	Nationwide Children's Hospital			TCGA-BH-A1FJ					Modified Radical Mastectomy			22			0			E8FE2604-9F55-4F0D-89F4-F5E700CCA937					No	YES		Core needle biopsy		35
TCGA-BH-A1FJ-11B					66			109.89.0	Nationwide Children's Hospital			TCGA-BH-A1FJ					Modified Radical Mastectomy			22			0			E8FE2604-9F55-4F0D-89F4-F5E700CCA937					No	YES		Core needle biopsy		35
TCGA-A2-A4RW-01A					49	Axillary lymph node dissection alone		271.57.0	Nationwide Children's Hospital	TCGA-A2-A4RW-F59123	33B06046-3374-42DE-8585-2C4E3130E18B	TCGA-A2-A4RW		3 Point Scale	3 Point Scale		Modified Radical Mastectomy		NO	22	1		0			900C0B48-C293-4066-9A23-B4D8FA785947					No	YES		Core needle biopsy	YES	27	Negative	Pre (<6 months since LMP AND no prior bilateral ovariectomy AND not on estrogen replacement)
TCGA-AC-A2FB-01A					65	Sentinel node biopsy alone		155.74.0	Nationwide Children's Hospital	TCGA-AC-A2FB-F45574	64865AFC-B952-4D29-AEA3-BF902B430461	TCGA-AC-A2FB		3 Point Scale	3 Point Scale		Simple Mastectomy		NO	22	17		0		NO	DEEBEEE9-AACC-4FF4-AFD9-365BA6C9C7F7					No	YES		Core needle biopsy	NO	1	Negative
TCGA-AC-A2FB-11A					65	Sentinel node biopsy alone		155.74.0	Nationwide Children's Hospital	TCGA-AC-A2FB-F45574	64865AFC-B952-4D29-AEA3-BF902B430461	TCGA-AC-A2FB		3 Point Scale	3 Point Scale		Simple Mastectomy		NO	22	17		0		NO	DEEBEEE9-AACC-4FF4-AFD9-365BA6C9C7F7					No	YES		Core needle biopsy	NO	1	Negative
TCGA-A2-A0YL-01A					48	Sentinel lymph node biopsy plus axillary dissection		74.88.0	Nationwide Children's Hospital	TCGA-A2-A0YL-F59387	1DAD0270-FD03-455C-9A03-28C55A7DC2B7	TCGA-A2-A0YL					Simple Mastectomy		YES	22	12		0			D34CF602-46C3-4F1F-9FD5-4FCA80B56688					No	YES		Core needle biopsy	NO	29	Negative	Pre (<6 months since LMP AND no prior bilateral ovariectomy AND not on estrogen replacement)
TCGA-BH-A0H6-01A					82	No axillary staging		61.89.0	Nationwide Children's Hospital	TCGA-BH-A0H6-F4711	529564A6-8E4A-4B86-A79C-43009E0AB551	TCGA-BH-A0H6					Other		NO	22	16		0			8BE288CE-BB4C-4F75-BB36-BD3F225F71B9					No	YES		Core needle biopsy		0	Negative	Post (prior bilateral ovariectomy OR >12 mo since LMP with no prior hysterectomy)
TCGA-E9-A22E-01A					56	Axillary lymph node dissection alone		136.77.0	Nationwide Children's Hospital	TCGA-E9-A22E-F55571	71C2365F-67A1-447E-87BF-BFFF492E00E9	TCGA-E9-A22E							YES	22	9		0		NO	CBD754D8-F040-4FA8-86DA-7D4CF5EE0941					No	YES		Tumor resection	NO	10	Negative	Post (prior bilateral ovariectomy OR >12 mo since LMP with no prior hysterectomy)
TCGA-AR-A0U1-01A					36	Sentinel lymph node biopsy plus axillary dissection		85.86.0	Nationwide Children's Hospital	TCGA-AR-A0U1-F49477	E66A8970-F7F3-4E60-BDA5-3E9DC9624B3A	TCGA-AR-A0U1					Other		NO	22	2		0			D3DC06BC-6C80-488E-B326-BC0DAB97251D					No	YES		Fine needle aspiration biopsy		31	Negative	Pre (<6 months since LMP AND no prior bilateral ovariectomy AND not on estrogen replacement)
TCGA-AO-A03L-01A					34	Sentinel lymph node biopsy plus axillary dissection		61.89.0	Nationwide Children's Hospital	TCGA-AO-A03L-F19390	CC654247-3426-49B3-B47E-C503B40F898C	TCGA-AO-A03L					Modified Radical Mastectomy		NO	22	12		0			902EC5D1-474C-4CDE-BCEC-332AA5BF72FB	Scheduled Follow-up Submission				No	YES		Core needle biopsy		17	Negative	Pre (<6 months since LMP AND no prior bilateral ovariectomy AND not on estrogen replacement)
TCGA-BH-A0HN-01A					67	Sentinel node biopsy alone		72.91.0	Nationwide Children's Hospital	TCGA-BH-A0HN-F4811	979C6837-237A-4101-B902-FBDC71C7C474	TCGA-BH-A0HN	Negative			Mastectomy NOS	Other		NO	22	16		0			500EBCC4-D28B-4429-8C7A-F5109E5C35D8					No	YES		Core needle biopsy		2	Positive	Post (prior bilateral ovariectomy OR >12 mo since LMP with no prior hysterectomy)
TCGA-S3-A6ZG-01A					71	Sentinel node biopsy alone		334.46.0	Nationwide Children's Hospital	TCGA-S3-A6ZG-F63645	17174B64-048E-4778-9D5E-70492306C048	TCGA-S3-A6ZG		3 Point Scale	3 Point Scale		Lumpectomy		YES	22	27		0			8F35371F-8667-45F0-AD34-053B78985B7F				Invasive mixed ductal and lobular carcinoma	No	YES		Excisional Biopsy	NO	3	Negative	Post (prior bilateral ovariectomy OR >12 mo since LMP with no prior hysterectomy)
TCGA-AQ-A54O-01A					51	Sentinel lymph node biopsy plus axillary dissection		271.57.0	Nationwide Children's Hospital	TCGA-AQ-A54O-F55731	8B3E15A7-7C5B-4B61-869F-74A0E7751612	TCGA-AQ-A54O					Simple Mastectomy		YES	22	14		0			883C6347-0A90-4CBE-8257-DADCFA09ACBF					No	YES		Fine needle aspiration biopsy	NO	14	Negative
TCGA-A2-A1FZ-01A					63	Sentinel node biopsy alone		120.77.0	Nationwide Children's Hospital	TCGA-A2-A1FZ-F20803	6FB6D566-9B81-4637-9760-6071E917078B	TCGA-A2-A1FZ		3 Point Scale	3 Point Scale		Simple Mastectomy		YES	22	9		0		NO	95878190-C8A5-492F-87B1-CEED1181ECD8	Scheduled Follow-up Submission				No	YES		Core needle biopsy		3	Negative	Post (prior bilateral ovariectomy OR >12 mo since LMP with no prior hysterectomy)
TCGA-E2-A1IJ-01A					57	Sentinel node biopsy alone		117.79.0	Nationwide Children's Hospital	TCGA-E2-A1IJ-F19950	410FB9DE-FA2F-41B4-9C9A-584E963EA019	TCGA-E2-A1IJ		3 Point Scale	3 Point Scale		Lumpectomy		NO	22	21		0		NO	364AE0EA-283B-4A6E-A789-EACD81C275C4	Scheduled Follow-up Submission				No	YES		Tumor resection		3	Negative	Post (prior bilateral ovariectomy OR >12 mo since LMP with no prior hysterectomy)
TCGA-A2-A1G1-01A					85	Sentinel lymph node biopsy plus axillary dissection		109.89.0	Nationwide Children's Hospital	TCGA-A2-A1G1-F20808	BF8ABE0A-8961-4EC0-9687-21F465824BF8	TCGA-A2-A1G1					Lumpectomy		NO	22	12		0		NO	6BD2178A-B5F3-4A53-87C9-016EE4AA6D2E	Scheduled Follow-up Submission				No	YES		Core needle biopsy		13	Negative	Post (prior bilateral ovariectomy OR >12 mo since LMP with no prior hysterectomy)
TCGA-GI-A2C9-01A					58	Sentinel lymph node biopsy plus axillary dissection		216.64.0	Nationwide Children's Hospital	TCGA-GI-A2C9-F21663	C2067CDA-E620-41E9-9545-34875B29BC1F	TCGA-GI-A2C9					Lumpectomy		YES	22	8		0		NO	D309776A-6B7B-4CB6-B129-16981F7AFB86	Scheduled Follow-up Submission				No	YES		Core needle biopsy		4	Negative	Post (prior bilateral ovariectomy OR >12 mo since LMP with no prior hysterectomy)
TCGA-GI-A2C9-11A					58	Sentinel lymph node biopsy plus axillary dissection		216.64.0	Nationwide Children's Hospital	TCGA-GI-A2C9-F21663	C2067CDA-E620-41E9-9545-34875B29BC1F	TCGA-GI-A2C9					Lumpectomy		YES	22	8		0		NO	D309776A-6B7B-4CB6-B129-16981F7AFB86	Scheduled Follow-up Submission				No	YES		Core needle biopsy		4	Negative	Post (prior bilateral ovariectomy OR >12 mo since LMP with no prior hysterectomy)
TCGA-A2-A0T5-01A					39	Sentinel node biopsy alone		72.91.0	Nationwide Children's Hospital	TCGA-A2-A0T5-F13949	FF9E318B-6811-4218-A62F-2D57AA48A597	TCGA-A2-A0T5					Simple Mastectomy		YES	22	12		0			3158E949-E2C0-4DC7-B8D1-88C90CEA483A	Scheduled Follow-up Submission				No	YES		Core needle biopsy		4	Negative	Pre (<6 months since LMP AND no prior bilateral ovariectomy AND not on estrogen replacement)
TCGA-E2-A14P-01A					79	Axillary lymph node dissection alone		93.87.0	Nationwide Children's Hospital	TCGA-E2-A14P-F18846	28693AEC-5F7F-45B2-BEA4-2250E4909DBE	TCGA-E2-A14P					Lumpectomy		NO	22	20		0		NO	D2576551-31DE-452B-82A0-0691E019CD77	Scheduled Follow-up Submission				No	YES		Tumor resection		24	Negative	Post (prior bilateral ovariectomy OR >12 mo since LMP with no prior hysterectomy)
TCGA-XX-A899-01A					46	Sentinel lymph node biopsy plus axillary dissection		372.40.0	Nationwide Children's Hospital	TCGA-XX-A899-F67626	5FF6740C-F490-4530-9C62-7816D19C4948	TCGA-XX-A899					Modified Radical Mastectomy		NO	22	11		0			6BF9698A-9D16-42CB-B9B3-8C5EDD63D453					No	YES		Core needle biopsy	NO	22	Negative	Post (prior bilateral ovariectomy OR >12 mo since LMP with no prior hysterectomy)
TCGA-XX-A899-11A					46	Sentinel lymph node biopsy plus axillary dissection		372.40.0	Nationwide Children's Hospital	TCGA-XX-A899-F67626	5FF6740C-F490-4530-9C62-7816D19C4948	TCGA-XX-A899					Modified Radical Mastectomy		NO	22	11		0			6BF9698A-9D16-42CB-B9B3-8C5EDD63D453					No	YES		Core needle biopsy	NO	22	Negative	Post (prior bilateral ovariectomy OR >12 mo since LMP with no prior hysterectomy)
TCGA-E2-A1B1-01A					45	Sentinel node biopsy alone		96.80.0	Nationwide Children's Hospital	TCGA-E2-A1B1-F70009	87D15560-4AE5-45AD-B931-54DE2E14C301	TCGA-E2-A1B1					Lumpectomy		NO	22	9		0		NO	C4F7ABB6-FC60-4FC3-927D-6267D3BF42AB					No	YES		Tumor resection	NO	6	Negative	Post (prior bilateral ovariectomy OR >12 mo since LMP with no prior hysterectomy)
TCGA-B6-A0RV-01A					42	Axillary lymph node dissection alone		72.91.0	Nationwide Children's Hospital	TCGA-B6-A0RV-F13791	2950EE46-B267-4898-9ADF-B5B140CAD0A8	TCGA-B6-A0RV					Modified Radical Mastectomy		NO	22	12		0			CB5147D5-6EEE-4A63-96C6-D48413507AE6	Scheduled Follow-up Submission			Lobular/Ductal	No	YES		Incisional Biopsy		10	Negative	Indeterminate (neither Pre or Postmenopausal)
TCGA-A8-A06Q-01A					63			56.91.0	Nationwide Children's Hospital			TCGA-A8-A06Q					Other			22			0			E5CAF46F-635A-4A59-A98B-F16640EE768C					No	YES					Negative	Post (prior bilateral ovariectomy OR >12 mo since LMP with no prior hysterectomy)
TCGA-B6-A0IJ-01A					42	Axillary lymph node dissection alone		56.91.0	Nationwide Children's Hospital	TCGA-B6-A0IJ-F71500	118F133D-5C79-473C-B86B-7CF50EEBCFB2	TCGA-B6-A0IJ					Modified Radical Mastectomy		NO	22	26		0			EF4AE3DC-B0D3-46C2-B21C-A825A1A181FE					No	YES		Excisional Biopsy	NO	27	Negative	Indeterminate (neither Pre or Postmenopausal)
TCGA-EW-A1J3-01A					61	Sentinel node biopsy alone		109.89.0	Nationwide Children's Hospital	TCGA-EW-A1J3-F21351	54FFFA80-83D5-486F-9A9C-5D2F9B13221F	TCGA-EW-A1J3		3 Point Scale	3 Point Scale		Other		YES	22	6		0		NO	6DA3FD5C-F875-4167-87F5-851727E7E45F	Scheduled Follow-up Submission				No	YES		Core needle biopsy		3	Negative	Post (prior bilateral ovariectomy OR >12 mo since LMP with no prior hysterectomy)
[truncated: 208 more rows]
[truncated: 90 more columns]
