# Supplementary material for: TP53 Mutation Infers a Poor Prognosis and Is Correlated to Immunocytes Infiltration in Breast Cancer
Source: Front Cell Dev Biol. 2021 Nov 30;9:759154. doi: 10.3389/fcell.2021.759154 (PMC8669954; doi:10.3389/fcell.2021.759154)
Supplement: Supplementary file 1 [file DataSheet1.ZIP › original data/5.BRCA_clinical/3.Survival/BRCA (恢复的).xlsx]

## Sheet: Sheet1
id	OS	OS.time	MUT
TCGA-C8-A275	0	1
TCGA-BH-A1F8	1	1
TCGA-BH-A1F8	1	1
TCGA-AC-A7VC	0	1
TCGA-AN-A0AM	0	5
TCGA-C8-A1HJ	0	5
TCGA-PL-A8LX	0	5
TCGA-AN-A041	0	7
TCGA-PL-A8LY	0	8
TCGA-AN-A0XP	0	9
TCGA-AN-A0AR	0	10
TCGA-AN-A0AT	0	10
TCGA-AN-A046	0	10
TCGA-AN-A0FV	0	10
TCGA-AN-A0FX	0	10
TCGA-AN-A0FZ	0	10
TCGA-AN-A03X	0	10
TCGA-AN-A0XR	0	10
TCGA-AN-A0FY	0	10
TCGA-AN-A0AS	0	10
TCGA-AN-A03Y	0	10
TCGA-AN-A0XT	0	10
TCGA-AN-A0XS	0	10
TCGA-AN-A0XN	0	10
TCGA-AN-A0XU	0	10
TCGA-AN-A0FW	0	11
TCGA-AN-A0G0	0	16
TCGA-AN-A049	0	19
TCGA-E9-A244	0	21
TCGA-E9-A5FL	0	24
TCGA-E9-A245	1	26
TCGA-A8-A08A	0	30
TCGA-A8-A0A7	0	30
TCGA-A8-A09W	0	30
TCGA-A8-A08L	1	30
TCGA-A8-A08R	0	30
TCGA-A8-A09C	0	31
TCGA-A8-A06Q	0	31
TCGA-A8-A09N	0	31
TCGA-A8-A06Z	0	31
TCGA-AC-A8OQ	0	34
TCGA-E9-A1RD	0	34
TCGA-E9-A1RD	0	34
TCGA-AC-A8OR	0	40
TCGA-D8-A27P	0	49
TCGA-AC-A6NO	0	51
TCGA-AN-A04D	0	52
TCGA-AN-A04C	0	54
TCGA-E9-A248	0	59
TCGA-OK-A5Q2	0	64
TCGA-AC-A8OS	0	70
TCGA-BH-A0HL	0	72
TCGA-BH-A0HO	0	76
TCGA-E9-A1R3	0	78
TCGA-BH-A0DS	0	78
TCGA-AQ-A54N	0	78
TCGA-HN-A2NL	0	79
TCGA-LL-A6FQ	0	80
TCGA-AR-A24P	0	84
TCGA-AN-A04A	0	90
TCGA-E9-A1R5	0	92
TCGA-BH-A0DQ	0	98
TCGA-BH-A0DQ	0	98
TCGA-UU-A93S	1	116
TCGA-E2-A1IL	0	118
TCGA-BH-A0E0	0	134
TCGA-BH-A0E0	0	134
TCGA-BH-A18G	0	149
TCGA-A2-A0CU	1	158
TCGA-BH-A6R9	0	160
TCGA-AR-A0TR	1	160
TCGA-AN-A0XV	0	162
TCGA-AN-A0XL	0	163
TCGA-BH-A0RX	0	170
TCGA-AN-A0XW	0	170
TCGA-AQ-A0Y5	1	172
TCGA-AN-A0FF	0	172
TCGA-BH-A0HK	0	178
TCGA-BH-A0HK	0	178
TCGA-E9-A1R4	0	186
TCGA-EW-A1PC	0	187
TCGA-AN-A0FD	0	196
TCGA-AC-A3EH	1	197
TCGA-AC-A3EH	1	197
TCGA-E9-A1RF	0	200
TCGA-E9-A1RF	0	200
TCGA-AN-A0FS	0	210
TCGA-AN-A0FK	0	213
TCGA-AN-A0FT	0	214
TCGA-B6-A400	0	215
TCGA-LD-A7W5	0	216
TCGA-E9-A249	0	217
TCGA-AN-A0FN	0	218
TCGA-A2-A4RW	0	222
TCGA-BH-A18T	1	224
TCGA-BH-A18T	1	224
TCGA-AN-A0AK	0	224
TCGA-GI-A2C8	0	225
TCGA-GI-A2C8	0	225
TCGA-AN-A0AL	0	227
TCGA-LL-A73Z	1	227
TCGA-AN-A0FL	0	231
TCGA-EW-A1P8	1	239
TCGA-AN-A0FJ	0	242
TCGA-A1-A0SM	0	242
TCGA-A8-A07S	0	243
TCGA-AC-A7VB	0	250
TCGA-E2-A56Z	0	252
TCGA-A2-A0T2	1	255
TCGA-EW-A1IY	0	258
TCGA-A1-A0SB	0	259
TCGA-E2-A1LK	1	266
TCGA-E2-A1LK	1	266
TCGA-A7-A6VY	0	266
TCGA-OL-A97C	0	271
TCGA-A8-A07R	0	273
TCGA-A8-A09R	0	273
TCGA-A8-A079	0	274
TCGA-E2-A15K	0	275
TCGA-E2-A15K	0	275
TCGA-E2-A15K	0	275
TCGA-A7-A6VW	0	285
TCGA-BH-AB28	0	287
TCGA-BH-AB28	0	287
TCGA-E9-A2JT	0	288
TCGA-E2-A15O	0	289
TCGA-BH-A6R8	0	293
TCGA-BH-A0E6	0	293
TCGA-BH-A8FY	1	295
TCGA-C8-A278	0	297
TCGA-E9-A1NI	0	300
TCGA-D8-A1Y1	1	302
TCGA-PL-A8LZ	0	302
TCGA-5T-A9QA	0	303
TCGA-AN-A0AJ	0	303
TCGA-A8-A099	0	304
TCGA-A8-A07O	0	304
TCGA-A8-A07W	0	304
TCGA-A8-A09A	0	304
TCGA-D8-A27R	0	307
TCGA-A7-A6VV	0	313
TCGA-A7-A3J0	0	313
TCGA-A7-A6VX	0	317
TCGA-C8-A1HL	0	317
TCGA-EW-A1PE	0	320
TCGA-BH-A42T	1	320
TCGA-AR-A5QQ	1	322
TCGA-A2-A25F	0	322
TCGA-A7-A3IZ	0	322
TCGA-LD-A9QF	0	323
TCGA-A7-A5ZW	0	326
TCGA-BH-A0GZ	0	328
TCGA-C8-A1HF	0	332
TCGA-A8-A07P	0	334
TCGA-A7-A5ZX	0	336
TCGA-A7-A5ZX	0	336
TCGA-E2-A15M	1	336
TCGA-E2-A15M	1	336
TCGA-E2-A1IU	0	337
TCGA-E2-A1IU	0	337
TCGA-E9-A1R6	0	339
TCGA-A7-A3J1	0	343
TCGA-C8-A1HI	0	343
TCGA-A7-A3IY	0	345
TCGA-C8-A1HG	0	345
TCGA-W8-A86G	0	347
TCGA-4H-AAAK	0	348
TCGA-AC-A62V	1	348
TCGA-AO-A1KS	0	350
TCGA-JL-A3YX	0	352
TCGA-C8-A12N	0	358
TCGA-C8-A12M	0	358
TCGA-C8-A12P	0	358
TCGA-JL-A3YW	0	360
TCGA-B6-A0I9	1	362
TCGA-C8-A12L	0	363
TCGA-A7-A426	0	364
TCGA-BH-A1EV	1	365
TCGA-BH-A1EV	1	365
TCGA-A8-A0A1	0	365
TCGA-A8-A08I	0	365
TCGA-A8-A07J	0	365
TCGA-A8-A097	0	365
TCGA-A8-A09B	0	365
TCGA-D8-A1JF	0	366
TCGA-C8-A1HK	0	366
TCGA-A7-A5ZV	0	368
TCGA-C8-A130	0	370
TCGA-D8-A1JS	0	371
TCGA-EW-A1IW	0	371
TCGA-D8-A27W	0	373
TCGA-AC-A6IX	0	373
TCGA-AC-A6IX	0	373
TCGA-C8-A1HM	0	375
TCGA-C8-A1HE	0	375
TCGA-C8-A1HO	0	375
TCGA-AN-A0XO	0	375
TCGA-E9-A295	0	375
TCGA-C8-A26X	0	376
TCGA-LL-A7T0	0	376
TCGA-D8-A1XC	1	377
TCGA-C8-A137	0	379
TCGA-C8-A138	0	380
TCGA-C8-A8HQ	0	380
TCGA-D8-A27V	0	381
TCGA-C8-A26W	0	381
TCGA-C8-A12Z	0	382
TCGA-C8-A134	0	383
TCGA-C8-A132	0	383
TCGA-C8-A12W	0	385
TCGA-C8-A12V	0	385
TCGA-D8-A73W	1	385
TCGA-C8-A12X	0	385
TCGA-C8-A12Q	1	385
TCGA-C8-A12O	0	385
TCGA-C8-A12U	0	385
TCGA-BH-A0HU	0	392
TCGA-E2-A15H	0	393
TCGA-C8-A135	0	393
TCGA-C8-A3M8	0	394
TCGA-C8-A1HN	0	394
TCGA-LL-A5YM	0	394
TCGA-D8-A1XU	0	395
TCGA-A8-A0A4	0	396
TCGA-C8-A8HP	0	396
TCGA-A8-A06P	0	396
TCGA-A8-A086	0	396
TCGA-A8-A06O	0	396
TCGA-D8-A27H	0	397
TCGA-D8-A27T	0	398
TCGA-LD-A74U	0	402
TCGA-EW-A1J2	0	403
TCGA-D8-A140	0	403
TCGA-LD-A7W6	0	404
TCGA-D8-A1JT	0	405
TCGA-A7-A3RF	0	408
TCGA-C8-A8HR	0	408
TCGA-D8-A27G	0	409
TCGA-D8-A145	0	410
TCGA-D8-A27M	0	410
TCGA-C8-A131	0	411
TCGA-GM-A5PV	0	412
TCGA-AC-A6IW	0	413
TCGA-BH-A0HP	0	414
TCGA-A1-A0SJ	0	416
TCGA-AC-A62X	0	417
TCGA-A7-A4SB	0	418
TCGA-S3-AA11	0	421
TCGA-BH-A0DK	0	423
TCGA-BH-A0DK	0	423
TCGA-S3-AA17	0	424
TCGA-EW-A1PD	0	424
TCGA-D8-A142	0	425
TCGA-D8-A1JH	0	426
TCGA-A8-A07I	0	426
TCGA-A8-A09X	1	426
TCGA-E2-A15S	0	428
TCGA-OL-A66P	0	428
TCGA-D8-A1Y3	0	430
TCGA-D8-A143	0	431
TCGA-D8-A1J8	0	431
TCGA-D8-A1Y2	0	433
TCGA-A1-A0SG	0	434
TCGA-BH-A0E2	0	435
TCGA-A1-A0SD	0	437
TCGA-D8-A27I	0	439
TCGA-C8-A27B	0	439
TCGA-EW-A1PF	0	439
TCGA-LL-A5YO	0	440
TCGA-LL-A740	0	441
TCGA-D8-A1XK	0	441
TCGA-A7-A4SD	0	441
TCGA-A7-A4SD	0	441
TCGA-AC-A5EI	0	442
TCGA-A7-A4SC	0	446
TCGA-A7-A4SC	0	446
TCGA-AC-A2QJ	1	446
TCGA-AC-A2QJ	1	446
TCGA-A7-A425	0	447
TCGA-LL-A5YN	0	447
TCGA-D8-A1JU	0	447
TCGA-A7-A56D	0	448
TCGA-A7-A56D	0	448
TCGA-D8-A1XG	0	448
TCGA-E2-A158	0	450
TCGA-E2-A158	0	450
TCGA-LL-A5YP	0	450
TCGA-AC-A3OD	0	451
TCGA-AC-A3OD	0	451
TCGA-A7-A4SA	0	454
TCGA-A7-A4SA	0	454
TCGA-AC-A5XU	0	455
TCGA-AC-A3TN	0	456
TCGA-A8-A09V	0	457
TCGA-A8-A084	0	458
TCGA-BH-A0H0	0	461
TCGA-D8-A1XV	0	461
TCGA-EW-A6S9	0	463
TCGA-D8-A1XF	0	463
TCGA-D8-A1XZ	0	466
TCGA-XX-A899	0	467
TCGA-XX-A899	0	467
TCGA-BH-A18N	1	468
TCGA-BH-A18N	1	468
TCGA-C8-A26Z	0	470
TCGA-AC-A3W7	0	471
TCGA-D8-A1Y0	0	472
TCGA-AQ-A1H2	0	475
TCGA-BH-A0DP	0	476
TCGA-BH-A0DP	0	476
TCGA-BH-A0E1	0	477
TCGA-BH-A0E1	0	477
TCGA-EW-A1J5	0	477
TCGA-LL-A73Y	0	477
TCGA-D8-A1JC	0	480
TCGA-D8-A1XR	0	482
TCGA-XX-A89A	0	488
TCGA-D8-A27F	0	488
TCGA-LL-A6FR	0	489
TCGA-D8-A73U	0	492
TCGA-BH-A0DZ	0	495
TCGA-BH-A0DZ	0	495
TCGA-D8-A1XS	0	496
TCGA-AC-A3HN	0	496
TCGA-D8-A1XQ	0	499
TCGA-D8-A27L	0	499
TCGA-A2-A1G6	0	501
TCGA-E2-A1BC	0	501
TCGA-E2-A1BC	0	501
TCGA-D8-A1JA	0	502
TCGA-D8-A1XY	0	503
TCGA-AC-A3W5	0	504
TCGA-EW-A1J3	0	504
TCGA-D8-A1XT	0	506
TCGA-C8-A274	0	508
TCGA-D8-A1X7	0	509
TCGA-EW-A6SA	0	510
TCGA-AC-A5EH	0	511
TCGA-C8-A273	0	513
TCGA-BH-A0HN	0	516
TCGA-A8-A075	0	518
TCGA-UL-AAZ6	0	518
TCGA-A8-A0AB	0	518
TCGA-LL-A5YL	0	519
TCGA-D8-A27N	0	519
TCGA-A2-A0T1	0	521
TCGA-D8-A1XD	0	522
TCGA-A2-A25C	0	523
TCGA-AR-A1AR	1	524
TCGA-S3-AA15	0	525
TCGA-E2-A15D	0	526
TCGA-OL-A66O	0	528
TCGA-A2-A1FW	0	528
TCGA-S3-AA14	0	529
TCGA-D8-A27E	0	530
TCGA-AC-A62Y	0	530
TCGA-A2-A0T5	0	531
TCGA-LL-A9Q3	0	532
TCGA-EW-A3U0	0	532
TCGA-D8-A1J9	0	532
TCGA-EW-A423	0	533
TCGA-A2-A0T0	0	533
TCGA-D8-A1XM	0	538
TCGA-BH-A1EY	1	538
TCGA-BH-A1EY	1	538
TCGA-D8-A1X6	0	541
TCGA-AO-A1KT	0	541
TCGA-A7-A4SF	0	545
TCGA-A8-A093	0	546
TCGA-A8-A06R	0	547
TCGA-A2-A04P	1	548
TCGA-A8-A082	0	549
TCGA-GM-A5PX	0	551
TCGA-D8-A1JD	0	552
TCGA-D8-A1XB	0	552
TCGA-BH-A0BD	0	554
TCGA-E2-A15G	0	554
TCGA-A2-A0YE	0	554
TCGA-EW-A1IZ	0	554
TCGA-A1-A0SQ	0	554
TCGA-B6-A0WW	1	558
TCGA-EW-A1P6	0	562
TCGA-S3-A6ZG	0	562
TCGA-D8-A3Z6	0	563
TCGA-E2-A14Z	1	563
TCGA-D8-A1X5	0	565
TCGA-A2-A0YJ	0	566
TCGA-BH-A5IZ	0	567
TCGA-BH-A5IZ	0	567
TCGA-AC-A6IV	0	568
TCGA-B6-A0IK	1	571
TCGA-S3-A6ZF	0	572
TCGA-B6-A409	1	573
TCGA-BH-A8FZ	0	574
TCGA-S3-AA12	0	574
TCGA-D8-A1JE	0	575
TCGA-EW-A1PA	0	575
TCGA-EW-A1J1	0	575
TCGA-A2-A0T6	0	575
TCGA-E9-A1NH	0	576
TCGA-E9-A1NH	0	576
TCGA-BH-A1FG	1	577
TCGA-BH-A1FG	1	577
TCGA-A8-A07G	0	577
TCGA-A8-A07F	0	577
TCGA-D8-A1JI	0	577
TCGA-A8-A0A2	0	579
TCGA-A8-A09T	0	579
TCGA-AQ-A7U7	1	584
TCGA-A2-A1G1	0	584
TCGA-D8-A147	0	584
TCGA-A1-A0SP	0	584
TCGA-AC-A23C	0	585
TCGA-S3-AA10	0	586
TCGA-A2-A0YK	0	588
TCGA-AC-A2QI	0	588
TCGA-AC-A5XS	0	588
TCGA-AC-A5XS	0	588
TCGA-D8-A1JM	0	590
TCGA-E2-A154	0	591
TCGA-C8-A9FZ	0	592
TCGA-LL-A7SZ	0	594
TCGA-A2-A1G4	0	595
TCGA-E2-A15P	0	595
TCGA-LL-A8F5	0	596
TCGA-E2-A1L9	0	598
TCGA-OL-A6VQ	0	600
TCGA-D8-A1XL	0	606
TCGA-EW-A1PH	0	607
TCGA-A8-A08G	0	607
TCGA-A8-A07E	0	608
TCGA-EW-A1PB	0	608
TCGA-D8-A1JL	0	611
TCGA-D8-A1JJ	0	611
TCGA-BH-A18J	1	612
TCGA-BH-A18J	1	612
TCGA-E9-A243	0	612
TCGA-BH-A2L8	0	612
TCGA-AC-A8OP	0	614
TCGA-A7-A13E	1	614
TCGA-A7-A13E	1	614
TCGA-A7-A13E	1	614
TCGA-A2-A1G0	0	616
TCGA-AR-A2LH	1	616
TCGA-C8-A26V	0	616
TCGA-AO-A0J7	0	618
TCGA-BH-A0HI	0	620
TCGA-D8-A1JN	0	620
TCGA-OL-A5S0	0	620
TCGA-AO-A1KO	0	622
TCGA-BH-A0AW	0	622
TCGA-A2-A0T4	0	624
TCGA-E2-A15L	0	626
TCGA-E2-A15L	0	626
TCGA-D8-A141	0	626
TCGA-A7-A26J	0	627
TCGA-A7-A26J	0	627
TCGA-S3-AA0Z	0	629
TCGA-E2-A15E	0	630
TCGA-E2-A15E	0	630
TCGA-A2-A0T7	0	631
TCGA-A1-A0SI	0	635
TCGA-BH-A42V	0	635
TCGA-D8-A13Z	0	635
TCGA-D8-A1JP	0	639
TCGA-B6-A0WX	1	639
TCGA-A8-A0A6	0	640
TCGA-E2-A155	0	640
TCGA-S3-A6ZH	0	641
TCGA-A2-A4S2	0	643
TCGA-D8-A146	0	643
TCGA-A7-A4SE	0	644
TCGA-A7-A4SE	0	644
TCGA-LD-A66U	0	646
TCGA-E9-A1RG	0	647
TCGA-A2-A4RY	0	648
TCGA-AO-A0J3	0	651
TCGA-BH-A18H	0	652
TCGA-AO-A0JA	0	655
TCGA-E2-A15F	0	658
TCGA-A2-A0YH	0	659
TCGA-D8-A4Z1	0	659
TCGA-BH-A0BJ	0	660
TCGA-BH-A0BJ	0	660
TCGA-A7-A26I	0	661
TCGA-A7-A26I	0	661
TCGA-BH-A8G0	0	662
TCGA-D8-A1XJ	0	664
TCGA-A2-A4S3	0	666
TCGA-A2-A0YG	0	666
TCGA-EW-A2FW	0	672
TCGA-E2-A1IN	0	675
TCGA-AC-A3QP	0	675
TCGA-AC-A2B8	0	677
TCGA-E9-A1N6	1	678
TCGA-E9-A1N6	1	678
TCGA-A7-A2KD	0	679
TCGA-OL-A5RZ	0	679
TCGA-AO-A0J8	0	680
TCGA-MS-A51U	0	681
TCGA-A2-A1FZ	0	683
TCGA-E2-A15C	0	694
TCGA-EW-A1OW	0	694
TCGA-AC-A23E	0	698
TCGA-BH-A0WA	0	701
TCGA-BH-A0H7	0	702
TCGA-BH-A0H7	0	702
TCGA-EW-A1P5	0	703
TCGA-A2-A4S0	0	706
TCGA-AC-A3YI	0	707
TCGA-E2-A153	0	707
TCGA-E2-A153	0	707
TCGA-AR-A0TU	0	709
TCGA-E2-A15A	0	710
TCGA-E2-A15A	0	710
TCGA-OL-A66I	0	714
TCGA-A2-A1FV	0	714
TCGA-BH-A5J0	0	715
TCGA-EW-A424	0	715
TCGA-A7-A13G	0	718
TCGA-A7-A13G	0	718
TCGA-A7-A13G	0	718
TCGA-A7-A26G	0	722
TCGA-A2-A0YT	1	723
TCGA-A7-A26H	0	724
TCGA-E9-A54Y	0	725
TCGA-E2-A156	0	726
TCGA-E9-A54X	0	727
TCGA-BH-A0HF	0	727
TCGA-D8-A1X9	0	727
TCGA-BH-A0W3	0	728
TCGA-AC-A3QQ	0	734
TCGA-AC-A3QQ	0	734
TCGA-A7-A26F	0	738
TCGA-A7-A26F	0	738
TCGA-A2-A4RX	0	742
TCGA-BH-A0EB	0	745
TCGA-E9-A24A	0	747
TCGA-BH-A0H6	0	747
TCGA-C8-A27A	0	747
TCGA-E2-A1LA	0	748
TCGA-B6-A0I8	1	749
TCGA-A2-A0EX	0	752
TCGA-OL-A5RY	0	752
TCGA-AC-A3YJ	0	754
TCGA-AQ-A04H	0	754
TCGA-A2-A0CM	1	754
TCGA-E9-A1QZ	0	755
TCGA-BH-A0W4	0	759
TCGA-LL-A440	0	759
TCGA-EW-A6SB	0	760
TCGA-A8-A07U	0	760
TCGA-A8-A09Q	0	761
TCGA-LL-A50Y	0	762
TCGA-AC-A3TM	0	762
TCGA-E2-A159	0	762
TCGA-A7-A13F	0	765
TCGA-A7-A13F	0	765
TCGA-D8-A73X	0	767
TCGA-A2-A0D4	0	767
TCGA-A2-A0YD	0	769
TCGA-BH-A0AY	0	777
TCGA-BH-A0AY	0	777
TCGA-D8-A1X8	0	783
TCGA-BH-A1F0	1	785
TCGA-BH-A1F0	1	785
TCGA-E9-A5UO	0	785
TCGA-E9-A1NG	1	786
TCGA-E9-A1NG	1	786
TCGA-EW-A2FV	0	788
TCGA-EW-A1OV	0	789
TCGA-A8-A06Y	0	791
TCGA-AC-A2FM	1	792
TCGA-AC-A2FM	1	792
TCGA-OL-A66N	0	792
TCGA-AO-A0J5	1	792
TCGA-BH-A202	0	795
TCGA-AO-A0JG	0	798
TCGA-E9-A5UP	0	803
TCGA-BH-A0HB	0	806
TCGA-BH-A18L	1	811
TCGA-BH-A18L	1	811
TCGA-E9-A5FK	0	812
TCGA-OL-A66H	0	812
TCGA-AQ-A04J	0	819
TCGA-A2-A4S1	0	820
TCGA-E2-A2P5	1	821
TCGA-A8-A0A9	0	822
TCGA-A2-A0SV	1	825
TCGA-BH-A0HX	0	829
TCGA-E2-A108	0	837
TCGA-D8-A1XA	0	839
TCGA-E9-A6HE	0	847
TCGA-LQ-A4E4	0	849
TCGA-A1-A0SO	0	852
TCGA-BH-A201	0	856
TCGA-OL-A6VO	0	858
TCGA-B6-A0X4	1	860
TCGA-E9-A1R0	0	860
TCGA-E2-A1IJ	0	865
TCGA-E2-A10E	0	865
TCGA-E2-A1B6	0	867
TCGA-EW-A1J6	0	875
TCGA-E2-A10F	0	878
TCGA-OL-A5RX	0	878
TCGA-E2-A1LE	1	879
TCGA-E2-A1LE	1	879
TCGA-A8-A08C	0	881
TCGA-WT-AB44	0	883
TCGA-A8-A06U	1	883
TCGA-LL-A442	0	889
TCGA-AC-A4ZE	0	890
TCGA-A7-A13H	0	899
TCGA-E9-A2JS	1	904
TCGA-A7-A0DC	0	906
TCGA-A7-A0DC	0	906
TCGA-A7-A0DC	0	906
TCGA-EW-A1P4	0	907
TCGA-EW-A1OY	0	908
TCGA-EW-A1OX	0	911
TCGA-BH-A0DI	0	912
TCGA-BH-A0DI	0	912
TCGA-A8-A09K	0	912
TCGA-A2-A3XU	1	912
TCGA-EW-A1P7	0	915
TCGA-E9-A3QA	0	918
TCGA-BH-A18P	1	921
TCGA-BH-A18P	1	921
TCGA-BH-A0GY	0	923
TCGA-E9-A3X8	0	926
TCGA-A7-A0CJ	0	931
TCGA-E2-A570	0	931
TCGA-A8-A092	0	942
TCGA-A8-A08P	0	943
TCGA-A8-A08O	0	943
TCGA-BH-A0EE	0	943
TCGA-A8-A06X	1	943
TCGA-EW-A6SC	0	952
TCGA-A7-A26E	0	954
TCGA-A7-A26E	0	954
TCGA-BH-A1F2	1	959
TCGA-BH-A1F2	1	959
TCGA-A7-A13D	0	965
TCGA-A7-A13D	0	965
TCGA-A2-A0YM	0	965
TCGA-A1-A0SK	1	967
TCGA-A2-A0EV	0	968
TCGA-E2-A14X	0	972
TCGA-OL-A5D8	0	973
TCGA-BH-A0BC	0	974
TCGA-BH-A0BC	0	974
TCGA-E2-A14W	0	974
TCGA-E9-A227	0	975
TCGA-A8-A07L	0	975
TCGA-E9-A1RB	1	976
TCGA-E9-A1RB	1	976
TCGA-E2-A1B5	0	984
TCGA-E2-A1B5	0	984
TCGA-AC-A3BB	0	987
TCGA-AQ-A1H3	0	989
TCGA-A2-A0YC	0	990
TCGA-BH-A0EA	1	991
TCGA-B6-A0I6	1	991
TCGA-A2-A3XV	0	996
TCGA-LL-A441	0	996
TCGA-AO-A0J2	0	997
TCGA-E9-A1N4	0	1000
TCGA-E9-A1N4	0	1000
TCGA-E9-A3Q9	0	1001
TCGA-BH-A18F	0	1001
TCGA-BH-A18F	0	1001
TCGA-AQ-A54O	0	1001
TCGA-A8-A08F	0	1004
TCGA-A8-A091	0	1004
TCGA-E2-A1B4	1	1004
TCGA-A8-A08S	0	1004
TCGA-AC-A2QH	0	1005
TCGA-AC-A2QH	0	1005
TCGA-A8-A09M	0	1006
TCGA-A7-A0DB	0	1007
TCGA-A7-A0DB	0	1007
TCGA-A7-A0DB	0	1007
TCGA-E2-A14S	0	1009
TCGA-BH-A1FD	1	1009
TCGA-BH-A1FD	1	1009
TCGA-EW-A6SD	0	1010
TCGA-AR-A5QN	0	1013
TCGA-D8-A3Z5	0	1015
TCGA-E2-A1II	0	1025
TCGA-E2-A1II	0	1025
TCGA-AR-A1AY	0	1026
TCGA-E2-A1IH	0	1026
TCGA-A2-A0D2	0	1027
TCGA-A2-A3XS	1	1032
TCGA-A8-A07C	0	1034
TCGA-C8-A3M7	1	1034
TCGA-BH-A1FH	1	1034
TCGA-BH-A1FH	1	1034
TCGA-EW-A3E8	0	1035
TCGA-E9-A1N8	0	1039
TCGA-E9-A1N8	0	1039
TCGA-E2-A14V	0	1042
TCGA-A2-A0EU	0	1043
TCGA-E2-A576	0	1043
TCGA-A7-A0CG	0	1043
TCGA-E2-A107	0	1047
TCGA-E9-A226	1	1048
TCGA-E2-A2P6	0	1051
TCGA-EW-A1PG	0	1051
TCGA-A2-A0D1	0	1051
TCGA-E9-A1N3	0	1059
TCGA-OL-A5RV	0	1062
TCGA-E2-A573	0	1062
TCGA-E9-A1R2	0	1063
TCGA-A2-A0ET	0	1066
TCGA-E9-A1NF	1	1072
TCGA-E9-A1NF	1	1072
TCGA-A7-A0CE	0	1074
TCGA-A7-A0CE	0	1074
TCGA-A7-A0CH	0	1079
TCGA-A7-A0CH	0	1079
TCGA-A7-A0DA	0	1085
TCGA-E9-A1NE	0	1088
TCGA-E9-A1NE	0	1088
TCGA-A2-A3XY	1	1093
TCGA-BH-A18I	0	1093
TCGA-A2-A04Y	0	1099
TCGA-E9-A1N9	0	1101
TCGA-E9-A1N9	0	1101
TCGA-A2-A3KC	0	1102
TCGA-OL-A5D6	1	1104
TCGA-OL-A5RW	0	1106
TCGA-E9-A1NA	0	1112
TCGA-E9-A1NA	0	1112
TCGA-BH-A28Q	0	1119
TCGA-E9-A1N5	0	1120
TCGA-E9-A1N5	0	1120
TCGA-BH-A28O	0	1120
TCGA-BH-A0HQ	0	1121
TCGA-A8-A085	0	1124
TCGA-A8-A08J	1	1127
TCGA-BH-A0BA	0	1132
TCGA-BH-A0BA	0	1132
TCGA-E2-A1BD	0	1133
TCGA-E2-A1IF	0	1138
TCGA-E2-A1IF	0	1138
TCGA-A7-A0D9	0	1139
TCGA-A7-A0D9	0	1139
TCGA-AO-A0J6	0	1140
TCGA-E2-A10B	0	1141
TCGA-BH-A18R	1	1142
TCGA-BH-A18R	1	1142
TCGA-E9-A229	0	1148
TCGA-BH-A0B1	0	1148
TCGA-AR-A1AS	0	1150
TCGA-B6-A3ZX	1	1152
TCGA-BH-A0DH	0	1156
TCGA-BH-A0DH	0	1156
TCGA-A8-A08B	0	1156
TCGA-A8-A0AD	0	1157
TCGA-E9-A3HO	0	1158
TCGA-AR-A2LN	0	1161
TCGA-GM-A3NY	0	1162
TCGA-E2-A14Q	0	1163
TCGA-A7-A0CD	0	1165
TCGA-E9-A22B	0	1167
TCGA-E2-A14R	0	1174
TCGA-BH-A203	1	1174
TCGA-BH-A203	1	1174
TCGA-E2-A574	0	1179
TCGA-AR-A5QP	0	1185
TCGA-E9-A247	0	1186
TCGA-E9-A22A	0	1189
TCGA-BH-A0B4	0	1191
TCGA-A1-A0SN	0	1196
TCGA-AR-A2LO	0	1198
TCGA-BH-A0B3	0	1203
TCGA-BH-A0B3	0	1203
TCGA-E9-A1NC	0	1203
TCGA-A2-A3KD	0	1206
TCGA-E2-A572	0	1208
TCGA-EW-A1IX	0	1208
TCGA-EW-A1P1	0	1210
TCGA-A8-A08Z	0	1217
TCGA-OL-A5RU	0	1219
TCGA-OL-A6VR	0	1220
TCGA-E2-A10C	0	1220
TCGA-E9-A1RC	0	1224
TCGA-E9-A1RC	0	1224
TCGA-E2-A10A	0	1229
TCGA-EW-A1OZ	0	1229
TCGA-E9-A22H	0	1232
TCGA-AR-A2LQ	0	1233
TCGA-AC-A2FB	0	1234
TCGA-AC-A2FB	0	1234
TCGA-AO-A12H	0	1234
TCGA-E9-A22G	0	1239
TCGA-E2-A14P	0	1246
TCGA-BH-A0H9	0	1247
TCGA-BH-A0H9	0	1247
TCGA-E9-A22D	0	1248
TCGA-EW-A1P0	0	1251
TCGA-E9-A1ND	0	1266
TCGA-E9-A1ND	0	1266
TCGA-E9-A22E	0	1269
TCGA-BH-A0C0	0	1270
TCGA-BH-A0C0	0	1270
TCGA-AR-A1AT	1	1272
TCGA-OL-A66K	1	1275
TCGA-A8-A095	0	1277
TCGA-E9-A228	0	1285
TCGA-BH-A1EU	1	1286
TCGA-BH-A1EU	1	1286
TCGA-BH-A0W5	0	1288
TCGA-A2-A25B	0	1291
TCGA-OL-A66L	0	1301
TCGA-A8-A07B	0	1308
TCGA-A8-A08X	0	1308
TCGA-E2-A105	0	1308
TCGA-D8-A1XW	0	1309
TCGA-E2-A1LL	0	1309
TCGA-E2-A1LL	0	1309
TCGA-E2-A14U	0	1318
TCGA-A1-A0SE	0	1321
TCGA-BH-A0BF	1	1324
TCGA-BH-A0BF	1	1324
TCGA-E2-A3DX	0	1325
TCGA-B6-A1KC	0	1326
TCGA-B6-A1KC	0	1326
TCGA-GM-A3XG	0	1330
TCGA-A2-A0SY	0	1347
TCGA-AO-A03V	0	1351
TCGA-E2-A14O	0	1359
TCGA-BH-A0E7	0	1363
TCGA-BH-A0W7	0	1363
TCGA-A2-A0SW	1	1365
TCGA-E9-A1RA	0	1369
TCGA-A8-A09I	0	1371
TCGA-A8-A07Z	0	1371
TCGA-BH-A1FM	1	1388
TCGA-BH-A1FM	1	1388
TCGA-BH-A0C1	1	1411
TCGA-BH-A0C1	1	1411
TCGA-E9-A1RH	0	1417
TCGA-E9-A1RH	0	1417
TCGA-E2-A109	0	1417
TCGA-E9-A1RE	0	1419
TCGA-PE-A5DC	1	1430
TCGA-E2-A14N	0	1434
TCGA-A1-A0SH	0	1437
TCGA-A2-A3XX	1	1439
TCGA-3C-AALK	0	1448
TCGA-E9-A1RI	0	1449
TCGA-E9-A1RI	0	1449
TCGA-D8-A27K	0	1461
TCGA-A1-A0SF	0	1463
TCGA-E9-A1R7	0	1467
TCGA-E9-A1R7	0	1467
TCGA-A2-A0CO	1	1468
TCGA-5L-AAT1	0	1471
TCGA-3C-AALJ	0	1474
TCGA-A2-A0YL	0	1474
TCGA-C8-A12Y	0	1476
TCGA-5L-AAT0	0	1477
TCGA-A8-A09E	0	1492
TCGA-A2-A0YI	0	1505
TCGA-BH-A1EX	1	1508
TCGA-BH-A1EX	1	1508
TCGA-A2-A0T3	0	1516
TCGA-BH-A0BV	0	1519
TCGA-BH-A0BV	0	1519
TCGA-A8-A09D	0	1522
TCGA-E2-A1LG	0	1523
TCGA-E2-A1LG	0	1523
TCGA-AO-A0JI	0	1528
TCGA-A2-A3XZ	0	1532
TCGA-A2-A0SX	0	1534
TCGA-A2-A0YF	0	1535
TCGA-AO-A0JB	0	1542
TCGA-BH-A0HY	0	1545
TCGA-A2-A3Y0	0	1546
TCGA-AO-A0JC	0	1547
TCGA-AR-A24K	0	1548
TCGA-AR-A24W	0	1550
TCGA-BH-A18V	1	1556
TCGA-BH-A18V	1	1556
TCGA-BH-A18V	1	1556
TCGA-BH-A0HW	0	1561
TCGA-BH-A18U	1	1563
TCGA-BH-A18U	1	1563
TCGA-E2-A15T	0	1563
TCGA-BH-A0B8	0	1569
TCGA-BH-A0B8	0	1569
TCGA-BH-A0B9	0	1572
TCGA-AO-A0J4	0	1587
TCGA-A2-A259	0	1596
TCGA-E2-A1LS	0	1604
TCGA-E2-A1LS	0	1604
TCGA-EW-A2FS	0	1604
TCGA-EW-A1P3	0	1611
TCGA-BH-A0HA	0	1611
TCGA-BH-A0HA	0	1611
TCGA-WT-AB41	0	1611
TCGA-D8-A1JG	0	1612
TCGA-AO-A0J9	0	1613
TCGA-A8-A06T	0	1614
TCGA-A2-A0CZ	0	1616
TCGA-BH-A0H5	0	1620
TCGA-BH-A0H5	0	1620
TCGA-E2-A1B0	0	1631
TCGA-AO-A12G	0	1639
TCGA-E2-A15J	0	1640
TCGA-A8-A076	0	1642
TCGA-BH-A1FR	1	1642
TCGA-BH-A1FR	1	1642
TCGA-BH-A0DO	0	1644
TCGA-BH-A0DO	0	1644
TCGA-E2-A1L6	0	1648
TCGA-AR-A2LK	1	1649
TCGA-A2-A0SU	0	1662
TCGA-EW-A2FR	0	1673
TCGA-BH-A1FL	1	1673
TCGA-BH-A1FL	1	1673
TCGA-A2-A0CY	0	1673
TCGA-D8-A1XO	0	1682
TCGA-AO-A0JL	0	1683
TCGA-A2-A04X	0	1686
TCGA-D8-A1JB	0	1688
TCGA-BH-A1FU	1	1688
TCGA-BH-A1FU	1	1688
TCGA-E2-A15I	0	1692
TCGA-E2-A15I	0	1692
TCGA-BH-A18Q	1	1692
TCGA-BH-A18Q	1	1692
TCGA-BH-A1EW	1	1694
TCGA-BH-A1EW	1	1694
TCGA-AR-A0TY	1	1699
TCGA-A2-A3XW	0	1712
TCGA-D8-A13Y	0	1728
TCGA-A2-A0CX	0	1728
TCGA-E2-A15R	0	1732
TCGA-AR-A2LR	0	1742
TCGA-BH-A208	1	1759
TCGA-BH-A208	1	1759
TCGA-OL-A5D7	0	1780
TCGA-B6-A0X7	1	1781
TCGA-OL-A5DA	0	1783
TCGA-AO-A03U	1	1793
TCGA-E2-A1IK	0	1800
TCGA-GM-A2D9	1	1812
TCGA-GM-A2D9	1	1812
TCGA-BH-A0AV	0	1820
TCGA-E2-A1L7	0	1836
TCGA-E2-A1L7	0	1836
TCGA-AO-A12F	0	1842
TCGA-A2-A1FX	0	1847
TCGA-AC-A2FG	0	1853
TCGA-AC-A2FG	0	1853
TCGA-E2-A1IO	0	1855
TCGA-E2-A1IO	0	1855
TCGA-AR-A1AV	0	1864
TCGA-AO-A03M	0	1866
TCGA-BH-A0BG	0	1871
TCGA-A2-A0D3	0	1873
TCGA-BH-A0BM	0	1876
TCGA-BH-A0BM	0	1876
TCGA-AO-A1KQ	0	1882
TCGA-A2-A0EW	1	1884
TCGA-AO-A0JJ	0	1887
TCGA-HN-A2OB	1	1900
TCGA-BH-A0AU	0	1914
TCGA-BH-A0AU	0	1914
TCGA-BH-A0AZ	0	1919
TCGA-BH-A0AZ	0	1919
TCGA-A2-A04V	1	1920
TCGA-A2-A0EY	0	1925
TCGA-BH-A0EI	0	1926
TCGA-BH-A1FJ	1	1927
TCGA-BH-A1FJ	1	1927
TCGA-BH-A0H3	0	1928
TCGA-BH-A0H3	0	1928
TCGA-AR-A2LM	0	1935
TCGA-E2-A150	0	1935
TCGA-PE-A5DD	0	1953
TCGA-AR-A0TX	0	1972
TCGA-AO-A0JF	0	1980
TCGA-AR-A0U0	0	1988
TCGA-B6-A0IE	1	1993
TCGA-OL-A66J	0	1996
TCGA-BH-A18S	1	2009
TCGA-BH-A18S	1	2009
TCGA-AR-A2LL	0	2012
TCGA-GM-A3XN	0	2019
TCGA-AO-A03N	0	2031
TCGA-V7-A7HQ	0	2033
TCGA-BH-A0DG	0	2041
TCGA-BH-A0DG	0	2041
TCGA-A2-A0D0	0	2048
TCGA-BH-A0DV	0	2064
TCGA-BH-A0DV	0	2064
TCGA-B6-A408	0	2072
TCGA-B6-A0RG	0	2082
TCGA-AO-A03R	0	2091
TCGA-B6-A0X5	1	2097
TCGA-GM-A3XL	0	2108
TCGA-E2-A14Y	0	2109
TCGA-E2-A14Y	0	2109
TCGA-AO-A03T	0	2124
TCGA-BH-A1EN	1	2127
TCGA-BH-A1EN	1	2127
TCGA-E2-A152	0	2128
TCGA-BH-A0B5	0	2136
TCGA-BH-A0B5	0	2136
TCGA-E2-A1IG	0	2140
TCGA-E2-A1IG	0	2140
TCGA-AO-A12E	0	2142
TCGA-GM-A2DF	0	2155
TCGA-BH-A0DX	0	2156
TCGA-AR-A255	0	2161
TCGA-B6-A40C	0	2164
TCGA-AO-A0JM	0	2184
TCGA-A2-A0ES	0	2190
TCGA-AO-A0JD	0	2190
TCGA-GM-A4E0	0	2191
TCGA-BH-A1FN	1	2192
TCGA-BH-A1FN	1	2192
TCGA-GM-A2DH	0	2193
TCGA-BH-A0BO	0	2197
TCGA-BH-A0BO	0	2197
TCGA-BH-A18M	1	2207
TCGA-BH-A18M	1	2207
TCGA-AC-A2BK	0	2222
TCGA-AC-A2BK	0	2222
TCGA-AR-A5QM	0	2231
TCGA-B6-A1KI	0	2236
TCGA-E2-A1L8	0	2240
TCGA-A2-A04T	0	2246
TCGA-AC-A23G	0	2248
TCGA-AC-A23G	0	2248
TCGA-BH-A0BQ	0	2255
TCGA-BH-A0BQ	0	2255
TCGA-BH-A0BZ	0	2255
TCGA-BH-A0BZ	0	2255
TCGA-AC-A2FO	0	2255
TCGA-AC-A2FO	0	2255
TCGA-A2-A0ER	0	2263
TCGA-BH-A1FE	1	2273
TCGA-BH-A1FE	1	2273
TCGA-BH-A1FE	1	2273
TCGA-BH-A0BL	0	2278
TCGA-BH-A0BL	0	2278
TCGA-B6-A402	0	2281
TCGA-GM-A2DD	0	2282
TCGA-AR-A0TV	0	2288
TCGA-A2-A0CT	0	2289
TCGA-BH-A0BP	1	2296
TCGA-E2-A1LB	0	2306
TCGA-E2-A1LB	0	2306
TCGA-E2-A14T	0	2311
TCGA-E2-A1AZ	0	2329
TCGA-BH-A0BR	0	2330
TCGA-AO-A0JE	0	2335
TCGA-A2-A0CS	1	2348
TCGA-B6-A0I1	1	2361
TCGA-E2-A1IE	0	2362
TCGA-BH-A0BT	0	2365
TCGA-BH-A0BT	0	2365
TCGA-BH-A0BW	0	2371
TCGA-BH-A0BW	0	2371
TCGA-AO-A12C	0	2372
TCGA-BH-A0DE	0	2372
TCGA-BH-A0DE	0	2372
TCGA-B6-A0RM	1	2373
TCGA-BH-A0DL	0	2381
TCGA-BH-A0DL	0	2381
TCGA-AR-A1AJ	0	2383
TCGA-A2-A04Q	0	2385
TCGA-BH-A0DT	0	2403
TCGA-BH-A0DT	0	2403
TCGA-GM-A2DB	0	2406
TCGA-B6-A0WV	1	2417
TCGA-A2-A0EQ	0	2426
TCGA-A2-A0EO	0	2442
TCGA-AO-A03L	0	2442
TCGA-B6-A0RL	1	2469
TCGA-BH-A0B0	0	2477
TCGA-AO-A03O	1	2483
TCGA-BH-A0B6	0	2483
TCGA-BH-A0DD	0	2486
TCGA-BH-A0DD	0	2486
TCGA-BH-A0E9	0	2489
TCGA-AO-A1KR	0	2513
TCGA-AO-A12D	0	2515
TCGA-BH-A1ET	1	2520
TCGA-BH-A1ET	1	2520
TCGA-BH-A204	1	2534
TCGA-BH-A204	1	2534
TCGA-GM-A2DC	0	2535
TCGA-E2-A106	0	2541
TCGA-AR-A0U2	1	2551
TCGA-AR-A0TS	0	2558
TCGA-BH-A0B7	0	2559
TCGA-BH-A0B7	0	2559
TCGA-B6-A0IN	1	2573
TCGA-GM-A2DI	0	2590
TCGA-GM-A2DI	0	2590
TCGA-GM-A2DO	0	2596
TCGA-B6-A401	0	2596
TCGA-AR-A254	0	2605
TCGA-BH-A0BS	0	2612
TCGA-BH-A0BS	0	2612
TCGA-AR-A1AO	0	2618
TCGA-AR-A1AX	0	2629
TCGA-AR-A1AW	0	2632
TCGA-AR-A2LJ	0	2632
TCGA-AC-A2FE	1	2636
TCGA-AC-A2FE	1	2636
TCGA-PE-A5DE	0	2645
TCGA-GM-A2DK	0	2645
TCGA-AC-A2FK	0	2650
TCGA-AC-A2FK	0	2650
TCGA-E2-A1B1	0	2653
TCGA-A2-A04U	0	2654
TCGA-A2-A0CQ	0	2695
TCGA-AR-A250	0	2707
TCGA-BH-A0C3	0	2709
TCGA-BH-A0C3	0	2709
TCGA-BH-A1F5	1	2712
TCGA-BH-A1F5	1	2712
TCGA-B6-A0RT	0	2721
TCGA-AC-A2FF	0	2759
TCGA-AC-A2FF	0	2759
TCGA-BH-A18K	1	2763
TCGA-BH-A18K	1	2763
TCGA-BH-A0C7	0	2767
TCGA-BH-A0C7	0	2767
TCGA-A2-A3XT	0	2770
TCGA-BH-A1EO	1	2798
TCGA-BH-A1EO	1	2798
TCGA-A2-A0CP	0	2813
TCGA-AR-A252	0	2838
TCGA-AR-A256	1	2854
TCGA-AR-A1AP	0	2856
TCGA-AR-A24L	1	2866
TCGA-AR-A1AU	0	2868
TCGA-AO-A03P	1	2911
TCGA-AR-A1AN	0	2920
TCGA-AO-A1KP	0	2953
TCGA-B6-A0IH	1	2965
TCGA-BH-A1F6	1	2965
TCGA-BH-A1F6	1	2965
TCGA-B6-A0WS	1	2965
TCGA-AR-A1AL	0	2971
TCGA-AR-A24S	0	2976
TCGA-AO-A12B	0	2989
TCGA-AR-A0TQ	0	2991
TCGA-AR-A1AM	0	2991
TCGA-AR-A24Z	0	3001
TCGA-AR-A24X	0	3004
TCGA-AR-A0TW	0	3009
TCGA-A2-A0CV	0	3011
TCGA-A2-A0CL	0	3015
TCGA-A2-A0ST	0	3017
TCGA-AR-A1AQ	0	3021
TCGA-AC-A2BM	0	3022
TCGA-AC-A2BM	0	3022
TCGA-AR-A251	0	3030
TCGA-AR-A24N	0	3035
TCGA-B6-A0RS	1	3063
TCGA-B6-A1KF	0	3088
TCGA-GM-A2DN	0	3091
TCGA-A2-A0EM	0	3094
TCGA-A2-A04W	0	3102
TCGA-AO-A12A	0	3112
TCGA-E2-A1LI	0	3121
TCGA-E2-A1LI	0	3121
TCGA-B6-A0RP	1	3126
TCGA-AR-A24U	0	3128
TCGA-B6-A40B	0	3152
TCGA-AR-A1AK	0	3159
TCGA-AR-A24Q	0	3172
TCGA-AR-A24T	0	3202
TCGA-AR-A24V	0	3203
TCGA-A2-A25E	0	3204
TCGA-GM-A2DM	0	3226
TCGA-E2-A1LH	0	3247
TCGA-E2-A1LH	0	3247
TCGA-AO-A128	0	3248
TCGA-Z7-A8R6	0	3256
TCGA-AR-A0U4	0	3261
TCGA-AR-A0TZ	1	3262
TCGA-A2-A25A	0	3276
TCGA-A2-A0CW	0	3283
TCGA-A2-A0CR	0	3283
TCGA-AO-A129	0	3286
TCGA-Z7-A8R5	0	3287
TCGA-AR-A1AI	0	3296
TCGA-AO-A126	0	3307
TCGA-AR-A0TT	0	3316
TCGA-GI-A2C9	0	3342
TCGA-GI-A2C9	0	3342
TCGA-GM-A3NW	0	3361
TCGA-BH-A42U	0	3364
TCGA-A8-A08T	1	3409
TCGA-AR-A24R	0	3430
TCGA-AO-A125	0	3456
TCGA-B6-A0WY	1	3461
TCGA-BH-A1ES	1	3462
TCGA-BH-A1ES	1	3462
TCGA-BH-A1ES	1	3462
TCGA-BH-A1FC	1	3472
TCGA-BH-A1FC	1	3472
TCGA-AO-A124	0	3506
TCGA-GM-A2DL	0	3519
TCGA-A2-A0EP	0	3603
TCGA-AR-A24O	0	3607
TCGA-AR-A24M	0	3660
TCGA-BH-A1FB	1	3669
TCGA-BH-A1FB	1	3669
TCGA-A2-A04R	0	3709
TCGA-AR-A1AH	0	3807
TCGA-B6-A0IM	1	3873
TCGA-B6-A0IP	1	3926
TCGA-B6-A0IB	1	3941
TCGA-B6-A0X0	1	3945
TCGA-AQ-A04L	0	3957
TCGA-AQ-A04L	0	3957
TCGA-BH-A209	1	3959
TCGA-BH-A209	1	3959
TCGA-3C-AALI	0	4005
TCGA-3C-AAAU	0	4047
TCGA-AR-A0U1	0	4052
TCGA-AR-A0U3	0	4080
TCGA-A2-A0EN	0	4088
TCGA-A2-A0CK	0	4159
TCGA-B6-A1KN	0	4233
TCGA-B6-A0RQ	1	4267
TCGA-AR-A0TP	0	4275
TCGA-B6-A0IQ	0	4285
TCGA-A2-A04N	0	4354
TCGA-B6-A0I2	0	4361
TCGA-B6-A0IG	1	4456
TCGA-AR-A24H	0	4894
TCGA-B6-A0RO	0	4929
TCGA-B6-A0IO	0	5042
TCGA-AR-A2LE	0	5062
TCGA-B6-A0RV	0	5156
TCGA-B6-A2IU	0	5176
TCGA-B6-A0WT	0	5739
TCGA-B6-A0WZ	0	6292
TCGA-B6-A0RH	1	6456
TCGA-GM-A2DA	1	6593
TCGA-B6-A0IJ	0	7106
TCGA-B6-A0RI	0	7126
TCGA-B6-A0X1	1	7455
TCGA-B6-A0RE	0	7777
TCGA-B6-A0RN	0	8008
TCGA-B6-A0IA	0	8391
TCGA-B6-A0I5	0	8556
TCGA-B6-A0RU	0	8605

## Sheet: Sheet2
Hugo_Symbol	Tumor_Sample	TYPE
PIK3CA	TCGA-AO-A12A	1
PIK3CA	TCGA-AR-A1AS	1
PIK3CA	TCGA-D8-A1JP	1
PIK3CA	TCGA-LD-A74U	1
PIK3CA	TCGA-E9-A1RC	1
PIK3CA	TCGA-OL-A5S0	1
PIK3CA	TCGA-BH-A208	1
PIK3CA	TCGA-A2-A0YK	1
PIK3CA	TCGA-E9-A1N5	1
PIK3CA	TCGA-AN-A0XP	1
PIK3CA	TCGA-OL-A6VQ	1
PIK3CA	TCGA-E9-A1NH	1
PIK3CA	TCGA-E2-A1BD	1
PIK3CA	TCGA-AN-A046	1
PIK3CA	TCGA-AR-A24O	1
PIK3CA	TCGA-AN-A0AJ	1
PIK3CA	TCGA-A2-A04W	1
PIK3CA	TCGA-E2-A15C	1
PIK3CA	TCGA-A2-A0T7	1
PIK3CA	TCGA-AO-A0J7	1
PIK3CA	TCGA-C8-A278	1
PIK3CA	TCGA-PE-A5DD	1
PIK3CA	TCGA-A2-A04V	1
PIK3CA	TCGA-A2-A1FZ	1
PIK3CA	TCGA-AN-A0FS	1
PIK3CA	TCGA-LL-A5YN	1
PIK3CA	TCGA-A2-A04N	1
PIK3CA	TCGA-BH-A18J	1
PIK3CA	TCGA-AR-A1AL	1
PIK3CA	TCGA-BH-A0GY	1
PIK3CA	TCGA-E2-A159	1
PIK3CA	TCGA-D8-A1JS	1
PIK3CA	TCGA-A8-A07Z	1
PIK3CA	TCGA-AC-A23C	1
PIK3CA	TCGA-A7-A0CG	1
PIK3CA	TCGA-A8-A09C	1
PIK3CA	TCGA-AR-A0TR	1
PIK3CA	TCGA-BH-A1F8	1
PIK3CA	TCGA-BH-A0HN	1
PIK3CA	TCGA-E2-A14V	1
PIK3CA	TCGA-BH-A0DK	1
PIK3CA	TCGA-E2-A1L6	1
PIK3CA	TCGA-A2-A0YC	1
PIK3CA	TCGA-BH-A0DP	1
PIK3CA	TCGA-A7-A0D9	1
PIK3CA	TCGA-AQ-A54O	1
PIK3CA	TCGA-XX-A89A	1
PIK3CA	TCGA-E9-A226	1
PIK3CA	TCGA-D8-A1XL	1
PIK3CA	TCGA-A8-A08B	1
PIK3CA	TCGA-D8-A1Y1	1
PIK3CA	TCGA-A7-A6VX	1
PIK3CA	TCGA-AN-A049	1
PIK3CA	TCGA-E2-A576	1
PIK3CA	TCGA-A8-A093	1
PIK3CA	TCGA-C8-A26X	1
PIK3CA	TCGA-OL-A66L	1
PIK3CA	TCGA-A2-A0CR	1
PIK3CA	TCGA-B6-A0RH	1
PIK3CA	TCGA-BH-A0B6	1
PIK3CA	TCGA-EW-A1J2	1
PIK3CA	TCGA-BH-A0EB	1
PIK3CA	TCGA-GM-A3NW	1
PIK3CA	TCGA-A8-A07B	1
PIK3CA	TCGA-A2-A0EO	1
PIK3CA	TCGA-A8-A08Z	1
PIK3CA	TCGA-C8-A130	1
PIK3CA	TCGA-BH-A0HU	1
PIK3CA	TCGA-EW-A1IW	1
PIK3CA	TCGA-C8-A1HE	1
PIK3CA	TCGA-A8-A08O	1
PIK3CA	TCGA-LL-A9Q3	1
PIK3CA	TCGA-BH-A5J0	1
PIK3CA	TCGA-BH-A8FY	1
PIK3CA	TCGA-C8-A1HF	1
PIK3CA	TCGA-AC-A23E	1
PIK3CA	TCGA-AN-A04C	1
PIK3CA	TCGA-B6-A0RP	1
PIK3CA	TCGA-E9-A1R4	1
PIK3CA	TCGA-A2-A1G0	1
PIK3CA	TCGA-D8-A1JU	1
PIK3CA	TCGA-BH-A0B5	1
PIK3CA	TCGA-BH-A0BF	1
PIK3CA	TCGA-A2-A0EN	1
PIK3CA	TCGA-C8-A12L	1
PIK3CA	TCGA-D8-A1XS	1
PIK3CA	TCGA-C8-A12U	1
PIK3CA	TCGA-AO-A0JF	1
PIK3CA	TCGA-B6-A0RG	1
PIK3CA	TCGA-E2-A153	1
PIK3CA	TCGA-C8-A26W	1
PIK3CA	TCGA-BH-A0DE	1
PIK3CA	TCGA-EW-A423	1
PIK3CA	TCGA-AR-A1AV	1
PIK3CA	TCGA-XX-A899	1
PIK3CA	TCGA-D8-A1JG	1
PIK3CA	TCGA-E2-A15E	1
PIK3CA	TCGA-A2-A0EM	1
PIK3CA	TCGA-BH-A1EY	1
PIK3CA	TCGA-AC-A5XS	1
PIK3CA	TCGA-JL-A3YX	1
PIK3CA	TCGA-C8-A274	1
PIK3CA	TCGA-AR-A24T	1
PIK3CA	TCGA-A8-A08T	1
PIK3CA	TCGA-AO-A03O	1
PIK3CA	TCGA-EW-A1J1	1
PIK3CA	TCGA-BH-A0W7	1
PIK3CA	TCGA-BH-A1FE	1
PIK3CA	TCGA-A2-A25A	1
PIK3CA	TCGA-AC-A3OD	1
PIK3CA	TCGA-BH-A0W5	1
PIK3CA	TCGA-E2-A1B4	1
PIK3CA	TCGA-LL-A6FP	1
PIK3CA	TCGA-BH-A1ET	1
PIK3CA	TCGA-E2-A15P	1
PIK3CA	TCGA-A8-A08L	1
PIK3CA	TCGA-E9-A1RE	1
PIK3CA	TCGA-AR-A24M	1
PIK3CA	TCGA-BH-A0B0	1
PIK3CA	TCGA-BH-A0BV	1
PIK3CA	TCGA-5L-AAT1	1
PIK3CA	TCGA-BH-A0BA	1
PIK3CA	TCGA-A2-A25D	1
PIK3CA	TCGA-AR-A1AW	1
PIK3CA	TCGA-BH-A203	1
PIK3CA	TCGA-EW-A1IZ	1
PIK3CA	TCGA-D8-A27L	1
PIK3CA	TCGA-B6-A0RO	1
PIK3CA	TCGA-C8-A12Y	1
PIK3CA	TCGA-E9-A1R3	1
PIK3CA	TCGA-D8-A1JJ	1
PIK3CA	TCGA-OL-A5DA	1
PIK3CA	TCGA-OL-A5D6	1
PIK3CA	TCGA-E2-A15L	1
PIK3CA	TCGA-OL-A5RX	1
PIK3CA	TCGA-A8-A06P	1
PIK3CA	TCGA-A2-A25C	1
PIK3CA	TCGA-E9-A1R0	1
PIK3CA	TCGA-AC-A5EH	1
PIK3CA	TCGA-D8-A1JF	1
PIK3CA	TCGA-BH-A1EU	1
PIK3CA	TCGA-BH-A0HA	1
PIK3CA	TCGA-BH-A0BD	1
PIK3CA	TCGA-BH-A0DV	1
PIK3CA	TCGA-BH-A0BM	1
PIK3CA	TCGA-D8-A1J8	1
PIK3CA	TCGA-AR-A2LK	1
PIK3CA	TCGA-A2-A0CP	1
PIK3CA	TCGA-A8-A075	1
PIK3CA	TCGA-AO-A0JE	1
PIK3CA	TCGA-E2-A15G	1
PIK3CA	TCGA-A8-A092	1
PIK3CA	TCGA-A8-A09B	1
PIK3CA	TCGA-AN-A0XO	1
PIK3CA	TCGA-D8-A143	1
PIK3CA	TCGA-HN-A2OB	1
PIK3CA	TCGA-BH-A0BO	1
PIK3CA	TCGA-A7-A0CJ	1
PIK3CA	TCGA-D8-A27P	1
PIK3CA	TCGA-A8-A09D	1
PIK3CA	TCGA-A8-A0A1	1
PIK3CA	TCGA-BH-A0H9	1
PIK3CA	TCGA-A2-A0EX	1
PIK3CA	TCGA-AC-A2B8	1
PIK3CA	TCGA-AO-A0JA	1
PIK3CA	TCGA-BH-A18H	1
PIK3CA	TCGA-D8-A1JE	1
PIK3CA	TCGA-D8-A27K	1
PIK3CA	TCGA-A2-A0YL	1
PIK3CA	TCGA-B6-A0X5	1
PIK3CA	TCGA-A2-A0T4	1
PIK3CA	TCGA-A8-A096	1
PIK3CA	TCGA-AC-A3YJ	1
PIK3CA	TCGA-E2-A14Y	1
PIK3CA	TCGA-BH-A0DO	1
PIK3CA	TCGA-BH-A2L8	1
PIK3CA	TCGA-A8-A08P	1
PIK3CA	TCGA-A2-A0CW	1
PIK3CA	TCGA-C8-A131	1
PIK3CA	TCGA-AN-A0XS	1
PIK3CA	TCGA-B6-A0IK	1
PIK3CA	TCGA-A8-A07G	1
PIK3CA	TCGA-E2-A156	1
PIK3CA	TCGA-A8-A0A7	1
PIK3CA	TCGA-AQ-A0Y5	1
PIK3CA	TCGA-E9-A3X8	1
PIK3CA	TCGA-A8-A095	1
PIK3CA	TCGA-D8-A146	1
PIK3CA	TCGA-EW-A6SC	1
PIK3CA	TCGA-D8-A3Z6	1
PIK3CA	TCGA-AR-A5QP	1
PIK3CA	TCGA-B6-A0IE	1
PIK3CA	TCGA-GM-A2DD	1
PIK3CA	TCGA-BH-A18F	1
PIK3CA	TCGA-AR-A24S	1
PIK3CA	TCGA-A2-A0D1	1
PIK3CA	TCGA-GM-A2DH	1
PIK3CA	TCGA-B6-A40B	1
PIK3CA	TCGA-D8-A1Y2	1
PIK3CA	TCGA-S3-AA14	1
PIK3CA	TCGA-EW-A1OV	1
PIK3CA	TCGA-D8-A73U	1
PIK3CA	TCGA-AC-A23H	1
PIK3CA	TCGA-B6-A1KI	1
PIK3CA	TCGA-B6-A0RQ	1
PIK3CA	TCGA-A8-A0A9	1
PIK3CA	TCGA-E2-A1IN	1
PIK3CA	TCGA-BH-A0BQ	1
PIK3CA	TCGA-GM-A2D9	1
PIK3CA	TCGA-BH-A0W3	1
PIK3CA	TCGA-A2-A0YH	1
PIK3CA	TCGA-C8-A3M8	1
PIK3CA	TCGA-AC-A6NO	1
PIK3CA	TCGA-A2-A0EY	1
PIK3CA	TCGA-B6-A0IC	1
PIK3CA	TCGA-C8-A3M7	1
PIK3CA	TCGA-BH-A0EE	1
PIK3CA	TCGA-C8-A133	1
PIK3CA	TCGA-EW-A1J5	1
PIK3CA	TCGA-BH-A18I	1
PIK3CA	TCGA-BH-A0HI	1
PIK3CA	TCGA-E9-A229	1
PIK3CA	TCGA-E9-A1NI	1
PIK3CA	TCGA-LL-A7T0	1
PIK3CA	TCGA-D8-A73X	1
PIK3CA	TCGA-B6-A0RN	1
PIK3CA	TCGA-A8-A081	1
PIK3CA	TCGA-C8-A12T	1
PIK3CA	TCGA-BH-A0DT	1
PIK3CA	TCGA-A8-A07J	1
PIK3CA	TCGA-E9-A1RI	1
PIK3CA	TCGA-5L-AAT0	1
PIK3CA	TCGA-BH-A0BC	1
PIK3CA	TCGA-A2-A0SY	1
PIK3CA	TCGA-B6-A0I5	1
PIK3CA	TCGA-A1-A0SI	1
PIK3CA	TCGA-E9-A1NG	1
PIK3CA	TCGA-B6-A0WY	1
PIK3CA	TCGA-D8-A1JD	1
PIK3CA	TCGA-AO-A0J5	1
PIK3CA	TCGA-A7-A26H	1
PIK3CA	TCGA-BH-A201	1
PIK3CA	TCGA-A8-A06Q	1
PIK3CA	TCGA-AR-A2LM	1
PIK3CA	TCGA-AR-A0TZ	1
PIK3CA	TCGA-BH-A0DL	1
PIK3CA	TCGA-EW-A1P5	1
PIK3CA	TCGA-A8-A06R	1
PIK3CA	TCGA-AN-A03X	1
PIK3CA	TCGA-A7-A5ZW	1
PIK3CA	TCGA-AR-A255	1
PIK3CA	TCGA-AQ-A7U7	1
PIK3CA	TCGA-A2-A04P	1
PIK3CA	TCGA-E2-A1BC	1
PIK3CA	TCGA-AN-A03Y	1
PIK3CA	TCGA-AC-A2FO	1
PIK3CA	TCGA-A2-A0YT	1
PIK3CA	TCGA-B6-A401	1
PIK3CA	TCGA-E2-A1IF	1
PIK3CA	TCGA-E9-A295	1
PIK3CA	TCGA-D8-A1XB	1
PIK3CA	TCGA-AN-A0FF	1
PIK3CA	TCGA-E2-A10C	1
PIK3CA	TCGA-E9-A249	1
PIK3CA	TCGA-Z7-A8R5	1
PIK3CA	TCGA-BH-A202	1
PIK3CA	TCGA-A7-A26E	1
PIK3CA	TCGA-D8-A1JN	1
PIK3CA	TCGA-E2-A1IO	1
PIK3CA	TCGA-E9-A1RA	1
PIK3CA	TCGA-E2-A15K	1
PIK3CA	TCGA-D8-A27T	1
PIK3CA	TCGA-A8-A08R	1
PIK3CA	TCGA-BH-A0BT	1
PIK3CA	TCGA-A2-A0D3	1
PIK3CA	TCGA-E9-A1RD	1
PIK3CA	TCGA-D8-A1JK	1
PIK3CA	TCGA-A2-A0YI	1
PIK3CA	TCGA-A2-A0CS	1
PIK3CA	TCGA-A2-A0EQ	1
PIK3CA	TCGA-A2-A04T	1
PIK3CA	TCGA-BH-A0H3	1
PIK3CA	TCGA-B6-A0WW	1
PIK3CA	TCGA-BH-A0DX	1
PIK3CA	TCGA-A7-A0DB	1
PIK3CA	TCGA-E9-A1RH	1
PIK3CA	TCGA-AO-A03L	1
PIK3CA	TCGA-AR-A5QM	1
PIK3CA	TCGA-BH-A0HF	1
PIK3CA	TCGA-D8-A1XO	1
PIK3CA	TCGA-LD-A66U	1
PIK3CA	TCGA-A8-A06U	1
PIK3CA	TCGA-A8-A0A6	1
PIK3CA	TCGA-EW-A1P0	1
PIK3CA	TCGA-LL-A50Y	1
PIK3CA	TCGA-AO-A1KR	1
PIK3CA	TCGA-A2-A0EV	1
PIK3CA	TCGA-D8-A1XY	1
PIK3CA	TCGA-S3-AA11	1
PIK3CA	TCGA-EW-A1IX	1
PIK3CA	TCGA-C8-A8HQ	1
PIK3CA	TCGA-AC-A8OS	1
PIK3CA	TCGA-C8-A12N	1
PIK3CA	TCGA-EW-A2FV	1
PIK3CA	TCGA-AR-A24K	1
PIK3CA	TCGA-AQ-A1H2	1
PIK3CA	TCGA-PE-A5DE	1
PIK3CA	TCGA-GM-A2DI	1
PIK3CA	TCGA-BH-A0EA	1
PIK3CA	TCGA-A2-A4S2	1
PIK3CA	TCGA-BH-A42V	1
PIK3CA	TCGA-E2-A1L8	1
PIK3CA	TCGA-E2-A154	1
PIK3CA	TCGA-WT-AB41	1
PIK3CA	TCGA-EW-A1PE	1
PIK3CA	TCGA-AN-A0AK	1
PIK3CA	TCGA-E9-A227	1
PIK3CA	TCGA-D8-A1XM	1
PIK3CA	TCGA-D8-A1JH	1
PIK3CA	TCGA-3C-AALK	1
PIK3CA	TCGA-A2-A0EW	1
PIK3CA	TCGA-E2-A1IL	1

## Sheet: Sheet3
Tumor_Sample	futime	fustat	type	TP53
TCGA-A2-A3Y0	1546	0	0	#N/A
TCGA-E9-A22G	1239	0	0	1
TCGA-S3-AA12	574	0	1	#N/A
TCGA-OL-A6VO	858	0	0	1
TCGA-E2-A15S	428	0	0	#N/A
TCGA-AR-A1AP	2856	0	1	1
TCGA-BH-A0AW	622	0	0	1
TCGA-AO-A12A	3112	0	1	#N/A
TCGA-S3-A6ZH	641	0	0	#N/A
TCGA-E2-A1LG	1523	0	0	1
TCGA-A2-A04U	2654	0	0	1
TCGA-AR-A1AS	1150	0	0	1
TCGA-D8-A1JP	639	0	0	#N/A
TCGA-LD-A74U	402	0	0	1
TCGA-D8-A1XZ	466	0	0	1
TCGA-A2-A0ER	2263	0	0	#N/A
TCGA-E9-A1RC	1224	0	1	#N/A
TCGA-B6-A409	573	1	0	1
TCGA-OL-A5S0	620	0	0	#N/A
TCGA-BH-A208	1759	1	0	1
TCGA-LL-A5YP	450	0	0	1
TCGA-A2-A0YK	588	0	0	#N/A
TCGA-E9-A1N3	1059	0	1	#N/A
TCGA-E9-A1N5	1120	0	0	1
TCGA-GM-A2DB	2406	0	0	1
TCGA-OL-A6VQ	600	0	0	#N/A
TCGA-E9-A1NH	576	0	1	#N/A
TCGA-E2-A1L7	1836	0	0	1
TCGA-E9-A228	1285	0	0	#N/A
TCGA-AR-A1AX	2629	0	0	#N/A
TCGA-EW-A6S9	463	0	0	1
TCGA-E2-A1L9	598	0	0	#N/A
TCGA-BH-A0E2	435	0	1	#N/A
TCGA-BH-A0E0	134	0	0	1
TCGA-BH-A0RX	170	0	0	1
TCGA-BH-A0B4	1191	0	0	#N/A
TCGA-AC-A2BK	2222	0	0	1
TCGA-A2-A1FX	1847	0	0	#N/A
TCGA-A7-A56D	448	0	0	1
TCGA-E2-A1BD	1133	0	0	#N/A
TCGA-BH-A18T	224	1	0	1
TCGA-BH-A0BG	1871	0	0	1
TCGA-A2-A0D0	2048	0	0	1
TCGA-AR-A2LH	616	1	0	1
TCGA-AC-A6IV	568	0	1	#N/A
TCGA-B6-A0RI	7126	0	0	#N/A
TCGA-B6-A0RU	8605	0	0	1
TCGA-E9-A1NE	1088	0	0	#N/A
TCGA-E2-A14P	1246	0	0	1
TCGA-AR-A24O	3607	0	0	#N/A
TCGA-AN-A0AJ	303	0	0	1
TCGA-OL-A66K	1275	1	1	#N/A
TCGA-A2-A04W	3102	0	0	1
TCGA-AN-A0FJ	242	0	0	1
TCGA-A1-A0SJ	416	0	0	#N/A
TCGA-AO-A0JJ	1887	0	0	#N/A
TCGA-E2-A15C	694	0	0	#N/A
TCGA-A2-A0T7	631	0	0	#N/A
TCGA-A2-A0T3	1516	0	0	1
TCGA-GM-A3XL	2108	0	0	1
TCGA-B6-A0RM	2373	1	0	#N/A
TCGA-E9-A1ND	1266	0	0	1
TCGA-AO-A0J7	618	0	0	#N/A
TCGA-C8-A278	297	0	0	1
TCGA-AR-A1AO	2618	0	0	#N/A
TCGA-PE-A5DD	1953	0	0	#N/A
TCGA-AR-A1AN	2920	0	0	1
TCGA-BH-A0HY	1545	0	0	1
TCGA-E9-A54Y	725	0	0	#N/A
TCGA-AO-A0JI	1528	0	0	#N/A
TCGA-A2-A04V	1920	1	0	#N/A
TCGA-A2-A1FZ	683	0	0	#N/A
TCGA-AO-A1KP	2953	0	0	#N/A
TCGA-AN-A0FS	210	0	0	#N/A
TCGA-OL-A5RU	1219	0	0	#N/A
TCGA-LL-A5YN	447	0	0	#N/A
TCGA-A2-A04N	4354	0	0	#N/A
TCGA-BH-A18J	612	1	0	#N/A
TCGA-A8-A09N	31	0	0	1
TCGA-AR-A1AL	2971	0	0	#N/A
TCGA-AR-A24Q	3172	0	0	1
TCGA-BH-A0GY	923	0	0	1
TCGA-AO-A12H	1234	0	0	#N/A
TCGA-BH-A0AU	1914	0	0	#N/A
TCGA-AN-A0FN	218	0	0	#N/A
TCGA-A7-A26G	722	0	0	1
TCGA-BH-A0C7	2767	0	1	#N/A
TCGA-C8-A27A	747	0	0	1
TCGA-E2-A159	762	0	0	1
TCGA-BH-A18V	1556	1	0	1
TCGA-D8-A1JS	371	0	0	#N/A
TCGA-B6-A0X0	3945	1	1	#N/A
TCGA-E2-A1IK	1800	0	0	#N/A
TCGA-A8-A07Z	1371	0	0	#N/A
TCGA-AC-A23C	585	0	0	1
TCGA-A8-A06O	396	0	0	1
TCGA-E2-A15R	1732	0	0	#N/A
TCGA-A7-A0CG	1043	0	0	#N/A
TCGA-A8-A09C	31	0	0	#N/A
TCGA-A7-A2KD	679	0	0	1
TCGA-AR-A0TR	160	1	0	#N/A
TCGA-OL-A66O	528	0	1	#N/A
TCGA-OL-A66P	428	0	0	#N/A
TCGA-C8-A9FZ	592	0	0	#N/A
TCGA-BH-A0HN	516	0	0	#N/A
TCGA-A2-A0YM	965	0	0	1
TCGA-E2-A14V	1042	0	0	#N/A
TCGA-D8-A1JT	405	0	1	#N/A
TCGA-BH-A0DK	423	0	1	#N/A
TCGA-A2-A0EU	1043	0	0	#N/A
TCGA-E2-A1L6	1648	0	0	#N/A
TCGA-AC-A4ZE	890	0	0	#N/A
TCGA-A2-A0YC	990	0	0	#N/A
TCGA-BH-A0DP	476	0	0	#N/A
TCGA-E2-A1IE	2362	0	0	#N/A
TCGA-E9-A1N8	1039	0	0	1
TCGA-A8-A099	304	0	0	#N/A
TCGA-A7-A0D9	1139	0	0	#N/A
TCGA-AR-A24H	4894	0	0	#N/A
TCGA-AQ-A54O	1001	0	0	#N/A
TCGA-XX-A89A	488	0	0	#N/A
TCGA-E9-A226	1048	1	0	1
TCGA-D8-A1XL	606	0	0	1
TCGA-A8-A08B	1156	0	0	#N/A
TCGA-EW-A1PH	607	0	0	1
TCGA-GM-A2DO	2596	0	0	#N/A
TCGA-D8-A1Y1	302	1	0	#N/A
TCGA-E2-A14W	974	0	0	#N/A
TCGA-A2-A0T6	575	0	0	#N/A
TCGA-A7-A26F	738	0	0	1
TCGA-A7-A6VX	317	0	0	1
TCGA-EW-A1IY	258	0	1	#N/A
TCGA-LD-A9QF	323	0	0	#N/A
TCGA-D8-A1XR	482	0	0	#N/A
TCGA-S3-AA15	525	0	0	#N/A
TCGA-C8-A26Z	470	0	0	#N/A
TCGA-E2-A576	1043	0	0	#N/A
TCGA-A8-A093	546	0	0	#N/A
TCGA-C8-A26X	376	0	0	1
TCGA-OL-A66L	1301	0	0	#N/A
TCGA-E2-A1II	1025	0	0	1
TCGA-B6-A0WZ	6292	0	0	#N/A
TCGA-A2-A0CR	3283	0	0	#N/A
TCGA-LL-A6FR	489	0	0	1
TCGA-B6-A0RH	6456	1	0	1
TCGA-BH-A0EI	1926	0	0	#N/A
TCGA-A2-A0CX	1728	0	0	1
TCGA-BH-A0HX	829	0	0	1
TCGA-BH-A0C0	1270	0	0	1
TCGA-E2-A1LL	1309	0	0	#N/A
TCGA-A8-A09W	30	0	0	#N/A
TCGA-GM-A4E0	2191	0	0	#N/A
TCGA-BH-A0B6	2483	0	0	#N/A
TCGA-AO-A0J6	1140	0	0	1
TCGA-EW-A6SA	510	0	1	#N/A
TCGA-EW-A1J2	403	0	0	#N/A
TCGA-BH-A0EB	745	0	0	#N/A
TCGA-GM-A3NW	3361	0	0	#N/A
TCGA-A7-A0CE	1074	0	0	1
TCGA-EW-A1P8	239	1	0	1
TCGA-D8-A27N	519	0	0	1
TCGA-A8-A07B	1308	0	0	1
TCGA-BH-A18P	921	1	0	#N/A
TCGA-OL-A66J	1996	0	0	#N/A
TCGA-E9-A6HE	847	0	0	1
TCGA-BH-A1F6	2965	1	0	1
TCGA-B6-A40C	2164	0	1	#N/A
TCGA-BH-A18L	811	1	0	#N/A
TCGA-B6-A1KN	4233	0	0	1
TCGA-A2-A0EO	2442	0	0	#N/A
TCGA-A8-A08Z	1217	0	0	#N/A
TCGA-AO-A0J3	651	0	1	#N/A
TCGA-BH-A0GZ	328	0	0	#N/A
TCGA-EW-A1OX	911	0	1	#N/A
TCGA-C8-A130	370	0	0	1
TCGA-BH-A0HU	392	0	0	#N/A
TCGA-EW-A1IW	371	0	0	#N/A
TCGA-D8-A147	584	0	0	1
TCGA-A2-A0CT	2289	0	0	#N/A
TCGA-C8-A1HE	375	0	0	#N/A
TCGA-B6-A0IB	3941	1	0	#N/A
TCGA-A8-A08O	943	0	0	#N/A
TCGA-AR-A24Z	3001	0	0	#N/A
TCGA-LL-A9Q3	532	0	0	#N/A
TCGA-E2-A1LS	1604	0	0	1
TCGA-LL-A8F5	596	0	0	1
TCGA-E2-A152	2128	0	0	1
TCGA-BH-A5J0	715	0	0	#N/A
TCGA-BH-A8FY	295	1	0	#N/A
TCGA-A7-A13E	614	1	0	1
TCGA-A2-A04Y	1099	0	0	#N/A
TCGA-C8-A1HF	332	0	0	1
TCGA-AC-A23E	698	0	0	#N/A
TCGA-AN-A04C	54	0	0	1
TCGA-B6-A0RP	3126	1	0	#N/A
TCGA-B6-A0WT	5739	0	0	#N/A
TCGA-A2-A0T0	533	0	0	#N/A
TCGA-E9-A1R4	186	0	0	#N/A
TCGA-BH-A42U	3364	0	0	#N/A
TCGA-A2-A1G0	616	0	0	#N/A
TCGA-D8-A1JU	447	0	0	#N/A
TCGA-BH-A0B5	2136	0	0	#N/A
TCGA-E2-A14N	1434	0	0	1
TCGA-AR-A24L	2866	1	0	#N/A
TCGA-C8-A1HO	375	0	1	#N/A
TCGA-AR-A2LE	5062	0	0	#N/A
TCGA-AR-A0TP	4275	0	0	1
TCGA-E9-A1NA	1112	0	1	#N/A
TCGA-BH-A0BF	1324	1	0	1
TCGA-A2-A0EN	4088	0	0	#N/A
TCGA-A1-A0SD	437	0	1	#N/A
TCGA-C8-A12L	363	0	0	1
TCGA-D8-A1XS	496	0	0	#N/A
TCGA-A2-A1FW	528	0	0	#N/A
TCGA-PL-A8LZ	302	0	0	1
TCGA-C8-A12U	385	0	1	#N/A
TCGA-AC-A2QH	1005	0	0	1
TCGA-E9-A1N9	1101	0	0	1
TCGA-E2-A15I	1692	0	0	#N/A
TCGA-D8-A140	403	0	1	#N/A
TCGA-B6-A0RS	3063	1	0	1
TCGA-AO-A0JF	1980	0	0	#N/A
TCGA-B6-A0RG	2082	0	1	#N/A
TCGA-D8-A1XJ	664	0	0	1
TCGA-AN-A0FT	214	0	0	1
TCGA-EW-A6SD	1010	0	0	1
TCGA-A7-A4SC	446	0	0	#N/A
TCGA-BH-A18N	468	1	0	#N/A
TCGA-E2-A153	707	0	0	#N/A
TCGA-A8-A08J	1127	1	1	#N/A
TCGA-AR-A24V	3203	0	0	#N/A
TCGA-E2-A1B5	984	0	1	#N/A
TCGA-BH-A0B3	1203	0	0	1
TCGA-AO-A12D	2515	0	0	1
TCGA-E9-A3HO	1158	0	0	1
TCGA-B6-A0RV	5156	0	0	#N/A
TCGA-C8-A26W	381	0	0	1
TCGA-BH-A0DE	2372	0	0	#N/A
TCGA-D8-A1XW	1309	0	0	1
TCGA-AR-A0TX	1972	0	0	1
TCGA-BH-A0C3	2709	0	0	1
TCGA-EW-A423	533	0	0	#N/A
TCGA-S3-AA17	424	0	0	#N/A
TCGA-E9-A2JS	904	1	0	#N/A
TCGA-D8-A1JC	480	0	0	#N/A
TCGA-AR-A1AV	1864	0	1	#N/A
TCGA-XX-A899	467	0	0	#N/A
TCGA-D8-A1JG	1612	0	0	1
TCGA-AR-A2LL	2012	0	0	#N/A
TCGA-A8-A085	1124	0	0	#N/A
TCGA-E2-A15E	630	0	0	1
TCGA-A2-A0EM	3094	0	0	#N/A
TCGA-BH-A0B8	1569	0	0	#N/A
TCGA-BH-A8FZ	574	0	0	#N/A
TCGA-EW-A1P4	907	0	0	1
TCGA-BH-A1EW	1694	1	0	#N/A
TCGA-D8-A141	626	0	0	#N/A
TCGA-C8-A27B	439	0	0	1
TCGA-C8-A134	383	0	0	1
TCGA-LD-A7W5	216	0	0	1
TCGA-AR-A24R	3430	0	0	#N/A
TCGA-A2-A04Q	2385	0	0	#N/A
TCGA-A8-A07U	760	0	0	1
TCGA-BH-A1EY	538	1	0	1
TCGA-AC-A5XS	588	0	0	#N/A
TCGA-A1-A0SO	852	0	0	1
TCGA-AC-A2FF	2759	0	0	#N/A
TCGA-JL-A3YX	352	0	0	#N/A
TCGA-A2-A0ST	3017	0	0	#N/A
TCGA-BH-A1ES	3462	1	0	#N/A
TCGA-C8-A274	508	0	0	#N/A
TCGA-AR-A24T	3202	0	0	1
TCGA-A8-A08T	3409	1	0	#N/A
TCGA-AR-A2LR	1742	0	0	1
TCGA-E2-A15T	1563	0	0	#N/A
TCGA-AO-A03O	2483	1	0	1
TCGA-BH-A1EV	365	1	0	1
TCGA-BH-A18M	2207	1	1	#N/A
TCGA-AR-A1AJ	2383	0	0	1
TCGA-A8-A08G	607	0	1	#N/A
TCGA-EW-A1J1	575	0	0	#N/A
TCGA-AQ-A04H	754	0	1	1
TCGA-A2-A0YG	666	0	0	1
TCGA-B6-A0I9	362	1	0	1
TCGA-GM-A2DL	3519	0	0	1
TCGA-A8-A076	1642	0	0	#N/A
TCGA-A1-A0SE	1321	0	0	#N/A
TCGA-A2-A1G6	501	0	0	#N/A
TCGA-BH-A0W7	1363	0	0	#N/A
TCGA-BH-A1FE	2273	1	0	1
TCGA-AN-A0FD	196	0	1	#N/A
TCGA-D8-A1XU	395	0	0	#N/A
TCGA-A2-A25A	3276	0	0	#N/A
TCGA-AC-A3OD	451	0	0	1
TCGA-A1-A0SQ	554	0	1	#N/A
TCGA-D8-A1XF	463	0	0	#N/A
TCGA-AO-A124	3506	0	0	1
TCGA-BH-A1F2	959	1	0	1
TCGA-BH-A0W5	1288	0	0	#N/A
TCGA-E9-A1R7	1467	0	1	#N/A
TCGA-E2-A1LH	3247	0	0	1
TCGA-E2-A1B4	1004	1	0	#N/A
TCGA-E2-A574	1179	0	0	1
TCGA-BH-A1ET	2520	1	0	#N/A
TCGA-3C-AALI	4005	0	0	1
TCGA-BH-A1FN	2192	1	0	1
TCGA-A8-A08X	1308	0	0	1
TCGA-E2-A15P	595	0	0	#N/A
TCGA-A8-A082	549	0	0	#N/A
TCGA-D8-A1JM	590	0	0	1
TCGA-S3-AA10	586	0	0	1
TCGA-E2-A1IU	337	0	0	#N/A
TCGA-D8-A1XQ	499	0	0	1
TCGA-LL-A5YL	519	0	0	#N/A
TCGA-A8-A08L	30	1	0	#N/A
TCGA-E9-A1RE	1419	0	0	#N/A
TCGA-C8-A135	393	0	0	1
TCGA-BH-A1FG	577	1	0	#N/A
TCGA-C8-A12O	385	0	0	1
TCGA-B6-A0X1	7455	1	0	1
TCGA-A2-A0ES	2190	0	0	#N/A
TCGA-BH-A18Q	1692	1	0	1
TCGA-AR-A24M	3660	0	0	#N/A
TCGA-BH-A28Q	1119	0	1	#N/A
TCGA-D8-A1JA	502	0	0	#N/A
TCGA-BH-A0B0	2477	0	0	1
TCGA-A2-A3KD	1206	0	0	#N/A
TCGA-D8-A13Z	635	0	0	1
TCGA-OL-A66I	714	0	0	1
TCGA-BH-A0BV	1519	0	0	#N/A
TCGA-D8-A27I	439	0	0	#N/A
TCGA-5L-AAT1	1471	0	1	#N/A
TCGA-AR-A0U0	1988	0	0	1
TCGA-AC-A8OQ	34	0	0	1
TCGA-E2-A570	931	0	1	#N/A
TCGA-A8-A07W	304	0	0	1
TCGA-C8-A1HK	366	0	0	1
TCGA-AR-A5QN	1013	0	0	#N/A
TCGA-BH-A0BA	1132	0	0	#N/A
TCGA-EW-A6SB	760	0	0	1
TCGA-HN-A2NL	79	0	0	1
TCGA-AR-A1AU	2868	0	0	#N/A
TCGA-GM-A2DK	2645	0	0	#N/A
TCGA-AR-A1AW	2632	0	0	1
TCGA-A8-A09M	1006	0	0	#N/A
TCGA-A8-A091	1004	0	0	#N/A
TCGA-BH-A203	1174	1	0	1
TCGA-EW-A1IZ	554	0	0	#N/A
TCGA-OL-A66H	812	0	0	#N/A
TCGA-A2-A0SX	1534	0	0	1
TCGA-E2-A155	640	0	1	1
TCGA-D8-A27L	499	0	0	#N/A
TCGA-A2-A0T2	255	1	0	1
TCGA-UL-AAZ6	518	0	0	#N/A
TCGA-B6-A0RO	4929	0	0	#N/A
TCGA-E9-A22D	1248	0	1	#N/A
TCGA-C8-A12Y	1476	0	0	#N/A
TCGA-E9-A1R3	78	0	0	#N/A
TCGA-AC-A3HN	496	0	0	#N/A
TCGA-LL-A7SZ	594	0	0	#N/A
TCGA-BH-A0B1	1148	0	0	#N/A
TCGA-4H-AAAK	348	0	0	#N/A
TCGA-D8-A1JJ	611	0	1	1
TCGA-AO-A03P	2911	1	1	#N/A
TCGA-E9-A248	59	0	0	1
TCGA-OL-A5DA	1783	0	0	#N/A
TCGA-BH-A0AV	1820	0	0	1
TCGA-B6-A0IA	8391	0	0	#N/A
TCGA-OL-A5D6	1104	1	0	1
TCGA-AR-A1AI	3296	0	0	1
TCGA-OL-A97C	271	0	0	#N/A
TCGA-Z7-A8R6	3256	0	0	1
TCGA-B6-A0WV	2417	1	1	#N/A
TCGA-E2-A15L	626	0	0	#N/A
TCGA-OL-A5RX	878	0	1	#N/A
TCGA-A8-A06P	396	0	0	#N/A
TCGA-A2-A25C	523	0	0	#N/A
TCGA-E9-A1R0	860	0	0	#N/A
TCGA-E2-A15O	289	0	0	#N/A
TCGA-EW-A1P6	562	0	0	#N/A
TCGA-E9-A3QA	918	0	0	#N/A
TCGA-LL-A73Z	227	1	0	#N/A
TCGA-E2-A14Q	1163	0	0	#N/A
TCGA-AC-A5EH	511	0	0	1
TCGA-D8-A27M	410	0	0	1
TCGA-AR-A1AR	524	1	0	1
TCGA-D8-A1JF	366	0	0	1
TCGA-EW-A1PD	424	0	0	#N/A
TCGA-BH-A1EU	1286	1	0	#N/A
TCGA-BH-A0HA	1611	0	0	#N/A
TCGA-BH-A0HL	72	0	1	#N/A
TCGA-AO-A03V	1351	0	0	1
TCGA-A8-A07P	334	0	0	#N/A
TCGA-E2-A14T	2311	0	1	#N/A
TCGA-BH-A0BD	554	0	0	#N/A
TCGA-BH-A0DV	2064	0	0	#N/A
TCGA-BH-A0BM	1876	0	0	#N/A
TCGA-AR-A1AT	1272	1	0	#N/A
TCGA-D8-A1J8	431	0	1	#N/A
TCGA-A2-A25E	3204	0	0	#N/A
TCGA-A2-A0SV	825	1	0	1
TCGA-A8-A08F	1004	0	0	#N/A
TCGA-AR-A2LK	1649	1	0	#N/A
TCGA-GM-A2DF	2155	0	0	#N/A
TCGA-OL-A5D8	973	0	1	#N/A
TCGA-A2-A0CP	2813	0	0	#N/A
TCGA-A8-A075	518	0	0	1
TCGA-AO-A0JE	2335	0	0	1
TCGA-A2-A259	1596	0	0	#N/A
TCGA-UU-A93S	116	1	0	1
TCGA-E2-A15G	554	0	0	#N/A
TCGA-E9-A22E	1269	0	0	1
TCGA-A8-A092	942	0	0	1
TCGA-E2-A14O	1359	0	0	#N/A
TCGA-D8-A1XA	839	0	0	1
TCGA-A8-A09B	365	0	0	#N/A
TCGA-E9-A5UO	785	0	1	#N/A
TCGA-C8-A1HI	343	0	1	#N/A
TCGA-BH-A0B7	2559	0	0	1
TCGA-S3-A6ZG	562	0	0	#N/A
TCGA-A1-A0SN	1196	0	0	#N/A
TCGA-BH-A6R9	160	0	0	#N/A
TCGA-AN-A0XO	375	0	0	#N/A
TCGA-AR-A0TU	709	0	0	1
TCGA-D8-A143	431	0	0	1
TCGA-BH-A0HO	76	0	0	#N/A
TCGA-HN-A2OB	1900	1	0	#N/A
TCGA-LL-A740	441	0	0	#N/A
TCGA-BH-A0BO	2197	0	0	#N/A
TCGA-AR-A1AY	1026	0	0	1
TCGA-A7-A0CJ	931	0	0	1
TCGA-WT-AB44	883	0	0	#N/A
TCGA-D8-A27P	49	0	0	#N/A
TCGA-D8-A1J9	532	0	0	1
TCGA-AN-A0XV	162	0	0	#N/A
TCGA-A7-A0DA	1085	0	0	1
TCGA-A2-A3XX	1439	1	0	1
TCGA-E9-A24A	747	0	0	#N/A
TCGA-B6-A0I6	991	1	0	1
TCGA-A2-A1G1	584	0	0	1
TCGA-EW-A1P7	915	0	0	#N/A
TCGA-E2-A56Z	252	0	1	#N/A
TCGA-AR-A0U1	4052	0	0	1
TCGA-BH-A1FU	1688	1	0	1
TCGA-A7-A4SD	441	0	0	1
TCGA-E9-A1NF	1072	1	0	1
TCGA-A8-A09D	1522	0	0	#N/A
TCGA-E2-A14X	972	0	0	1
TCGA-AO-A1KS	350	0	0	#N/A
TCGA-A7-A4SE	644	0	0	1
TCGA-BH-A0H7	702	0	0	1
TCGA-E2-A1LK	266	1	0	1
TCGA-A8-A0A1	365	0	0	#N/A
TCGA-A2-A1G4	595	0	0	#N/A
TCGA-AO-A0J8	680	0	0	#N/A
TCGA-AR-A0TW	3009	0	1	#N/A
TCGA-C8-A12Z	382	0	0	1
TCGA-E2-A1B1	2653	0	0	1
TCGA-AO-A0JD	2190	0	0	1
TCGA-AR-A0TQ	2991	0	1	#N/A
TCGA-BH-A0H9	1247	0	0	#N/A
TCGA-A2-A0EX	752	0	0	#N/A
TCGA-EW-A1OZ	1229	0	0	1
TCGA-AO-A03R	2091	0	0	1
TCGA-5T-A9QA	303	0	0	#N/A
TCGA-A8-A07F	577	0	0	#N/A
TCGA-AC-A2B8	677	0	0	#N/A
TCGA-AO-A0JA	655	0	0	#N/A
TCGA-E9-A1NC	1203	0	0	1
TCGA-BH-A18H	652	0	0	1
TCGA-D8-A1JE	575	0	0	#N/A
TCGA-A2-A0CK	4159	0	0	#N/A
TCGA-AC-A6IW	413	0	0	1
TCGA-D8-A27K	1461	0	1	#N/A
TCGA-A2-A0YL	1474	0	0	#N/A
TCGA-C8-A12Q	385	1	0	1
TCGA-B6-A0X5	2097	1	0	#N/A
TCGA-LD-A7W6	404	0	0	#N/A
TCGA-A2-A0T4	624	0	0	#N/A
TCGA-AC-A3YJ	754	0	0	#N/A
TCGA-E2-A14Y	2109	0	0	1
TCGA-BH-A0DO	1644	0	0	#N/A
TCGA-BH-A2L8	612	0	1	#N/A
TCGA-A8-A08P	943	0	0	1
TCGA-A2-A0CW	3283	0	0	1
TCGA-BH-A0DH	1156	0	0	#N/A
TCGA-E2-A15J	1640	0	1	#N/A
TCGA-AR-A0TV	2288	0	0	1
TCGA-BH-A18S	2009	1	0	#N/A
TCGA-C8-A131	411	0	0	1
TCGA-B6-A1KF	3088	0	0	1
TCGA-B6-A0IK	571	1	0	1
TCGA-A8-A07G	577	0	0	#N/A
TCGA-BH-A0B9	1572	0	0	1
TCGA-AO-A0J2	997	0	0	1
TCGA-E2-A156	726	0	0	#N/A
TCGA-A8-A0A7	30	0	0	#N/A
TCGA-A7-A13F	765	0	0	#N/A
TCGA-E2-A1B6	867	0	0	1
TCGA-OL-A5RV	1062	0	0	#N/A
TCGA-AQ-A0Y5	172	1	0	#N/A
TCGA-A2-A0D2	1027	0	0	1
TCGA-EW-A2FS	1604	0	0	#N/A
TCGA-E2-A14R	1174	0	0	1
TCGA-AR-A1AK	3159	0	0	#N/A
TCGA-BH-A0W4	759	0	0	#N/A
TCGA-E2-A1AZ	2329	0	0	#N/A
TCGA-E2-A1LB	2306	0	0	#N/A
TCGA-BH-A5IZ	567	0	0	1
TCGA-AC-A62Y	530	0	0	#N/A
TCGA-A8-A09I	1371	0	0	#N/A
TCGA-E9-A3X8	926	0	0	#N/A
TCGA-C8-A1HG	345	0	0	1
TCGA-BH-A0C1	1411	1	0	#N/A
TCGA-AN-A0FL	231	0	0	1
TCGA-A8-A095	1277	0	0	#N/A
TCGA-AR-A24W	1550	0	0	#N/A
TCGA-AO-A0J4	1587	0	0	1
TCGA-E9-A1RB	976	1	0	1
TCGA-OL-A66N	792	0	0	#N/A
TCGA-D8-A146	643	0	0	#N/A
TCGA-B6-A0RL	2469	1	0	#N/A
TCGA-AC-A6IX	373	0	0	#N/A
TCGA-B6-A0RE	7777	0	0	1
TCGA-EW-A6SC	952	0	0	#N/A
TCGA-D8-A3Z6	563	0	0	#N/A
TCGA-AR-A5QP	1185	0	0	#N/A
TCGA-B6-A0IE	1993	1	0	1
TCGA-A2-A04R	3709	0	0	#N/A
TCGA-GM-A2DM	3226	0	0	#N/A
TCGA-A7-A13G	718	0	0	#N/A
TCGA-AR-A24X	3004	0	1	#N/A
TCGA-AR-A252	2838	0	1	#N/A
TCGA-GM-A2DD	2282	0	0	1
TCGA-EW-A1J6	875	0	0	#N/A
TCGA-A8-A06Y	791	0	1	#N/A
TCGA-BH-A18F	1001	0	0	#N/A
TCGA-AR-A2LO	1198	0	0	#N/A
TCGA-AR-A24S	2976	0	0	1
TCGA-EW-A1PA	575	0	0	1
TCGA-BH-A0E7	1363	0	0	#N/A
TCGA-E9-A22H	1232	0	0	#N/A
TCGA-A2-A0D1	1051	0	0	1
TCGA-AN-A04D	52	0	0	#N/A
TCGA-GM-A2DH	2193	0	0	1
TCGA-BH-A0DQ	98	0	0	#N/A
TCGA-BH-A0BL	2278	0	0	1
TCGA-AR-A0U2	2551	1	1	1
TCGA-B6-A40B	3152	0	0	#N/A
TCGA-D8-A1Y2	433	0	0	#N/A
TCGA-A2-A0CM	754	1	0	1
TCGA-AO-A0JC	1547	0	0	#N/A
TCGA-BH-A1F0	785	1	0	1
TCGA-AC-A5EI	442	0	1	#N/A
TCGA-BH-A18K	2763	1	0	#N/A
TCGA-A7-A425	447	0	0	#N/A
TCGA-C8-A1HL	317	0	1	#N/A
TCGA-C8-A26V	616	0	1	1
TCGA-AC-A8OR	40	0	0	#N/A
TCGA-S3-AA14	529	0	0	#N/A
TCGA-3C-AAAU	4047	0	1	#N/A
TCGA-BH-A1FH	1034	1	1	#N/A
TCGA-A7-A3RF	408	0	0	#N/A
TCGA-EW-A1OV	789	0	0	#N/A
TCGA-OK-A5Q2	64	0	0	#N/A
TCGA-BH-A1FC	3472	1	0	1
TCGA-D8-A73U	492	0	0	#N/A
TCGA-AR-A250	2707	0	0	#N/A
TCGA-A2-A1FV	714	0	0	#N/A
TCGA-A2-A25B	1291	0	1	#N/A
TCGA-B6-A0I8	749	1	0	#N/A
TCGA-AO-A0J9	1613	0	0	#N/A
TCGA-B6-A1KI	2236	0	0	#N/A
TCGA-E2-A1IJ	865	0	0	#N/A
TCGA-B6-A0RQ	4267	1	0	#N/A
TCGA-AR-A251	3030	0	0	1
TCGA-A8-A0A9	822	0	0	#N/A
TCGA-E2-A1IN	675	0	0	1
TCGA-BH-A1FL	1673	1	0	#N/A
TCGA-BH-A0BQ	2255	0	0	#N/A
TCGA-GM-A2D9	1812	1	0	#N/A
TCGA-E2-A15M	336	1	0	1
TCGA-A2-A0ET	1066	0	0	#N/A
TCGA-BH-A0W3	728	0	0	#N/A
TCGA-OL-A5RY	752	0	0	#N/A
TCGA-A8-A09Q	761	0	0	1
TCGA-A2-A0YH	659	0	0	1
TCGA-C8-A12M	358	0	1	#N/A
TCGA-A2-A0CU	158	1	0	#N/A
TCGA-BH-A0HW	1561	0	0	#N/A
TCGA-C8-A3M8	394	0	0	#N/A
TCGA-AR-A0U3	4080	0	0	1
TCGA-E2-A1LI	3121	0	0	#N/A
TCGA-AC-A6NO	51	0	1	#N/A
TCGA-AC-A3YI	707	0	0	#N/A
TCGA-BH-A209	3959	1	0	1
TCGA-A7-A6VY	266	0	0	1
TCGA-B6-A0X4	860	1	0	#N/A
TCGA-B6-A0I2	4361	0	0	1
TCGA-D8-A142	425	0	0	1
TCGA-BH-A0HQ	1121	0	0	#N/A
TCGA-C8-A273	513	0	1	#N/A
TCGA-A2-A0EY	1925	0	0	1
TCGA-BH-A8G0	662	0	0	#N/A
TCGA-D8-A1JI	577	0	0	#N/A
TCGA-BH-A0DD	2486	0	0	#N/A
TCGA-OL-A6VR	1220	0	0	#N/A
TCGA-C8-A1HN	394	0	1	#N/A
TCGA-C8-A3M7	1034	1	0	#N/A
TCGA-D8-A27V	381	0	0	#N/A
TCGA-AO-A1KT	541	0	0	#N/A
TCGA-E9-A1R6	339	0	0	#N/A
TCGA-BH-A0EE	943	0	0	1
TCGA-D8-A1JB	1688	0	0	#N/A
TCGA-EW-A1P1	1210	0	0	1
TCGA-D8-A1XK	441	0	0	1
TCGA-D8-A27G	409	0	0	#N/A
TCGA-3C-AALJ	1474	0	1	#N/A
TCGA-A8-A09K	912	0	0	#N/A
TCGA-AC-A62X	417	0	0	1
TCGA-EW-A1J5	477	0	0	#N/A
TCGA-D8-A1X6	541	0	1	#N/A
TCGA-E2-A15A	710	0	0	#N/A
TCGA-A8-A06X	943	1	1	#N/A
TCGA-PE-A5DC	1430	1	0	#N/A
TCGA-B6-A0WX	639	1	0	1
TCGA-BH-A18I	1093	0	0	#N/A
TCGA-A8-A07L	975	0	0	#N/A
TCGA-GM-A5PX	551	0	0	#N/A
TCGA-BH-A0HI	620	0	0	#N/A
TCGA-E9-A229	1148	0	0	#N/A
TCGA-BH-A1FR	1642	1	0	#N/A
TCGA-BH-A0H6	747	0	0	#N/A
TCGA-BH-A1F5	2712	1	0	#N/A
TCGA-E9-A1NI	300	0	1	#N/A
TCGA-LL-A7T0	376	0	0	#N/A
TCGA-E9-A1R2	1063	0	0	#N/A
TCGA-AQ-A1H3	989	0	0	#N/A
TCGA-D8-A73X	767	0	0	#N/A
TCGA-C8-A12W	385	0	0	1
TCGA-BH-A1EN	2127	1	0	#N/A
TCGA-E9-A22B	1167	0	0	#N/A
TCGA-A1-A0SK	967	1	0	1
TCGA-B6-A0RN	8008	0	0	#N/A
TCGA-AR-A1AH	3807	0	0	1
TCGA-A7-A5ZX	336	0	0	#N/A
TCGA-EW-A1J3	504	0	0	#N/A
TCGA-BH-A0DT	2403	0	1	#N/A
TCGA-BH-A0HB	806	0	0	#N/A
TCGA-A8-A07J	365	0	0	#N/A
TCGA-E9-A1RI	1449	0	0	#N/A
TCGA-GM-A5PV	412	0	0	#N/A
TCGA-5L-AAT0	1477	0	0	#N/A
TCGA-GM-A2DC	2535	0	0	#N/A
TCGA-BH-A0HP	414	0	1	#N/A
TCGA-E2-A14Z	563	1	0	1
TCGA-A2-A0SU	1662	0	1	#N/A
TCGA-BH-A0BC	974	0	0	1
TCGA-E2-A15H	393	0	1	#N/A
TCGA-A2-A0SW	1365	1	0	1
TCGA-D8-A1XV	461	0	0	#N/A
TCGA-D8-A13Y	1728	0	0	1
TCGA-A1-A0SP	584	0	0	1
TCGA-AC-A3QQ	734	0	0	#N/A
TCGA-A2-A0SY	1347	0	0	#N/A
TCGA-B6-A0I5	8556	0	0	#N/A
TCGA-D8-A145	410	0	0	#N/A
TCGA-E2-A15D	526	0	1	#N/A
TCGA-A1-A0SI	635	0	0	1
TCGA-E9-A1NG	786	1	0	#N/A
TCGA-B6-A0WY	3461	1	0	#N/A
TCGA-A8-A079	274	0	1	1
TCGA-D8-A1JD	552	0	0	#N/A
TCGA-AR-A24U	3128	0	0	#N/A
TCGA-E9-A243	612	0	0	1
TCGA-AO-A0J5	792	1	1	#N/A
TCGA-A7-A26H	724	0	0	#N/A
TCGA-A8-A09X	426	1	0	1
TCGA-BH-A201	856	0	0	#N/A
TCGA-A8-A06Q	31	0	0	1
TCGA-AR-A2LM	1935	0	0	#N/A
TCGA-E9-A1RG	647	0	0	#N/A
TCGA-AR-A0TZ	3262	1	0	#N/A
TCGA-W8-A86G	347	0	0	#N/A
TCGA-BH-A0AY	777	0	0	#N/A
TCGA-E9-A1RF	200	0	1	#N/A
TCGA-B6-A1KC	1326	0	0	#N/A
TCGA-BH-A0DL	2381	0	0	1
TCGA-EW-A1P5	703	0	0	#N/A
TCGA-A8-A08S	1004	0	0	#N/A
TCGA-A8-A06R	547	0	0	#N/A
TCGA-E9-A247	1186	0	0	#N/A
TCGA-D8-A1Y3	430	0	0	1
TCGA-GM-A2DA	6593	1	0	#N/A
TCGA-E2-A1B0	1631	0	0	1
TCGA-A7-A5ZW	326	0	0	#N/A
TCGA-A2-A0YE	554	0	0	1
TCGA-AR-A255	2161	0	0	#N/A
TCGA-AQ-A7U7	584	1	0	#N/A
TCGA-A7-A13D	965	0	0	1
TCGA-A2-A04P	548	1	0	1
TCGA-E2-A1BC	501	0	0	#N/A
TCGA-A2-A04X	1686	0	0	#N/A
TCGA-AO-A0JM	2184	0	0	#N/A
TCGA-AC-A2FO	2255	0	0	#N/A
TCGA-A2-A0YT	723	1	0	1
TCGA-AO-A0JB	1542	0	0	1
TCGA-BH-A18R	1142	1	0	#N/A
TCGA-C8-A137	379	0	0	#N/A
TCGA-A2-A3XZ	1532	0	0	#N/A
TCGA-AC-A5XU	455	0	0	1
TCGA-EW-A1P3	1611	0	0	#N/A
TCGA-A2-A0T1	521	0	0	1
TCGA-A7-A6VW	285	0	0	1
TCGA-B6-A401	2596	0	0	1
TCGA-OL-A5D7	1780	0	0	1
TCGA-D8-A1X5	565	0	0	1
TCGA-E2-A1IF	1138	0	0	#N/A
TCGA-A2-A0CV	3011	0	1	#N/A
TCGA-E9-A295	375	0	0	#N/A
TCGA-D8-A27W	373	0	0	#N/A
TCGA-D8-A73W	385	1	0	#N/A
TCGA-BH-A1EX	1508	1	0	#N/A
TCGA-LL-A5YO	440	0	0	1
TCGA-OL-A5RZ	679	0	0	#N/A
TCGA-BH-A0AZ	1919	0	1	#N/A
TCGA-BH-A0BJ	660	0	0	#N/A
TCGA-BH-A0DS	78	0	1	#N/A
TCGA-A2-A3XT	2770	0	0	1
TCGA-D8-A1XB	552	0	0	#N/A
TCGA-AN-A0FF	172	0	0	#N/A
TCGA-BH-A0BP	2296	1	0	1
TCGA-E2-A10C	1220	0	0	#N/A
TCGA-E9-A249	217	0	1	#N/A
TCGA-Z7-A8R5	3287	0	0	#N/A
TCGA-A7-A0CD	1165	0	0	#N/A
TCGA-E2-A150	1935	0	0	1
TCGA-E2-A572	1208	0	0	#N/A
TCGA-BH-A202	795	0	0	1
TCGA-A7-A26E	954	0	0	#N/A
TCGA-D8-A1JN	620	0	1	#N/A
TCGA-D8-A1XT	506	0	0	1
TCGA-AO-A12F	1842	0	0	#N/A
TCGA-AC-A2BM	3022	0	0	#N/A
TCGA-E2-A1IO	1855	0	0	1
TCGA-E9-A1RA	1369	0	1	#N/A
TCGA-AR-A0TS	2558	0	0	1
TCGA-A8-A09T	579	0	0	#N/A
TCGA-AR-A0TT	3316	0	0	#N/A
TCGA-E2-A15K	275	0	0	#N/A
TCGA-D8-A27T	398	0	0	#N/A
TCGA-EW-A1OY	908	0	0	1
TCGA-A8-A08R	30	0	0	1
TCGA-AN-A0FK	213	0	0	#N/A
TCGA-AR-A256	2854	1	0	1
TCGA-BH-A0BT	2365	0	0	#N/A
TCGA-E9-A1R5	92	0	0	#N/A
TCGA-A2-A0D3	1873	0	1	#N/A
TCGA-EW-A2FR	1673	0	0	1
TCGA-E9-A1RD	34	0	0	#N/A
TCGA-BH-A18U	1563	1	0	1
TCGA-A1-A0SM	242	0	0	#N/A
TCGA-AQ-A04J	819	0	0	1
TCGA-AC-A2FG	1853	0	0	#N/A
TCGA-AC-A62V	348	1	1	#N/A
TCGA-A1-A0SF	1463	0	0	#N/A
TCGA-A2-A0YI	1505	0	0	#N/A
TCGA-A7-A26I	661	0	0	1
TCGA-A8-A09E	1492	0	0	#N/A
TCGA-A2-A0CS	2348	1	0	#N/A
TCGA-A2-A0EQ	2426	0	0	1
TCGA-AN-A04A	90	0	1	#N/A
TCGA-B6-A0I1	2361	1	0	1
TCGA-AR-A2LQ	1233	0	0	#N/A
TCGA-A2-A0T5	531	0	1	#N/A
TCGA-C8-A8HR	408	0	0	#N/A
TCGA-GM-A2DN	3091	0	1	#N/A
TCGA-A2-A04T	2246	0	0	1
TCGA-BH-A0H3	1928	0	1	#N/A
TCGA-B6-A0WW	558	1	0	#N/A
TCGA-BH-A0DX	2156	0	0	#N/A
TCGA-A7-A0DB	1007	0	0	#N/A
TCGA-AR-A1AQ	3021	0	0	1
TCGA-E9-A1RH	1417	0	0	1
TCGA-B6-A0RT	2721	0	0	#N/A
TCGA-LL-A6FQ	80	0	1	#N/A
TCGA-AR-A0TY	1699	1	1	#N/A
TCGA-AO-A03L	2442	0	0	1
TCGA-D8-A1X8	783	0	0	#N/A
TCGA-S3-A6ZF	572	0	0	#N/A
TCGA-E2-A1IH	1026	0	0	#N/A
TCGA-AR-A5QM	2231	0	0	#N/A
TCGA-BH-A0HF	727	0	1	#N/A
TCGA-A8-A097	365	0	0	1
TCGA-AR-A24P	84	0	1	1
TCGA-B6-A0IH	2965	1	0	#N/A
TCGA-AR-A24N	3035	0	0	#N/A
TCGA-BH-A0BZ	2255	0	0	#N/A
TCGA-D8-A1XO	1682	0	0	#N/A
TCGA-A8-A0AB	518	0	0	#N/A
TCGA-BH-A6R8	293	0	0	#N/A
TCGA-A7-A26J	627	0	0	#N/A
TCGA-BH-A0WA	701	0	0	1
TCGA-S3-AA0Z	629	0	0	1
TCGA-LD-A66U	646	0	0	#N/A
TCGA-C8-A12V	385	0	0	#N/A
TCGA-E2-A2P6	1051	0	0	#N/A
TCGA-V7-A7HQ	2033	0	0	#N/A
TCGA-A8-A06U	883	1	0	1
TCGA-A8-A0A6	640	0	0	#N/A
TCGA-E2-A158	450	0	0	1
TCGA-E2-A10A	1229	0	1	#N/A
TCGA-EW-A1P0	1251	0	0	#N/A
TCGA-LL-A50Y	762	0	0	#N/A
TCGA-AO-A1KR	2513	0	0	#N/A
TCGA-A2-A0EV	968	0	0	#N/A
TCGA-AO-A1KO	622	0	0	#N/A
TCGA-A2-A0CQ	2695	0	0	#N/A
TCGA-D8-A1XY	503	0	0	#N/A
TCGA-AR-A254	2605	0	0	1
TCGA-A2-A3XV	996	0	0	1
TCGA-AO-A0JG	798	0	1	#N/A
TCGA-BH-A0BS	2612	0	1	#N/A
TCGA-D8-A1JL	611	0	0	1
TCGA-D8-A27E	530	0	0	#N/A
TCGA-A8-A06T	1614	0	1	#N/A
TCGA-C8-A12X	385	0	0	#N/A
TCGA-S3-AA11	421	0	0	#N/A
TCGA-EW-A1IX	1208	0	0	#N/A
TCGA-BH-A0E9	2489	0	0	#N/A
TCGA-OL-A5RW	1106	0	0	1
TCGA-E9-A1N4	1000	0	0	#N/A
TCGA-A7-A6VV	313	0	0	1
TCGA-AO-A03T	2124	0	0	#N/A
TCGA-B6-A0WS	2965	1	1	#N/A
TCGA-C8-A8HQ	380	0	1	#N/A
TCGA-A1-A0SG	434	0	0	#N/A
TCGA-EW-A1PG	1051	0	0	#N/A
TCGA-E9-A2JT	288	0	0	#N/A
TCGA-AC-A8OS	70	0	0	#N/A
TCGA-D8-A1XG	448	0	0	#N/A
TCGA-BH-A0DI	912	0	0	1
TCGA-C8-A12N	358	0	0	#N/A
TCGA-EW-A2FV	788	0	0	#N/A
TCGA-A2-A0CL	3015	0	0	1
TCGA-AR-A24K	1548	0	0	1
TCGA-LL-A5YM	394	0	1	#N/A
TCGA-BH-A0DG	2041	0	1	#N/A
TCGA-BH-A0DZ	495	0	0	1
TCGA-A8-A0A4	396	0	0	#N/A
TCGA-BH-A0E1	477	0	0	#N/A
TCGA-BH-A0H5	1620	0	0	#N/A
TCGA-BH-A0BR	2330	0	1	1
TCGA-A8-A07I	426	0	0	#N/A
TCGA-A2-A0D4	767	0	0	#N/A
TCGA-A2-A0YD	769	0	0	#N/A
TCGA-AQ-A1H2	475	0	0	#N/A
TCGA-EW-A1PB	608	0	0	1
TCGA-PE-A5DE	2645	0	0	1
TCGA-AN-A0AL	227	0	0	1
TCGA-A8-A0AD	1157	0	0	#N/A
TCGA-LL-A73Y	477	0	0	1
TCGA-GM-A2DI	2590	0	0	1
TCGA-E2-A1LA	748	0	0	#N/A
TCGA-BH-A0EA	991	1	1	#N/A
TCGA-D8-A1X7	509	0	0	#N/A
TCGA-B6-A0IJ	7106	0	0	1
TCGA-A2-A4S2	643	0	0	#N/A
TCGA-BH-A42V	635	0	0	#N/A
TCGA-A2-A0EP	3603	0	0	#N/A
TCGA-A2-A0YJ	566	0	0	1
TCGA-A8-A09A	304	0	0	#N/A
TCGA-E9-A1QZ	755	0	0	#N/A
TCGA-A8-A09V	457	0	0	#N/A
TCGA-AO-A128	3248	0	0	1
TCGA-AR-A5QQ	322	1	0	1
TCGA-B6-A2IU	5176	0	0	#N/A
TCGA-BH-AB28	287	0	1	#N/A
TCGA-E2-A1L8	2240	0	0	#N/A
TCGA-A1-A0SH	1437	0	0	#N/A
TCGA-E2-A1IG	2140	0	0	#N/A
TCGA-D8-A27R	307	0	0	#N/A
TCGA-E2-A154	591	0	0	#N/A
TCGA-BH-A1FD	1009	1	0	1
TCGA-A2-A3XU	912	1	0	#N/A
TCGA-A8-A0A2	579	0	0	#N/A
TCGA-BH-A0H0	461	0	0	#N/A
TCGA-A2-A0YF	1535	0	0	#N/A
TCGA-C8-A1HM	375	0	0	1
TCGA-WT-AB41	1611	0	0	#N/A
TCGA-D8-A27F	488	0	0	1
TCGA-D8-A4Z1	659	0	0	#N/A
TCGA-A2-A4S1	820	0	0	1
TCGA-EW-A1PE	320	0	0	#N/A
TCGA-A2-A4S3	666	0	0	1
TCGA-AR-A2LN	1161	0	0	#N/A
TCGA-E2-A573	1062	0	0	1
TCGA-AN-A0AK	224	0	1	#N/A
TCGA-C8-A12P	358	0	0	1
TCGA-E9-A22A	1189	0	0	#N/A
TCGA-BH-A1FJ	1927	1	0	#N/A
TCGA-BH-A0HK	178	0	0	#N/A
TCGA-E9-A227	975	0	0	#N/A
TCGA-D8-A1XM	538	0	0	#N/A
TCGA-D8-A1XC	377	1	0	#N/A
TCGA-D8-A1JH	426	0	0	#N/A
TCGA-BH-A204	2534	1	0	#N/A
TCGA-AN-A0XW	170	0	0	#N/A
TCGA-AC-A8OP	614	0	1	#N/A
TCGA-D8-A1X9	727	0	0	#N/A
TCGA-BH-A1FM	1388	1	1	#N/A
TCGA-GI-A2C8	225	0	0	#N/A
TCGA-B6-A0IN	2573	1	1	#N/A
TCGA-A8-A07O	304	0	0	1
TCGA-C8-A132	383	0	0	#N/A
TCGA-3C-AALK	1448	0	0	#N/A
TCGA-AC-A3QP	675	0	0	#N/A
TCGA-B6-A0IM	3873	1	1	#N/A
TCGA-D8-A1Y0	472	0	0	#N/A
TCGA-A8-A06Z	31	0	0	1
TCGA-C8-A8HP	396	0	0	#N/A
TCGA-BH-A18G	149	0	0	#N/A
TCGA-A2-A0EW	1884	1	0	#N/A
TCGA-EW-A2FW	672	0	1	#N/A
TCGA-BH-A1EO	2798	1	0	#N/A
TCGA-AC-A2FB	1234	0	0	#N/A
TCGA-AC-A3W5	504	0	0	#N/A
TCGA-AC-A7VB	250	0	0	#N/A
TCGA-E9-A5FK	812	0	0	#N/A
TCGA-BH-A0BW	2371	0	0	#N/A
TCGA-C8-A138	380	0	0	1
TCGA-E2-A1IL	118	0	0	#N/A

## Sheet: Sheet8
Tumor_Sample	futime	fustat	type
TCGA-A2-A3Y0	1546	0	0
TCGA-E9-A22G	1239	0	1
TCGA-S3-AA12	574	0	0
TCGA-OL-A6VO	858	0	1
TCGA-E2-A15S	428	0	0
TCGA-AR-A1AP	2856	0	1
TCGA-BH-A0AW	622	0	1
TCGA-AO-A12A	3112	0	0
TCGA-S3-A6ZH	641	0	0
TCGA-E2-A1LG	1523	0	1
TCGA-A2-A04U	2654	0	1
TCGA-AR-A1AS	1150	0	1
TCGA-D8-A1JP	639	0	0
TCGA-LD-A74U	402	0	1
TCGA-D8-A1XZ	466	0	1
TCGA-A2-A0ER	2263	0	0
TCGA-E9-A1RC	1224	0	0
TCGA-B6-A409	573	1	1
TCGA-OL-A5S0	620	0	0
TCGA-BH-A208	1759	1	1
TCGA-LL-A5YP	450	0	1
TCGA-A2-A0YK	588	0	0
TCGA-E9-A1N3	1059	0	0
TCGA-E9-A1N5	1120	0	1
TCGA-AN-A0XP	9	0	0
TCGA-GM-A2DB	2406	0	1
TCGA-OL-A6VQ	600	0	0
TCGA-E9-A1NH	576	0	0
TCGA-E2-A1L7	1836	0	1
TCGA-E9-A228	1285	0	0
TCGA-AR-A1AX	2629	0	0
TCGA-EW-A6S9	463	0	1
TCGA-E2-A1L9	598	0	0
TCGA-BH-A0E2	435	0	0
TCGA-BH-A0E0	134	0	1
TCGA-BH-A0RX	170	0	1
TCGA-BH-A0B4	1191	0	0
TCGA-AC-A2BK	2222	0	1
TCGA-A2-A1FX	1847	0	0
TCGA-A7-A56D	448	0	1
TCGA-E2-A1BD	1133	0	0
TCGA-AN-A046	10	0	1
TCGA-BH-A18T	224	1	1
TCGA-BH-A0BG	1871	0	1
TCGA-A2-A0D0	2048	0	1
TCGA-AR-A2LH	616	1	1
TCGA-AC-A6IV	568	0	0
TCGA-B6-A0RI	7126	0	0
TCGA-B6-A0RU	8605	0	1
TCGA-E9-A1NE	1088	0	0
TCGA-E2-A14P	1246	0	1
TCGA-AR-A24O	3607	0	0
TCGA-AN-A0AJ	303	0	1
TCGA-OL-A66K	1275	1	0
TCGA-A2-A04W	3102	0	1
TCGA-AN-A0FJ	242	0	1
TCGA-A1-A0SJ	416	0	0
TCGA-AO-A0JJ	1887	0	0
TCGA-E2-A15C	694	0	0
TCGA-A2-A0T7	631	0	0
TCGA-A2-A0T3	1516	0	1
TCGA-GM-A3XL	2108	0	1
TCGA-B6-A0RM	2373	1	0
TCGA-E9-A1ND	1266	0	1
TCGA-AO-A0J7	618	0	0
TCGA-C8-A278	297	0	1
TCGA-AR-A1AO	2618	0	0
TCGA-PE-A5DD	1953	0	0
TCGA-AR-A1AN	2920	0	1
TCGA-BH-A0HY	1545	0	1
TCGA-E9-A54Y	725	0	0
TCGA-AO-A0JI	1528	0	0
TCGA-A2-A04V	1920	1	0
TCGA-A2-A1FZ	683	0	0
TCGA-AO-A1KP	2953	0	0
TCGA-AN-A0FS	210	0	0
TCGA-OL-A5RU	1219	0	0
TCGA-LL-A5YN	447	0	0
TCGA-A2-A04N	4354	0	0
TCGA-BH-A18J	612	1	0
TCGA-A8-A09N	31	0	1
TCGA-AR-A1AL	2971	0	0
TCGA-AR-A24Q	3172	0	1
TCGA-E9-A5FL	24	0	1
TCGA-BH-A0GY	923	0	1
TCGA-AN-A0XN	10	0	1
TCGA-AO-A12H	1234	0	0
TCGA-BH-A0AU	1914	0	0
TCGA-AN-A0FN	218	0	0
TCGA-A7-A26G	722	0	1
TCGA-BH-A0C7	2767	0	0
TCGA-C8-A27A	747	0	1
TCGA-E2-A159	762	0	1
TCGA-BH-A18V	1556	1	1
TCGA-D8-A1JS	371	0	0
TCGA-B6-A0X0	3945	1	0
TCGA-E2-A1IK	1800	0	0
TCGA-A8-A07Z	1371	0	0
TCGA-AC-A23C	585	0	1
TCGA-A8-A06O	396	0	1
TCGA-E2-A15R	1732	0	0
TCGA-A7-A0CG	1043	0	0
TCGA-A8-A09C	31	0	0
TCGA-A7-A2KD	679	0	1
TCGA-AR-A0TR	160	1	0
TCGA-OL-A66O	528	0	0
TCGA-OL-A66P	428	0	0
TCGA-C8-A9FZ	592	0	0
TCGA-BH-A1F8	1	1	0
TCGA-BH-A0HN	516	0	0
TCGA-A2-A0YM	965	0	1
TCGA-E2-A14V	1042	0	0
TCGA-D8-A1JT	405	0	0
TCGA-BH-A0DK	423	0	0
TCGA-A2-A0EU	1043	0	0
TCGA-E2-A1L6	1648	0	0
TCGA-AC-A4ZE	890	0	0
TCGA-A2-A0YC	990	0	0
TCGA-BH-A0DP	476	0	0
TCGA-E2-A1IE	2362	0	0
TCGA-E9-A1N8	1039	0	1
TCGA-A8-A099	304	0	0
TCGA-A7-A0D9	1139	0	0
TCGA-AR-A24H	4894	0	0
TCGA-AQ-A54O	1001	0	0
TCGA-XX-A89A	488	0	0
TCGA-E9-A226	1048	1	1
TCGA-D8-A1XL	606	0	1
TCGA-A8-A08B	1156	0	0
TCGA-EW-A1PH	607	0	1
TCGA-GM-A2DO	2596	0	0
TCGA-AN-A0AT	10	0	0
TCGA-D8-A1Y1	302	1	0
TCGA-E2-A14W	974	0	0
TCGA-A2-A0T6	575	0	0
TCGA-A7-A26F	738	0	1
TCGA-A7-A6VX	317	0	1
TCGA-EW-A1IY	258	0	0
TCGA-AN-A049	19	0	0
TCGA-LD-A9QF	323	0	0
TCGA-D8-A1XR	482	0	0
TCGA-S3-AA15	525	0	0
TCGA-C8-A26Z	470	0	0
TCGA-E2-A576	1043	0	0
TCGA-A8-A093	546	0	0
TCGA-C8-A26X	376	0	1
TCGA-OL-A66L	1301	0	0
TCGA-E2-A1II	1025	0	1
TCGA-B6-A0WZ	6292	0	0
TCGA-A2-A0CR	3283	0	0
TCGA-LL-A6FR	489	0	1
TCGA-B6-A0RH	6456	1	1
TCGA-BH-A0EI	1926	0	0
TCGA-A2-A0CX	1728	0	1
TCGA-BH-A0HX	829	0	1
TCGA-BH-A0C0	1270	0	1
TCGA-E2-A1LL	1309	0	0
TCGA-A8-A09W	30	0	0
TCGA-GM-A4E0	2191	0	0
TCGA-BH-A0B6	2483	0	0
TCGA-AO-A0J6	1140	0	1
TCGA-EW-A6SA	510	0	0
TCGA-EW-A1J2	403	0	0
TCGA-BH-A0EB	745	0	0
TCGA-GM-A3NW	3361	0	0
TCGA-A7-A0CE	1074	0	1
TCGA-EW-A1P8	239	1	1
TCGA-D8-A27N	519	0	1
TCGA-A8-A07B	1308	0	1
TCGA-BH-A18P	921	1	0
TCGA-OL-A66J	1996	0	0
TCGA-E9-A6HE	847	0	1
TCGA-BH-A1F6	2965	1	1
TCGA-B6-A40C	2164	0	0
TCGA-BH-A18L	811	1	0
TCGA-B6-A1KN	4233	0	1
TCGA-A2-A0EO	2442	0	0
TCGA-A8-A08Z	1217	0	0
TCGA-AO-A0J3	651	0	0
TCGA-BH-A0GZ	328	0	0
TCGA-EW-A1OX	911	0	0
TCGA-C8-A130	370	0	1
TCGA-BH-A0HU	392	0	0
TCGA-EW-A1IW	371	0	0
TCGA-D8-A147	584	0	1
TCGA-A2-A0CT	2289	0	0
TCGA-C8-A1HE	375	0	0
TCGA-B6-A0IB	3941	1	0
TCGA-A8-A08O	943	0	0
TCGA-AR-A24Z	3001	0	0
TCGA-LL-A9Q3	532	0	0
TCGA-E2-A1LS	1604	0	1
TCGA-LL-A8F5	596	0	1
TCGA-E2-A152	2128	0	1
TCGA-BH-A5J0	715	0	0
TCGA-BH-A8FY	295	1	0
TCGA-A7-A13E	614	1	1
TCGA-A2-A04Y	1099	0	0
TCGA-C8-A1HF	332	0	1
TCGA-AC-A23E	698	0	0
TCGA-AN-A04C	54	0	1
TCGA-AN-A0FV	10	0	1
TCGA-B6-A0RP	3126	1	0
TCGA-B6-A0WT	5739	0	0
TCGA-A2-A0T0	533	0	0
TCGA-E9-A1R4	186	0	0
TCGA-BH-A42U	3364	0	0
TCGA-A2-A1G0	616	0	0
TCGA-D8-A1JU	447	0	0
TCGA-BH-A0B5	2136	0	0
TCGA-E2-A14N	1434	0	1
TCGA-AR-A24L	2866	1	0
TCGA-C8-A1HO	375	0	0
TCGA-AR-A2LE	5062	0	0
TCGA-AR-A0TP	4275	0	1
TCGA-E9-A1NA	1112	0	0
TCGA-BH-A0BF	1324	1	1
TCGA-A2-A0EN	4088	0	0
TCGA-A1-A0SD	437	0	0
TCGA-C8-A12L	363	0	1
TCGA-D8-A1XS	496	0	0
TCGA-A2-A1FW	528	0	0
TCGA-PL-A8LZ	302	0	1
TCGA-C8-A12U	385	0	0
TCGA-AC-A2QH	1005	0	1
TCGA-E9-A1N9	1101	0	1
TCGA-E2-A15I	1692	0	0
TCGA-D8-A140	403	0	0
TCGA-B6-A0RS	3063	1	1
TCGA-AO-A0JF	1980	0	0
TCGA-B6-A0RG	2082	0	0
TCGA-D8-A1XJ	664	0	1
TCGA-AN-A0FT	214	0	1
TCGA-EW-A6SD	1010	0	1
TCGA-A7-A4SC	446	0	0
TCGA-BH-A18N	468	1	0
TCGA-E2-A153	707	0	0
TCGA-A8-A08J	1127	1	0
TCGA-AR-A24V	3203	0	0
TCGA-E2-A1B5	984	0	0
TCGA-BH-A0B3	1203	0	1
TCGA-AO-A12D	2515	0	1
TCGA-E9-A3HO	1158	0	1
TCGA-B6-A0RV	5156	0	0
TCGA-C8-A26W	381	0	1
TCGA-BH-A0DE	2372	0	0
TCGA-D8-A1XW	1309	0	1
TCGA-AR-A0TX	1972	0	1
TCGA-BH-A0C3	2709	0	1
TCGA-EW-A423	533	0	0
TCGA-S3-AA17	424	0	0
TCGA-E9-A2JS	904	1	0
TCGA-D8-A1JC	480	0	0
TCGA-AR-A1AV	1864	0	0
TCGA-XX-A899	467	0	0
TCGA-D8-A1JG	1612	0	1
TCGA-AR-A2LL	2012	0	0
TCGA-A8-A085	1124	0	0
TCGA-E2-A15E	630	0	1
TCGA-A2-A0EM	3094	0	0
TCGA-AN-A0FY	10	0	1
TCGA-BH-A0B8	1569	0	0
TCGA-BH-A8FZ	574	0	0
TCGA-EW-A1P4	907	0	1
TCGA-C8-A1HJ	5	0	1
TCGA-BH-A1EW	1694	1	0
TCGA-D8-A141	626	0	0
TCGA-C8-A27B	439	0	1
TCGA-C8-A134	383	0	1
TCGA-LD-A7W5	216	0	1
TCGA-AR-A24R	3430	0	0
TCGA-A2-A04Q	2385	0	0
TCGA-A8-A07U	760	0	1
TCGA-BH-A1EY	538	1	1
TCGA-AC-A5XS	588	0	0
TCGA-A1-A0SO	852	0	1
TCGA-AC-A2FF	2759	0	0
TCGA-JL-A3YX	352	0	0
TCGA-A2-A0ST	3017	0	0
TCGA-BH-A1ES	3462	1	0
TCGA-C8-A274	508	0	0
TCGA-AR-A24T	3202	0	1
TCGA-A8-A08T	3409	1	0
TCGA-AR-A2LR	1742	0	1
TCGA-E2-A15T	1563	0	0
TCGA-C8-A275	1	0	1
TCGA-AO-A03O	2483	1	1
TCGA-BH-A1EV	365	1	1
TCGA-BH-A18M	2207	1	0
TCGA-AR-A1AJ	2383	0	1
TCGA-A8-A08G	607	0	0
TCGA-EW-A1J1	575	0	0
TCGA-AQ-A04H	754	0	1
TCGA-A2-A0YG	666	0	1
TCGA-B6-A0I9	362	1	1
TCGA-GM-A2DL	3519	0	1
TCGA-A8-A076	1642	0	0
TCGA-A1-A0SE	1321	0	0
TCGA-A2-A1G6	501	0	0
TCGA-BH-A0W7	1363	0	0
TCGA-BH-A1FE	2273	1	1
TCGA-AN-A0FD	196	0	0
TCGA-D8-A1XU	395	0	0
TCGA-A2-A25A	3276	0	0
TCGA-AC-A3OD	451	0	1
TCGA-A1-A0SQ	554	0	0
TCGA-D8-A1XF	463	0	0
TCGA-AO-A124	3506	0	1
TCGA-BH-A1F2	959	1	1
TCGA-BH-A0W5	1288	0	0
TCGA-E9-A1R7	1467	0	0
TCGA-E2-A1LH	3247	0	1
TCGA-E2-A1B4	1004	1	0
TCGA-E2-A574	1179	0	1
TCGA-BH-A1ET	2520	1	0
TCGA-3C-AALI	4005	0	1
TCGA-BH-A1FN	2192	1	1
TCGA-A8-A08X	1308	0	1
TCGA-E2-A15P	595	0	0
TCGA-A8-A082	549	0	0
TCGA-D8-A1JM	590	0	1
TCGA-S3-AA10	586	0	1
TCGA-E2-A1IU	337	0	0
TCGA-D8-A1XQ	499	0	1
TCGA-LL-A5YL	519	0	0
TCGA-A8-A08L	30	1	0
TCGA-E9-A1RE	1419	0	0
TCGA-C8-A135	393	0	1
TCGA-AN-A041	7	0	0
TCGA-BH-A1FG	577	1	0
TCGA-C8-A12O	385	0	1
TCGA-B6-A0X1	7455	1	1
TCGA-A2-A0ES	2190	0	0
TCGA-BH-A18Q	1692	1	1
TCGA-AR-A24M	3660	0	0
TCGA-BH-A28Q	1119	0	0
TCGA-D8-A1JA	502	0	0
TCGA-BH-A0B0	2477	0	1
TCGA-A2-A3KD	1206	0	0
TCGA-D8-A13Z	635	0	1
TCGA-OL-A66I	714	0	1
TCGA-BH-A0BV	1519	0	0
TCGA-D8-A27I	439	0	0
TCGA-5L-AAT1	1471	0	0
TCGA-AR-A0U0	1988	0	1
TCGA-AN-A0FZ	10	0	0
TCGA-AC-A8OQ	34	0	1
TCGA-E2-A570	931	0	0
TCGA-A8-A07W	304	0	1
TCGA-C8-A1HK	366	0	1
TCGA-AR-A5QN	1013	0	0
TCGA-BH-A0BA	1132	0	0
TCGA-EW-A6SB	760	0	1
TCGA-HN-A2NL	79	0	1
TCGA-AR-A1AU	2868	0	0
TCGA-GM-A2DK	2645	0	0
TCGA-AR-A1AW	2632	0	1
TCGA-A8-A09M	1006	0	0
TCGA-A8-A091	1004	0	0
TCGA-BH-A203	1174	1	1
TCGA-EW-A1IZ	554	0	0
TCGA-OL-A66H	812	0	0
TCGA-A2-A0SX	1534	0	1
TCGA-AN-A0FX	10	0	1
TCGA-E2-A155	640	0	1
TCGA-D8-A27L	499	0	0
TCGA-A2-A0T2	255	1	1
TCGA-UL-AAZ6	518	0	0
TCGA-B6-A0RO	4929	0	0
TCGA-E9-A22D	1248	0	0
TCGA-C8-A12Y	1476	0	0
TCGA-E9-A1R3	78	0	0
TCGA-AC-A3HN	496	0	0
TCGA-LL-A7SZ	594	0	0
TCGA-BH-A0B1	1148	0	0
TCGA-4H-AAAK	348	0	0
TCGA-D8-A1JJ	611	0	1
TCGA-AO-A03P	2911	1	0
TCGA-E9-A248	59	0	1
TCGA-OL-A5DA	1783	0	0
TCGA-BH-A0AV	1820	0	1
TCGA-B6-A0IA	8391	0	0
TCGA-OL-A5D6	1104	1	1
TCGA-AR-A1AI	3296	0	1
TCGA-OL-A97C	271	0	0
TCGA-Z7-A8R6	3256	0	1
TCGA-B6-A0WV	2417	1	0
TCGA-E2-A15L	626	0	0
TCGA-OL-A5RX	878	0	0
TCGA-A8-A06P	396	0	0
TCGA-A2-A25C	523	0	0
TCGA-E9-A1R0	860	0	0
TCGA-E2-A15O	289	0	0
TCGA-EW-A1P6	562	0	0
TCGA-E9-A3QA	918	0	0
TCGA-LL-A73Z	227	1	0
TCGA-E2-A14Q	1163	0	0
TCGA-AC-A5EH	511	0	1
TCGA-D8-A27M	410	0	1
TCGA-AR-A1AR	524	1	1
TCGA-D8-A1JF	366	0	1
TCGA-EW-A1PD	424	0	0
TCGA-BH-A1EU	1286	1	0
TCGA-BH-A0HA	1611	0	0
TCGA-BH-A0HL	72	0	0
TCGA-AO-A03V	1351	0	1
TCGA-A8-A07P	334	0	0
TCGA-E2-A14T	2311	0	0
TCGA-BH-A0BD	554	0	0
TCGA-BH-A0DV	2064	0	0
TCGA-BH-A0BM	1876	0	0
TCGA-AR-A1AT	1272	1	0
TCGA-D8-A1J8	431	0	0
TCGA-A2-A25E	3204	0	0
TCGA-A2-A0SV	825	1	1
TCGA-A8-A08F	1004	0	0
TCGA-AR-A2LK	1649	1	0
TCGA-GM-A2DF	2155	0	0
TCGA-OL-A5D8	973	0	0
TCGA-A2-A0CP	2813	0	0
TCGA-A8-A075	518	0	1
TCGA-AO-A0JE	2335	0	1
TCGA-A2-A259	1596	0	0
TCGA-UU-A93S	116	1	1
TCGA-E2-A15G	554	0	0
TCGA-E9-A22E	1269	0	1
TCGA-A8-A092	942	0	1
TCGA-E2-A14O	1359	0	0
TCGA-D8-A1XA	839	0	1
TCGA-A8-A09B	365	0	0
TCGA-E9-A5UO	785	0	0
TCGA-C8-A1HI	343	0	0
TCGA-BH-A0B7	2559	0	1
TCGA-S3-A6ZG	562	0	0
TCGA-A1-A0SN	1196	0	0
TCGA-BH-A6R9	160	0	0
TCGA-AN-A0XO	375	0	0
TCGA-AR-A0TU	709	0	1
TCGA-D8-A143	431	0	1
TCGA-BH-A0HO	76	0	0
TCGA-HN-A2OB	1900	1	0
TCGA-LL-A740	441	0	0
TCGA-BH-A0BO	2197	0	0
TCGA-AR-A1AY	1026	0	1
TCGA-A7-A0CJ	931	0	1
TCGA-WT-AB44	883	0	0
TCGA-D8-A27P	49	0	0
TCGA-D8-A1J9	532	0	1
TCGA-AN-A0XV	162	0	0
TCGA-A7-A0DA	1085	0	1
TCGA-A2-A3XX	1439	1	1
TCGA-E9-A24A	747	0	0
TCGA-B6-A0I6	991	1	1
TCGA-A2-A1G1	584	0	1
TCGA-EW-A1P7	915	0	0
TCGA-E2-A56Z	252	0	0
TCGA-AR-A0U1	4052	0	1
TCGA-BH-A1FU	1688	1	1
TCGA-A7-A4SD	441	0	1
TCGA-E9-A1NF	1072	1	1
TCGA-A8-A09D	1522	0	0
TCGA-E2-A14X	972	0	1
TCGA-AO-A1KS	350	0	0
TCGA-A7-A4SE	644	0	1
TCGA-BH-A0H7	702	0	1
TCGA-E2-A1LK	266	1	1
TCGA-A8-A0A1	365	0	0
TCGA-AN-A0XT	10	0	1
TCGA-A2-A1G4	595	0	0
TCGA-AO-A0J8	680	0	0
TCGA-AR-A0TW	3009	0	0
TCGA-C8-A12Z	382	0	1
TCGA-E2-A1B1	2653	0	1
TCGA-AO-A0JD	2190	0	1
TCGA-AR-A0TQ	2991	0	0
TCGA-BH-A0H9	1247	0	0
TCGA-A2-A0EX	752	0	0
TCGA-EW-A1OZ	1229	0	1
TCGA-AO-A03R	2091	0	1
TCGA-5T-A9QA	303	0	0
TCGA-A8-A07F	577	0	0
TCGA-AC-A2B8	677	0	0
TCGA-AO-A0JA	655	0	0
TCGA-E9-A1NC	1203	0	1
TCGA-BH-A18H	652	0	1
TCGA-D8-A1JE	575	0	0
TCGA-A2-A0CK	4159	0	0
TCGA-AC-A6IW	413	0	1
TCGA-D8-A27K	1461	0	0
TCGA-A2-A0YL	1474	0	0
TCGA-C8-A12Q	385	1	1
TCGA-B6-A0X5	2097	1	0
TCGA-LD-A7W6	404	0	0
TCGA-A2-A0T4	624	0	0
TCGA-AC-A3YJ	754	0	0
TCGA-E2-A14Y	2109	0	1
TCGA-BH-A0DO	1644	0	0
TCGA-BH-A2L8	612	0	0
TCGA-A8-A08P	943	0	1
TCGA-A2-A0CW	3283	0	1
TCGA-BH-A0DH	1156	0	0
TCGA-E2-A15J	1640	0	0
TCGA-AR-A0TV	2288	0	1
TCGA-BH-A18S	2009	1	0
TCGA-C8-A131	411	0	1
TCGA-B6-A1KF	3088	0	1
TCGA-AN-A0XS	10	0	0
TCGA-B6-A0IK	571	1	1
TCGA-AN-A0XR	10	0	0
TCGA-A8-A07G	577	0	0
TCGA-BH-A0B9	1572	0	1
TCGA-AO-A0J2	997	0	1
TCGA-E2-A156	726	0	0
TCGA-A8-A0A7	30	0	0
TCGA-A7-A13F	765	0	0
TCGA-E2-A1B6	867	0	1
TCGA-OL-A5RV	1062	0	0
TCGA-AQ-A0Y5	172	1	0
TCGA-A2-A0D2	1027	0	1
TCGA-EW-A2FS	1604	0	0
TCGA-E2-A14R	1174	0	1
TCGA-AR-A1AK	3159	0	0
TCGA-BH-A0W4	759	0	0
TCGA-E2-A1AZ	2329	0	0
TCGA-AN-A0AR	10	0	1
TCGA-E2-A1LB	2306	0	0
TCGA-BH-A5IZ	567	0	1
TCGA-AC-A62Y	530	0	0
TCGA-A8-A09I	1371	0	0
TCGA-E9-A3X8	926	0	0
TCGA-C8-A1HG	345	0	1
TCGA-BH-A0C1	1411	1	0
TCGA-AN-A0FL	231	0	1
TCGA-A8-A095	1277	0	0
TCGA-AR-A24W	1550	0	0
TCGA-AO-A0J4	1587	0	1
TCGA-E9-A1RB	976	1	1
TCGA-OL-A66N	792	0	0
TCGA-D8-A146	643	0	0
TCGA-B6-A0RL	2469	1	0
TCGA-AC-A6IX	373	0	0
TCGA-B6-A0RE	7777	0	1
TCGA-EW-A6SC	952	0	0
TCGA-D8-A3Z6	563	0	0
TCGA-AR-A5QP	1185	0	0
TCGA-B6-A0IE	1993	1	1
TCGA-A2-A04R	3709	0	0
TCGA-GM-A2DM	3226	0	0
TCGA-A7-A13G	718	0	0
TCGA-AR-A24X	3004	0	0
TCGA-AR-A252	2838	0	0
TCGA-GM-A2DD	2282	0	1
TCGA-EW-A1J6	875	0	0
TCGA-A8-A06Y	791	0	0
TCGA-BH-A18F	1001	0	0
TCGA-AR-A2LO	1198	0	0
TCGA-E9-A244	21	0	1
TCGA-AR-A24S	2976	0	1
TCGA-EW-A1PA	575	0	1
TCGA-AN-A0XU	10	0	1
TCGA-BH-A0E7	1363	0	0
TCGA-E9-A22H	1232	0	0
TCGA-A2-A0D1	1051	0	1
TCGA-AN-A04D	52	0	0
TCGA-GM-A2DH	2193	0	1
TCGA-BH-A0DQ	98	0	0
TCGA-BH-A0BL	2278	0	1
TCGA-AR-A0U2	2551	1	1
TCGA-B6-A40B	3152	0	0
TCGA-D8-A1Y2	433	0	0
TCGA-A2-A0CM	754	1	1
TCGA-AO-A0JC	1547	0	0
TCGA-BH-A1F0	785	1	1
TCGA-AC-A5EI	442	0	0
TCGA-BH-A18K	2763	1	0
TCGA-A7-A425	447	0	0
TCGA-C8-A1HL	317	0	0
TCGA-C8-A26V	616	0	1
TCGA-AC-A8OR	40	0	0
TCGA-S3-AA14	529	0	0
TCGA-3C-AAAU	4047	0	0
TCGA-BH-A1FH	1034	1	0
TCGA-A7-A3RF	408	0	0
TCGA-EW-A1OV	789	0	0
TCGA-OK-A5Q2	64	0	0
TCGA-BH-A1FC	3472	1	1
TCGA-D8-A73U	492	0	0
TCGA-AR-A250	2707	0	0
TCGA-A2-A1FV	714	0	0
TCGA-A2-A25B	1291	0	0
TCGA-B6-A0I8	749	1	0
TCGA-AO-A0J9	1613	0	0
TCGA-B6-A1KI	2236	0	0
TCGA-E2-A1IJ	865	0	0
TCGA-B6-A0RQ	4267	1	0
TCGA-AR-A251	3030	0	1
TCGA-A8-A0A9	822	0	0
TCGA-E2-A1IN	675	0	1
TCGA-BH-A1FL	1673	1	0
TCGA-BH-A0BQ	2255	0	0
TCGA-GM-A2D9	1812	1	0
TCGA-E2-A15M	336	1	1
TCGA-A2-A0ET	1066	0	0
TCGA-BH-A0W3	728	0	0
TCGA-OL-A5RY	752	0	0
TCGA-A8-A09Q	761	0	1
TCGA-A2-A0YH	659	0	1
TCGA-C8-A12M	358	0	0
TCGA-A2-A0CU	158	1	0
TCGA-BH-A0HW	1561	0	0
TCGA-C8-A3M8	394	0	0
TCGA-AR-A0U3	4080	0	1
TCGA-E2-A1LI	3121	0	0
TCGA-AC-A6NO	51	0	0
TCGA-AC-A3YI	707	0	0
TCGA-BH-A209	3959	1	1
TCGA-A7-A6VY	266	0	1
TCGA-B6-A0X4	860	1	0
TCGA-B6-A0I2	4361	0	1
TCGA-D8-A142	425	0	1
TCGA-BH-A0HQ	1121	0	0
TCGA-C8-A273	513	0	0
TCGA-A2-A0EY	1925	0	1
TCGA-BH-A8G0	662	0	0
TCGA-D8-A1JI	577	0	0
TCGA-BH-A0DD	2486	0	0
TCGA-OL-A6VR	1220	0	0
TCGA-C8-A1HN	394	0	0
TCGA-C8-A3M7	1034	1	0
TCGA-D8-A27V	381	0	0
TCGA-AO-A1KT	541	0	0
TCGA-E9-A1R6	339	0	0
TCGA-BH-A0EE	943	0	1
TCGA-D8-A1JB	1688	0	0
TCGA-EW-A1P1	1210	0	1
TCGA-D8-A1XK	441	0	1
TCGA-D8-A27G	409	0	0
TCGA-3C-AALJ	1474	0	0
TCGA-AN-A0AS	10	0	1
TCGA-A8-A09K	912	0	0
TCGA-AC-A62X	417	0	1
TCGA-EW-A1J5	477	0	0
TCGA-D8-A1X6	541	0	0
TCGA-E2-A15A	710	0	0
TCGA-A8-A06X	943	1	0
TCGA-PE-A5DC	1430	1	0
TCGA-B6-A0WX	639	1	1
TCGA-BH-A18I	1093	0	0
TCGA-A8-A07L	975	0	0
TCGA-GM-A5PX	551	0	0
TCGA-BH-A0HI	620	0	0
TCGA-E9-A229	1148	0	0
TCGA-BH-A1FR	1642	1	0
TCGA-BH-A0H6	747	0	0
TCGA-BH-A1F5	2712	1	0
TCGA-E9-A1NI	300	0	0
TCGA-LL-A7T0	376	0	0
TCGA-E9-A1R2	1063	0	0
TCGA-AQ-A1H3	989	0	0
TCGA-D8-A73X	767	0	0
TCGA-C8-A12W	385	0	1
TCGA-BH-A1EN	2127	1	0
TCGA-E9-A22B	1167	0	0
TCGA-A1-A0SK	967	1	1
TCGA-B6-A0RN	8008	0	0
TCGA-AR-A1AH	3807	0	1
TCGA-A7-A5ZX	336	0	0
TCGA-EW-A1J3	504	0	0
TCGA-BH-A0DT	2403	0	0
TCGA-BH-A0HB	806	0	0
TCGA-A8-A07J	365	0	0
TCGA-E9-A1RI	1449	0	0
TCGA-GM-A5PV	412	0	0
TCGA-5L-AAT0	1477	0	0
TCGA-GM-A2DC	2535	0	0
TCGA-BH-A0HP	414	0	0
TCGA-E2-A14Z	563	1	1
TCGA-A2-A0SU	1662	0	0
TCGA-BH-A0BC	974	0	1
TCGA-E2-A15H	393	0	0
TCGA-A2-A0SW	1365	1	1
TCGA-D8-A1XV	461	0	0
TCGA-D8-A13Y	1728	0	1
TCGA-A1-A0SP	584	0	1
TCGA-AC-A3QQ	734	0	0
TCGA-A2-A0SY	1347	0	0
TCGA-B6-A0I5	8556	0	0
TCGA-D8-A145	410	0	0
TCGA-E2-A15D	526	0	0
TCGA-A1-A0SI	635	0	1
TCGA-E9-A1NG	786	1	0
TCGA-B6-A0WY	3461	1	0
TCGA-A8-A079	274	0	1
TCGA-D8-A1JD	552	0	0
TCGA-AR-A24U	3128	0	0
TCGA-E9-A243	612	0	1
TCGA-AO-A0J5	792	1	0
TCGA-A7-A26H	724	0	0
TCGA-A8-A09X	426	1	1
TCGA-BH-A201	856	0	0
TCGA-A8-A06Q	31	0	1
TCGA-AR-A2LM	1935	0	0
TCGA-E9-A1RG	647	0	0
TCGA-AR-A0TZ	3262	1	0
TCGA-W8-A86G	347	0	0
TCGA-BH-A0AY	777	0	0
TCGA-E9-A1RF	200	0	0
TCGA-AN-A0FW	11	0	0
TCGA-B6-A1KC	1326	0	0
TCGA-BH-A0DL	2381	0	1
TCGA-EW-A1P5	703	0	0
TCGA-A8-A08S	1004	0	0
TCGA-A8-A06R	547	0	0
TCGA-AN-A03X	10	0	0
TCGA-E9-A247	1186	0	0
TCGA-D8-A1Y3	430	0	1
TCGA-GM-A2DA	6593	1	0
TCGA-E2-A1B0	1631	0	1
TCGA-A7-A5ZW	326	0	0
TCGA-A2-A0YE	554	0	1
TCGA-AR-A255	2161	0	0
TCGA-AQ-A7U7	584	1	0
TCGA-A7-A13D	965	0	1
TCGA-A2-A04P	548	1	1
TCGA-E2-A1BC	501	0	0
TCGA-AN-A03Y	10	0	0
TCGA-A2-A04X	1686	0	0
TCGA-AO-A0JM	2184	0	0
TCGA-AC-A2FO	2255	0	0
TCGA-A2-A0YT	723	1	1
TCGA-AO-A0JB	1542	0	1
TCGA-BH-A18R	1142	1	0
TCGA-AN-A0AM	5	0	0
TCGA-C8-A137	379	0	0
TCGA-A2-A3XZ	1532	0	0
TCGA-AC-A5XU	455	0	1
TCGA-EW-A1P3	1611	0	0
TCGA-A2-A0T1	521	0	1
TCGA-A7-A6VW	285	0	1
TCGA-B6-A401	2596	0	1
TCGA-OL-A5D7	1780	0	1
TCGA-D8-A1X5	565	0	1
TCGA-E2-A1IF	1138	0	0
TCGA-A2-A0CV	3011	0	0
TCGA-E9-A295	375	0	0
TCGA-D8-A27W	373	0	0
TCGA-D8-A73W	385	1	0
TCGA-BH-A1EX	1508	1	0
TCGA-LL-A5YO	440	0	1
TCGA-OL-A5RZ	679	0	0
TCGA-BH-A0AZ	1919	0	0
TCGA-BH-A0BJ	660	0	0
TCGA-BH-A0DS	78	0	0
TCGA-A2-A3XT	2770	0	1
TCGA-D8-A1XB	552	0	0
TCGA-AN-A0FF	172	0	0
TCGA-BH-A0BP	2296	1	1
TCGA-E2-A10C	1220	0	0
TCGA-E9-A249	217	0	0
TCGA-Z7-A8R5	3287	0	0
TCGA-A7-A0CD	1165	0	0
TCGA-E2-A150	1935	0	1
TCGA-E2-A572	1208	0	0
TCGA-BH-A202	795	0	1
TCGA-A7-A26E	954	0	0
TCGA-D8-A1JN	620	0	0
TCGA-D8-A1XT	506	0	1
TCGA-AO-A12F	1842	0	0
TCGA-AC-A2BM	3022	0	0
TCGA-E2-A1IO	1855	0	1
TCGA-E9-A1RA	1369	0	0
TCGA-AR-A0TS	2558	0	1
TCGA-A8-A09T	579	0	0
TCGA-AR-A0TT	3316	0	0
TCGA-E2-A15K	275	0	0
TCGA-D8-A27T	398	0	0
TCGA-EW-A1OY	908	0	1
TCGA-A8-A08R	30	0	1
TCGA-AN-A0FK	213	0	0
TCGA-AR-A256	2854	1	1
TCGA-BH-A0BT	2365	0	0
TCGA-E9-A1R5	92	0	0
TCGA-A2-A0D3	1873	0	0
TCGA-E9-A245	26	1	0
TCGA-EW-A2FR	1673	0	1
TCGA-E9-A1RD	34	0	0
TCGA-BH-A18U	1563	1	1
TCGA-A1-A0SM	242	0	0
TCGA-AQ-A04J	819	0	1
TCGA-AC-A2FG	1853	0	0
TCGA-AC-A62V	348	1	0
TCGA-A1-A0SF	1463	0	0
TCGA-A2-A0YI	1505	0	0
TCGA-A7-A26I	661	0	1
TCGA-A8-A09E	1492	0	0
TCGA-A2-A0CS	2348	1	0
TCGA-A2-A0EQ	2426	0	1
TCGA-AN-A04A	90	0	0
TCGA-B6-A0I1	2361	1	1
TCGA-AR-A2LQ	1233	0	0
TCGA-A2-A0T5	531	0	0
TCGA-C8-A8HR	408	0	0
TCGA-GM-A2DN	3091	0	0
TCGA-A2-A04T	2246	0	1
TCGA-BH-A0H3	1928	0	0
TCGA-B6-A0WW	558	1	0
TCGA-BH-A0DX	2156	0	0
TCGA-A7-A0DB	1007	0	0
TCGA-AR-A1AQ	3021	0	1
TCGA-E9-A1RH	1417	0	1
TCGA-B6-A0RT	2721	0	0
TCGA-LL-A6FQ	80	0	0
TCGA-AR-A0TY	1699	1	0
TCGA-AO-A03L	2442	0	1
TCGA-D8-A1X8	783	0	0
TCGA-S3-A6ZF	572	0	0
TCGA-E2-A1IH	1026	0	0
TCGA-AR-A5QM	2231	0	0
TCGA-BH-A0HF	727	0	0
TCGA-A8-A097	365	0	1
TCGA-AR-A24P	84	0	1
TCGA-B6-A0IH	2965	1	0
TCGA-AR-A24N	3035	0	0
TCGA-BH-A0BZ	2255	0	0
TCGA-D8-A1XO	1682	0	0
TCGA-A8-A0AB	518	0	0
TCGA-PL-A8LX	5	0	0
TCGA-BH-A6R8	293	0	0
TCGA-A7-A26J	627	0	0
TCGA-BH-A0WA	701	0	1
TCGA-S3-AA0Z	629	0	1
TCGA-LD-A66U	646	0	0
TCGA-C8-A12V	385	0	0
TCGA-E2-A2P6	1051	0	0
TCGA-V7-A7HQ	2033	0	0
TCGA-A8-A06U	883	1	1
TCGA-A8-A0A6	640	0	0
TCGA-E2-A158	450	0	1
TCGA-E2-A10A	1229	0	0
TCGA-EW-A1P0	1251	0	0
TCGA-LL-A50Y	762	0	0
TCGA-AO-A1KR	2513	0	0
TCGA-A2-A0EV	968	0	0
TCGA-AO-A1KO	622	0	0
TCGA-A2-A0CQ	2695	0	0
TCGA-D8-A1XY	503	0	0
TCGA-AN-A0G0	16	0	1
TCGA-AR-A254	2605	0	1
TCGA-A2-A3XV	996	0	1
TCGA-AO-A0JG	798	0	0
TCGA-BH-A0BS	2612	0	0
TCGA-D8-A1JL	611	0	1
TCGA-D8-A27E	530	0	0
TCGA-A8-A06T	1614	0	0
TCGA-C8-A12X	385	0	0
TCGA-S3-AA11	421	0	0
TCGA-EW-A1IX	1208	0	0
TCGA-BH-A0E9	2489	0	0
TCGA-OL-A5RW	1106	0	1
TCGA-E9-A1N4	1000	0	0
TCGA-A7-A6VV	313	0	1
TCGA-AO-A03T	2124	0	0
TCGA-B6-A0WS	2965	1	0
TCGA-C8-A8HQ	380	0	0
TCGA-A1-A0SG	434	0	0
TCGA-EW-A1PG	1051	0	0
TCGA-E9-A2JT	288	0	0
TCGA-AC-A8OS	70	0	0
TCGA-D8-A1XG	448	0	0
TCGA-BH-A0DI	912	0	1
TCGA-C8-A12N	358	0	0
TCGA-EW-A2FV	788	0	0
TCGA-A2-A0CL	3015	0	1
TCGA-AR-A24K	1548	0	1
TCGA-LL-A5YM	394	0	0
TCGA-BH-A0DG	2041	0	0
TCGA-BH-A0DZ	495	0	1
TCGA-A8-A0A4	396	0	0
TCGA-BH-A0E1	477	0	0
TCGA-BH-A0H5	1620	0	0
TCGA-BH-A0BR	2330	0	1
TCGA-A8-A07I	426	0	0
TCGA-A2-A0D4	767	0	0
TCGA-A2-A0YD	769	0	0
TCGA-AQ-A1H2	475	0	0
TCGA-EW-A1PB	608	0	1
TCGA-PE-A5DE	2645	0	1
TCGA-AN-A0AL	227	0	1
TCGA-A8-A0AD	1157	0	0
TCGA-LL-A73Y	477	0	1
TCGA-GM-A2DI	2590	0	1
TCGA-E2-A1LA	748	0	0
TCGA-BH-A0EA	991	1	0
TCGA-D8-A1X7	509	0	0
TCGA-B6-A0IJ	7106	0	1
TCGA-A2-A4S2	643	0	0
TCGA-BH-A42V	635	0	0
TCGA-A2-A0EP	3603	0	0
TCGA-A2-A0YJ	566	0	1
TCGA-A8-A09A	304	0	0
TCGA-E9-A1QZ	755	0	0
TCGA-A8-A09V	457	0	0
TCGA-AO-A128	3248	0	1
TCGA-AR-A5QQ	322	1	1
TCGA-B6-A2IU	5176	0	0
TCGA-BH-AB28	287	0	0
TCGA-E2-A1L8	2240	0	0
TCGA-A1-A0SH	1437	0	0
TCGA-E2-A1IG	2140	0	0
TCGA-D8-A27R	307	0	0
TCGA-E2-A154	591	0	0
TCGA-BH-A1FD	1009	1	1
TCGA-A2-A3XU	912	1	0
TCGA-A8-A0A2	579	0	0
TCGA-BH-A0H0	461	0	0
TCGA-A2-A0YF	1535	0	0
TCGA-C8-A1HM	375	0	1
TCGA-WT-AB41	1611	0	0
TCGA-D8-A27F	488	0	1
TCGA-D8-A4Z1	659	0	0
TCGA-A2-A4S1	820	0	1
TCGA-EW-A1PE	320	0	0
TCGA-A2-A4S3	666	0	1
TCGA-AR-A2LN	1161	0	0
TCGA-E2-A573	1062	0	1
TCGA-AN-A0AK	224	0	0
TCGA-C8-A12P	358	0	1
TCGA-E9-A22A	1189	0	0
TCGA-BH-A1FJ	1927	1	0
TCGA-BH-A0HK	178	0	0
TCGA-E9-A227	975	0	0
TCGA-D8-A1XM	538	0	0
TCGA-D8-A1XC	377	1	0
TCGA-D8-A1JH	426	0	0
TCGA-BH-A204	2534	1	0
TCGA-AN-A0XW	170	0	0
TCGA-AC-A7VC	1	0	1
TCGA-AC-A8OP	614	0	0
TCGA-D8-A1X9	727	0	0
TCGA-BH-A1FM	1388	1	0
TCGA-GI-A2C8	225	0	0
TCGA-B6-A0IN	2573	1	0
TCGA-A8-A07O	304	0	1
TCGA-C8-A132	383	0	0
TCGA-3C-AALK	1448	0	0
TCGA-AC-A3QP	675	0	0
TCGA-B6-A0IM	3873	1	0
TCGA-D8-A1Y0	472	0	0
TCGA-A8-A06Z	31	0	1
TCGA-C8-A8HP	396	0	0
TCGA-BH-A18G	149	0	0
TCGA-A2-A0EW	1884	1	0
TCGA-EW-A2FW	672	0	0
TCGA-BH-A1EO	2798	1	0
TCGA-AC-A2FB	1234	0	0
TCGA-AC-A3W5	504	0	0
TCGA-AC-A7VB	250	0	0
TCGA-E9-A5FK	812	0	0
TCGA-BH-A0BW	2371	0	0
TCGA-C8-A138	380	0	1
TCGA-E2-A1IL	118	0	0

## Sheet: Sheet9
Tumor_Sample	futime	fustat	type
TCGA-A2-A3Y0	1546	0	0
TCGA-E9-A22G	1239	0	1
TCGA-S3-AA12	574	0	0
TCGA-OL-A6VO	858	0	1
TCGA-E2-A15S	428	0	0
TCGA-AR-A1AP	2856	0	1
TCGA-BH-A0AW	622	0	1
TCGA-AO-A12A	3112	0	0
TCGA-S3-A6ZH	641	0	0
TCGA-E2-A1LG	1523	0	1
TCGA-A2-A04U	2654	0	1
TCGA-AR-A1AS	1150	0	1
TCGA-D8-A1JP	639	0	0
TCGA-LD-A74U	402	0	1
TCGA-D8-A1XZ	466	0	1
TCGA-A2-A0ER	2263	0	0
TCGA-E9-A1RC	1224	0	0
TCGA-B6-A409	573	1	1
TCGA-OL-A5S0	620	0	0
TCGA-BH-A208	1759	1	1
TCGA-LL-A5YP	450	0	1
TCGA-A2-A0YK	588	0	0
TCGA-E9-A1N3	1059	0	0
TCGA-E9-A1N5	1120	0	1
TCGA-GM-A2DB	2406	0	1
TCGA-OL-A6VQ	600	0	0
TCGA-E9-A1NH	576	0	0
TCGA-E2-A1L7	1836	0	1
TCGA-E9-A228	1285	0	0
TCGA-AR-A1AX	2629	0	0
TCGA-EW-A6S9	463	0	1
TCGA-E2-A1L9	598	0	0
TCGA-BH-A0E2	435	0	0
TCGA-BH-A0E0	134	0	1
TCGA-BH-A0RX	170	0	1
TCGA-BH-A0B4	1191	0	0
TCGA-AC-A2BK	2222	0	1
TCGA-A2-A1FX	1847	0	0
TCGA-A7-A56D	448	0	1
TCGA-E2-A1BD	1133	0	0
TCGA-BH-A18T	224	1	1
TCGA-BH-A0BG	1871	0	1
TCGA-A2-A0D0	2048	0	1
TCGA-AR-A2LH	616	1	1
TCGA-AC-A6IV	568	0	0
TCGA-B6-A0RI	7126	0	0
TCGA-B6-A0RU	8605	0	1
TCGA-E9-A1NE	1088	0	0
TCGA-E2-A14P	1246	0	1
TCGA-AR-A24O	3607	0	0
TCGA-AN-A0AJ	303	0	1
TCGA-OL-A66K	1275	1	0
TCGA-A2-A04W	3102	0	1
TCGA-AN-A0FJ	242	0	1
TCGA-A1-A0SJ	416	0	0
TCGA-AO-A0JJ	1887	0	0
TCGA-E2-A15C	694	0	0
TCGA-A2-A0T7	631	0	0
TCGA-A2-A0T3	1516	0	1
TCGA-GM-A3XL	2108	0	1
TCGA-B6-A0RM	2373	1	0
TCGA-E9-A1ND	1266	0	1
TCGA-AO-A0J7	618	0	0
TCGA-C8-A278	297	0	1
TCGA-AR-A1AO	2618	0	0
TCGA-PE-A5DD	1953	0	0
TCGA-AR-A1AN	2920	0	1
TCGA-BH-A0HY	1545	0	1
TCGA-E9-A54Y	725	0	0
TCGA-AO-A0JI	1528	0	0
TCGA-A2-A04V	1920	1	0
TCGA-A2-A1FZ	683	0	0
TCGA-AO-A1KP	2953	0	0
TCGA-AN-A0FS	210	0	0
TCGA-OL-A5RU	1219	0	0
TCGA-LL-A5YN	447	0	0
TCGA-A2-A04N	4354	0	0
TCGA-BH-A18J	612	1	0
TCGA-A8-A09N	31	0	1
TCGA-AR-A1AL	2971	0	0
TCGA-AR-A24Q	3172	0	1
TCGA-BH-A0GY	923	0	1
TCGA-AO-A12H	1234	0	0
TCGA-BH-A0AU	1914	0	0
TCGA-AN-A0FN	218	0	0
TCGA-A7-A26G	722	0	1
TCGA-BH-A0C7	2767	0	0
TCGA-C8-A27A	747	0	1
TCGA-E2-A159	762	0	1
TCGA-BH-A18V	1556	1	1
TCGA-D8-A1JS	371	0	0
TCGA-B6-A0X0	3945	1	0
TCGA-E2-A1IK	1800	0	0
TCGA-A8-A07Z	1371	0	0
TCGA-AC-A23C	585	0	1
TCGA-A8-A06O	396	0	1
TCGA-E2-A15R	1732	0	0
TCGA-A7-A0CG	1043	0	0
TCGA-A8-A09C	31	0	0
TCGA-A7-A2KD	679	0	1
TCGA-AR-A0TR	160	1	0
TCGA-OL-A66O	528	0	0
TCGA-OL-A66P	428	0	0
TCGA-C8-A9FZ	592	0	0
TCGA-BH-A0HN	516	0	0
TCGA-A2-A0YM	965	0	1
TCGA-E2-A14V	1042	0	0
TCGA-D8-A1JT	405	0	0
TCGA-BH-A0DK	423	0	0
TCGA-A2-A0EU	1043	0	0
TCGA-E2-A1L6	1648	0	0
TCGA-AC-A4ZE	890	0	0
TCGA-A2-A0YC	990	0	0
TCGA-BH-A0DP	476	0	0
TCGA-E2-A1IE	2362	0	0
TCGA-E9-A1N8	1039	0	1
TCGA-A8-A099	304	0	0
TCGA-A7-A0D9	1139	0	0
TCGA-AR-A24H	4894	0	0
TCGA-AQ-A54O	1001	0	0
TCGA-XX-A89A	488	0	0
TCGA-E9-A226	1048	1	1
TCGA-D8-A1XL	606	0	1
TCGA-A8-A08B	1156	0	0
TCGA-EW-A1PH	607	0	1
TCGA-GM-A2DO	2596	0	0
TCGA-D8-A1Y1	302	1	0
TCGA-E2-A14W	974	0	0
TCGA-A2-A0T6	575	0	0
TCGA-A7-A26F	738	0	1
TCGA-A7-A6VX	317	0	1
TCGA-EW-A1IY	258	0	0
TCGA-LD-A9QF	323	0	0
TCGA-D8-A1XR	482	0	0
TCGA-S3-AA15	525	0	0
TCGA-C8-A26Z	470	0	0
TCGA-E2-A576	1043	0	0
TCGA-A8-A093	546	0	0
TCGA-C8-A26X	376	0	1
TCGA-OL-A66L	1301	0	0
TCGA-E2-A1II	1025	0	1
TCGA-B6-A0WZ	6292	0	0
TCGA-A2-A0CR	3283	0	0
TCGA-LL-A6FR	489	0	1
TCGA-B6-A0RH	6456	1	1
TCGA-BH-A0EI	1926	0	0
TCGA-A2-A0CX	1728	0	1
TCGA-BH-A0HX	829	0	1
TCGA-BH-A0C0	1270	0	1
TCGA-E2-A1LL	1309	0	0
TCGA-GM-A4E0	2191	0	0
TCGA-BH-A0B6	2483	0	0
TCGA-AO-A0J6	1140	0	1
TCGA-EW-A6SA	510	0	0
TCGA-EW-A1J2	403	0	0
TCGA-BH-A0EB	745	0	0
TCGA-GM-A3NW	3361	0	0
TCGA-A7-A0CE	1074	0	1
TCGA-EW-A1P8	239	1	1
TCGA-D8-A27N	519	0	1
TCGA-A8-A07B	1308	0	1
TCGA-BH-A18P	921	1	0
TCGA-OL-A66J	1996	0	0
TCGA-E9-A6HE	847	0	1
TCGA-BH-A1F6	2965	1	1
TCGA-B6-A40C	2164	0	0
TCGA-BH-A18L	811	1	0
TCGA-B6-A1KN	4233	0	1
TCGA-A2-A0EO	2442	0	0
TCGA-A8-A08Z	1217	0	0
TCGA-AO-A0J3	651	0	0
TCGA-BH-A0GZ	328	0	0
TCGA-EW-A1OX	911	0	0
TCGA-C8-A130	370	0	1
TCGA-BH-A0HU	392	0	0
TCGA-EW-A1IW	371	0	0
TCGA-D8-A147	584	0	1
TCGA-A2-A0CT	2289	0	0
TCGA-C8-A1HE	375	0	0
TCGA-B6-A0IB	3941	1	0
TCGA-A8-A08O	943	0	0
TCGA-AR-A24Z	3001	0	0
TCGA-LL-A9Q3	532	0	0
TCGA-E2-A1LS	1604	0	1
TCGA-LL-A8F5	596	0	1
TCGA-E2-A152	2128	0	1
TCGA-BH-A5J0	715	0	0
TCGA-BH-A8FY	295	1	0
TCGA-A7-A13E	614	1	1
TCGA-A2-A04Y	1099	0	0
TCGA-C8-A1HF	332	0	1
TCGA-AC-A23E	698	0	0
TCGA-AN-A04C	54	0	1
TCGA-B6-A0RP	3126	1	0
TCGA-B6-A0WT	5739	0	0
TCGA-A2-A0T0	533	0	0
TCGA-E9-A1R4	186	0	0
TCGA-BH-A42U	3364	0	0
TCGA-A2-A1G0	616	0	0
TCGA-D8-A1JU	447	0	0
TCGA-BH-A0B5	2136	0	0
TCGA-E2-A14N	1434	0	1
TCGA-AR-A24L	2866	1	0
TCGA-C8-A1HO	375	0	0
TCGA-AR-A2LE	5062	0	0
TCGA-AR-A0TP	4275	0	1
TCGA-E9-A1NA	1112	0	0
TCGA-BH-A0BF	1324	1	1
TCGA-A2-A0EN	4088	0	0
TCGA-A1-A0SD	437	0	0
TCGA-C8-A12L	363	0	1
TCGA-D8-A1XS	496	0	0
TCGA-A2-A1FW	528	0	0
TCGA-PL-A8LZ	302	0	1
TCGA-C8-A12U	385	0	0
TCGA-AC-A2QH	1005	0	1
TCGA-E9-A1N9	1101	0	1
TCGA-E2-A15I	1692	0	0
TCGA-D8-A140	403	0	0
TCGA-B6-A0RS	3063	1	1
TCGA-AO-A0JF	1980	0	0
TCGA-B6-A0RG	2082	0	0
TCGA-D8-A1XJ	664	0	1
TCGA-AN-A0FT	214	0	1
TCGA-EW-A6SD	1010	0	1
TCGA-A7-A4SC	446	0	0
TCGA-BH-A18N	468	1	0
TCGA-E2-A153	707	0	0
TCGA-A8-A08J	1127	1	0
TCGA-AR-A24V	3203	0	0
TCGA-E2-A1B5	984	0	0
TCGA-BH-A0B3	1203	0	1
TCGA-AO-A12D	2515	0	1
TCGA-E9-A3HO	1158	0	1
TCGA-B6-A0RV	5156	0	0
TCGA-C8-A26W	381	0	1
TCGA-BH-A0DE	2372	0	0
TCGA-D8-A1XW	1309	0	1
TCGA-AR-A0TX	1972	0	1
TCGA-BH-A0C3	2709	0	1
TCGA-EW-A423	533	0	0
TCGA-S3-AA17	424	0	0
TCGA-E9-A2JS	904	1	0
TCGA-D8-A1JC	480	0	0
TCGA-AR-A1AV	1864	0	0
TCGA-XX-A899	467	0	0
TCGA-D8-A1JG	1612	0	1
TCGA-AR-A2LL	2012	0	0
TCGA-A8-A085	1124	0	0
TCGA-E2-A15E	630	0	1
TCGA-A2-A0EM	3094	0	0
TCGA-BH-A0B8	1569	0	0
TCGA-BH-A8FZ	574	0	0
TCGA-EW-A1P4	907	0	1
TCGA-BH-A1EW	1694	1	0
TCGA-D8-A141	626	0	0
TCGA-C8-A27B	439	0	1
TCGA-C8-A134	383	0	1
TCGA-LD-A7W5	216	0	1
TCGA-AR-A24R	3430	0	0
TCGA-A2-A04Q	2385	0	0
TCGA-A8-A07U	760	0	1
TCGA-BH-A1EY	538	1	1
TCGA-AC-A5XS	588	0	0
TCGA-A1-A0SO	852	0	1
TCGA-AC-A2FF	2759	0	0
TCGA-JL-A3YX	352	0	0
TCGA-A2-A0ST	3017	0	0
TCGA-BH-A1ES	3462	1	0
TCGA-C8-A274	508	0	0
TCGA-AR-A24T	3202	0	1
TCGA-A8-A08T	3409	1	0
TCGA-AR-A2LR	1742	0	1
TCGA-E2-A15T	1563	0	0
TCGA-AO-A03O	2483	1	1
TCGA-BH-A1EV	365	1	1
TCGA-BH-A18M	2207	1	0
TCGA-AR-A1AJ	2383	0	1
TCGA-A8-A08G	607	0	0
TCGA-EW-A1J1	575	0	0
TCGA-AQ-A04H	754	0	1
TCGA-A2-A0YG	666	0	1
TCGA-B6-A0I9	362	1	1
TCGA-GM-A2DL	3519	0	1
TCGA-A8-A076	1642	0	0
TCGA-A1-A0SE	1321	0	0
TCGA-A2-A1G6	501	0	0
TCGA-BH-A0W7	1363	0	0
TCGA-BH-A1FE	2273	1	1
TCGA-AN-A0FD	196	0	0
TCGA-D8-A1XU	395	0	0
TCGA-A2-A25A	3276	0	0
TCGA-AC-A3OD	451	0	1
TCGA-A1-A0SQ	554	0	0
TCGA-D8-A1XF	463	0	0
TCGA-AO-A124	3506	0	1
TCGA-BH-A1F2	959	1	1
TCGA-BH-A0W5	1288	0	0
TCGA-E9-A1R7	1467	0	0
TCGA-E2-A1LH	3247	0	1
TCGA-E2-A1B4	1004	1	0
TCGA-E2-A574	1179	0	1
TCGA-BH-A1ET	2520	1	0
TCGA-3C-AALI	4005	0	1
TCGA-BH-A1FN	2192	1	1
TCGA-A8-A08X	1308	0	1
TCGA-E2-A15P	595	0	0
TCGA-A8-A082	549	0	0
TCGA-D8-A1JM	590	0	1
TCGA-S3-AA10	586	0	1
TCGA-E2-A1IU	337	0	0
TCGA-D8-A1XQ	499	0	1
TCGA-LL-A5YL	519	0	0
TCGA-E9-A1RE	1419	0	0
TCGA-C8-A135	393	0	1
TCGA-BH-A1FG	577	1	0
TCGA-C8-A12O	385	0	1
TCGA-B6-A0X1	7455	1	1
TCGA-A2-A0ES	2190	0	0
TCGA-BH-A18Q	1692	1	1
TCGA-AR-A24M	3660	0	0
TCGA-BH-A28Q	1119	0	0
TCGA-D8-A1JA	502	0	0
TCGA-BH-A0B0	2477	0	1
TCGA-A2-A3KD	1206	0	0
TCGA-D8-A13Z	635	0	1
TCGA-OL-A66I	714	0	1
TCGA-BH-A0BV	1519	0	0
TCGA-D8-A27I	439	0	0
TCGA-5L-AAT1	1471	0	0
TCGA-AR-A0U0	1988	0	1
TCGA-AC-A8OQ	34	0	1
TCGA-E2-A570	931	0	0
TCGA-A8-A07W	304	0	1
TCGA-C8-A1HK	366	0	1
TCGA-AR-A5QN	1013	0	0
TCGA-BH-A0BA	1132	0	0
TCGA-EW-A6SB	760	0	1
TCGA-HN-A2NL	79	0	1
TCGA-AR-A1AU	2868	0	0
TCGA-GM-A2DK	2645	0	0
TCGA-AR-A1AW	2632	0	1
TCGA-A8-A09M	1006	0	0
TCGA-A8-A091	1004	0	0
TCGA-BH-A203	1174	1	1
TCGA-EW-A1IZ	554	0	0
TCGA-OL-A66H	812	0	0
TCGA-A2-A0SX	1534	0	1
TCGA-E2-A155	640	0	1
TCGA-D8-A27L	499	0	0
TCGA-A2-A0T2	255	1	1
TCGA-UL-AAZ6	518	0	0
TCGA-B6-A0RO	4929	0	0
TCGA-E9-A22D	1248	0	0
TCGA-C8-A12Y	1476	0	0
TCGA-E9-A1R3	78	0	0
TCGA-AC-A3HN	496	0	0
TCGA-LL-A7SZ	594	0	0
TCGA-BH-A0B1	1148	0	0
TCGA-4H-AAAK	348	0	0
TCGA-D8-A1JJ	611	0	1
TCGA-AO-A03P	2911	1	0
TCGA-E9-A248	59	0	1
TCGA-OL-A5DA	1783	0	0
TCGA-BH-A0AV	1820	0	1
TCGA-B6-A0IA	8391	0	0
TCGA-OL-A5D6	1104	1	1
TCGA-AR-A1AI	3296	0	1
TCGA-OL-A97C	271	0	0
TCGA-Z7-A8R6	3256	0	1
TCGA-B6-A0WV	2417	1	0
TCGA-E2-A15L	626	0	0
TCGA-OL-A5RX	878	0	0
TCGA-A8-A06P	396	0	0
TCGA-A2-A25C	523	0	0
TCGA-E9-A1R0	860	0	0
TCGA-E2-A15O	289	0	0
TCGA-EW-A1P6	562	0	0
TCGA-E9-A3QA	918	0	0
TCGA-LL-A73Z	227	1	0
TCGA-E2-A14Q	1163	0	0
TCGA-AC-A5EH	511	0	1
TCGA-D8-A27M	410	0	1
TCGA-AR-A1AR	524	1	1
TCGA-D8-A1JF	366	0	1
TCGA-EW-A1PD	424	0	0
TCGA-BH-A1EU	1286	1	0
TCGA-BH-A0HA	1611	0	0
TCGA-BH-A0HL	72	0	0
TCGA-AO-A03V	1351	0	1
TCGA-A8-A07P	334	0	0
TCGA-E2-A14T	2311	0	0
TCGA-BH-A0BD	554	0	0
TCGA-BH-A0DV	2064	0	0
TCGA-BH-A0BM	1876	0	0
TCGA-AR-A1AT	1272	1	0
TCGA-D8-A1J8	431	0	0
TCGA-A2-A25E	3204	0	0
TCGA-A2-A0SV	825	1	1
TCGA-A8-A08F	1004	0	0
TCGA-AR-A2LK	1649	1	0
TCGA-GM-A2DF	2155	0	0
TCGA-OL-A5D8	973	0	0
TCGA-A2-A0CP	2813	0	0
TCGA-A8-A075	518	0	1
TCGA-AO-A0JE	2335	0	1
TCGA-A2-A259	1596	0	0
TCGA-UU-A93S	116	1	1
TCGA-E2-A15G	554	0	0
TCGA-E9-A22E	1269	0	1
TCGA-A8-A092	942	0	1
TCGA-E2-A14O	1359	0	0
TCGA-D8-A1XA	839	0	1
TCGA-A8-A09B	365	0	0
TCGA-E9-A5UO	785	0	0
TCGA-C8-A1HI	343	0	0
TCGA-BH-A0B7	2559	0	1
TCGA-S3-A6ZG	562	0	0
TCGA-A1-A0SN	1196	0	0
TCGA-BH-A6R9	160	0	0
TCGA-AN-A0XO	375	0	0
TCGA-AR-A0TU	709	0	1
TCGA-D8-A143	431	0	1
TCGA-BH-A0HO	76	0	0
TCGA-HN-A2OB	1900	1	0
TCGA-LL-A740	441	0	0
TCGA-BH-A0BO	2197	0	0
TCGA-AR-A1AY	1026	0	1
TCGA-A7-A0CJ	931	0	1
TCGA-WT-AB44	883	0	0
TCGA-D8-A27P	49	0	0
TCGA-D8-A1J9	532	0	1
TCGA-AN-A0XV	162	0	0
TCGA-A7-A0DA	1085	0	1
TCGA-A2-A3XX	1439	1	1
TCGA-E9-A24A	747	0	0
TCGA-B6-A0I6	991	1	1
TCGA-A2-A1G1	584	0	1
TCGA-EW-A1P7	915	0	0
TCGA-E2-A56Z	252	0	0
TCGA-AR-A0U1	4052	0	1
TCGA-BH-A1FU	1688	1	1
TCGA-A7-A4SD	441	0	1
TCGA-E9-A1NF	1072	1	1
TCGA-A8-A09D	1522	0	0
TCGA-E2-A14X	972	0	1
TCGA-AO-A1KS	350	0	0
TCGA-A7-A4SE	644	0	1
TCGA-BH-A0H7	702	0	1
TCGA-E2-A1LK	266	1	1
TCGA-A8-A0A1	365	0	0
TCGA-A2-A1G4	595	0	0
TCGA-AO-A0J8	680	0	0
TCGA-AR-A0TW	3009	0	0
TCGA-C8-A12Z	382	0	1
TCGA-E2-A1B1	2653	0	1
TCGA-AO-A0JD	2190	0	1
TCGA-AR-A0TQ	2991	0	0
TCGA-BH-A0H9	1247	0	0
TCGA-A2-A0EX	752	0	0
TCGA-EW-A1OZ	1229	0	1
TCGA-AO-A03R	2091	0	1
TCGA-5T-A9QA	303	0	0
TCGA-A8-A07F	577	0	0
TCGA-AC-A2B8	677	0	0
TCGA-AO-A0JA	655	0	0
TCGA-E9-A1NC	1203	0	1
TCGA-BH-A18H	652	0	1
TCGA-D8-A1JE	575	0	0
TCGA-A2-A0CK	4159	0	0
TCGA-AC-A6IW	413	0	1
TCGA-D8-A27K	1461	0	0
TCGA-A2-A0YL	1474	0	0
TCGA-C8-A12Q	385	1	1
TCGA-B6-A0X5	2097	1	0
TCGA-LD-A7W6	404	0	0
TCGA-A2-A0T4	624	0	0
TCGA-AC-A3YJ	754	0	0
TCGA-E2-A14Y	2109	0	1
TCGA-BH-A0DO	1644	0	0
TCGA-BH-A2L8	612	0	0
TCGA-A8-A08P	943	0	1
TCGA-A2-A0CW	3283	0	1
TCGA-BH-A0DH	1156	0	0
TCGA-E2-A15J	1640	0	0
TCGA-AR-A0TV	2288	0	1
TCGA-BH-A18S	2009	1	0
TCGA-C8-A131	411	0	1
TCGA-B6-A1KF	3088	0	1
TCGA-B6-A0IK	571	1	1
TCGA-A8-A07G	577	0	0
TCGA-BH-A0B9	1572	0	1
TCGA-AO-A0J2	997	0	1
TCGA-E2-A156	726	0	0
TCGA-A7-A13F	765	0	0
TCGA-E2-A1B6	867	0	1
TCGA-OL-A5RV	1062	0	0
TCGA-AQ-A0Y5	172	1	0
TCGA-A2-A0D2	1027	0	1
TCGA-EW-A2FS	1604	0	0
TCGA-E2-A14R	1174	0	1
TCGA-AR-A1AK	3159	0	0
TCGA-BH-A0W4	759	0	0
TCGA-E2-A1AZ	2329	0	0
TCGA-E2-A1LB	2306	0	0
TCGA-BH-A5IZ	567	0	1
TCGA-AC-A62Y	530	0	0
TCGA-A8-A09I	1371	0	0
TCGA-E9-A3X8	926	0	0
TCGA-C8-A1HG	345	0	1
TCGA-BH-A0C1	1411	1	0
TCGA-AN-A0FL	231	0	1
TCGA-A8-A095	1277	0	0
TCGA-AR-A24W	1550	0	0
TCGA-AO-A0J4	1587	0	1
TCGA-E9-A1RB	976	1	1
TCGA-OL-A66N	792	0	0
TCGA-D8-A146	643	0	0
TCGA-B6-A0RL	2469	1	0
TCGA-AC-A6IX	373	0	0
TCGA-B6-A0RE	7777	0	1
TCGA-EW-A6SC	952	0	0
TCGA-D8-A3Z6	563	0	0
TCGA-AR-A5QP	1185	0	0
TCGA-B6-A0IE	1993	1	1
TCGA-A2-A04R	3709	0	0
TCGA-GM-A2DM	3226	0	0
TCGA-A7-A13G	718	0	0
TCGA-AR-A24X	3004	0	0
TCGA-AR-A252	2838	0	0
TCGA-GM-A2DD	2282	0	1
TCGA-EW-A1J6	875	0	0
TCGA-A8-A06Y	791	0	0
TCGA-BH-A18F	1001	0	0
TCGA-AR-A2LO	1198	0	0
TCGA-AR-A24S	2976	0	1
TCGA-EW-A1PA	575	0	1
TCGA-BH-A0E7	1363	0	0
TCGA-E9-A22H	1232	0	0
TCGA-A2-A0D1	1051	0	1
TCGA-AN-A04D	52	0	0
TCGA-GM-A2DH	2193	0	1
TCGA-BH-A0DQ	98	0	0
TCGA-BH-A0BL	2278	0	1
TCGA-AR-A0U2	2551	1	1
TCGA-B6-A40B	3152	0	0
TCGA-D8-A1Y2	433	0	0
TCGA-A2-A0CM	754	1	1
TCGA-AO-A0JC	1547	0	0
TCGA-BH-A1F0	785	1	1
TCGA-AC-A5EI	442	0	0
TCGA-BH-A18K	2763	1	0
TCGA-A7-A425	447	0	0
TCGA-C8-A1HL	317	0	0
TCGA-C8-A26V	616	0	1
TCGA-AC-A8OR	40	0	0
TCGA-S3-AA14	529	0	0
TCGA-3C-AAAU	4047	0	0
TCGA-BH-A1FH	1034	1	0
TCGA-A7-A3RF	408	0	0
TCGA-EW-A1OV	789	0	0
TCGA-OK-A5Q2	64	0	0
TCGA-BH-A1FC	3472	1	1
TCGA-D8-A73U	492	0	0
TCGA-AR-A250	2707	0	0
TCGA-A2-A1FV	714	0	0
TCGA-A2-A25B	1291	0	0
TCGA-B6-A0I8	749	1	0
TCGA-AO-A0J9	1613	0	0
TCGA-B6-A1KI	2236	0	0
TCGA-E2-A1IJ	865	0	0
TCGA-B6-A0RQ	4267	1	0
TCGA-AR-A251	3030	0	1
TCGA-A8-A0A9	822	0	0
TCGA-E2-A1IN	675	0	1
TCGA-BH-A1FL	1673	1	0
TCGA-BH-A0BQ	2255	0	0
TCGA-GM-A2D9	1812	1	0
TCGA-E2-A15M	336	1	1
TCGA-A2-A0ET	1066	0	0
TCGA-BH-A0W3	728	0	0
TCGA-OL-A5RY	752	0	0
TCGA-A8-A09Q	761	0	1
TCGA-A2-A0YH	659	0	1
TCGA-C8-A12M	358	0	0
TCGA-A2-A0CU	158	1	0
TCGA-BH-A0HW	1561	0	0
TCGA-C8-A3M8	394	0	0
TCGA-AR-A0U3	4080	0	1
TCGA-E2-A1LI	3121	0	0
TCGA-AC-A6NO	51	0	0
TCGA-AC-A3YI	707	0	0
TCGA-BH-A209	3959	1	1
TCGA-A7-A6VY	266	0	1
TCGA-B6-A0X4	860	1	0
TCGA-B6-A0I2	4361	0	1
TCGA-D8-A142	425	0	1
TCGA-BH-A0HQ	1121	0	0
TCGA-C8-A273	513	0	0
TCGA-A2-A0EY	1925	0	1
TCGA-BH-A8G0	662	0	0
TCGA-D8-A1JI	577	0	0
TCGA-BH-A0DD	2486	0	0
TCGA-OL-A6VR	1220	0	0
TCGA-C8-A1HN	394	0	0
TCGA-C8-A3M7	1034	1	0
TCGA-D8-A27V	381	0	0
TCGA-AO-A1KT	541	0	0
TCGA-E9-A1R6	339	0	0
TCGA-BH-A0EE	943	0	1
TCGA-D8-A1JB	1688	0	0
TCGA-EW-A1P1	1210	0	1
TCGA-D8-A1XK	441	0	1
TCGA-D8-A27G	409	0	0
TCGA-3C-AALJ	1474	0	0
TCGA-A8-A09K	912	0	0
TCGA-AC-A62X	417	0	1
TCGA-EW-A1J5	477	0	0
TCGA-D8-A1X6	541	0	0
TCGA-E2-A15A	710	0	0
TCGA-A8-A06X	943	1	0
TCGA-PE-A5DC	1430	1	0
TCGA-B6-A0WX	639	1	1
TCGA-BH-A18I	1093	0	0
TCGA-A8-A07L	975	0	0
TCGA-GM-A5PX	551	0	0
TCGA-BH-A0HI	620	0	0
TCGA-E9-A229	1148	0	0
TCGA-BH-A1FR	1642	1	0
TCGA-BH-A0H6	747	0	0
TCGA-BH-A1F5	2712	1	0
TCGA-E9-A1NI	300	0	0
TCGA-LL-A7T0	376	0	0
TCGA-E9-A1R2	1063	0	0
TCGA-AQ-A1H3	989	0	0
TCGA-D8-A73X	767	0	0
TCGA-C8-A12W	385	0	1
TCGA-BH-A1EN	2127	1	0
TCGA-E9-A22B	1167	0	0
TCGA-A1-A0SK	967	1	1
TCGA-B6-A0RN	8008	0	0
TCGA-AR-A1AH	3807	0	1
TCGA-A7-A5ZX	336	0	0
TCGA-EW-A1J3	504	0	0
TCGA-BH-A0DT	2403	0	0
TCGA-BH-A0HB	806	0	0
TCGA-A8-A07J	365	0	0
TCGA-E9-A1RI	1449	0	0
TCGA-GM-A5PV	412	0	0
TCGA-5L-AAT0	1477	0	0
TCGA-GM-A2DC	2535	0	0
TCGA-BH-A0HP	414	0	0
TCGA-E2-A14Z	563	1	1
TCGA-A2-A0SU	1662	0	0
TCGA-BH-A0BC	974	0	1
TCGA-E2-A15H	393	0	0
TCGA-A2-A0SW	1365	1	1
TCGA-D8-A1XV	461	0	0
TCGA-D8-A13Y	1728	0	1
TCGA-A1-A0SP	584	0	1
TCGA-AC-A3QQ	734	0	0
TCGA-A2-A0SY	1347	0	0
TCGA-B6-A0I5	8556	0	0
TCGA-D8-A145	410	0	0
TCGA-E2-A15D	526	0	0
TCGA-A1-A0SI	635	0	1
TCGA-E9-A1NG	786	1	0
TCGA-B6-A0WY	3461	1	0
TCGA-A8-A079	274	0	1
TCGA-D8-A1JD	552	0	0
TCGA-AR-A24U	3128	0	0
TCGA-E9-A243	612	0	1
TCGA-AO-A0J5	792	1	0
TCGA-A7-A26H	724	0	0
TCGA-A8-A09X	426	1	1
TCGA-BH-A201	856	0	0
TCGA-A8-A06Q	31	0	1
TCGA-AR-A2LM	1935	0	0
TCGA-E9-A1RG	647	0	0
TCGA-AR-A0TZ	3262	1	0
TCGA-W8-A86G	347	0	0
TCGA-BH-A0AY	777	0	0
TCGA-E9-A1RF	200	0	0
TCGA-B6-A1KC	1326	0	0
TCGA-BH-A0DL	2381	0	1
TCGA-EW-A1P5	703	0	0
TCGA-A8-A08S	1004	0	0
TCGA-A8-A06R	547	0	0
TCGA-E9-A247	1186	0	0
TCGA-D8-A1Y3	430	0	1
TCGA-GM-A2DA	6593	1	0
TCGA-E2-A1B0	1631	0	1
TCGA-A7-A5ZW	326	0	0
TCGA-A2-A0YE	554	0	1
TCGA-AR-A255	2161	0	0
TCGA-AQ-A7U7	584	1	0
TCGA-A7-A13D	965	0	1
TCGA-A2-A04P	548	1	1
TCGA-E2-A1BC	501	0	0
TCGA-A2-A04X	1686	0	0
TCGA-AO-A0JM	2184	0	0
TCGA-AC-A2FO	2255	0	0
TCGA-A2-A0YT	723	1	1
TCGA-AO-A0JB	1542	0	1
TCGA-BH-A18R	1142	1	0
TCGA-C8-A137	379	0	0
TCGA-A2-A3XZ	1532	0	0
TCGA-AC-A5XU	455	0	1
TCGA-EW-A1P3	1611	0	0
TCGA-A2-A0T1	521	0	1
TCGA-A7-A6VW	285	0	1
TCGA-B6-A401	2596	0	1
TCGA-OL-A5D7	1780	0	1
TCGA-D8-A1X5	565	0	1
TCGA-E2-A1IF	1138	0	0
TCGA-A2-A0CV	3011	0	0
TCGA-E9-A295	375	0	0
TCGA-D8-A27W	373	0	0
TCGA-D8-A73W	385	1	0
TCGA-BH-A1EX	1508	1	0
TCGA-LL-A5YO	440	0	1
TCGA-OL-A5RZ	679	0	0
TCGA-BH-A0AZ	1919	0	0
TCGA-BH-A0BJ	660	0	0
TCGA-BH-A0DS	78	0	0
TCGA-A2-A3XT	2770	0	1
TCGA-D8-A1XB	552	0	0
TCGA-AN-A0FF	172	0	0
TCGA-BH-A0BP	2296	1	1
TCGA-E2-A10C	1220	0	0
TCGA-E9-A249	217	0	0
TCGA-Z7-A8R5	3287	0	0
TCGA-A7-A0CD	1165	0	0
TCGA-E2-A150	1935	0	1
TCGA-E2-A572	1208	0	0
TCGA-BH-A202	795	0	1
TCGA-A7-A26E	954	0	0
TCGA-D8-A1JN	620	0	0
TCGA-D8-A1XT	506	0	1
TCGA-AO-A12F	1842	0	0
TCGA-AC-A2BM	3022	0	0
TCGA-E2-A1IO	1855	0	1
TCGA-E9-A1RA	1369	0	0
TCGA-AR-A0TS	2558	0	1
TCGA-A8-A09T	579	0	0
TCGA-AR-A0TT	3316	0	0
TCGA-E2-A15K	275	0	0
TCGA-D8-A27T	398	0	0
TCGA-EW-A1OY	908	0	1
TCGA-AN-A0FK	213	0	0
TCGA-AR-A256	2854	1	1
TCGA-BH-A0BT	2365	0	0
TCGA-E9-A1R5	92	0	0
TCGA-A2-A0D3	1873	0	0
TCGA-EW-A2FR	1673	0	1
TCGA-E9-A1RD	34	0	0
TCGA-BH-A18U	1563	1	1
TCGA-A1-A0SM	242	0	0
TCGA-AQ-A04J	819	0	1
TCGA-AC-A2FG	1853	0	0
TCGA-AC-A62V	348	1	0
TCGA-A1-A0SF	1463	0	0
TCGA-A2-A0YI	1505	0	0
TCGA-A7-A26I	661	0	1
TCGA-A8-A09E	1492	0	0
TCGA-A2-A0CS	2348	1	0
TCGA-A2-A0EQ	2426	0	1
TCGA-AN-A04A	90	0	0
TCGA-B6-A0I1	2361	1	1
TCGA-AR-A2LQ	1233	0	0
TCGA-A2-A0T5	531	0	0
TCGA-C8-A8HR	408	0	0
TCGA-GM-A2DN	3091	0	0
TCGA-A2-A04T	2246	0	1
TCGA-BH-A0H3	1928	0	0
TCGA-B6-A0WW	558	1	0
TCGA-BH-A0DX	2156	0	0
TCGA-A7-A0DB	1007	0	0
TCGA-AR-A1AQ	3021	0	1
TCGA-E9-A1RH	1417	0	1
TCGA-B6-A0RT	2721	0	0
TCGA-LL-A6FQ	80	0	0
TCGA-AR-A0TY	1699	1	0
TCGA-AO-A03L	2442	0	1
TCGA-D8-A1X8	783	0	0
TCGA-S3-A6ZF	572	0	0
TCGA-E2-A1IH	1026	0	0
TCGA-AR-A5QM	2231	0	0
TCGA-BH-A0HF	727	0	0
TCGA-A8-A097	365	0	1
TCGA-AR-A24P	84	0	1
TCGA-B6-A0IH	2965	1	0
TCGA-AR-A24N	3035	0	0
TCGA-BH-A0BZ	2255	0	0
TCGA-D8-A1XO	1682	0	0
TCGA-A8-A0AB	518	0	0
TCGA-BH-A6R8	293	0	0
TCGA-A7-A26J	627	0	0
TCGA-BH-A0WA	701	0	1
TCGA-S3-AA0Z	629	0	1
TCGA-LD-A66U	646	0	0
TCGA-C8-A12V	385	0	0
TCGA-E2-A2P6	1051	0	0
TCGA-V7-A7HQ	2033	0	0
TCGA-A8-A06U	883	1	1
TCGA-A8-A0A6	640	0	0
TCGA-E2-A158	450	0	1
TCGA-E2-A10A	1229	0	0
TCGA-EW-A1P0	1251	0	0
TCGA-LL-A50Y	762	0	0
TCGA-AO-A1KR	2513	0	0
TCGA-A2-A0EV	968	0	0
TCGA-AO-A1KO	622	0	0
TCGA-A2-A0CQ	2695	0	0
TCGA-D8-A1XY	503	0	0
TCGA-AR-A254	2605	0	1
TCGA-A2-A3XV	996	0	1
TCGA-AO-A0JG	798	0	0
TCGA-BH-A0BS	2612	0	0
TCGA-D8-A1JL	611	0	1
TCGA-D8-A27E	530	0	0
TCGA-A8-A06T	1614	0	0
TCGA-C8-A12X	385	0	0
TCGA-S3-AA11	421	0	0
TCGA-EW-A1IX	1208	0	0
TCGA-BH-A0E9	2489	0	0
TCGA-OL-A5RW	1106	0	1
TCGA-E9-A1N4	1000	0	0
TCGA-A7-A6VV	313	0	1
TCGA-AO-A03T	2124	0	0
TCGA-B6-A0WS	2965	1	0
TCGA-C8-A8HQ	380	0	0
TCGA-A1-A0SG	434	0	0
TCGA-EW-A1PG	1051	0	0
TCGA-E9-A2JT	288	0	0
TCGA-AC-A8OS	70	0	0
TCGA-D8-A1XG	448	0	0
TCGA-BH-A0DI	912	0	1
TCGA-C8-A12N	358	0	0
TCGA-EW-A2FV	788	0	0
TCGA-A2-A0CL	3015	0	1
TCGA-AR-A24K	1548	0	1
TCGA-LL-A5YM	394	0	0
TCGA-BH-A0DG	2041	0	0
TCGA-BH-A0DZ	495	0	1
TCGA-A8-A0A4	396	0	0
TCGA-BH-A0E1	477	0	0
TCGA-BH-A0H5	1620	0	0
TCGA-BH-A0BR	2330	0	1
TCGA-A8-A07I	426	0	0
TCGA-A2-A0D4	767	0	0
TCGA-A2-A0YD	769	0	0
TCGA-AQ-A1H2	475	0	0
TCGA-EW-A1PB	608	0	1
TCGA-PE-A5DE	2645	0	1
TCGA-AN-A0AL	227	0	1
TCGA-A8-A0AD	1157	0	0
TCGA-LL-A73Y	477	0	1
TCGA-GM-A2DI	2590	0	1
TCGA-E2-A1LA	748	0	0
TCGA-BH-A0EA	991	1	0
TCGA-D8-A1X7	509	0	0
TCGA-B6-A0IJ	7106	0	1
TCGA-A2-A4S2	643	0	0
TCGA-BH-A42V	635	0	0
TCGA-A2-A0EP	3603	0	0
TCGA-A2-A0YJ	566	0	1
TCGA-A8-A09A	304	0	0
TCGA-E9-A1QZ	755	0	0
TCGA-A8-A09V	457	0	0
TCGA-AO-A128	3248	0	1
TCGA-AR-A5QQ	322	1	1
TCGA-B6-A2IU	5176	0	0
TCGA-BH-AB28	287	0	0
TCGA-E2-A1L8	2240	0	0
TCGA-A1-A0SH	1437	0	0
TCGA-E2-A1IG	2140	0	0
TCGA-D8-A27R	307	0	0
TCGA-E2-A154	591	0	0
TCGA-BH-A1FD	1009	1	1
TCGA-A2-A3XU	912	1	0
TCGA-A8-A0A2	579	0	0
TCGA-BH-A0H0	461	0	0
TCGA-A2-A0YF	1535	0	0
TCGA-C8-A1HM	375	0	1
TCGA-WT-AB41	1611	0	0
TCGA-D8-A27F	488	0	1
TCGA-D8-A4Z1	659	0	0
TCGA-A2-A4S1	820	0	1
TCGA-EW-A1PE	320	0	0
TCGA-A2-A4S3	666	0	1
TCGA-AR-A2LN	1161	0	0
TCGA-E2-A573	1062	0	1
TCGA-AN-A0AK	224	0	0
TCGA-C8-A12P	358	0	1
TCGA-E9-A22A	1189	0	0
TCGA-BH-A1FJ	1927	1	0
TCGA-BH-A0HK	178	0	0
TCGA-E9-A227	975	0	0
TCGA-D8-A1XM	538	0	0
TCGA-D8-A1XC	377	1	0
TCGA-D8-A1JH	426	0	0
TCGA-BH-A204	2534	1	0
TCGA-AN-A0XW	170	0	0
TCGA-AC-A8OP	614	0	0
TCGA-D8-A1X9	727	0	0
TCGA-BH-A1FM	1388	1	0
TCGA-GI-A2C8	225	0	0
TCGA-B6-A0IN	2573	1	0
TCGA-A8-A07O	304	0	1
TCGA-C8-A132	383	0	0
TCGA-3C-AALK	1448	0	0
TCGA-AC-A3QP	675	0	0
TCGA-B6-A0IM	3873	1	0
TCGA-D8-A1Y0	472	0	0
TCGA-A8-A06Z	31	0	1
TCGA-C8-A8HP	396	0	0
TCGA-BH-A18G	149	0	0
TCGA-A2-A0EW	1884	1	0
TCGA-EW-A2FW	672	0	0
TCGA-BH-A1EO	2798	1	0
TCGA-AC-A2FB	1234	0	0
TCGA-AC-A3W5	504	0	0
TCGA-AC-A7VB	250	0	0
TCGA-E9-A5FK	812	0	0
TCGA-BH-A0BW	2371	0	0
TCGA-C8-A138	380	0	1
TCGA-E2-A1IL	118	0	0

## Sheet: Sheet4
Hugo_Symbol	Tumor_Sample	Type
TP53	TCGA-E9-A22G	1
TP53	TCGA-OL-A6VO	1
TP53	TCGA-AR-A1AP	1
TP53	TCGA-BH-A0AW	1
TP53	TCGA-E2-A1LG	1
TP53	TCGA-A2-A04U	1
TP53	TCGA-AR-A1AS	1
TP53	TCGA-LD-A74U	1
TP53	TCGA-D8-A1XZ	1
TP53	TCGA-B6-A409	1
TP53	TCGA-BH-A208	1
TP53	TCGA-LL-A5YP	1
TP53	TCGA-E9-A1N5	1
TP53	TCGA-GM-A2DB	1
TP53	TCGA-E2-A1L7	1
TP53	TCGA-EW-A6S9	1
TP53	TCGA-BH-A0E0	1
TP53	TCGA-BH-A0RX	1
TP53	TCGA-AC-A2BK	1
TP53	TCGA-A7-A56D	1
TP53	TCGA-AN-A046	1
TP53	TCGA-BH-A18T	1
TP53	TCGA-BH-A0BG	1
TP53	TCGA-A2-A0D0	1
TP53	TCGA-AR-A2LH	1
TP53	TCGA-B6-A0RU	1
TP53	TCGA-E2-A14P	1
TP53	TCGA-AN-A0AJ	1
TP53	TCGA-A2-A04W	1
TP53	TCGA-AN-A0FJ	1
TP53	TCGA-A2-A0T3	1
TP53	TCGA-GM-A3XL	1
TP53	TCGA-E9-A1ND	1
TP53	TCGA-C8-A278	1
TP53	TCGA-AR-A1AN	1
TP53	TCGA-BH-A0HY	1
TP53	TCGA-A8-A09N	1
TP53	TCGA-AR-A24Q	1
TP53	TCGA-E9-A5FL	1
TP53	TCGA-BH-A0GY	1
TP53	TCGA-AN-A0XN	1
TP53	TCGA-A7-A26G	1
TP53	TCGA-C8-A27A	1
TP53	TCGA-E2-A159	1
TP53	TCGA-BH-A18V	1
TP53	TCGA-AC-A23C	1
TP53	TCGA-A8-A06O	1
TP53	TCGA-A7-A2KD	1
TP53	TCGA-A2-A0YM	1
TP53	TCGA-E9-A1N8	1
TP53	TCGA-E9-A226	1
TP53	TCGA-D8-A1XL	1
TP53	TCGA-EW-A1PH	1
TP53	TCGA-A7-A26F	1
TP53	TCGA-A7-A6VX	1
TP53	TCGA-C8-A26X	1
TP53	TCGA-E2-A1II	1
TP53	TCGA-LL-A6FR	1
TP53	TCGA-B6-A0RH	1
TP53	TCGA-A2-A0CX	1
TP53	TCGA-BH-A0HX	1
TP53	TCGA-BH-A0C0	1
TP53	TCGA-AO-A0J6	1
TP53	TCGA-A7-A0CE	1
TP53	TCGA-EW-A1P8	1
TP53	TCGA-D8-A27N	1
TP53	TCGA-A8-A07B	1
TP53	TCGA-E9-A6HE	1
TP53	TCGA-BH-A1F6	1
TP53	TCGA-B6-A1KN	1
TP53	TCGA-C8-A130	1
TP53	TCGA-D8-A147	1
TP53	TCGA-E2-A1LS	1
TP53	TCGA-LL-A8F5	1
TP53	TCGA-E2-A152	1
TP53	TCGA-A7-A13E	1
TP53	TCGA-C8-A1HF	1
TP53	TCGA-AN-A04C	1
TP53	TCGA-AN-A0FV	1
TP53	TCGA-E2-A14N	1
TP53	TCGA-AR-A0TP	1
TP53	TCGA-BH-A0BF	1
TP53	TCGA-C8-A12L	1
TP53	TCGA-PL-A8LZ	1
TP53	TCGA-AC-A2QH	1
TP53	TCGA-E9-A1N9	1
TP53	TCGA-B6-A0RS	1
TP53	TCGA-D8-A1XJ	1
TP53	TCGA-AN-A0FT	1
TP53	TCGA-EW-A6SD	1
TP53	TCGA-BH-A0B3	1
TP53	TCGA-AO-A12D	1
TP53	TCGA-E9-A3HO	1
TP53	TCGA-C8-A26W	1
TP53	TCGA-D8-A1XW	1
TP53	TCGA-AR-A0TX	1
TP53	TCGA-BH-A0C3	1
TP53	TCGA-D8-A1JG	1
TP53	TCGA-E2-A15E	1
TP53	TCGA-AN-A0FY	1
TP53	TCGA-EW-A1P4	1
TP53	TCGA-C8-A1HJ	1
TP53	TCGA-C8-A27B	1
TP53	TCGA-C8-A134	1
TP53	TCGA-LD-A7W5	1
TP53	TCGA-A8-A07U	1
TP53	TCGA-BH-A1EY	1
TP53	TCGA-A1-A0SO	1
TP53	TCGA-AR-A24T	1
TP53	TCGA-AR-A2LR	1
TP53	TCGA-C8-A275	1
TP53	TCGA-AO-A03O	1
TP53	TCGA-BH-A1EV	1
TP53	TCGA-AR-A1AJ	1
TP53	TCGA-AQ-A04H	1
TP53	TCGA-A2-A0YG	1
TP53	TCGA-B6-A0I9	1
TP53	TCGA-GM-A2DL	1
TP53	TCGA-BH-A1FE	1
TP53	TCGA-AC-A3OD	1
TP53	TCGA-AO-A124	1
TP53	TCGA-BH-A1F2	1
TP53	TCGA-E2-A1LH	1
TP53	TCGA-E2-A574	1
TP53	TCGA-3C-AALI	1
TP53	TCGA-BH-A1FN	1
TP53	TCGA-A8-A08X	1
TP53	TCGA-D8-A1JM	1
TP53	TCGA-S3-AA10	1
TP53	TCGA-D8-A1XQ	1
TP53	TCGA-C8-A135	1
TP53	TCGA-C8-A12O	1
TP53	TCGA-B6-A0X1	1
TP53	TCGA-BH-A18Q	1
TP53	TCGA-BH-A0B0	1
TP53	TCGA-D8-A13Z	1
TP53	TCGA-OL-A66I	1
TP53	TCGA-AR-A0U0	1
TP53	TCGA-AC-A8OQ	1
TP53	TCGA-A8-A07W	1
TP53	TCGA-C8-A1HK	1
TP53	TCGA-EW-A6SB	1
TP53	TCGA-HN-A2NL	1
TP53	TCGA-AR-A1AW	1
TP53	TCGA-BH-A203	1
TP53	TCGA-A2-A0SX	1
TP53	TCGA-AN-A0FX	1
TP53	TCGA-E2-A155	1
TP53	TCGA-A2-A0T2	1
TP53	TCGA-D8-A1JJ	1
TP53	TCGA-E9-A248	1
TP53	TCGA-BH-A0AV	1
TP53	TCGA-OL-A5D6	1
TP53	TCGA-AR-A1AI	1
TP53	TCGA-Z7-A8R6	1
TP53	TCGA-C8-A12K	1
TP53	TCGA-E2-A9RU	1
TP53	TCGA-AC-A5EH	1
TP53	TCGA-D8-A27M	1
TP53	TCGA-AR-A1AR	1
TP53	TCGA-D8-A1JF	1
TP53	TCGA-AO-A03V	1
TP53	TCGA-A2-A0SV	1
TP53	TCGA-A8-A075	1
TP53	TCGA-AO-A0JE	1
TP53	TCGA-UU-A93S	1
TP53	TCGA-E9-A22E	1
TP53	TCGA-A8-A092	1
TP53	TCGA-D8-A1XA	1
TP53	TCGA-BH-A0B7	1
TP53	TCGA-AR-A0TU	1
TP53	TCGA-D8-A143	1
TP53	TCGA-AR-A1AY	1
TP53	TCGA-A7-A0CJ	1
TP53	TCGA-D8-A1J9	1
TP53	TCGA-A7-A0DA	1
TP53	TCGA-A2-A3XX	1
TP53	TCGA-B6-A0I6	1
TP53	TCGA-A2-A1G1	1
TP53	TCGA-AR-A0U1	1
TP53	TCGA-BH-A1FU	1
TP53	TCGA-A7-A4SD	1
TP53	TCGA-E9-A1NF	1
TP53	TCGA-E2-A14X	1
TP53	TCGA-A7-A4SE	1
TP53	TCGA-BH-A0H7	1
TP53	TCGA-E2-A1LK	1
TP53	TCGA-AN-A0XT	1
TP53	TCGA-C8-A12Z	1
TP53	TCGA-E2-A1B1	1
TP53	TCGA-AO-A0JD	1
TP53	TCGA-EW-A1OZ	1
TP53	TCGA-AO-A03R	1
TP53	TCGA-E9-A1NC	1
TP53	TCGA-BH-A18H	1
TP53	TCGA-AC-A6IW	1
TP53	TCGA-C8-A12Q	1
TP53	TCGA-E2-A14Y	1
TP53	TCGA-A8-A08P	1
TP53	TCGA-A2-A0CW	1
TP53	TCGA-C8-A26Y	1
TP53	TCGA-AR-A0TV	1
TP53	TCGA-C8-A131	1
TP53	TCGA-B6-A1KF	1
TP53	TCGA-B6-A0IK	1
TP53	TCGA-BH-A0B9	1
TP53	TCGA-AO-A0J2	1
TP53	TCGA-E2-A1B6	1
TP53	TCGA-A2-A0D2	1
TP53	TCGA-E2-A14R	1
TP53	TCGA-AN-A0AR	1
TP53	TCGA-BH-A5IZ	1
TP53	TCGA-C8-A1HG	1
TP53	TCGA-AN-A0FL	1
TP53	TCGA-AO-A0J4	1
TP53	TCGA-E9-A1RB	1
TP53	TCGA-B6-A0RE	1
TP53	TCGA-A8-A094	1
TP53	TCGA-B6-A0IE	1
TP53	TCGA-GM-A2DD	1
TP53	TCGA-E9-A244	1
TP53	TCGA-AR-A24S	1
TP53	TCGA-EW-A1PA	1
TP53	TCGA-AN-A0XU	1
TP53	TCGA-A2-A0D1	1
TP53	TCGA-GM-A2DH	1
TP53	TCGA-BH-A0BL	1
TP53	TCGA-AR-A0U2	1
TP53	TCGA-A2-A0CM	1
TP53	TCGA-BH-A1F0	1
TP53	TCGA-PL-A8LV	1
TP53	TCGA-C8-A26V	1
TP53	TCGA-BH-A1FC	1
TP53	TCGA-AR-A251	1
TP53	TCGA-E2-A1IN	1
TP53	TCGA-E2-A15M	1
TP53	TCGA-A8-A09Q	1
TP53	TCGA-A2-A0YH	1
TP53	TCGA-AR-A0U3	1
TP53	TCGA-BH-A209	1
TP53	TCGA-A7-A6VY	1
TP53	TCGA-B6-A0I2	1
TP53	TCGA-D8-A142	1
TP53	TCGA-A2-A0EY	1
TP53	TCGA-BH-A0EE	1
TP53	TCGA-EW-A1P1	1
TP53	TCGA-D8-A1XK	1
TP53	TCGA-AN-A0AS	1
TP53	TCGA-AC-A62X	1
TP53	TCGA-B6-A0WX	1
TP53	TCGA-C8-A12W	1
TP53	TCGA-A1-A0SK	1
TP53	TCGA-AR-A1AH	1
TP53	TCGA-A8-A081	1
TP53	TCGA-E2-A14Z	1
TP53	TCGA-BH-A0BC	1
TP53	TCGA-A2-A0SW	1
TP53	TCGA-D8-A13Y	1
TP53	TCGA-A1-A0SP	1
TP53	TCGA-A1-A0SI	1
TP53	TCGA-A8-A079	1
TP53	TCGA-E9-A243	1
TP53	TCGA-A8-A09X	1
TP53	TCGA-A8-A06Q	1
TP53	TCGA-BH-A0DL	1
TP53	TCGA-D8-A1Y3	1
TP53	TCGA-E2-A1B0	1
TP53	TCGA-A2-A0YE	1
TP53	TCGA-A7-A13D	1
TP53	TCGA-A2-A04P	1
TP53	TCGA-A2-A0YT	1
TP53	TCGA-AO-A0JB	1
TP53	TCGA-AC-A5XU	1
TP53	TCGA-A2-A0T1	1
TP53	TCGA-A7-A6VW	1
TP53	TCGA-B6-A401	1
TP53	TCGA-OL-A5D7	1
TP53	TCGA-D8-A1X5	1
TP53	TCGA-LL-A5YO	1
TP53	TCGA-A2-A3XT	1
TP53	TCGA-BH-A0BP	1
TP53	TCGA-E2-A150	1
TP53	TCGA-BH-A202	1
TP53	TCGA-D8-A1XT	1
TP53	TCGA-E2-A1IO	1
TP53	TCGA-AR-A0TS	1
TP53	TCGA-EW-A1OY	1
TP53	TCGA-A8-A08R	1
TP53	TCGA-AR-A256	1
TP53	TCGA-EW-A2FR	1
TP53	TCGA-BH-A18U	1
TP53	TCGA-AQ-A04J	1
TP53	TCGA-D8-A1JK	1
TP53	TCGA-A7-A26I	1
TP53	TCGA-A2-A0EQ	1
TP53	TCGA-B6-A0I1	1
TP53	TCGA-A2-A04T	1
TP53	TCGA-AR-A1AQ	1
TP53	TCGA-E9-A1RH	1
TP53	TCGA-AO-A03L	1
TP53	TCGA-A8-A097	1
TP53	TCGA-AR-A24P	1
TP53	TCGA-BH-A0WA	1
TP53	TCGA-S3-AA0Z	1
TP53	TCGA-A8-A06U	1
TP53	TCGA-E2-A158	1
TP53	TCGA-AN-A0G0	1
TP53	TCGA-AR-A254	1
TP53	TCGA-A2-A3XV	1
TP53	TCGA-D8-A1JL	1
TP53	TCGA-OL-A5RW	1
TP53	TCGA-A7-A6VV	1
TP53	TCGA-BH-A0DI	1
TP53	TCGA-A2-A0CL	1
TP53	TCGA-AR-A24K	1
TP53	TCGA-BH-A0DZ	1
TP53	TCGA-BH-A0BR	1
TP53	TCGA-EW-A1PB	1
TP53	TCGA-PE-A5DE	1
TP53	TCGA-AN-A0AL	1
TP53	TCGA-LL-A73Y	1
TP53	TCGA-GM-A2DI	1
TP53	TCGA-B6-A0IJ	1
TP53	TCGA-A2-A0YJ	1
TP53	TCGA-AO-A128	1
TP53	TCGA-AR-A5QQ	1
TP53	TCGA-BH-A1FD	1
TP53	TCGA-C8-A1HM	1
TP53	TCGA-D8-A27F	1
TP53	TCGA-A2-A4S1	1
TP53	TCGA-A2-A4S3	1
TP53	TCGA-E2-A573	1
TP53	TCGA-C8-A12P	1
TP53	TCGA-AC-A7VC	1
TP53	TCGA-A8-A07O	1
TP53	TCGA-A8-A06Z	1
TP53	TCGA-C8-A138	1

## Sheet: Sheet5
Hugo_Symbol	Tumor_Sample	type
TTN	TCGA-A2-A3Y0	1
TTN	TCGA-AR-A1AS	1
TTN	TCGA-D8-A1JP	1
TTN	TCGA-E9-A1RC	1
TTN	TCGA-A2-A0YK	1
TTN	TCGA-A7-A56D	1
TTN	TCGA-AN-A046	1
TTN	TCGA-BH-A18T	1
TTN	TCGA-BH-A0BG	1
TTN	TCGA-AR-A2LH	1
TTN	TCGA-E2-A14P	1
TTN	TCGA-AN-A0FJ	1
TTN	TCGA-AR-A24Q	1
TTN	TCGA-E9-A5FL	1
TTN	TCGA-BH-A0GY	1
TTN	TCGA-BH-A1F8	1
TTN	TCGA-E2-A1IE	1
TTN	TCGA-AN-A0AT	1
TTN	TCGA-E2-A576	1
TTN	TCGA-C8-A26X	1
TTN	TCGA-A8-A09W	1
TTN	TCGA-BH-A0B6	1
TTN	TCGA-AO-A0J6	1
TTN	TCGA-A7-A0CE	1
TTN	TCGA-BH-A18P	1
TTN	TCGA-AO-A0J3	1
TTN	TCGA-EW-A1IW	1
TTN	TCGA-D8-A147	1
TTN	TCGA-AR-A24Z	1
TTN	TCGA-LL-A9Q3	1
TTN	TCGA-LL-A8F5	1
TTN	TCGA-BH-A5J0	1
TTN	TCGA-BH-A8FY	1
TTN	TCGA-B6-A0RP	1
TTN	TCGA-A2-A0T0	1
TTN	TCGA-E9-A1R4	1
TTN	TCGA-AR-A2LE	1
TTN	TCGA-BH-A0BF	1
TTN	TCGA-A2-A0EN	1
TTN	TCGA-A2-A1FW	1
TTN	TCGA-C8-A26W	1
TTN	TCGA-AR-A0TX	1
TTN	TCGA-D8-A1JG	1
TTN	TCGA-AC-A5XS	1
TTN	TCGA-A1-A0SO	1
TTN	TCGA-B6-A0I9	1
TTN	TCGA-BH-A1F2	1
TTN	TCGA-E2-A574	1
TTN	TCGA-3C-AALI	1
TTN	TCGA-BH-A1FN	1
TTN	TCGA-D8-A1JA	1
TTN	TCGA-5L-AAT1	1
TTN	TCGA-AR-A0U0	1
TTN	TCGA-HN-A2NL	1
TTN	TCGA-BH-A203	1
TTN	TCGA-EW-A1IZ	1
TTN	TCGA-LL-A7SZ	1
TTN	TCGA-B6-A0IA	1
TTN	TCGA-A2-A25C	1
TTN	TCGA-D8-A27M	1
TTN	TCGA-BH-A0HA	1
TTN	TCGA-BH-A0HL	1
TTN	TCGA-AO-A03V	1
TTN	TCGA-E2-A14T	1
TTN	TCGA-AR-A1AT	1
TTN	TCGA-D8-A1J8	1
TTN	TCGA-A8-A08F	1
TTN	TCGA-AO-A0JE	1
TTN	TCGA-UU-A93S	1
TTN	TCGA-A7-A0CJ	1
TTN	TCGA-D8-A1J9	1
TTN	TCGA-B6-A0I6	1
TTN	TCGA-EW-A1P7	1
TTN	TCGA-E2-A14X	1
TTN	TCGA-E2-A1LK	1
TTN	TCGA-BH-A0H9	1
TTN	TCGA-AC-A2B8	1
TTN	TCGA-BH-A2L8	1
TTN	TCGA-C8-A26Y	1
TTN	TCGA-AR-A1AK	1
TTN	TCGA-C8-A1HG	1
TTN	TCGA-AN-A0FL	1
TTN	TCGA-A8-A095	1
TTN	TCGA-AR-A5QP	1
TTN	TCGA-A2-A04R	1
TTN	TCGA-EW-A1PA	1
TTN	TCGA-AN-A0XU	1
TTN	TCGA-AN-A04D	1
TTN	TCGA-C8-A26V	1
TTN	TCGA-EW-A1OV	1
TTN	TCGA-AC-A23H	1
TTN	TCGA-A2-A25B	1
TTN	TCGA-B6-A0I8	1
TTN	TCGA-GM-A2D9	1
TTN	TCGA-A8-A09Q	1
TTN	TCGA-A2-A0YH	1
TTN	TCGA-D8-A142	1
TTN	TCGA-A2-A0EY	1
TTN	TCGA-D8-A27V	1
TTN	TCGA-D8-A1XK	1
TTN	TCGA-D8-A27G	1
TTN	TCGA-3C-AALJ	1
TTN	TCGA-AN-A0AS	1
TTN	TCGA-EW-A1J5	1
TTN	TCGA-BH-A0HI	1
TTN	TCGA-LL-A7T0	1
TTN	TCGA-C8-A12W	1
TTN	TCGA-5L-AAT0	1
TTN	TCGA-BH-A0HP	1
TTN	TCGA-AC-A3QQ	1
TTN	TCGA-A2-A0SY	1
TTN	TCGA-AR-A24U	1
TTN	TCGA-E9-A1RF	1
TTN	TCGA-BH-A0DL	1
TTN	TCGA-A2-A0YT	1
TTN	TCGA-AO-A0JB	1
TTN	TCGA-OL-A5D7	1
TTN	TCGA-E9-A295	1
TTN	TCGA-D8-A73W	1
TTN	TCGA-A2-A3XT	1
TTN	TCGA-BH-A0BP	1
TTN	TCGA-E2-A10C	1
TTN	TCGA-A8-A09G	1
TTN	TCGA-D8-A1JN	1
TTN	TCGA-AC-A2FG	1
TTN	TCGA-D8-A1JK	1
TTN	TCGA-A8-A09E	1
TTN	TCGA-BH-A0DX	1
TTN	TCGA-E9-A1RH	1
TTN	TCGA-E2-A1IH	1
TTN	TCGA-BH-A0HF	1
TTN	TCGA-A8-A097	1
TTN	TCGA-BH-A0BZ	1
TTN	TCGA-E2-A2P6	1
TTN	TCGA-A8-A06U	1
TTN	TCGA-E2-A158	1
TTN	TCGA-EW-A1P0	1
TTN	TCGA-S3-AA11	1
TTN	TCGA-AO-A03T	1
TTN	TCGA-BH-A0DI	1
TTN	TCGA-A8-A0A4	1
TTN	TCGA-AN-A0AL	1
TTN	TCGA-LL-A73Y	1
TTN	TCGA-E2-A1LA	1
TTN	TCGA-B6-A0IJ	1
TTN	TCGA-BH-A1FD	1
TTN	TCGA-C8-A1HM	1
TTN	TCGA-AR-A2LN	1
TTN	TCGA-AN-A0AK	1
TTN	TCGA-AN-A0XW	1
TTN	TCGA-AC-A8OP	1
TTN	TCGA-GI-A2C8	1
TTN	TCGA-B6-A0IN	1
TTN	TCGA-BH-A18G	1
TTN	TCGA-A2-A0EW	1
TTN	TCGA-AC-A3W5	1
TTN	TCGA-BH-A0BW	1

## Sheet: Sheet6
Hugo_Symbol	Tumor_Sample	TYPE
CDH1	TCGA-LD-A74U	1
CDH1	TCGA-A2-A0YK	1
CDH1	TCGA-OL-A6VQ	1
CDH1	TCGA-AC-A6IV	1
CDH1	TCGA-OL-A66K	1
CDH1	TCGA-AO-A0JJ	1
CDH1	TCGA-PE-A5DD	1
CDH1	TCGA-AR-A1AL	1
CDH1	TCGA-AC-A4ZE	1
CDH1	TCGA-AR-A24H	1
CDH1	TCGA-D8-A1Y1	1
CDH1	TCGA-A2-A0T6	1
CDH1	TCGA-E2-A576	1
CDH1	TCGA-A2-A0CR	1
CDH1	TCGA-BH-A0C0	1
CDH1	TCGA-A8-A09W	1
CDH1	TCGA-GM-A4E0	1
CDH1	TCGA-EW-A1J2	1
CDH1	TCGA-A8-A07B	1
CDH1	TCGA-BH-A18P	1
CDH1	TCGA-E9-A6HE	1
CDH1	TCGA-B6-A40C	1
CDH1	TCGA-LL-A9Q3	1
CDH1	TCGA-BH-A8FY	1
CDH1	TCGA-A2-A1G0	1
CDH1	TCGA-C8-A1HO	1
CDH1	TCGA-AR-A2LE	1
CDH1	TCGA-A7-A4SC	1
CDH1	TCGA-EW-A423	1
CDH1	TCGA-XX-A899	1
CDH1	TCGA-AR-A2LL	1
CDH1	TCGA-AC-A5XS	1
CDH1	TCGA-AC-A2FF	1
CDH1	TCGA-C8-A274	1
CDH1	TCGA-AR-A24T	1
CDH1	TCGA-A1-A0SE	1
CDH1	TCGA-A2-A25A	1
CDH1	TCGA-AC-A3OD	1
CDH1	TCGA-LL-A6FP	1
CDH1	TCGA-BH-A28Q	1
CDH1	TCGA-D8-A27I	1
CDH1	TCGA-5L-AAT1	1
CDH1	TCGA-BH-A0BA	1
CDH1	TCGA-A8-A091	1
CDH1	TCGA-4H-AAAK	1
CDH1	TCGA-OL-A5DA	1
CDH1	TCGA-LL-A73Z	1
CDH1	TCGA-AR-A1AT	1
CDH1	TCGA-AR-A2LK	1
CDH1	TCGA-S3-A6ZG	1
CDH1	TCGA-WT-AB44	1
CDH1	TCGA-AO-A0J8	1
CDH1	TCGA-A2-A0EX	1
CDH1	TCGA-A8-A07F	1
CDH1	TCGA-AC-A2B8	1
CDH1	TCGA-A2-A0YL	1
CDH1	TCGA-LD-A7W6	1
CDH1	TCGA-A2-A0T4	1
CDH1	TCGA-A8-A0A7	1
CDH1	TCGA-OL-A5RV	1
CDH1	TCGA-E9-A3X8	1
CDH1	TCGA-BH-A0C1	1
CDH1	TCGA-OL-A66N	1
CDH1	TCGA-AC-A6IX	1
CDH1	TCGA-EW-A6SC	1
CDH1	TCGA-D8-A3Z6	1
CDH1	TCGA-AR-A24X	1
CDH1	TCGA-GM-A2DD	1
CDH1	TCGA-BH-A18F	1
CDH1	TCGA-B6-A40B	1
CDH1	TCGA-A7-A425	1
CDH1	TCGA-A2-A1FV	1
CDH1	TCGA-AO-A0J9	1
CDH1	TCGA-E2-A1IJ	1
CDH1	TCGA-B6-A0RQ	1
CDH1	TCGA-A8-A0A9	1
CDH1	TCGA-BH-A1FL	1
CDH1	TCGA-AC-A3YI	1
CDH1	TCGA-BH-A209	1
CDH1	TCGA-C8-A3M7	1
CDH1	TCGA-D8-A27V	1
CDH1	TCGA-D8-A27G	1
CDH1	TCGA-EW-A1J5	1
CDH1	TCGA-GM-A5PX	1
CDH1	TCGA-A7-A5ZX	1
CDH1	TCGA-GM-A5PV	1
CDH1	TCGA-5L-AAT0	1
CDH1	TCGA-BH-A0HP	1
CDH1	TCGA-AC-A3QQ	1
CDH1	TCGA-A2-A0SY	1
CDH1	TCGA-A8-A09X	1
CDH1	TCGA-AR-A2LM	1
CDH1	TCGA-W8-A86G	1
CDH1	TCGA-AN-A03Y	1
CDH1	TCGA-AC-A2FO	1
CDH1	TCGA-A8-A09Z	1
CDH1	TCGA-Z7-A8R5	1
CDH1	TCGA-A8-A09T	1
CDH1	TCGA-AC-A2FG	1
CDH1	TCGA-D8-A1X8	1
CDH1	TCGA-E2-A1IH	1
CDH1	TCGA-AR-A5QM	1
CDH1	TCGA-B6-A0IH	1
CDH1	TCGA-D8-A1XO	1
CDH1	TCGA-A8-A0AB	1
CDH1	TCGA-LD-A66U	1
CDH1	TCGA-E2-A2P6	1
CDH1	TCGA-A8-A0A6	1
CDH1	TCGA-LL-A50Y	1
CDH1	TCGA-BH-A0E9	1
CDH1	TCGA-E9-A2JT	1
CDH1	TCGA-AC-A8OS	1
CDH1	TCGA-A8-A0A4	1
CDH1	TCGA-A2-A0YD	1
CDH1	TCGA-PE-A5DE	1
CDH1	TCGA-A2-A4S2	1
CDH1	TCGA-AO-A128	1
CDH1	TCGA-B6-A2IU	1
CDH1	TCGA-BH-AB28	1
CDH1	TCGA-E2-A1L8	1
CDH1	TCGA-A8-A0A2	1
CDH1	TCGA-AR-A2LN	1
CDH1	TCGA-GI-A2C8	1
CDH1	TCGA-AC-A3QP	1
CDH1	TCGA-A2-A0EW	1
CDH1	TCGA-E9-A5FK	1

## Sheet: Sheet7
Hugo_Symbol	Tumor_Sample	TYPE
GATA3	TCGA-S3-AA12	1
GATA3	TCGA-AR-A1AP	1
GATA3	TCGA-AO-A12A	1
GATA3	TCGA-E9-A1RC	1
GATA3	TCGA-E9-A1N3	1
GATA3	TCGA-E9-A1NH	1
GATA3	TCGA-BH-A0E2	1
GATA3	TCGA-AC-A6IV	1
GATA3	TCGA-OL-A66K	1
GATA3	TCGA-BH-A0C7	1
GATA3	TCGA-B6-A0X0	1
GATA3	TCGA-OL-A66O	1
GATA3	TCGA-D8-A1JT	1
GATA3	TCGA-BH-A0DK	1
GATA3	TCGA-EW-A1IY	1
GATA3	TCGA-EW-A6SA	1
GATA3	TCGA-B6-A40C	1
GATA3	TCGA-AO-A0J3	1
GATA3	TCGA-EW-A1OX	1
GATA3	TCGA-C8-A1HO	1
GATA3	TCGA-E9-A1NA	1
GATA3	TCGA-A1-A0SD	1
GATA3	TCGA-C8-A12U	1
GATA3	TCGA-D8-A140	1
GATA3	TCGA-B6-A0RG	1
GATA3	TCGA-A8-A08J	1
GATA3	TCGA-E2-A1B5	1
GATA3	TCGA-AR-A1AV	1
GATA3	TCGA-BH-A18M	1
GATA3	TCGA-A8-A08G	1
GATA3	TCGA-AQ-A04H	1
GATA3	TCGA-AN-A0FD	1
GATA3	TCGA-A1-A0SQ	1
GATA3	TCGA-E9-A1R7	1
GATA3	TCGA-AN-A041	1
GATA3	TCGA-BH-A28Q	1
GATA3	TCGA-5L-AAT1	1
GATA3	TCGA-AN-A0FZ	1
GATA3	TCGA-E2-A570	1
GATA3	TCGA-E2-A155	1
GATA3	TCGA-A8-A083	1
GATA3	TCGA-E9-A22D	1
GATA3	TCGA-D8-A1JJ	1
GATA3	TCGA-AO-A03P	1
GATA3	TCGA-B6-A0WV	1
GATA3	TCGA-OL-A5RX	1
GATA3	TCGA-BH-A0HL	1
GATA3	TCGA-E2-A14T	1
GATA3	TCGA-D8-A1J8	1
GATA3	TCGA-OL-A5D8	1
GATA3	TCGA-E9-A5UO	1
GATA3	TCGA-C8-A1HI	1
GATA3	TCGA-E2-A56Z	1
GATA3	TCGA-AR-A0TW	1
GATA3	TCGA-AR-A0TQ	1
GATA3	TCGA-D8-A27K	1
GATA3	TCGA-BH-A2L8	1
GATA3	TCGA-E2-A15J	1
GATA3	TCGA-AN-A0XR	1
GATA3	TCGA-AR-A24X	1
GATA3	TCGA-AR-A252	1
GATA3	TCGA-A8-A06Y	1
GATA3	TCGA-AR-A0U2	1
GATA3	TCGA-AC-A5EI	1
GATA3	TCGA-C8-A1HL	1
GATA3	TCGA-C8-A26V	1
GATA3	TCGA-3C-AAAU	1
GATA3	TCGA-BH-A1FH	1
GATA3	TCGA-A2-A25B	1
GATA3	TCGA-C8-A12M	1
GATA3	TCGA-AC-A6NO	1
GATA3	TCGA-C8-A273	1
GATA3	TCGA-C8-A1HN	1
GATA3	TCGA-C8-A133	1
GATA3	TCGA-3C-AALJ	1
GATA3	TCGA-D8-A1X6	1
GATA3	TCGA-A8-A06X	1
GATA3	TCGA-E9-A1NI	1
GATA3	TCGA-BH-A0DT	1
GATA3	TCGA-BH-A0HP	1
GATA3	TCGA-A2-A0SU	1
GATA3	TCGA-E2-A15H	1
GATA3	TCGA-E2-A15D	1
GATA3	TCGA-A8-A079	1
GATA3	TCGA-AO-A0J5	1
GATA3	TCGA-E9-A1RF	1
GATA3	TCGA-AN-A0AM	1
GATA3	TCGA-A2-A0CV	1
GATA3	TCGA-BH-A0AZ	1
GATA3	TCGA-A8-A09Z	1
GATA3	TCGA-BH-A0DS	1
GATA3	TCGA-E9-A249	1
GATA3	TCGA-D8-A1JN	1
GATA3	TCGA-E9-A1RA	1
GATA3	TCGA-A2-A0D3	1
GATA3	TCGA-E9-A245	1
GATA3	TCGA-AC-A62V	1
GATA3	TCGA-AN-A04A	1
GATA3	TCGA-A2-A0T5	1
GATA3	TCGA-GM-A2DN	1
GATA3	TCGA-BH-A0H3	1
GATA3	TCGA-LL-A6FQ	1
GATA3	TCGA-AR-A0TY	1
GATA3	TCGA-BH-A0HF	1
GATA3	TCGA-AR-A24P	1
GATA3	TCGA-E2-A10A	1
GATA3	TCGA-AO-A0JG	1
GATA3	TCGA-BH-A0BS	1
GATA3	TCGA-A8-A06T	1
GATA3	TCGA-B6-A0WS	1
GATA3	TCGA-C8-A8HQ	1
GATA3	TCGA-LL-A5YM	1
GATA3	TCGA-BH-A0DG	1
GATA3	TCGA-BH-A0BR	1
GATA3	TCGA-BH-A0EA	1
GATA3	TCGA-BH-AB28	1
GATA3	TCGA-AN-A0AK	1
GATA3	TCGA-AC-A8OP	1
GATA3	TCGA-BH-A1FM	1
GATA3	TCGA-B6-A0IN	1
GATA3	TCGA-B6-A0IM	1
GATA3	TCGA-EW-A2FW	1
