# Supplementary material for: TP53 Mutation Infers a Poor Prognosis and Is Correlated to Immunocytes Infiltration in Breast Cancer
Source: Front Cell Dev Biol. 2021 Nov 30;9:759154. doi: 10.3389/fcell.2021.759154 (PMC8669954; doi:10.3389/fcell.2021.759154)
Supplement: Supplementary file 1 [file DataSheet1.ZIP › original data/5.BRCA_clinical/3.Survival/TCGA-BRCA.survival.tsv]

sample	OS	_PATIENT	OS.time
TCGA-C8-A275-01A	0	TCGA-C8-A275	1
TCGA-BH-A1F8-11B	1	TCGA-BH-A1F8	1
TCGA-BH-A1F8-01A	1	TCGA-BH-A1F8	1
TCGA-AC-A7VC-01A	0	TCGA-AC-A7VC	1
TCGA-AN-A0AM-01A	0	TCGA-AN-A0AM	5
TCGA-C8-A1HJ-01A	0	TCGA-C8-A1HJ	5
TCGA-PL-A8LX-01A	0	TCGA-PL-A8LX	5
TCGA-AN-A041-01A	0	TCGA-AN-A041	7
TCGA-PL-A8LY-01A	0	TCGA-PL-A8LY	8
TCGA-AN-A0XP-01A	0	TCGA-AN-A0XP	9
TCGA-AN-A0AR-01A	0	TCGA-AN-A0AR	10
TCGA-AN-A0AT-01A	0	TCGA-AN-A0AT	10
TCGA-AN-A046-01A	0	TCGA-AN-A046	10
TCGA-AN-A0FV-01A	0	TCGA-AN-A0FV	10
TCGA-AN-A0FX-01A	0	TCGA-AN-A0FX	10
TCGA-AN-A0FZ-01A	0	TCGA-AN-A0FZ	10
TCGA-AN-A03X-01A	0	TCGA-AN-A03X	10
TCGA-AN-A0XR-01A	0	TCGA-AN-A0XR	10
TCGA-AN-A0FY-01A	0	TCGA-AN-A0FY	10
TCGA-AN-A0AS-01A	0	TCGA-AN-A0AS	10
TCGA-AN-A03Y-01A	0	TCGA-AN-A03Y	10
TCGA-AN-A0XT-01A	0	TCGA-AN-A0XT	10
TCGA-AN-A0XS-01A	0	TCGA-AN-A0XS	10
TCGA-AN-A0XN-01A	0	TCGA-AN-A0XN	10
TCGA-AN-A0XU-01A	0	TCGA-AN-A0XU	10
TCGA-AN-A0FW-01A	0	TCGA-AN-A0FW	11
TCGA-AN-A0G0-01A	0	TCGA-AN-A0G0	16
TCGA-AN-A049-01A	0	TCGA-AN-A049	19
TCGA-E9-A244-01A	0	TCGA-E9-A244	21
TCGA-E9-A5FL-01A	0	TCGA-E9-A5FL	24
TCGA-E9-A245-01A	1	TCGA-E9-A245	26
TCGA-A8-A08A-01A	0	TCGA-A8-A08A	30
TCGA-A8-A0A7-01A	0	TCGA-A8-A0A7	30
TCGA-A8-A09W-01A	0	TCGA-A8-A09W	30
TCGA-A8-A08L-01A	1	TCGA-A8-A08L	30
TCGA-A8-A08R-01A	0	TCGA-A8-A08R	30
TCGA-A8-A09C-01A	0	TCGA-A8-A09C	31
TCGA-A8-A06Q-01A	0	TCGA-A8-A06Q	31
TCGA-A8-A09N-01A	0	TCGA-A8-A09N	31
TCGA-A8-A06Z-01A	0	TCGA-A8-A06Z	31
TCGA-AC-A8OQ-01A	0	TCGA-AC-A8OQ	34
TCGA-E9-A1RD-11A	0	TCGA-E9-A1RD	34
TCGA-E9-A1RD-01A	0	TCGA-E9-A1RD	34
TCGA-AC-A8OR-01A	0	TCGA-AC-A8OR	40
TCGA-D8-A27P-01A	0	TCGA-D8-A27P	49
TCGA-AC-A6NO-01A	0	TCGA-AC-A6NO	51
TCGA-AN-A04D-01A	0	TCGA-AN-A04D	52
TCGA-AN-A04C-01A	0	TCGA-AN-A04C	54
TCGA-E9-A248-01A	0	TCGA-E9-A248	59
TCGA-OK-A5Q2-01A	0	TCGA-OK-A5Q2	64
TCGA-AC-A8OS-01A	0	TCGA-AC-A8OS	70
TCGA-BH-A0HL-01A	0	TCGA-BH-A0HL	72
TCGA-BH-A0HO-01A	0	TCGA-BH-A0HO	76
TCGA-E9-A1R3-01A	0	TCGA-E9-A1R3	78
TCGA-BH-A0DS-01A	0	TCGA-BH-A0DS	78
TCGA-AQ-A54N-01A	0	TCGA-AQ-A54N	78
TCGA-HN-A2NL-01A	0	TCGA-HN-A2NL	79
TCGA-LL-A6FQ-01A	0	TCGA-LL-A6FQ	80
TCGA-AR-A24P-01A	0	TCGA-AR-A24P	84
TCGA-AN-A04A-01A	0	TCGA-AN-A04A	90
TCGA-E9-A1R5-01A	0	TCGA-E9-A1R5	92
TCGA-BH-A0DQ-11A	0	TCGA-BH-A0DQ	98
TCGA-BH-A0DQ-01A	0	TCGA-BH-A0DQ	98
TCGA-UU-A93S-01A	1	TCGA-UU-A93S	116
TCGA-E2-A1IL-01A	0	TCGA-E2-A1IL	118
TCGA-BH-A0E0-11A	0	TCGA-BH-A0E0	134
TCGA-BH-A0E0-01A	0	TCGA-BH-A0E0	134
TCGA-BH-A18G-01A	0	TCGA-BH-A18G	149
TCGA-A2-A0CU-01A	1	TCGA-A2-A0CU	158
TCGA-BH-A6R9-01A	0	TCGA-BH-A6R9	160
TCGA-AR-A0TR-01A	1	TCGA-AR-A0TR	160
TCGA-AN-A0XV-01A	0	TCGA-AN-A0XV	162
TCGA-AN-A0XL-01A	0	TCGA-AN-A0XL	163
TCGA-BH-A0RX-01A	0	TCGA-BH-A0RX	170
TCGA-AN-A0XW-01A	0	TCGA-AN-A0XW	170
TCGA-AQ-A0Y5-01A	1	TCGA-AQ-A0Y5	172
TCGA-AN-A0FF-01A	0	TCGA-AN-A0FF	172
TCGA-BH-A0HK-01A	0	TCGA-BH-A0HK	178
TCGA-BH-A0HK-11A	0	TCGA-BH-A0HK	178
TCGA-E9-A1R4-01A	0	TCGA-E9-A1R4	186
TCGA-EW-A1PC-01B	0	TCGA-EW-A1PC	187
TCGA-AN-A0FD-01A	0	TCGA-AN-A0FD	196
TCGA-AC-A3EH-11B	1	TCGA-AC-A3EH	197
TCGA-AC-A3EH-01A	1	TCGA-AC-A3EH	197
TCGA-E9-A1RF-11A	0	TCGA-E9-A1RF	200
TCGA-E9-A1RF-01A	0	TCGA-E9-A1RF	200
TCGA-AN-A0FS-01A	0	TCGA-AN-A0FS	210
TCGA-AN-A0FK-01A	0	TCGA-AN-A0FK	213
TCGA-AN-A0FT-01A	0	TCGA-AN-A0FT	214
TCGA-B6-A400-01A	0	TCGA-B6-A400	215
TCGA-LD-A7W5-01A	0	TCGA-LD-A7W5	216
TCGA-E9-A249-01A	0	TCGA-E9-A249	217
TCGA-AN-A0FN-01A	0	TCGA-AN-A0FN	218
TCGA-A2-A4RW-01A	0	TCGA-A2-A4RW	222
TCGA-BH-A18T-11A	1	TCGA-BH-A18T	224
TCGA-BH-A18T-01A	1	TCGA-BH-A18T	224
TCGA-AN-A0AK-01A	0	TCGA-AN-A0AK	224
TCGA-GI-A2C8-01A	0	TCGA-GI-A2C8	225
TCGA-GI-A2C8-11A	0	TCGA-GI-A2C8	225
TCGA-AN-A0AL-01A	0	TCGA-AN-A0AL	227
TCGA-LL-A73Z-01A	1	TCGA-LL-A73Z	227
TCGA-AN-A0FL-01A	0	TCGA-AN-A0FL	231
TCGA-EW-A1P8-01A	1	TCGA-EW-A1P8	239
TCGA-AN-A0FJ-01A	0	TCGA-AN-A0FJ	242
TCGA-A1-A0SM-01A	0	TCGA-A1-A0SM	242
TCGA-A8-A07S-01A	0	TCGA-A8-A07S	243
TCGA-AC-A7VB-01A	0	TCGA-AC-A7VB	250
TCGA-E2-A56Z-01A	0	TCGA-E2-A56Z	252
TCGA-A2-A0T2-01A	1	TCGA-A2-A0T2	255
TCGA-EW-A1IY-01A	0	TCGA-EW-A1IY	258
TCGA-A1-A0SB-01A	0	TCGA-A1-A0SB	259
TCGA-E2-A1LK-11A	1	TCGA-E2-A1LK	266
TCGA-E2-A1LK-01A	1	TCGA-E2-A1LK	266
TCGA-A7-A6VY-01A	0	TCGA-A7-A6VY	266
TCGA-OL-A97C-01A	0	TCGA-OL-A97C	271
TCGA-A8-A07R-01A	0	TCGA-A8-A07R	273
TCGA-A8-A09R-01A	0	TCGA-A8-A09R	273
TCGA-A8-A079-01A	0	TCGA-A8-A079	274
TCGA-E2-A15K-11A	0	TCGA-E2-A15K	275
TCGA-E2-A15K-06A	0	TCGA-E2-A15K	275
TCGA-E2-A15K-01A	0	TCGA-E2-A15K	275
TCGA-A7-A6VW-01A	0	TCGA-A7-A6VW	285
TCGA-BH-AB28-11A	0	TCGA-BH-AB28	287
TCGA-BH-AB28-01A	0	TCGA-BH-AB28	287
TCGA-E9-A2JT-01A	0	TCGA-E9-A2JT	288
TCGA-E2-A15O-01A	0	TCGA-E2-A15O	289
TCGA-BH-A6R8-01A	0	TCGA-BH-A6R8	293
TCGA-BH-A0E6-01A	0	TCGA-BH-A0E6	293
TCGA-BH-A8FY-01A	1	TCGA-BH-A8FY	295
TCGA-C8-A278-01A	0	TCGA-C8-A278	297
TCGA-E9-A1NI-01A	0	TCGA-E9-A1NI	300
TCGA-D8-A1Y1-01A	1	TCGA-D8-A1Y1	302
TCGA-PL-A8LZ-01A	0	TCGA-PL-A8LZ	302
TCGA-5T-A9QA-01A	0	TCGA-5T-A9QA	303
TCGA-AN-A0AJ-01A	0	TCGA-AN-A0AJ	303
TCGA-A8-A099-01A	0	TCGA-A8-A099	304
TCGA-A8-A07O-01A	0	TCGA-A8-A07O	304
TCGA-A8-A07W-01A	0	TCGA-A8-A07W	304
TCGA-A8-A09A-01A	0	TCGA-A8-A09A	304
TCGA-D8-A27R-01A	0	TCGA-D8-A27R	307
TCGA-A7-A6VV-01A	0	TCGA-A7-A6VV	313
TCGA-A7-A3J0-01A	0	TCGA-A7-A3J0	313
TCGA-A7-A6VX-01A	0	TCGA-A7-A6VX	317
TCGA-C8-A1HL-01A	0	TCGA-C8-A1HL	317
TCGA-EW-A1PE-01A	0	TCGA-EW-A1PE	320
TCGA-BH-A42T-01A	1	TCGA-BH-A42T	320
TCGA-AR-A5QQ-01A	1	TCGA-AR-A5QQ	322
TCGA-A2-A25F-01A	0	TCGA-A2-A25F	322
TCGA-A7-A3IZ-01A	0	TCGA-A7-A3IZ	322
TCGA-LD-A9QF-01A	0	TCGA-LD-A9QF	323
TCGA-A7-A5ZW-01A	0	TCGA-A7-A5ZW	326
TCGA-BH-A0GZ-01A	0	TCGA-BH-A0GZ	328
TCGA-C8-A1HF-01A	0	TCGA-C8-A1HF	332
TCGA-A8-A07P-01A	0	TCGA-A8-A07P	334
TCGA-A7-A5ZX-11A	0	TCGA-A7-A5ZX	336
TCGA-A7-A5ZX-01A	0	TCGA-A7-A5ZX	336
TCGA-E2-A15M-01A	1	TCGA-E2-A15M	336
TCGA-E2-A15M-11A	1	TCGA-E2-A15M	336
TCGA-E2-A1IU-11A	0	TCGA-E2-A1IU	337
TCGA-E2-A1IU-01A	0	TCGA-E2-A1IU	337
TCGA-E9-A1R6-01A	0	TCGA-E9-A1R6	339
TCGA-A7-A3J1-01A	0	TCGA-A7-A3J1	343
TCGA-C8-A1HI-01A	0	TCGA-C8-A1HI	343
TCGA-A7-A3IY-01A	0	TCGA-A7-A3IY	345
TCGA-C8-A1HG-01A	0	TCGA-C8-A1HG	345
TCGA-W8-A86G-01A	0	TCGA-W8-A86G	347
TCGA-4H-AAAK-01A	0	TCGA-4H-AAAK	348
TCGA-AC-A62V-01A	1	TCGA-AC-A62V	348
TCGA-AO-A1KS-01A	0	TCGA-AO-A1KS	350
TCGA-JL-A3YX-01A	0	TCGA-JL-A3YX	352
TCGA-C8-A12N-01A	0	TCGA-C8-A12N	358
TCGA-C8-A12M-01A	0	TCGA-C8-A12M	358
TCGA-C8-A12P-01A	0	TCGA-C8-A12P	358
TCGA-JL-A3YW-01A	0	TCGA-JL-A3YW	360
TCGA-B6-A0I9-01A	1	TCGA-B6-A0I9	362
TCGA-C8-A12L-01A	0	TCGA-C8-A12L	363
TCGA-A7-A426-01A	0	TCGA-A7-A426	364
TCGA-BH-A1EV-11A	1	TCGA-BH-A1EV	365
TCGA-BH-A1EV-01A	1	TCGA-BH-A1EV	365
TCGA-A8-A0A1-01A	0	TCGA-A8-A0A1	365
TCGA-A8-A08I-01A	0	TCGA-A8-A08I	365
TCGA-A8-A07J-01A	0	TCGA-A8-A07J	365
TCGA-A8-A097-01A	0	TCGA-A8-A097	365
TCGA-A8-A09B-01A	0	TCGA-A8-A09B	365
TCGA-D8-A1JF-01A	0	TCGA-D8-A1JF	366
TCGA-C8-A1HK-01A	0	TCGA-C8-A1HK	366
TCGA-A7-A5ZV-01A	0	TCGA-A7-A5ZV	368
TCGA-C8-A130-01A	0	TCGA-C8-A130	370
TCGA-D8-A1JS-01A	0	TCGA-D8-A1JS	371
TCGA-EW-A1IW-01A	0	TCGA-EW-A1IW	371
TCGA-D8-A27W-01A	0	TCGA-D8-A27W	373
TCGA-AC-A6IX-01A	0	TCGA-AC-A6IX	373
TCGA-AC-A6IX-06A	0	TCGA-AC-A6IX	373
TCGA-C8-A1HM-01A	0	TCGA-C8-A1HM	375
TCGA-C8-A1HE-01A	0	TCGA-C8-A1HE	375
TCGA-C8-A1HO-01A	0	TCGA-C8-A1HO	375
TCGA-AN-A0XO-01A	0	TCGA-AN-A0XO	375
TCGA-E9-A295-01A	0	TCGA-E9-A295	375
TCGA-C8-A26X-01A	0	TCGA-C8-A26X	376
TCGA-LL-A7T0-01A	0	TCGA-LL-A7T0	376
TCGA-D8-A1XC-01A	1	TCGA-D8-A1XC	377
TCGA-C8-A137-01A	0	TCGA-C8-A137	379
TCGA-C8-A138-01A	0	TCGA-C8-A138	380
TCGA-C8-A8HQ-01A	0	TCGA-C8-A8HQ	380
TCGA-D8-A27V-01A	0	TCGA-D8-A27V	381
TCGA-C8-A26W-01A	0	TCGA-C8-A26W	381
TCGA-C8-A12Z-01A	0	TCGA-C8-A12Z	382
TCGA-C8-A134-01A	0	TCGA-C8-A134	383
TCGA-C8-A132-01A	0	TCGA-C8-A132	383
TCGA-C8-A12W-01A	0	TCGA-C8-A12W	385
TCGA-C8-A12V-01A	0	TCGA-C8-A12V	385
TCGA-D8-A73W-01A	1	TCGA-D8-A73W	385
TCGA-C8-A12X-01A	0	TCGA-C8-A12X	385
TCGA-C8-A12Q-01A	1	TCGA-C8-A12Q	385
TCGA-C8-A12O-01A	0	TCGA-C8-A12O	385
TCGA-C8-A12U-01A	0	TCGA-C8-A12U	385
TCGA-BH-A0HU-01A	0	TCGA-BH-A0HU	392
TCGA-E2-A15H-01A	0	TCGA-E2-A15H	393
TCGA-C8-A135-01A	0	TCGA-C8-A135	393
TCGA-C8-A3M8-01A	0	TCGA-C8-A3M8	394
TCGA-C8-A1HN-01A	0	TCGA-C8-A1HN	394
TCGA-LL-A5YM-01A	0	TCGA-LL-A5YM	394
TCGA-D8-A1XU-01A	0	TCGA-D8-A1XU	395
TCGA-A8-A0A4-01A	0	TCGA-A8-A0A4	396
TCGA-C8-A8HP-01A	0	TCGA-C8-A8HP	396
TCGA-A8-A06P-01A	0	TCGA-A8-A06P	396
TCGA-A8-A086-01A	0	TCGA-A8-A086	396
TCGA-A8-A06O-01A	0	TCGA-A8-A06O	396
TCGA-D8-A27H-01A	0	TCGA-D8-A27H	397
TCGA-D8-A27T-01A	0	TCGA-D8-A27T	398
TCGA-LD-A74U-01A	0	TCGA-LD-A74U	402
TCGA-EW-A1J2-01A	0	TCGA-EW-A1J2	403
TCGA-D8-A140-01A	0	TCGA-D8-A140	403
TCGA-LD-A7W6-01A	0	TCGA-LD-A7W6	404
TCGA-D8-A1JT-01A	0	TCGA-D8-A1JT	405
TCGA-A7-A3RF-01A	0	TCGA-A7-A3RF	408
TCGA-C8-A8HR-01A	0	TCGA-C8-A8HR	408
TCGA-D8-A27G-01A	0	TCGA-D8-A27G	409
TCGA-D8-A145-01A	0	TCGA-D8-A145	410
TCGA-D8-A27M-01A	0	TCGA-D8-A27M	410
TCGA-C8-A131-01A	0	TCGA-C8-A131	411
TCGA-GM-A5PV-01A	0	TCGA-GM-A5PV	412
TCGA-AC-A6IW-01A	0	TCGA-AC-A6IW	413
TCGA-BH-A0HP-01A	0	TCGA-BH-A0HP	414
TCGA-A1-A0SJ-01A	0	TCGA-A1-A0SJ	416
TCGA-AC-A62X-01A	0	TCGA-AC-A62X	417
TCGA-A7-A4SB-01A	0	TCGA-A7-A4SB	418
TCGA-S3-AA11-01A	0	TCGA-S3-AA11	421
TCGA-BH-A0DK-11A	0	TCGA-BH-A0DK	423
TCGA-BH-A0DK-01A	0	TCGA-BH-A0DK	423
TCGA-S3-AA17-01A	0	TCGA-S3-AA17	424
TCGA-EW-A1PD-01A	0	TCGA-EW-A1PD	424
TCGA-D8-A142-01A	0	TCGA-D8-A142	425
TCGA-D8-A1JH-01A	0	TCGA-D8-A1JH	426
TCGA-A8-A07I-01A	0	TCGA-A8-A07I	426
TCGA-A8-A09X-01A	1	TCGA-A8-A09X	426
TCGA-E2-A15S-01A	0	TCGA-E2-A15S	428
TCGA-OL-A66P-01A	0	TCGA-OL-A66P	428
TCGA-D8-A1Y3-01A	0	TCGA-D8-A1Y3	430
TCGA-D8-A143-01A	0	TCGA-D8-A143	431
TCGA-D8-A1J8-01A	0	TCGA-D8-A1J8	431
TCGA-D8-A1Y2-01A	0	TCGA-D8-A1Y2	433
TCGA-A1-A0SG-01A	0	TCGA-A1-A0SG	434
TCGA-BH-A0E2-01A	0	TCGA-BH-A0E2	435
TCGA-A1-A0SD-01A	0	TCGA-A1-A0SD	437
TCGA-D8-A27I-01A	0	TCGA-D8-A27I	439
TCGA-C8-A27B-01A	0	TCGA-C8-A27B	439
TCGA-EW-A1PF-01A	0	TCGA-EW-A1PF	439
TCGA-LL-A5YO-01A	0	TCGA-LL-A5YO	440
TCGA-LL-A740-01A	0	TCGA-LL-A740	441
TCGA-D8-A1XK-01A	0	TCGA-D8-A1XK	441
TCGA-A7-A4SD-11A	0	TCGA-A7-A4SD	441
TCGA-A7-A4SD-01A	0	TCGA-A7-A4SD	441
TCGA-AC-A5EI-01A	0	TCGA-AC-A5EI	442
TCGA-A7-A4SC-01A	0	TCGA-A7-A4SC	446
TCGA-A7-A4SC-11A	0	TCGA-A7-A4SC	446
TCGA-AC-A2QJ-11A	1	TCGA-AC-A2QJ	446
TCGA-AC-A2QJ-01A	1	TCGA-AC-A2QJ	446
TCGA-A7-A425-01A	0	TCGA-A7-A425	447
TCGA-LL-A5YN-01A	0	TCGA-LL-A5YN	447
TCGA-D8-A1JU-01A	0	TCGA-D8-A1JU	447
TCGA-A7-A56D-11A	0	TCGA-A7-A56D	448
TCGA-A7-A56D-01A	0	TCGA-A7-A56D	448
TCGA-D8-A1XG-01A	0	TCGA-D8-A1XG	448
TCGA-E2-A158-11A	0	TCGA-E2-A158	450
TCGA-E2-A158-01A	0	TCGA-E2-A158	450
TCGA-LL-A5YP-01A	0	TCGA-LL-A5YP	450
TCGA-AC-A3OD-01B	0	TCGA-AC-A3OD	451
TCGA-AC-A3OD-01A	0	TCGA-AC-A3OD	451
TCGA-A7-A4SA-01A	0	TCGA-A7-A4SA	454
TCGA-A7-A4SA-11A	0	TCGA-A7-A4SA	454
TCGA-AC-A5XU-01A	0	TCGA-AC-A5XU	455
TCGA-AC-A3TN-01A	0	TCGA-AC-A3TN	456
TCGA-A8-A09V-01A	0	TCGA-A8-A09V	457
TCGA-A8-A084-01A	0	TCGA-A8-A084	458
TCGA-BH-A0H0-01A	0	TCGA-BH-A0H0	461
TCGA-D8-A1XV-01A	0	TCGA-D8-A1XV	461
TCGA-EW-A6S9-01A	0	TCGA-EW-A6S9	463
TCGA-D8-A1XF-01A	0	TCGA-D8-A1XF	463
TCGA-D8-A1XZ-01A	0	TCGA-D8-A1XZ	466
TCGA-XX-A899-01A	0	TCGA-XX-A899	467
TCGA-XX-A899-11A	0	TCGA-XX-A899	467
TCGA-BH-A18N-11A	1	TCGA-BH-A18N	468
TCGA-BH-A18N-01A	1	TCGA-BH-A18N	468
TCGA-C8-A26Z-01A	0	TCGA-C8-A26Z	470
TCGA-AC-A3W7-01A	0	TCGA-AC-A3W7	471
TCGA-D8-A1Y0-01A	0	TCGA-D8-A1Y0	472
TCGA-AQ-A1H2-01A	0	TCGA-AQ-A1H2	475
TCGA-BH-A0DP-11A	0	TCGA-BH-A0DP	476
TCGA-BH-A0DP-01A	0	TCGA-BH-A0DP	476
TCGA-BH-A0E1-11A	0	TCGA-BH-A0E1	477
TCGA-BH-A0E1-01A	0	TCGA-BH-A0E1	477
TCGA-EW-A1J5-01A	0	TCGA-EW-A1J5	477
TCGA-LL-A73Y-01A	0	TCGA-LL-A73Y	477
TCGA-D8-A1JC-01A	0	TCGA-D8-A1JC	480
TCGA-D8-A1XR-01A	0	TCGA-D8-A1XR	482
TCGA-XX-A89A-01A	0	TCGA-XX-A89A	488
TCGA-D8-A27F-01A	0	TCGA-D8-A27F	488
TCGA-LL-A6FR-01A	0	TCGA-LL-A6FR	489
TCGA-D8-A73U-01A	0	TCGA-D8-A73U	492
TCGA-BH-A0DZ-11A	0	TCGA-BH-A0DZ	495
TCGA-BH-A0DZ-01A	0	TCGA-BH-A0DZ	495
TCGA-D8-A1XS-01A	0	TCGA-D8-A1XS	496
TCGA-AC-A3HN-01A	0	TCGA-AC-A3HN	496
TCGA-D8-A1XQ-01A	0	TCGA-D8-A1XQ	499
TCGA-D8-A27L-01A	0	TCGA-D8-A27L	499
TCGA-A2-A1G6-01A	0	TCGA-A2-A1G6	501
TCGA-E2-A1BC-11A	0	TCGA-E2-A1BC	501
TCGA-E2-A1BC-01A	0	TCGA-E2-A1BC	501
TCGA-D8-A1JA-01A	0	TCGA-D8-A1JA	502
TCGA-D8-A1XY-01A	0	TCGA-D8-A1XY	503
TCGA-AC-A3W5-01A	0	TCGA-AC-A3W5	504
TCGA-EW-A1J3-01A	0	TCGA-EW-A1J3	504
TCGA-D8-A1XT-01A	0	TCGA-D8-A1XT	506
TCGA-C8-A274-01A	0	TCGA-C8-A274	508
TCGA-D8-A1X7-01A	0	TCGA-D8-A1X7	509
TCGA-EW-A6SA-01A	0	TCGA-EW-A6SA	510
TCGA-AC-A5EH-01A	0	TCGA-AC-A5EH	511
TCGA-C8-A273-01A	0	TCGA-C8-A273	513
TCGA-BH-A0HN-01A	0	TCGA-BH-A0HN	516
TCGA-A8-A075-01A	0	TCGA-A8-A075	518
TCGA-UL-AAZ6-01A	0	TCGA-UL-AAZ6	518
TCGA-A8-A0AB-01A	0	TCGA-A8-A0AB	518
TCGA-LL-A5YL-01A	0	TCGA-LL-A5YL	519
TCGA-D8-A27N-01A	0	TCGA-D8-A27N	519
TCGA-A2-A0T1-01A	0	TCGA-A2-A0T1	521
TCGA-D8-A1XD-01A	0	TCGA-D8-A1XD	522
TCGA-A2-A25C-01A	0	TCGA-A2-A25C	523
TCGA-AR-A1AR-01A	1	TCGA-AR-A1AR	524
TCGA-S3-AA15-01A	0	TCGA-S3-AA15	525
TCGA-E2-A15D-01A	0	TCGA-E2-A15D	526
TCGA-OL-A66O-01A	0	TCGA-OL-A66O	528
TCGA-A2-A1FW-01A	0	TCGA-A2-A1FW	528
TCGA-S3-AA14-01A	0	TCGA-S3-AA14	529
TCGA-D8-A27E-01A	0	TCGA-D8-A27E	530
TCGA-AC-A62Y-01A	0	TCGA-AC-A62Y	530
TCGA-A2-A0T5-01A	0	TCGA-A2-A0T5	531
TCGA-LL-A9Q3-01A	0	TCGA-LL-A9Q3	532
TCGA-EW-A3U0-01A	0	TCGA-EW-A3U0	532
TCGA-D8-A1J9-01A	0	TCGA-D8-A1J9	532
TCGA-EW-A423-01A	0	TCGA-EW-A423	533
TCGA-A2-A0T0-01A	0	TCGA-A2-A0T0	533
TCGA-D8-A1XM-01A	0	TCGA-D8-A1XM	538
TCGA-BH-A1EY-01A	1	TCGA-BH-A1EY	538
TCGA-BH-A1EY-11B	1	TCGA-BH-A1EY	538
TCGA-D8-A1X6-01A	0	TCGA-D8-A1X6	541
TCGA-AO-A1KT-01A	0	TCGA-AO-A1KT	541
TCGA-A7-A4SF-01A	0	TCGA-A7-A4SF	545
TCGA-A8-A093-01A	0	TCGA-A8-A093	546
TCGA-A8-A06R-01A	0	TCGA-A8-A06R	547
TCGA-A2-A04P-01A	1	TCGA-A2-A04P	548
TCGA-A8-A082-01A	0	TCGA-A8-A082	549
TCGA-GM-A5PX-01A	0	TCGA-GM-A5PX	551
TCGA-D8-A1JD-01A	0	TCGA-D8-A1JD	552
TCGA-D8-A1XB-01A	0	TCGA-D8-A1XB	552
TCGA-BH-A0BD-01A	0	TCGA-BH-A0BD	554
TCGA-E2-A15G-01A	0	TCGA-E2-A15G	554
TCGA-A2-A0YE-01A	0	TCGA-A2-A0YE	554
TCGA-EW-A1IZ-01A	0	TCGA-EW-A1IZ	554
TCGA-A1-A0SQ-01A	0	TCGA-A1-A0SQ	554
TCGA-B6-A0WW-01A	1	TCGA-B6-A0WW	558
TCGA-EW-A1P6-01A	0	TCGA-EW-A1P6	562
TCGA-S3-A6ZG-01A	0	TCGA-S3-A6ZG	562
TCGA-D8-A3Z6-01A	0	TCGA-D8-A3Z6	563
TCGA-E2-A14Z-01A	1	TCGA-E2-A14Z	563
TCGA-D8-A1X5-01A	0	TCGA-D8-A1X5	565
TCGA-A2-A0YJ-01A	0	TCGA-A2-A0YJ	566
TCGA-BH-A5IZ-01A	0	TCGA-BH-A5IZ	567
TCGA-BH-A5IZ-11A	0	TCGA-BH-A5IZ	567
TCGA-AC-A6IV-01A	0	TCGA-AC-A6IV	568
TCGA-B6-A0IK-01A	1	TCGA-B6-A0IK	571
TCGA-S3-A6ZF-01A	0	TCGA-S3-A6ZF	572
TCGA-B6-A409-01A	1	TCGA-B6-A409	573
TCGA-BH-A8FZ-01A	0	TCGA-BH-A8FZ	574
TCGA-S3-AA12-01A	0	TCGA-S3-AA12	574
TCGA-D8-A1JE-01A	0	TCGA-D8-A1JE	575
TCGA-EW-A1PA-01A	0	TCGA-EW-A1PA	575
TCGA-EW-A1J1-01A	0	TCGA-EW-A1J1	575
TCGA-A2-A0T6-01A	0	TCGA-A2-A0T6	575
TCGA-E9-A1NH-11A	0	TCGA-E9-A1NH	576
TCGA-E9-A1NH-01A	0	TCGA-E9-A1NH	576
TCGA-BH-A1FG-01A	1	TCGA-BH-A1FG	577
TCGA-BH-A1FG-11B	1	TCGA-BH-A1FG	577
TCGA-A8-A07G-01A	0	TCGA-A8-A07G	577
TCGA-A8-A07F-01A	0	TCGA-A8-A07F	577
TCGA-D8-A1JI-01A	0	TCGA-D8-A1JI	577
TCGA-A8-A0A2-01A	0	TCGA-A8-A0A2	579
TCGA-A8-A09T-01A	0	TCGA-A8-A09T	579
TCGA-AQ-A7U7-01A	1	TCGA-AQ-A7U7	584
TCGA-A2-A1G1-01A	0	TCGA-A2-A1G1	584
TCGA-D8-A147-01A	0	TCGA-D8-A147	584
TCGA-A1-A0SP-01A	0	TCGA-A1-A0SP	584
TCGA-AC-A23C-01A	0	TCGA-AC-A23C	585
TCGA-S3-AA10-01A	0	TCGA-S3-AA10	586
TCGA-A2-A0YK-01A	0	TCGA-A2-A0YK	588
TCGA-AC-A2QI-01A	0	TCGA-AC-A2QI	588
TCGA-AC-A5XS-01A	0	TCGA-AC-A5XS	588
TCGA-AC-A5XS-11A	0	TCGA-AC-A5XS	588
TCGA-D8-A1JM-01A	0	TCGA-D8-A1JM	590
TCGA-E2-A154-01A	0	TCGA-E2-A154	591
TCGA-C8-A9FZ-01A	0	TCGA-C8-A9FZ	592
TCGA-LL-A7SZ-01A	0	TCGA-LL-A7SZ	594
TCGA-A2-A1G4-01A	0	TCGA-A2-A1G4	595
TCGA-E2-A15P-01A	0	TCGA-E2-A15P	595
TCGA-LL-A8F5-01A	0	TCGA-LL-A8F5	596
TCGA-E2-A1L9-01A	0	TCGA-E2-A1L9	598
TCGA-OL-A6VQ-01A	0	TCGA-OL-A6VQ	600
TCGA-D8-A1XL-01A	0	TCGA-D8-A1XL	606
TCGA-EW-A1PH-01A	0	TCGA-EW-A1PH	607
TCGA-A8-A08G-01A	0	TCGA-A8-A08G	607
TCGA-A8-A07E-01A	0	TCGA-A8-A07E	608
TCGA-EW-A1PB-01A	0	TCGA-EW-A1PB	608
TCGA-D8-A1JL-01A	0	TCGA-D8-A1JL	611
TCGA-D8-A1JJ-01A	0	TCGA-D8-A1JJ	611
TCGA-BH-A18J-01A	1	TCGA-BH-A18J	612
TCGA-BH-A18J-11A	1	TCGA-BH-A18J	612
TCGA-E9-A243-01A	0	TCGA-E9-A243	612
TCGA-BH-A2L8-01A	0	TCGA-BH-A2L8	612
TCGA-AC-A8OP-01A	0	TCGA-AC-A8OP	614
TCGA-A7-A13E-01B	1	TCGA-A7-A13E	614
TCGA-A7-A13E-01A	1	TCGA-A7-A13E	614
TCGA-A7-A13E-11A	1	TCGA-A7-A13E	614
TCGA-A2-A1G0-01A	0	TCGA-A2-A1G0	616
TCGA-AR-A2LH-01A	1	TCGA-AR-A2LH	616
TCGA-C8-A26V-01A	0	TCGA-C8-A26V	616
TCGA-AO-A0J7-01A	0	TCGA-AO-A0J7	618
TCGA-BH-A0HI-01A	0	TCGA-BH-A0HI	620
TCGA-D8-A1JN-01A	0	TCGA-D8-A1JN	620
TCGA-OL-A5S0-01A	0	TCGA-OL-A5S0	620
TCGA-AO-A1KO-01A	0	TCGA-AO-A1KO	622
TCGA-BH-A0AW-01A	0	TCGA-BH-A0AW	622
TCGA-A2-A0T4-01A	0	TCGA-A2-A0T4	624
TCGA-E2-A15L-01A	0	TCGA-E2-A15L	626
TCGA-E2-A15L-11A	0	TCGA-E2-A15L	626
TCGA-D8-A141-01A	0	TCGA-D8-A141	626
TCGA-A7-A26J-01A	0	TCGA-A7-A26J	627
TCGA-A7-A26J-01B	0	TCGA-A7-A26J	627
TCGA-S3-AA0Z-01A	0	TCGA-S3-AA0Z	629
TCGA-E2-A15E-06A	0	TCGA-E2-A15E	630
TCGA-E2-A15E-01A	0	TCGA-E2-A15E	630
TCGA-A2-A0T7-01A	0	TCGA-A2-A0T7	631
TCGA-A1-A0SI-01A	0	TCGA-A1-A0SI	635
TCGA-BH-A42V-01A	0	TCGA-BH-A42V	635
TCGA-D8-A13Z-01A	0	TCGA-D8-A13Z	635
TCGA-D8-A1JP-01A	0	TCGA-D8-A1JP	639
TCGA-B6-A0WX-01A	1	TCGA-B6-A0WX	639
TCGA-A8-A0A6-01A	0	TCGA-A8-A0A6	640
TCGA-E2-A155-01A	0	TCGA-E2-A155	640
TCGA-S3-A6ZH-01A	0	TCGA-S3-A6ZH	641
TCGA-A2-A4S2-01A	0	TCGA-A2-A4S2	643
TCGA-D8-A146-01A	0	TCGA-D8-A146	643
TCGA-A7-A4SE-11A	0	TCGA-A7-A4SE	644
TCGA-A7-A4SE-01A	0	TCGA-A7-A4SE	644
TCGA-LD-A66U-01A	0	TCGA-LD-A66U	646
TCGA-E9-A1RG-01A	0	TCGA-E9-A1RG	647
TCGA-A2-A4RY-01A	0	TCGA-A2-A4RY	648
TCGA-AO-A0J3-01A	0	TCGA-AO-A0J3	651
TCGA-BH-A18H-01A	0	TCGA-BH-A18H	652
TCGA-AO-A0JA-01A	0	TCGA-AO-A0JA	655
TCGA-E2-A15F-01A	0	TCGA-E2-A15F	658
TCGA-A2-A0YH-01A	0	TCGA-A2-A0YH	659
TCGA-D8-A4Z1-01A	0	TCGA-D8-A4Z1	659
TCGA-BH-A0BJ-11A	0	TCGA-BH-A0BJ	660
TCGA-BH-A0BJ-01A	0	TCGA-BH-A0BJ	660
TCGA-A7-A26I-01B	0	TCGA-A7-A26I	661
TCGA-A7-A26I-01A	0	TCGA-A7-A26I	661
TCGA-BH-A8G0-01A	0	TCGA-BH-A8G0	662
TCGA-D8-A1XJ-01A	0	TCGA-D8-A1XJ	664
TCGA-A2-A4S3-01A	0	TCGA-A2-A4S3	666
TCGA-A2-A0YG-01A	0	TCGA-A2-A0YG	666
TCGA-EW-A2FW-01A	0	TCGA-EW-A2FW	672
TCGA-E2-A1IN-01A	0	TCGA-E2-A1IN	675
TCGA-AC-A3QP-01A	0	TCGA-AC-A3QP	675
TCGA-AC-A2B8-01A	0	TCGA-AC-A2B8	677
TCGA-E9-A1N6-01A	1	TCGA-E9-A1N6	678
TCGA-E9-A1N6-11A	1	TCGA-E9-A1N6	678
TCGA-A7-A2KD-01A	0	TCGA-A7-A2KD	679
TCGA-OL-A5RZ-01A	0	TCGA-OL-A5RZ	679
TCGA-AO-A0J8-01A	0	TCGA-AO-A0J8	680
TCGA-MS-A51U-01A	0	TCGA-MS-A51U	681
TCGA-A2-A1FZ-01A	0	TCGA-A2-A1FZ	683
TCGA-E2-A15C-01A	0	TCGA-E2-A15C	694
TCGA-EW-A1OW-01A	0	TCGA-EW-A1OW	694
TCGA-AC-A23E-01A	0	TCGA-AC-A23E	698
TCGA-BH-A0WA-01A	0	TCGA-BH-A0WA	701
TCGA-BH-A0H7-11A	0	TCGA-BH-A0H7	702
TCGA-BH-A0H7-01A	0	TCGA-BH-A0H7	702
TCGA-EW-A1P5-01A	0	TCGA-EW-A1P5	703
TCGA-A2-A4S0-01A	0	TCGA-A2-A4S0	706
TCGA-AC-A3YI-01A	0	TCGA-AC-A3YI	707
TCGA-E2-A153-11A	0	TCGA-E2-A153	707
TCGA-E2-A153-01A	0	TCGA-E2-A153	707
TCGA-AR-A0TU-01A	0	TCGA-AR-A0TU	709
TCGA-E2-A15A-06A	0	TCGA-E2-A15A	710
TCGA-E2-A15A-01A	0	TCGA-E2-A15A	710
TCGA-OL-A66I-01A	0	TCGA-OL-A66I	714
TCGA-A2-A1FV-01A	0	TCGA-A2-A1FV	714
TCGA-BH-A5J0-01A	0	TCGA-BH-A5J0	715
TCGA-EW-A424-01A	0	TCGA-EW-A424	715
TCGA-A7-A13G-01A	0	TCGA-A7-A13G	718
TCGA-A7-A13G-01B	0	TCGA-A7-A13G	718
TCGA-A7-A13G-11A	0	TCGA-A7-A13G	718
TCGA-A7-A26G-01A	0	TCGA-A7-A26G	722
TCGA-A2-A0YT-01A	1	TCGA-A2-A0YT	723
TCGA-A7-A26H-01A	0	TCGA-A7-A26H	724
TCGA-E9-A54Y-01A	0	TCGA-E9-A54Y	725
TCGA-E2-A156-01A	0	TCGA-E2-A156	726
TCGA-E9-A54X-01A	0	TCGA-E9-A54X	727
TCGA-BH-A0HF-01A	0	TCGA-BH-A0HF	727
TCGA-D8-A1X9-01A	0	TCGA-D8-A1X9	727
TCGA-BH-A0W3-01A	0	TCGA-BH-A0W3	728
TCGA-AC-A3QQ-01A	0	TCGA-AC-A3QQ	734
TCGA-AC-A3QQ-01B	0	TCGA-AC-A3QQ	734
TCGA-A7-A26F-01A	0	TCGA-A7-A26F	738
TCGA-A7-A26F-01B	0	TCGA-A7-A26F	738
TCGA-A2-A4RX-01A	0	TCGA-A2-A4RX	742
TCGA-BH-A0EB-01A	0	TCGA-BH-A0EB	745
TCGA-E9-A24A-01A	0	TCGA-E9-A24A	747
TCGA-BH-A0H6-01A	0	TCGA-BH-A0H6	747
TCGA-C8-A27A-01A	0	TCGA-C8-A27A	747
TCGA-E2-A1LA-01A	0	TCGA-E2-A1LA	748
TCGA-B6-A0I8-01A	1	TCGA-B6-A0I8	749
TCGA-A2-A0EX-01A	0	TCGA-A2-A0EX	752
TCGA-OL-A5RY-01A	0	TCGA-OL-A5RY	752
TCGA-AC-A3YJ-01A	0	TCGA-AC-A3YJ	754
TCGA-AQ-A04H-01B	0	TCGA-AQ-A04H	754
TCGA-A2-A0CM-01A	1	TCGA-A2-A0CM	754
TCGA-E9-A1QZ-01A	0	TCGA-E9-A1QZ	755
TCGA-BH-A0W4-01A	0	TCGA-BH-A0W4	759
TCGA-LL-A440-01A	0	TCGA-LL-A440	759
TCGA-EW-A6SB-01A	0	TCGA-EW-A6SB	760
TCGA-A8-A07U-01A	0	TCGA-A8-A07U	760
TCGA-A8-A09Q-01A	0	TCGA-A8-A09Q	761
TCGA-LL-A50Y-01A	0	TCGA-LL-A50Y	762
TCGA-AC-A3TM-01A	0	TCGA-AC-A3TM	762
TCGA-E2-A159-01A	0	TCGA-E2-A159	762
TCGA-A7-A13F-01A	0	TCGA-A7-A13F	765
TCGA-A7-A13F-11A	0	TCGA-A7-A13F	765
TCGA-D8-A73X-01A	0	TCGA-D8-A73X	767
TCGA-A2-A0D4-01A	0	TCGA-A2-A0D4	767
TCGA-A2-A0YD-01A	0	TCGA-A2-A0YD	769
TCGA-BH-A0AY-01A	0	TCGA-BH-A0AY	777
TCGA-BH-A0AY-11A	0	TCGA-BH-A0AY	777
TCGA-D8-A1X8-01A	0	TCGA-D8-A1X8	783
TCGA-BH-A1F0-11B	1	TCGA-BH-A1F0	785
TCGA-BH-A1F0-01A	1	TCGA-BH-A1F0	785
TCGA-E9-A5UO-01A	0	TCGA-E9-A5UO	785
TCGA-E9-A1NG-01A	1	TCGA-E9-A1NG	786
TCGA-E9-A1NG-11A	1	TCGA-E9-A1NG	786
TCGA-EW-A2FV-01A	0	TCGA-EW-A2FV	788
TCGA-EW-A1OV-01A	0	TCGA-EW-A1OV	789
TCGA-A8-A06Y-01A	0	TCGA-A8-A06Y	791
TCGA-AC-A2FM-01A	1	TCGA-AC-A2FM	792
TCGA-AC-A2FM-11B	1	TCGA-AC-A2FM	792
TCGA-OL-A66N-01A	0	TCGA-OL-A66N	792
TCGA-AO-A0J5-01A	1	TCGA-AO-A0J5	792
TCGA-BH-A202-01A	0	TCGA-BH-A202	795
TCGA-AO-A0JG-01A	0	TCGA-AO-A0JG	798
TCGA-E9-A5UP-01A	0	TCGA-E9-A5UP	803
TCGA-BH-A0HB-01A	0	TCGA-BH-A0HB	806
TCGA-BH-A18L-11A	1	TCGA-BH-A18L	811
TCGA-BH-A18L-01A	1	TCGA-BH-A18L	811
TCGA-E9-A5FK-01A	0	TCGA-E9-A5FK	812
TCGA-OL-A66H-01A	0	TCGA-OL-A66H	812
TCGA-AQ-A04J-01A	0	TCGA-AQ-A04J	819
TCGA-A2-A4S1-01A	0	TCGA-A2-A4S1	820
TCGA-E2-A2P5-01A	1	TCGA-E2-A2P5	821
TCGA-A8-A0A9-01A	0	TCGA-A8-A0A9	822
TCGA-A2-A0SV-01A	1	TCGA-A2-A0SV	825
TCGA-BH-A0HX-01A	0	TCGA-BH-A0HX	829
TCGA-E2-A108-01A	0	TCGA-E2-A108	837
TCGA-D8-A1XA-01A	0	TCGA-D8-A1XA	839
TCGA-E9-A6HE-01A	0	TCGA-E9-A6HE	847
TCGA-LQ-A4E4-01A	0	TCGA-LQ-A4E4	849
TCGA-A1-A0SO-01A	0	TCGA-A1-A0SO	852
TCGA-BH-A201-01A	0	TCGA-BH-A201	856
TCGA-OL-A6VO-01A	0	TCGA-OL-A6VO	858
TCGA-B6-A0X4-01A	1	TCGA-B6-A0X4	860
TCGA-E9-A1R0-01A	0	TCGA-E9-A1R0	860
TCGA-E2-A1IJ-01A	0	TCGA-E2-A1IJ	865
TCGA-E2-A10E-01A	0	TCGA-E2-A10E	865
TCGA-E2-A1B6-01A	0	TCGA-E2-A1B6	867
TCGA-EW-A1J6-01A	0	TCGA-EW-A1J6	875
TCGA-E2-A10F-01A	0	TCGA-E2-A10F	878
TCGA-OL-A5RX-01A	0	TCGA-OL-A5RX	878
TCGA-E2-A1LE-01A	1	TCGA-E2-A1LE	879
TCGA-E2-A1LE-11A	1	TCGA-E2-A1LE	879
TCGA-A8-A08C-01A	0	TCGA-A8-A08C	881
TCGA-WT-AB44-01A	0	TCGA-WT-AB44	883
TCGA-A8-A06U-01A	1	TCGA-A8-A06U	883
TCGA-LL-A442-01A	0	TCGA-LL-A442	889
TCGA-AC-A4ZE-01A	0	TCGA-AC-A4ZE	890
TCGA-A7-A13H-01A	0	TCGA-A7-A13H	899
TCGA-E9-A2JS-01A	1	TCGA-E9-A2JS	904
TCGA-A7-A0DC-11A	0	TCGA-A7-A0DC	906
TCGA-A7-A0DC-01A	0	TCGA-A7-A0DC	906
TCGA-A7-A0DC-01B	0	TCGA-A7-A0DC	906
TCGA-EW-A1P4-01A	0	TCGA-EW-A1P4	907
TCGA-EW-A1OY-01A	0	TCGA-EW-A1OY	908
TCGA-EW-A1OX-01A	0	TCGA-EW-A1OX	911
TCGA-BH-A0DI-11A	0	TCGA-BH-A0DI	912
TCGA-BH-A0DI-01A	0	TCGA-BH-A0DI	912
TCGA-A8-A09K-01A	0	TCGA-A8-A09K	912
TCGA-A2-A3XU-01A	1	TCGA-A2-A3XU	912
TCGA-EW-A1P7-01A	0	TCGA-EW-A1P7	915
TCGA-E9-A3QA-01A	0	TCGA-E9-A3QA	918
TCGA-BH-A18P-01A	1	TCGA-BH-A18P	921
TCGA-BH-A18P-11A	1	TCGA-BH-A18P	921
TCGA-BH-A0GY-01A	0	TCGA-BH-A0GY	923
TCGA-E9-A3X8-01A	0	TCGA-E9-A3X8	926
TCGA-A7-A0CJ-01A	0	TCGA-A7-A0CJ	931
TCGA-E2-A570-01A	0	TCGA-E2-A570	931
TCGA-A8-A092-01A	0	TCGA-A8-A092	942
TCGA-A8-A08P-01A	0	TCGA-A8-A08P	943
TCGA-A8-A08O-01A	0	TCGA-A8-A08O	943
TCGA-BH-A0EE-01A	0	TCGA-BH-A0EE	943
TCGA-A8-A06X-01A	1	TCGA-A8-A06X	943
TCGA-EW-A6SC-01A	0	TCGA-EW-A6SC	952
TCGA-A7-A26E-01B	0	TCGA-A7-A26E	954
TCGA-A7-A26E-01A	0	TCGA-A7-A26E	954
TCGA-BH-A1F2-11A	1	TCGA-BH-A1F2	959
TCGA-BH-A1F2-01A	1	TCGA-BH-A1F2	959
TCGA-A7-A13D-01B	0	TCGA-A7-A13D	965
TCGA-A7-A13D-01A	0	TCGA-A7-A13D	965
TCGA-A2-A0YM-01A	0	TCGA-A2-A0YM	965
TCGA-A1-A0SK-01A	1	TCGA-A1-A0SK	967
TCGA-A2-A0EV-01A	0	TCGA-A2-A0EV	968
TCGA-E2-A14X-01A	0	TCGA-E2-A14X	972
TCGA-OL-A5D8-01A	0	TCGA-OL-A5D8	973
TCGA-BH-A0BC-11A	0	TCGA-BH-A0BC	974
TCGA-BH-A0BC-01A	0	TCGA-BH-A0BC	974
TCGA-E2-A14W-01A	0	TCGA-E2-A14W	974
TCGA-E9-A227-01A	0	TCGA-E9-A227	975
TCGA-A8-A07L-01A	0	TCGA-A8-A07L	975
TCGA-E9-A1RB-01A	1	TCGA-E9-A1RB	976
TCGA-E9-A1RB-11A	1	TCGA-E9-A1RB	976
TCGA-E2-A1B5-01A	0	TCGA-E2-A1B5	984
TCGA-E2-A1B5-11A	0	TCGA-E2-A1B5	984
TCGA-AC-A3BB-01A	0	TCGA-AC-A3BB	987
TCGA-AQ-A1H3-01A	0	TCGA-AQ-A1H3	989
TCGA-A2-A0YC-01A	0	TCGA-A2-A0YC	990
TCGA-BH-A0EA-01A	1	TCGA-BH-A0EA	991
TCGA-B6-A0I6-01A	1	TCGA-B6-A0I6	991
TCGA-A2-A3XV-01A	0	TCGA-A2-A3XV	996
TCGA-LL-A441-01A	0	TCGA-LL-A441	996
TCGA-AO-A0J2-01A	0	TCGA-AO-A0J2	997
TCGA-E9-A1N4-01A	0	TCGA-E9-A1N4	1000
TCGA-E9-A1N4-11A	0	TCGA-E9-A1N4	1000
TCGA-E9-A3Q9-01A	0	TCGA-E9-A3Q9	1001
TCGA-BH-A18F-11A	0	TCGA-BH-A18F	1001
TCGA-BH-A18F-01A	0	TCGA-BH-A18F	1001
TCGA-AQ-A54O-01A	0	TCGA-AQ-A54O	1001
TCGA-A8-A08F-01A	0	TCGA-A8-A08F	1004
TCGA-A8-A091-01A	0	TCGA-A8-A091	1004
TCGA-E2-A1B4-01A	1	TCGA-E2-A1B4	1004
TCGA-A8-A08S-01A	0	TCGA-A8-A08S	1004
TCGA-AC-A2QH-01B	0	TCGA-AC-A2QH	1005
TCGA-AC-A2QH-01A	0	TCGA-AC-A2QH	1005
TCGA-A8-A09M-01A	0	TCGA-A8-A09M	1006
TCGA-A7-A0DB-11A	0	TCGA-A7-A0DB	1007
TCGA-A7-A0DB-01C	0	TCGA-A7-A0DB	1007
TCGA-A7-A0DB-01A	0	TCGA-A7-A0DB	1007
TCGA-E2-A14S-01A	0	TCGA-E2-A14S	1009
TCGA-BH-A1FD-01A	1	TCGA-BH-A1FD	1009
TCGA-BH-A1FD-11B	1	TCGA-BH-A1FD	1009
TCGA-EW-A6SD-01A	0	TCGA-EW-A6SD	1010
TCGA-AR-A5QN-01A	0	TCGA-AR-A5QN	1013
TCGA-D8-A3Z5-01A	0	TCGA-D8-A3Z5	1015
TCGA-E2-A1II-01A	0	TCGA-E2-A1II	1025
TCGA-E2-A1II-11A	0	TCGA-E2-A1II	1025
TCGA-AR-A1AY-01A	0	TCGA-AR-A1AY	1026
TCGA-E2-A1IH-01A	0	TCGA-E2-A1IH	1026
TCGA-A2-A0D2-01A	0	TCGA-A2-A0D2	1027
TCGA-A2-A3XS-01A	1	TCGA-A2-A3XS	1032
TCGA-A8-A07C-01A	0	TCGA-A8-A07C	1034
TCGA-C8-A3M7-01A	1	TCGA-C8-A3M7	1034
TCGA-BH-A1FH-11B	1	TCGA-BH-A1FH	1034
TCGA-BH-A1FH-01A	1	TCGA-BH-A1FH	1034
TCGA-EW-A3E8-01B	0	TCGA-EW-A3E8	1035
TCGA-E9-A1N8-11A	0	TCGA-E9-A1N8	1039
TCGA-E9-A1N8-01A	0	TCGA-E9-A1N8	1039
TCGA-E2-A14V-01A	0	TCGA-E2-A14V	1042
TCGA-A2-A0EU-01A	0	TCGA-A2-A0EU	1043
TCGA-E2-A576-01A	0	TCGA-E2-A576	1043
TCGA-A7-A0CG-01A	0	TCGA-A7-A0CG	1043
TCGA-E2-A107-01A	0	TCGA-E2-A107	1047
TCGA-E9-A226-01A	1	TCGA-E9-A226	1048
TCGA-E2-A2P6-01A	0	TCGA-E2-A2P6	1051
TCGA-EW-A1PG-01A	0	TCGA-EW-A1PG	1051
TCGA-A2-A0D1-01A	0	TCGA-A2-A0D1	1051
TCGA-E9-A1N3-01A	0	TCGA-E9-A1N3	1059
TCGA-OL-A5RV-01A	0	TCGA-OL-A5RV	1062
TCGA-E2-A573-01A	0	TCGA-E2-A573	1062
TCGA-E9-A1R2-01A	0	TCGA-E9-A1R2	1063
TCGA-A2-A0ET-01A	0	TCGA-A2-A0ET	1066
TCGA-E9-A1NF-01A	1	TCGA-E9-A1NF	1072
TCGA-E9-A1NF-11A	1	TCGA-E9-A1NF	1072
TCGA-A7-A0CE-01A	0	TCGA-A7-A0CE	1074
TCGA-A7-A0CE-11A	0	TCGA-A7-A0CE	1074
TCGA-A7-A0CH-11A	0	TCGA-A7-A0CH	1079
TCGA-A7-A0CH-01A	0	TCGA-A7-A0CH	1079
TCGA-A7-A0DA-01A	0	TCGA-A7-A0DA	1085
TCGA-E9-A1NE-01A	0	TCGA-E9-A1NE	1088
TCGA-E9-A1NE-11A	0	TCGA-E9-A1NE	1088
TCGA-A2-A3XY-01A	1	TCGA-A2-A3XY	1093
TCGA-BH-A18I-01A	0	TCGA-BH-A18I	1093
TCGA-A2-A04Y-01A	0	TCGA-A2-A04Y	1099
TCGA-E9-A1N9-11A	0	TCGA-E9-A1N9	1101
TCGA-E9-A1N9-01A	0	TCGA-E9-A1N9	1101
TCGA-A2-A3KC-01A	0	TCGA-A2-A3KC	1102
TCGA-OL-A5D6-01A	1	TCGA-OL-A5D6	1104
TCGA-OL-A5RW-01A	0	TCGA-OL-A5RW	1106
TCGA-E9-A1NA-11A	0	TCGA-E9-A1NA	1112
TCGA-E9-A1NA-01A	0	TCGA-E9-A1NA	1112
TCGA-BH-A28Q-01A	0	TCGA-BH-A28Q	1119
TCGA-E9-A1N5-01A	0	TCGA-E9-A1N5	1120
TCGA-E9-A1N5-11A	0	TCGA-E9-A1N5	1120
TCGA-BH-A28O-01A	0	TCGA-BH-A28O	1120
TCGA-BH-A0HQ-01A	0	TCGA-BH-A0HQ	1121
TCGA-A8-A085-01A	0	TCGA-A8-A085	1124
TCGA-A8-A08J-01A	1	TCGA-A8-A08J	1127
TCGA-BH-A0BA-11A	0	TCGA-BH-A0BA	1132
TCGA-BH-A0BA-01A	0	TCGA-BH-A0BA	1132
TCGA-E2-A1BD-01A	0	TCGA-E2-A1BD	1133
TCGA-E2-A1IF-11A	0	TCGA-E2-A1IF	1138
TCGA-E2-A1IF-01A	0	TCGA-E2-A1IF	1138
TCGA-A7-A0D9-11A	0	TCGA-A7-A0D9	1139
TCGA-A7-A0D9-01A	0	TCGA-A7-A0D9	1139
TCGA-AO-A0J6-01A	0	TCGA-AO-A0J6	1140
TCGA-E2-A10B-01A	0	TCGA-E2-A10B	1141
TCGA-BH-A18R-01A	1	TCGA-BH-A18R	1142
TCGA-BH-A18R-11A	1	TCGA-BH-A18R	1142
TCGA-E9-A229-01A	0	TCGA-E9-A229	1148
TCGA-BH-A0B1-01A	0	TCGA-BH-A0B1	1148
TCGA-AR-A1AS-01A	0	TCGA-AR-A1AS	1150
TCGA-B6-A3ZX-01A	1	TCGA-B6-A3ZX	1152
TCGA-BH-A0DH-11A	0	TCGA-BH-A0DH	1156
TCGA-BH-A0DH-01A	0	TCGA-BH-A0DH	1156
TCGA-A8-A08B-01A	0	TCGA-A8-A08B	1156
TCGA-A8-A0AD-01A	0	TCGA-A8-A0AD	1157
TCGA-E9-A3HO-01A	0	TCGA-E9-A3HO	1158
TCGA-AR-A2LN-01A	0	TCGA-AR-A2LN	1161
TCGA-GM-A3NY-01A	0	TCGA-GM-A3NY	1162
TCGA-E2-A14Q-01A	0	TCGA-E2-A14Q	1163
TCGA-A7-A0CD-01A	0	TCGA-A7-A0CD	1165
TCGA-E9-A22B-01A	0	TCGA-E9-A22B	1167
TCGA-E2-A14R-01A	0	TCGA-E2-A14R	1174
TCGA-BH-A203-01A	1	TCGA-BH-A203	1174
TCGA-BH-A203-11A	1	TCGA-BH-A203	1174
TCGA-E2-A574-01A	0	TCGA-E2-A574	1179
TCGA-AR-A5QP-01A	0	TCGA-AR-A5QP	1185
TCGA-E9-A247-01A	0	TCGA-E9-A247	1186
TCGA-E9-A22A-01A	0	TCGA-E9-A22A	1189
TCGA-BH-A0B4-01A	0	TCGA-BH-A0B4	1191
TCGA-A1-A0SN-01A	0	TCGA-A1-A0SN	1196
TCGA-AR-A2LO-01A	0	TCGA-AR-A2LO	1198
TCGA-BH-A0B3-11B	0	TCGA-BH-A0B3	1203
TCGA-BH-A0B3-01A	0	TCGA-BH-A0B3	1203
TCGA-E9-A1NC-01A	0	TCGA-E9-A1NC	1203
TCGA-A2-A3KD-01A	0	TCGA-A2-A3KD	1206
TCGA-E2-A572-01A	0	TCGA-E2-A572	1208
TCGA-EW-A1IX-01A	0	TCGA-EW-A1IX	1208
TCGA-EW-A1P1-01A	0	TCGA-EW-A1P1	1210
TCGA-A8-A08Z-01A	0	TCGA-A8-A08Z	1217
TCGA-OL-A5RU-01A	0	TCGA-OL-A5RU	1219
TCGA-OL-A6VR-01A	0	TCGA-OL-A6VR	1220
TCGA-E2-A10C-01A	0	TCGA-E2-A10C	1220
TCGA-E9-A1RC-01A	0	TCGA-E9-A1RC	1224
TCGA-E9-A1RC-11A	0	TCGA-E9-A1RC	1224
TCGA-E2-A10A-01A	0	TCGA-E2-A10A	1229
TCGA-EW-A1OZ-01A	0	TCGA-EW-A1OZ	1229
TCGA-E9-A22H-01A	0	TCGA-E9-A22H	1232
TCGA-AR-A2LQ-01A	0	TCGA-AR-A2LQ	1233
TCGA-AC-A2FB-11A	0	TCGA-AC-A2FB	1234
TCGA-AC-A2FB-01A	0	TCGA-AC-A2FB	1234
TCGA-AO-A12H-01A	0	TCGA-AO-A12H	1234
TCGA-E9-A22G-01A	0	TCGA-E9-A22G	1239
TCGA-E2-A14P-01A	0	TCGA-E2-A14P	1246
TCGA-BH-A0H9-01A	0	TCGA-BH-A0H9	1247
TCGA-BH-A0H9-11A	0	TCGA-BH-A0H9	1247
TCGA-E9-A22D-01A	0	TCGA-E9-A22D	1248
TCGA-EW-A1P0-01A	0	TCGA-EW-A1P0	1251
TCGA-E9-A1ND-01A	0	TCGA-E9-A1ND	1266
TCGA-E9-A1ND-11A	0	TCGA-E9-A1ND	1266
TCGA-E9-A22E-01A	0	TCGA-E9-A22E	1269
TCGA-BH-A0C0-01A	0	TCGA-BH-A0C0	1270
TCGA-BH-A0C0-11A	0	TCGA-BH-A0C0	1270
TCGA-AR-A1AT-01A	1	TCGA-AR-A1AT	1272
TCGA-OL-A66K-01A	1	TCGA-OL-A66K	1275
TCGA-A8-A095-01A	0	TCGA-A8-A095	1277
TCGA-E9-A228-01A	0	TCGA-E9-A228	1285
TCGA-BH-A1EU-11A	1	TCGA-BH-A1EU	1286
TCGA-BH-A1EU-01A	1	TCGA-BH-A1EU	1286
TCGA-BH-A0W5-01A	0	TCGA-BH-A0W5	1288
TCGA-A2-A25B-01A	0	TCGA-A2-A25B	1291
TCGA-OL-A66L-01A	0	TCGA-OL-A66L	1301
TCGA-A8-A07B-01A	0	TCGA-A8-A07B	1308
TCGA-A8-A08X-01A	0	TCGA-A8-A08X	1308
TCGA-E2-A105-01A	0	TCGA-E2-A105	1308
TCGA-D8-A1XW-01A	0	TCGA-D8-A1XW	1309
TCGA-E2-A1LL-01A	0	TCGA-E2-A1LL	1309
TCGA-E2-A1LL-11A	0	TCGA-E2-A1LL	1309
TCGA-E2-A14U-01A	0	TCGA-E2-A14U	1318
TCGA-A1-A0SE-01A	0	TCGA-A1-A0SE	1321
TCGA-BH-A0BF-01A	1	TCGA-BH-A0BF	1324
TCGA-BH-A0BF-11A	1	TCGA-BH-A0BF	1324
TCGA-E2-A3DX-01A	0	TCGA-E2-A3DX	1325
TCGA-B6-A1KC-01A	0	TCGA-B6-A1KC	1326
TCGA-B6-A1KC-01B	0	TCGA-B6-A1KC	1326
TCGA-GM-A3XG-01A	0	TCGA-GM-A3XG	1330
TCGA-A2-A0SY-01A	0	TCGA-A2-A0SY	1347
TCGA-AO-A03V-01A	0	TCGA-AO-A03V	1351
TCGA-E2-A14O-01A	0	TCGA-E2-A14O	1359
TCGA-BH-A0E7-01A	0	TCGA-BH-A0E7	1363
TCGA-BH-A0W7-01A	0	TCGA-BH-A0W7	1363
TCGA-A2-A0SW-01A	1	TCGA-A2-A0SW	1365
TCGA-E9-A1RA-01A	0	TCGA-E9-A1RA	1369
TCGA-A8-A09I-01A	0	TCGA-A8-A09I	1371
TCGA-A8-A07Z-01A	0	TCGA-A8-A07Z	1371
TCGA-BH-A1FM-01A	1	TCGA-BH-A1FM	1388
TCGA-BH-A1FM-11B	1	TCGA-BH-A1FM	1388
TCGA-BH-A0C1-01A	1	TCGA-BH-A0C1	1411
TCGA-BH-A0C1-01B	1	TCGA-BH-A0C1	1411
TCGA-E9-A1RH-01A	0	TCGA-E9-A1RH	1417
TCGA-E9-A1RH-11A	0	TCGA-E9-A1RH	1417
TCGA-E2-A109-01A	0	TCGA-E2-A109	1417
TCGA-E9-A1RE-01A	0	TCGA-E9-A1RE	1419
TCGA-PE-A5DC-01A	1	TCGA-PE-A5DC	1430
TCGA-E2-A14N-01A	0	TCGA-E2-A14N	1434
TCGA-A1-A0SH-01A	0	TCGA-A1-A0SH	1437
TCGA-A2-A3XX-01A	1	TCGA-A2-A3XX	1439
TCGA-3C-AALK-01A	0	TCGA-3C-AALK	1448
TCGA-E9-A1RI-01A	0	TCGA-E9-A1RI	1449
TCGA-E9-A1RI-11A	0	TCGA-E9-A1RI	1449
TCGA-D8-A27K-01A	0	TCGA-D8-A27K	1461
TCGA-A1-A0SF-01A	0	TCGA-A1-A0SF	1463
TCGA-E9-A1R7-11A	0	TCGA-E9-A1R7	1467
TCGA-E9-A1R7-01A	0	TCGA-E9-A1R7	1467
TCGA-A2-A0CO-01A	1	TCGA-A2-A0CO	1468
TCGA-5L-AAT1-01A	0	TCGA-5L-AAT1	1471
TCGA-3C-AALJ-01A	0	TCGA-3C-AALJ	1474
TCGA-A2-A0YL-01A	0	TCGA-A2-A0YL	1474
TCGA-C8-A12Y-01A	0	TCGA-C8-A12Y	1476
TCGA-5L-AAT0-01A	0	TCGA-5L-AAT0	1477
TCGA-A8-A09E-01A	0	TCGA-A8-A09E	1492
TCGA-A2-A0YI-01A	0	TCGA-A2-A0YI	1505
TCGA-BH-A1EX-01A	1	TCGA-BH-A1EX	1508
TCGA-BH-A1EX-11A	1	TCGA-BH-A1EX	1508
TCGA-A2-A0T3-01A	0	TCGA-A2-A0T3	1516
TCGA-BH-A0BV-01A	0	TCGA-BH-A0BV	1519
TCGA-BH-A0BV-11A	0	TCGA-BH-A0BV	1519
TCGA-A8-A09D-01A	0	TCGA-A8-A09D	1522
TCGA-E2-A1LG-01A	0	TCGA-E2-A1LG	1523
TCGA-E2-A1LG-11A	0	TCGA-E2-A1LG	1523
TCGA-AO-A0JI-01A	0	TCGA-AO-A0JI	1528
TCGA-A2-A3XZ-01A	0	TCGA-A2-A3XZ	1532
TCGA-A2-A0SX-01A	0	TCGA-A2-A0SX	1534
TCGA-A2-A0YF-01A	0	TCGA-A2-A0YF	1535
TCGA-AO-A0JB-01A	0	TCGA-AO-A0JB	1542
TCGA-BH-A0HY-01A	0	TCGA-BH-A0HY	1545
TCGA-A2-A3Y0-01A	0	TCGA-A2-A3Y0	1546
TCGA-AO-A0JC-01A	0	TCGA-AO-A0JC	1547
TCGA-AR-A24K-01A	0	TCGA-AR-A24K	1548
TCGA-AR-A24W-01A	0	TCGA-AR-A24W	1550
TCGA-BH-A18V-11A	1	TCGA-BH-A18V	1556
TCGA-BH-A18V-01A	1	TCGA-BH-A18V	1556
TCGA-BH-A18V-06A	1	TCGA-BH-A18V	1556
TCGA-BH-A0HW-01A	0	TCGA-BH-A0HW	1561
TCGA-BH-A18U-11A	1	TCGA-BH-A18U	1563
TCGA-BH-A18U-01A	1	TCGA-BH-A18U	1563
TCGA-E2-A15T-01A	0	TCGA-E2-A15T	1563
TCGA-BH-A0B8-11A	0	TCGA-BH-A0B8	1569
TCGA-BH-A0B8-01A	0	TCGA-BH-A0B8	1569
TCGA-BH-A0B9-01A	0	TCGA-BH-A0B9	1572
TCGA-AO-A0J4-01A	0	TCGA-AO-A0J4	1587
TCGA-A2-A259-01A	0	TCGA-A2-A259	1596
TCGA-E2-A1LS-11A	0	TCGA-E2-A1LS	1604
TCGA-E2-A1LS-01A	0	TCGA-E2-A1LS	1604
TCGA-EW-A2FS-01A	0	TCGA-EW-A2FS	1604
TCGA-EW-A1P3-01A	0	TCGA-EW-A1P3	1611
TCGA-BH-A0HA-01A	0	TCGA-BH-A0HA	1611
TCGA-BH-A0HA-11A	0	TCGA-BH-A0HA	1611
TCGA-WT-AB41-01A	0	TCGA-WT-AB41	1611
TCGA-D8-A1JG-01B	0	TCGA-D8-A1JG	1612
TCGA-AO-A0J9-01A	0	TCGA-AO-A0J9	1613
TCGA-A8-A06T-01A	0	TCGA-A8-A06T	1614
TCGA-A2-A0CZ-01A	0	TCGA-A2-A0CZ	1616
TCGA-BH-A0H5-11A	0	TCGA-BH-A0H5	1620
TCGA-BH-A0H5-01A	0	TCGA-BH-A0H5	1620
TCGA-E2-A1B0-01A	0	TCGA-E2-A1B0	1631
TCGA-AO-A12G-01A	0	TCGA-AO-A12G	1639
TCGA-E2-A15J-01A	0	TCGA-E2-A15J	1640
TCGA-A8-A076-01A	0	TCGA-A8-A076	1642
TCGA-BH-A1FR-11B	1	TCGA-BH-A1FR	1642
TCGA-BH-A1FR-01A	1	TCGA-BH-A1FR	1642
TCGA-BH-A0DO-01B	0	TCGA-BH-A0DO	1644
TCGA-BH-A0DO-11A	0	TCGA-BH-A0DO	1644
TCGA-E2-A1L6-01A	0	TCGA-E2-A1L6	1648
TCGA-AR-A2LK-01A	1	TCGA-AR-A2LK	1649
TCGA-A2-A0SU-01A	0	TCGA-A2-A0SU	1662
TCGA-EW-A2FR-01A	0	TCGA-EW-A2FR	1673
TCGA-BH-A1FL-01A	1	TCGA-BH-A1FL	1673
TCGA-BH-A1FL-11A	1	TCGA-BH-A1FL	1673
TCGA-A2-A0CY-01A	0	TCGA-A2-A0CY	1673
TCGA-D8-A1XO-01A	0	TCGA-D8-A1XO	1682
TCGA-AO-A0JL-01A	0	TCGA-AO-A0JL	1683
TCGA-A2-A04X-01A	0	TCGA-A2-A04X	1686
TCGA-D8-A1JB-01A	0	TCGA-D8-A1JB	1688
TCGA-BH-A1FU-01A	1	TCGA-BH-A1FU	1688
TCGA-BH-A1FU-11A	1	TCGA-BH-A1FU	1688
TCGA-E2-A15I-11A	0	TCGA-E2-A15I	1692
TCGA-E2-A15I-01A	0	TCGA-E2-A15I	1692
TCGA-BH-A18Q-01A	1	TCGA-BH-A18Q	1692
TCGA-BH-A18Q-11A	1	TCGA-BH-A18Q	1692
TCGA-BH-A1EW-11B	1	TCGA-BH-A1EW	1694
TCGA-BH-A1EW-01A	1	TCGA-BH-A1EW	1694
TCGA-AR-A0TY-01A	1	TCGA-AR-A0TY	1699
TCGA-A2-A3XW-01A	0	TCGA-A2-A3XW	1712
TCGA-D8-A13Y-01A	0	TCGA-D8-A13Y	1728
TCGA-A2-A0CX-01A	0	TCGA-A2-A0CX	1728
TCGA-E2-A15R-01A	0	TCGA-E2-A15R	1732
TCGA-AR-A2LR-01A	0	TCGA-AR-A2LR	1742
TCGA-BH-A208-01A	1	TCGA-BH-A208	1759
TCGA-BH-A208-11A	1	TCGA-BH-A208	1759
TCGA-OL-A5D7-01A	0	TCGA-OL-A5D7	1780
TCGA-B6-A0X7-01A	1	TCGA-B6-A0X7	1781
TCGA-OL-A5DA-01A	0	TCGA-OL-A5DA	1783
TCGA-AO-A03U-01B	1	TCGA-AO-A03U	1793
TCGA-E2-A1IK-01A	0	TCGA-E2-A1IK	1800
TCGA-GM-A2D9-01A	1	TCGA-GM-A2D9	1812
TCGA-GM-A2D9-11A	1	TCGA-GM-A2D9	1812
TCGA-BH-A0AV-01A	0	TCGA-BH-A0AV	1820
TCGA-E2-A1L7-01A	0	TCGA-E2-A1L7	1836
TCGA-E2-A1L7-11A	0	TCGA-E2-A1L7	1836
TCGA-AO-A12F-01A	0	TCGA-AO-A12F	1842
TCGA-A2-A1FX-01A	0	TCGA-A2-A1FX	1847
TCGA-AC-A2FG-01A	0	TCGA-AC-A2FG	1853
TCGA-AC-A2FG-11A	0	TCGA-AC-A2FG	1853
TCGA-E2-A1IO-11A	0	TCGA-E2-A1IO	1855
TCGA-E2-A1IO-01A	0	TCGA-E2-A1IO	1855
TCGA-AR-A1AV-01A	0	TCGA-AR-A1AV	1864
TCGA-AO-A03M-01B	0	TCGA-AO-A03M	1866
TCGA-BH-A0BG-01A	0	TCGA-BH-A0BG	1871
TCGA-A2-A0D3-01A	0	TCGA-A2-A0D3	1873
TCGA-BH-A0BM-01A	0	TCGA-BH-A0BM	1876
TCGA-BH-A0BM-11A	0	TCGA-BH-A0BM	1876
TCGA-AO-A1KQ-01A	0	TCGA-AO-A1KQ	1882
TCGA-A2-A0EW-01A	1	TCGA-A2-A0EW	1884
TCGA-AO-A0JJ-01A	0	TCGA-AO-A0JJ	1887
TCGA-HN-A2OB-01A	1	TCGA-HN-A2OB	1900
TCGA-BH-A0AU-11A	0	TCGA-BH-A0AU	1914
TCGA-BH-A0AU-01A	0	TCGA-BH-A0AU	1914
TCGA-BH-A0AZ-01A	0	TCGA-BH-A0AZ	1919
TCGA-BH-A0AZ-11A	0	TCGA-BH-A0AZ	1919
TCGA-A2-A04V-01A	1	TCGA-A2-A04V	1920
TCGA-A2-A0EY-01A	0	TCGA-A2-A0EY	1925
TCGA-BH-A0EI-01A	0	TCGA-BH-A0EI	1926
TCGA-BH-A1FJ-11B	1	TCGA-BH-A1FJ	1927
TCGA-BH-A1FJ-01A	1	TCGA-BH-A1FJ	1927
TCGA-BH-A0H3-01A	0	TCGA-BH-A0H3	1928
TCGA-BH-A0H3-11A	0	TCGA-BH-A0H3	1928
TCGA-AR-A2LM-01A	0	TCGA-AR-A2LM	1935
TCGA-E2-A150-01A	0	TCGA-E2-A150	1935
TCGA-PE-A5DD-01A	0	TCGA-PE-A5DD	1953
TCGA-AR-A0TX-01A	0	TCGA-AR-A0TX	1972
TCGA-AO-A0JF-01A	0	TCGA-AO-A0JF	1980
TCGA-AR-A0U0-01A	0	TCGA-AR-A0U0	1988
TCGA-B6-A0IE-01A	1	TCGA-B6-A0IE	1993
TCGA-OL-A66J-01A	0	TCGA-OL-A66J	1996
TCGA-BH-A18S-01A	1	TCGA-BH-A18S	2009
TCGA-BH-A18S-11A	1	TCGA-BH-A18S	2009
TCGA-AR-A2LL-01A	0	TCGA-AR-A2LL	2012
TCGA-GM-A3XN-01A	0	TCGA-GM-A3XN	2019
TCGA-AO-A03N-01B	0	TCGA-AO-A03N	2031
TCGA-V7-A7HQ-01A	0	TCGA-V7-A7HQ	2033
TCGA-BH-A0DG-01A	0	TCGA-BH-A0DG	2041
TCGA-BH-A0DG-11A	0	TCGA-BH-A0DG	2041
TCGA-A2-A0D0-01A	0	TCGA-A2-A0D0	2048
TCGA-BH-A0DV-01A	0	TCGA-BH-A0DV	2064
TCGA-BH-A0DV-11A	0	TCGA-BH-A0DV	2064
TCGA-B6-A408-01A	0	TCGA-B6-A408	2072
TCGA-B6-A0RG-01A	0	TCGA-B6-A0RG	2082
TCGA-AO-A03R-01A	0	TCGA-AO-A03R	2091
TCGA-B6-A0X5-01A	1	TCGA-B6-A0X5	2097
TCGA-GM-A3XL-01A	0	TCGA-GM-A3XL	2108
TCGA-E2-A14Y-11A	0	TCGA-E2-A14Y	2109
TCGA-E2-A14Y-01A	0	TCGA-E2-A14Y	2109
TCGA-AO-A03T-01A	0	TCGA-AO-A03T	2124
TCGA-BH-A1EN-11A	1	TCGA-BH-A1EN	2127
TCGA-BH-A1EN-01A	1	TCGA-BH-A1EN	2127
TCGA-E2-A152-01A	0	TCGA-E2-A152	2128
TCGA-BH-A0B5-01A	0	TCGA-BH-A0B5	2136
TCGA-BH-A0B5-11A	0	TCGA-BH-A0B5	2136
TCGA-E2-A1IG-11A	0	TCGA-E2-A1IG	2140
TCGA-E2-A1IG-01A	0	TCGA-E2-A1IG	2140
TCGA-AO-A12E-01A	0	TCGA-AO-A12E	2142
TCGA-GM-A2DF-01A	0	TCGA-GM-A2DF	2155
TCGA-BH-A0DX-01A	0	TCGA-BH-A0DX	2156
TCGA-AR-A255-01A	0	TCGA-AR-A255	2161
TCGA-B6-A40C-01A	0	TCGA-B6-A40C	2164
TCGA-AO-A0JM-01A	0	TCGA-AO-A0JM	2184
TCGA-A2-A0ES-01A	0	TCGA-A2-A0ES	2190
TCGA-AO-A0JD-01A	0	TCGA-AO-A0JD	2190
TCGA-GM-A4E0-01A	0	TCGA-GM-A4E0	2191
TCGA-BH-A1FN-01A	1	TCGA-BH-A1FN	2192
TCGA-BH-A1FN-11A	1	TCGA-BH-A1FN	2192
TCGA-GM-A2DH-01A	0	TCGA-GM-A2DH	2193
TCGA-BH-A0BO-01A	0	TCGA-BH-A0BO	2197
TCGA-BH-A0BO-11A	0	TCGA-BH-A0BO	2197
TCGA-BH-A18M-11A	1	TCGA-BH-A18M	2207
TCGA-BH-A18M-01A	1	TCGA-BH-A18M	2207
TCGA-AC-A2BK-01A	0	TCGA-AC-A2BK	2222
TCGA-AC-A2BK-11A	0	TCGA-AC-A2BK	2222
TCGA-AR-A5QM-01A	0	TCGA-AR-A5QM	2231
TCGA-B6-A1KI-01A	0	TCGA-B6-A1KI	2236
TCGA-E2-A1L8-01A	0	TCGA-E2-A1L8	2240
TCGA-A2-A04T-01A	0	TCGA-A2-A04T	2246
TCGA-AC-A23G-01A	0	TCGA-AC-A23G	2248
TCGA-AC-A23G-11A	0	TCGA-AC-A23G	2248
TCGA-BH-A0BQ-11A	0	TCGA-BH-A0BQ	2255
TCGA-BH-A0BQ-01A	0	TCGA-BH-A0BQ	2255
TCGA-BH-A0BZ-11A	0	TCGA-BH-A0BZ	2255
TCGA-BH-A0BZ-01A	0	TCGA-BH-A0BZ	2255
TCGA-AC-A2FO-01A	0	TCGA-AC-A2FO	2255
TCGA-AC-A2FO-11A	0	TCGA-AC-A2FO	2255
TCGA-A2-A0ER-01A	0	TCGA-A2-A0ER	2263
TCGA-BH-A1FE-06A	1	TCGA-BH-A1FE	2273
TCGA-BH-A1FE-01A	1	TCGA-BH-A1FE	2273
TCGA-BH-A1FE-11B	1	TCGA-BH-A1FE	2273
TCGA-BH-A0BL-01A	0	TCGA-BH-A0BL	2278
TCGA-BH-A0BL-11A	0	TCGA-BH-A0BL	2278
TCGA-B6-A402-01A	0	TCGA-B6-A402	2281
TCGA-GM-A2DD-01A	0	TCGA-GM-A2DD	2282
TCGA-AR-A0TV-01A	0	TCGA-AR-A0TV	2288
TCGA-A2-A0CT-01A	0	TCGA-A2-A0CT	2289
TCGA-BH-A0BP-01A	1	TCGA-BH-A0BP	2296
TCGA-E2-A1LB-11A	0	TCGA-E2-A1LB	2306
TCGA-E2-A1LB-01A	0	TCGA-E2-A1LB	2306
TCGA-E2-A14T-01A	0	TCGA-E2-A14T	2311
TCGA-E2-A1AZ-01A	0	TCGA-E2-A1AZ	2329
TCGA-BH-A0BR-01A	0	TCGA-BH-A0BR	2330
TCGA-AO-A0JE-01A	0	TCGA-AO-A0JE	2335
TCGA-A2-A0CS-01A	1	TCGA-A2-A0CS	2348
TCGA-B6-A0I1-01A	1	TCGA-B6-A0I1	2361
TCGA-E2-A1IE-01A	0	TCGA-E2-A1IE	2362
TCGA-BH-A0BT-01A	0	TCGA-BH-A0BT	2365
TCGA-BH-A0BT-11A	0	TCGA-BH-A0BT	2365
TCGA-BH-A0BW-01A	0	TCGA-BH-A0BW	2371
TCGA-BH-A0BW-11A	0	TCGA-BH-A0BW	2371
TCGA-AO-A12C-01A	0	TCGA-AO-A12C	2372
TCGA-BH-A0DE-01A	0	TCGA-BH-A0DE	2372
TCGA-BH-A0DE-11A	0	TCGA-BH-A0DE	2372
TCGA-B6-A0RM-01A	1	TCGA-B6-A0RM	2373
TCGA-BH-A0DL-01A	0	TCGA-BH-A0DL	2381
TCGA-BH-A0DL-11A	0	TCGA-BH-A0DL	2381
TCGA-AR-A1AJ-01A	0	TCGA-AR-A1AJ	2383
TCGA-A2-A04Q-01A	0	TCGA-A2-A04Q	2385
TCGA-BH-A0DT-01A	0	TCGA-BH-A0DT	2403
TCGA-BH-A0DT-11A	0	TCGA-BH-A0DT	2403
TCGA-GM-A2DB-01A	0	TCGA-GM-A2DB	2406
TCGA-B6-A0WV-01A	1	TCGA-B6-A0WV	2417
TCGA-A2-A0EQ-01A	0	TCGA-A2-A0EQ	2426
TCGA-A2-A0EO-01A	0	TCGA-A2-A0EO	2442
TCGA-AO-A03L-01A	0	TCGA-AO-A03L	2442
TCGA-B6-A0RL-01A	1	TCGA-B6-A0RL	2469
TCGA-BH-A0B0-01A	0	TCGA-BH-A0B0	2477
TCGA-AO-A03O-01A	1	TCGA-AO-A03O	2483
TCGA-BH-A0B6-01A	0	TCGA-BH-A0B6	2483
TCGA-BH-A0DD-01A	0	TCGA-BH-A0DD	2486
TCGA-BH-A0DD-11A	0	TCGA-BH-A0DD	2486
TCGA-BH-A0E9-01B	0	TCGA-BH-A0E9	2489
TCGA-AO-A1KR-01A	0	TCGA-AO-A1KR	2513
TCGA-AO-A12D-01A	0	TCGA-AO-A12D	2515
TCGA-BH-A1ET-11B	1	TCGA-BH-A1ET	2520
TCGA-BH-A1ET-01A	1	TCGA-BH-A1ET	2520
TCGA-BH-A204-11A	1	TCGA-BH-A204	2534
TCGA-BH-A204-01A	1	TCGA-BH-A204	2534
TCGA-GM-A2DC-01A	0	TCGA-GM-A2DC	2535
TCGA-E2-A106-01A	0	TCGA-E2-A106	2541
TCGA-AR-A0U2-01A	1	TCGA-AR-A0U2	2551
TCGA-AR-A0TS-01A	0	TCGA-AR-A0TS	2558
TCGA-BH-A0B7-01A	0	TCGA-BH-A0B7	2559
TCGA-BH-A0B7-11A	0	TCGA-BH-A0B7	2559
TCGA-B6-A0IN-01A	1	TCGA-B6-A0IN	2573
TCGA-GM-A2DI-01A	0	TCGA-GM-A2DI	2590
TCGA-GM-A2DI-11A	0	TCGA-GM-A2DI	2590
TCGA-GM-A2DO-01A	0	TCGA-GM-A2DO	2596
TCGA-B6-A401-01A	0	TCGA-B6-A401	2596
TCGA-AR-A254-01A	0	TCGA-AR-A254	2605
TCGA-BH-A0BS-11A	0	TCGA-BH-A0BS	2612
TCGA-BH-A0BS-01A	0	TCGA-BH-A0BS	2612
TCGA-AR-A1AO-01A	0	TCGA-AR-A1AO	2618
TCGA-AR-A1AX-01A	0	TCGA-AR-A1AX	2629
TCGA-AR-A1AW-01A	0	TCGA-AR-A1AW	2632
TCGA-AR-A2LJ-01A	0	TCGA-AR-A2LJ	2632
TCGA-AC-A2FE-01A	1	TCGA-AC-A2FE	2636
TCGA-AC-A2FE-11B	1	TCGA-AC-A2FE	2636
TCGA-PE-A5DE-01A	0	TCGA-PE-A5DE	2645
TCGA-GM-A2DK-01A	0	TCGA-GM-A2DK	2645
TCGA-AC-A2FK-11A	0	TCGA-AC-A2FK	2650
TCGA-AC-A2FK-01A	0	TCGA-AC-A2FK	2650
TCGA-E2-A1B1-01A	0	TCGA-E2-A1B1	2653
TCGA-A2-A04U-01A	0	TCGA-A2-A04U	2654
TCGA-A2-A0CQ-01A	0	TCGA-A2-A0CQ	2695
TCGA-AR-A250-01A	0	TCGA-AR-A250	2707
TCGA-BH-A0C3-01A	0	TCGA-BH-A0C3	2709
TCGA-BH-A0C3-11A	0	TCGA-BH-A0C3	2709
TCGA-BH-A1F5-01A	1	TCGA-BH-A1F5	2712
TCGA-BH-A1F5-11A	1	TCGA-BH-A1F5	2712
TCGA-B6-A0RT-01A	0	TCGA-B6-A0RT	2721
TCGA-AC-A2FF-01A	0	TCGA-AC-A2FF	2759
TCGA-AC-A2FF-11A	0	TCGA-AC-A2FF	2759
TCGA-BH-A18K-01A	1	TCGA-BH-A18K	2763
TCGA-BH-A18K-11A	1	TCGA-BH-A18K	2763
TCGA-BH-A0C7-01B	0	TCGA-BH-A0C7	2767
TCGA-BH-A0C7-01A	0	TCGA-BH-A0C7	2767
TCGA-A2-A3XT-01A	0	TCGA-A2-A3XT	2770
TCGA-BH-A1EO-11A	1	TCGA-BH-A1EO	2798
TCGA-BH-A1EO-01A	1	TCGA-BH-A1EO	2798
TCGA-A2-A0CP-01A	0	TCGA-A2-A0CP	2813
TCGA-AR-A252-01A	0	TCGA-AR-A252	2838
TCGA-AR-A256-01A	1	TCGA-AR-A256	2854
TCGA-AR-A1AP-01A	0	TCGA-AR-A1AP	2856
TCGA-AR-A24L-01A	1	TCGA-AR-A24L	2866
TCGA-AR-A1AU-01A	0	TCGA-AR-A1AU	2868
TCGA-AO-A03P-01A	1	TCGA-AO-A03P	2911
TCGA-AR-A1AN-01A	0	TCGA-AR-A1AN	2920
TCGA-AO-A1KP-01A	0	TCGA-AO-A1KP	2953
TCGA-B6-A0IH-01A	1	TCGA-B6-A0IH	2965
TCGA-BH-A1F6-01A	1	TCGA-BH-A1F6	2965
TCGA-BH-A1F6-11B	1	TCGA-BH-A1F6	2965
TCGA-B6-A0WS-01A	1	TCGA-B6-A0WS	2965
TCGA-AR-A1AL-01A	0	TCGA-AR-A1AL	2971
TCGA-AR-A24S-01A	0	TCGA-AR-A24S	2976
TCGA-AO-A12B-01A	0	TCGA-AO-A12B	2989
TCGA-AR-A0TQ-01A	0	TCGA-AR-A0TQ	2991
TCGA-AR-A1AM-01A	0	TCGA-AR-A1AM	2991
TCGA-AR-A24Z-01A	0	TCGA-AR-A24Z	3001
TCGA-AR-A24X-01A	0	TCGA-AR-A24X	3004
TCGA-AR-A0TW-01A	0	TCGA-AR-A0TW	3009
TCGA-A2-A0CV-01A	0	TCGA-A2-A0CV	3011
TCGA-A2-A0CL-01A	0	TCGA-A2-A0CL	3015
TCGA-A2-A0ST-01A	0	TCGA-A2-A0ST	3017
TCGA-AR-A1AQ-01A	0	TCGA-AR-A1AQ	3021
TCGA-AC-A2BM-11A	0	TCGA-AC-A2BM	3022
TCGA-AC-A2BM-01A	0	TCGA-AC-A2BM	3022
TCGA-AR-A251-01A	0	TCGA-AR-A251	3030
TCGA-AR-A24N-01A	0	TCGA-AR-A24N	3035
TCGA-B6-A0RS-01A	1	TCGA-B6-A0RS	3063
TCGA-B6-A1KF-01A	0	TCGA-B6-A1KF	3088
TCGA-GM-A2DN-01A	0	TCGA-GM-A2DN	3091
TCGA-A2-A0EM-01A	0	TCGA-A2-A0EM	3094
TCGA-A2-A04W-01A	0	TCGA-A2-A04W	3102
TCGA-AO-A12A-01A	0	TCGA-AO-A12A	3112
TCGA-E2-A1LI-11A	0	TCGA-E2-A1LI	3121
TCGA-E2-A1LI-01A	0	TCGA-E2-A1LI	3121
TCGA-B6-A0RP-01A	1	TCGA-B6-A0RP	3126
TCGA-AR-A24U-01A	0	TCGA-AR-A24U	3128
TCGA-B6-A40B-01A	0	TCGA-B6-A40B	3152
TCGA-AR-A1AK-01A	0	TCGA-AR-A1AK	3159
TCGA-AR-A24Q-01A	0	TCGA-AR-A24Q	3172
TCGA-AR-A24T-01A	0	TCGA-AR-A24T	3202
TCGA-AR-A24V-01A	0	TCGA-AR-A24V	3203
TCGA-A2-A25E-01A	0	TCGA-A2-A25E	3204
TCGA-GM-A2DM-01A	0	TCGA-GM-A2DM	3226
TCGA-E2-A1LH-11A	0	TCGA-E2-A1LH	3247
TCGA-E2-A1LH-01A	0	TCGA-E2-A1LH	3247
TCGA-AO-A128-01A	0	TCGA-AO-A128	3248
TCGA-Z7-A8R6-01A	0	TCGA-Z7-A8R6	3256
TCGA-AR-A0U4-01A	0	TCGA-AR-A0U4	3261
TCGA-AR-A0TZ-01A	1	TCGA-AR-A0TZ	3262
TCGA-A2-A25A-01A	0	TCGA-A2-A25A	3276
TCGA-A2-A0CW-01A	0	TCGA-A2-A0CW	3283
TCGA-A2-A0CR-01A	0	TCGA-A2-A0CR	3283
TCGA-AO-A129-01A	0	TCGA-AO-A129	3286
TCGA-Z7-A8R5-01A	0	TCGA-Z7-A8R5	3287
TCGA-AR-A1AI-01A	0	TCGA-AR-A1AI	3296
TCGA-AO-A126-01A	0	TCGA-AO-A126	3307
TCGA-AR-A0TT-01A	0	TCGA-AR-A0TT	3316
TCGA-GI-A2C9-01A	0	TCGA-GI-A2C9	3342
TCGA-GI-A2C9-11A	0	TCGA-GI-A2C9	3342
TCGA-GM-A3NW-01A	0	TCGA-GM-A3NW	3361
TCGA-BH-A42U-01A	0	TCGA-BH-A42U	3364
TCGA-A8-A08T-01A	1	TCGA-A8-A08T	3409
TCGA-AR-A24R-01A	0	TCGA-AR-A24R	3430
TCGA-AO-A125-01A	0	TCGA-AO-A125	3456
TCGA-B6-A0WY-01A	1	TCGA-B6-A0WY	3461
TCGA-BH-A1ES-01A	1	TCGA-BH-A1ES	3462
TCGA-BH-A1ES-06A	1	TCGA-BH-A1ES	3462
TCGA-BH-A1ES-11A	1	TCGA-BH-A1ES	3462
TCGA-BH-A1FC-11A	1	TCGA-BH-A1FC	3472
TCGA-BH-A1FC-01A	1	TCGA-BH-A1FC	3472
TCGA-AO-A124-01A	0	TCGA-AO-A124	3506
TCGA-GM-A2DL-01A	0	TCGA-GM-A2DL	3519
TCGA-A2-A0EP-01A	0	TCGA-A2-A0EP	3603
TCGA-AR-A24O-01A	0	TCGA-AR-A24O	3607
TCGA-AR-A24M-01A	0	TCGA-AR-A24M	3660
TCGA-BH-A1FB-11A	1	TCGA-BH-A1FB	3669
TCGA-BH-A1FB-01A	1	TCGA-BH-A1FB	3669
TCGA-A2-A04R-01A	0	TCGA-A2-A04R	3709
TCGA-AR-A1AH-01A	0	TCGA-AR-A1AH	3807
TCGA-B6-A0IM-01A	1	TCGA-B6-A0IM	3873
TCGA-B6-A0IP-01A	1	TCGA-B6-A0IP	3926
TCGA-B6-A0IB-01A	1	TCGA-B6-A0IB	3941
TCGA-B6-A0X0-01A	1	TCGA-B6-A0X0	3945
TCGA-AQ-A04L-01B	0	TCGA-AQ-A04L	3957
TCGA-AQ-A04L-01A	0	TCGA-AQ-A04L	3957
TCGA-BH-A209-01A	1	TCGA-BH-A209	3959
TCGA-BH-A209-11A	1	TCGA-BH-A209	3959
TCGA-3C-AALI-01A	0	TCGA-3C-AALI	4005
TCGA-3C-AAAU-01A	0	TCGA-3C-AAAU	4047
TCGA-AR-A0U1-01A	0	TCGA-AR-A0U1	4052
TCGA-AR-A0U3-01A	0	TCGA-AR-A0U3	4080
TCGA-A2-A0EN-01A	0	TCGA-A2-A0EN	4088
TCGA-A2-A0CK-01A	0	TCGA-A2-A0CK	4159
TCGA-B6-A1KN-01A	0	TCGA-B6-A1KN	4233
TCGA-B6-A0RQ-01A	1	TCGA-B6-A0RQ	4267
TCGA-AR-A0TP-01A	0	TCGA-AR-A0TP	4275
TCGA-B6-A0IQ-01A	0	TCGA-B6-A0IQ	4285
TCGA-A2-A04N-01A	0	TCGA-A2-A04N	4354
TCGA-B6-A0I2-01A	0	TCGA-B6-A0I2	4361
TCGA-B6-A0IG-01A	1	TCGA-B6-A0IG	4456
TCGA-AR-A24H-01A	0	TCGA-AR-A24H	4894
TCGA-B6-A0RO-01A	0	TCGA-B6-A0RO	4929
TCGA-B6-A0IO-01A	0	TCGA-B6-A0IO	5042
TCGA-AR-A2LE-01A	0	TCGA-AR-A2LE	5062
TCGA-B6-A0RV-01A	0	TCGA-B6-A0RV	5156
TCGA-B6-A2IU-01A	0	TCGA-B6-A2IU	5176
TCGA-B6-A0WT-01A	0	TCGA-B6-A0WT	5739
TCGA-B6-A0WZ-01A	0	TCGA-B6-A0WZ	6292
TCGA-B6-A0RH-01A	1	TCGA-B6-A0RH	6456
TCGA-GM-A2DA-01A	1	TCGA-GM-A2DA	6593
TCGA-B6-A0IJ-01A	0	TCGA-B6-A0IJ	7106
TCGA-B6-A0RI-01A	0	TCGA-B6-A0RI	7126
TCGA-B6-A0X1-01A	1	TCGA-B6-A0X1	7455
TCGA-B6-A0RE-01A	0	TCGA-B6-A0RE	7777
TCGA-B6-A0RN-01A	0	TCGA-B6-A0RN	8008
TCGA-B6-A0IA-01A	0	TCGA-B6-A0IA	8391
TCGA-B6-A0I5-01A	0	TCGA-B6-A0I5	8556
TCGA-B6-A0RU-01A	0	TCGA-B6-A0RU	8605
