# Supplementary material for: TP53 Mutation Infers a Poor Prognosis and Is Correlated to Immunocytes Infiltration in Breast Cancer
Source: Front Cell Dev Biol. 2021 Nov 30;9:759154. doi: 10.3389/fcell.2021.759154 (PMC8669954; doi:10.3389/fcell.2021.759154)
Supplement: Supplementary file 1 [file DataSheet1.ZIP › original data/5.BRCA_clinical/BRCA.clinical.xlsx]

## Sheet: Sheet1
id	Age	Gender	tumor_stage.diagnoses	T	M	N	Status	Type
TCGA-A2-A0CY	63	female	stage iib	T2	M0	N1	Alive	Primary Tumor
TCGA-B6-A40B	76	female	stage i	T1b	M0	N0 (i-)	Alive	Primary Tumor
TCGA-AO-A0J8	61	female	stage iia	T2	M0	N0 (i+)	Alive	Primary Tumor
TCGA-A8-A08J	52	female	stage iv	T4b	M1	N3	Dead	Primary Tumor
TCGA-E2-A14N	37	female	stage iib	T2	M0	N1	Alive	Primary Tumor
TCGA-BH-A1F0	80	female	stage iia	T1a	M0	N1c	Dead	Primary Tumor
TCGA-BH-A1F0	80	female	stage iia	T1a	M0	N1c	Dead	Solid Tissue Normal
TCGA-BH-A0BZ	59	female	stage iiia	T3	M0	N1a	Alive	Primary Tumor
TCGA-BH-A0BZ	59	female	stage iiia	T3	M0	N1a	Alive	Solid Tissue Normal
TCGA-AC-A2FM	87	female	stage iib	T2	M0	N1mi	Dead	Primary Tumor
TCGA-AC-A2FM	87	female	stage iib	T2	M0	N1mi	Dead	Solid Tissue Normal
TCGA-A8-A0AB	54	female	stage iia	T2	M0	N0	Alive	Primary Tumor
TCGA-A2-A0EN	70	female	stage iia	T2	M0	N0 (i+)	Alive	Primary Tumor
TCGA-B6-A0WS	58	female	stage x	T1c	MX	NX	Dead	Primary Tumor
TCGA-BH-A18G	81	female	stage ia	T1c	M0	N0	Alive	Primary Tumor
TCGA-A7-A5ZW	47	female	stage iia	T1c	M0	N1a	Alive	Primary Tumor
TCGA-AN-A0XL	61	female	stage iia	T2	M0	N0	Alive	Primary Tumor
TCGA-B6-A1KF	68	female	stage iib	T2	M0	N1	Alive	Primary Tumor
TCGA-A2-A0SW	82	female	stage iv	T2	M1	N2	Dead	Primary Tumor
TCGA-AO-A0J5	48	female	stage iv	T4	M1	N1a	Dead	Primary Tumor
TCGA-A1-A0SE	56	female	stage i	T1c	M0	N0 (i-)	Alive	Primary Tumor
TCGA-GM-A2DA	46	female	stage iib	T2	M0	N1b	Dead	Primary Tumor
TCGA-BH-A0EA	72	female	stage iia	T1c	M0	N1a	Dead	Primary Tumor
TCGA-C8-A8HP	59	female	stage iiia	T2	M0	N2	Alive	Primary Tumor
TCGA-A8-A095	45	female	stage i	T1c	M0	N0	Alive	Primary Tumor
TCGA-AC-A23G	76	female	stage iia	T1c	MX	N1	Alive	Primary Tumor
TCGA-AC-A23G	76	female	stage iia	T1c	MX	N1	Alive	Solid Tissue Normal
TCGA-BH-A0DE	62	female	stage iia	T2	M0	N0	Alive	Primary Tumor
TCGA-BH-A0DE	62	female	stage iia	T2	M0	N0	Alive	Solid Tissue Normal
TCGA-GM-A2DM	57	female	stage iia	T2	M0	N0 (i-)	Alive	Primary Tumor
TCGA-B6-A0I8	46	female	stage x	T1	M0	NX	Dead	Primary Tumor
TCGA-EW-A1PC	66	female	stage iib	T3	MX	N0 (i-)	Alive	Primary Tumor
TCGA-A8-A092	48	female	stage iiia	T2	M0	N2a	Alive	Primary Tumor
TCGA-AO-A0J7	71	female	stage iib	T2	M0	N1	Alive	Primary Tumor
TCGA-A7-A3RF	79	female	stage iia	T2	M0	N0	Alive	Primary Tumor
TCGA-A2-A0YM	67	female	stage iia	T2	M0	N0 (i-)	Alive	Primary Tumor
TCGA-C8-A1HE	59	female	stage iia	T2	M0	N0	Alive	Primary Tumor
TCGA-AR-A0TR	68	female	stage iib	T2	M0	N1	Dead	Primary Tumor
TCGA-S3-AA17	64	female	stage iib	T2	cM0 (i+)	N1mi	Alive	Primary Tumor
TCGA-BH-A0HA	31	female	stage i	T1c	M0	N0 (i-)	Alive	Primary Tumor
TCGA-BH-A0HA	31	female	stage i	T1c	M0	N0 (i-)	Alive	Solid Tissue Normal
TCGA-BH-A0GZ	62	female	stage iia	T1c	M0	N1a	Alive	Primary Tumor
TCGA-E2-A1IO	37	female	stage i	T1c	M0	N0	Alive	Primary Tumor
TCGA-E2-A1IO	37	female	stage i	T1c	M0	N0	Alive	Solid Tissue Normal
TCGA-BH-A0HQ	56	female	stage iia	T2	M0	N0 (i+)	Alive	Primary Tumor
TCGA-D8-A27K	47	female	stage iib	T2	M0	N1a	Alive	Primary Tumor
TCGA-E2-A10F	47	female	stage iia	T2	M0	N0 (i-)	Alive	Primary Tumor
TCGA-S3-AA15	51	female	stage iib	T2	cM0 (i+)	N1a	Alive	Primary Tumor
TCGA-AC-A62X	72	female	stage iia	T2	MX	N0	Alive	Primary Tumor
TCGA-B6-A0RM	57	female	stage x	TX	MX	NX	Dead	Primary Tumor
TCGA-A8-A06Z	84	female	stage iib	T3	M0	N0	Alive	Primary Tumor
TCGA-AC-A6IW	73	female	stage iia	T2	MX	N0 (i-)	Alive	Primary Tumor
TCGA-E2-A574	44	female	stage iia	T2	M0	N0	Alive	Primary Tumor
TCGA-4H-AAAK	50	female	stage iiia	T2	M0	N2a	Alive	Primary Tumor
TCGA-E2-A14Z	64	female	stage i	T1c	M0	N0	Dead	Primary Tumor
TCGA-OL-A6VO	43	female	stage ia	T1c	MX	N0	Alive	Primary Tumor
TCGA-GM-A2DH	58	female	stage i	T1c	M0	N0 (i+)	Alive	Primary Tumor
TCGA-AN-A0FW	67	female	stage iiia	T2	M0	N2	Alive	Primary Tumor
TCGA-AC-A2FO	65	female	stage iib	T2	MX	N1	Alive	Primary Tumor
TCGA-AC-A2FO	65	female	stage iib	T2	MX	N1	Alive	Solid Tissue Normal
TCGA-AR-A24S	61	female	stage i	T1	M0	N0	Alive	Primary Tumor
TCGA-E2-A1IK	71	female	stage iia	T1c	M0	N1mi	Alive	Primary Tumor
TCGA-BH-A1FU	44	female	stage ia	T1c	M0	N0	Dead	Primary Tumor
TCGA-BH-A1FU	44	female	stage ia	T1c	M0	N0	Dead	Solid Tissue Normal
TCGA-B6-A0RL	60	female	stage iia	T2	M0	N0 (i-)	Dead	Primary Tumor
TCGA-BH-A0HO	48	female	stage iia	T1c	M0	N1a	Alive	Primary Tumor
TCGA-BH-A0DT	41	female	stage iia	T1c	M0	N1a	Alive	Primary Tumor
TCGA-BH-A0DT	41	female	stage iia	T1c	M0	N1a	Alive	Solid Tissue Normal
TCGA-E9-A1RA	48	female	stage ia	T1c	M0	N0	Alive	Primary Tumor
TCGA-D8-A1XT	61	female	stage iia	T1c	M0	N1a	Alive	Primary Tumor
TCGA-AR-A24X	52	female	stage iia	T2	M0	N0	Alive	Primary Tumor
TCGA-EW-A2FW	52	female	stage iia	T2	MX	N0 (i-)	Alive	Primary Tumor
TCGA-C8-A26Z	59	female	stage iia	T2	M0	N0	Alive	Primary Tumor
TCGA-A7-A13E	62	female	stage iib	T2	MX	N1	Dead	Primary Tumor
TCGA-A7-A13E	62	female	stage iib	T2	MX	N1	Dead	Primary Tumor
TCGA-A7-A13E	62	female	stage iib	T2	MX	N1	Dead	Solid Tissue Normal
TCGA-BH-A0B7	42	female	stage iib	T2	M0	N1a	Alive	Primary Tumor
TCGA-BH-A0B7	42	female	stage iib	T2	M0	N1a	Alive	Solid Tissue Normal
TCGA-D8-A27R	41	female	stage iiic	T2	M0	N3a	Alive	Primary Tumor
TCGA-A8-A0A2	66	female	stage iia	T2	M0	N0	Alive	Primary Tumor
TCGA-A1-A0SB	70	female	stage i	T1c	M0	N0	Alive	Primary Tumor
TCGA-AC-A2QH	58	female	stage iib	T3	MX	N0	Alive	Primary Tumor
TCGA-AC-A2QH	58	female	stage iib	T3	MX	N0	Alive	Primary Tumor
TCGA-E9-A3QA	33	female	stage iia	T2	M0	N0 (i-)	Alive	Primary Tumor
TCGA-BH-A1ET	55	female	stage i	T1	M0	N0	Dead	Primary Tumor
TCGA-BH-A1ET	55	female	stage i	T1	M0	N0	Dead	Solid Tissue Normal
TCGA-C8-A133	65	female	stage iiia	T3	M0	N1	Alive	Primary Tumor
TCGA-OL-A5D6	71	female	stage iia	T2	MX	N0	Dead	Primary Tumor
TCGA-E2-A56Z	69	female	stage iib	T2	M0	N1a	Alive	Primary Tumor
TCGA-AN-A0XT	54	female	stage iiia	T2	M0	N2	Alive	Primary Tumor
TCGA-E9-A1RG	62	female	stage iiia	T1c	M0	N2	Alive	Primary Tumor
TCGA-B6-A0RP	73	female	not reported	T2	M0	N1b	Dead	Primary Tumor
TCGA-A2-A4S2	62	female	stage iiia	T3	M0	N2	Alive	Primary Tumor
TCGA-AO-A0JG	49	female	stage iiia	T2	M0	N2a	Alive	Primary Tumor
TCGA-BH-A1FG	88	female	stage i	T1c	M0	NX	Dead	Primary Tumor
TCGA-BH-A1FG	88	female	stage i	T1c	M0	NX	Dead	Solid Tissue Normal
TCGA-E9-A2JT	63	female	stage iia	T2	M0	N0 (i-)	Alive	Primary Tumor
TCGA-D8-A1XO	56	female	stage iib	T2	M0	N1a	Alive	Primary Tumor
TCGA-D8-A1XJ	76	female	stage iiia	T3	MX	N1a	Alive	Primary Tumor
TCGA-AR-A24W	55	female	stage iib	T2	M0	N1	Alive	Primary Tumor
TCGA-AN-A0XU	54	female	stage iia	T2	M0	N0	Alive	Primary Tumor
TCGA-B6-A0RH	51	female	stage iia	T2	M0	N0 (i-)	Dead	Primary Tumor
TCGA-AR-A2LR	49	female	stage i	T1	M0	N0	Alive	Primary Tumor
TCGA-BH-A0B1	66	female	stage iib	T2	M0	N1a	Alive	Primary Tumor
TCGA-D8-A146	57	female	stage iia	T2	MX	N0	Alive	Primary Tumor
TCGA-AN-A03Y	66	female	stage iia	T2	M0	N0	Alive	Primary Tumor
TCGA-BH-A0B0	56	female	stage i	T1c	M0	N0	Alive	Primary Tumor
TCGA-BH-A8FZ	58	female	stage ia	T1b	M0	N0	Alive	Primary Tumor
TCGA-LD-A74U	79	female	stage iiic	T3	M0	N3a	Alive	Primary Tumor
TCGA-GM-A3XL	49	female	stage iia	T2	M0	N0 (i-)	Alive	Primary Tumor
TCGA-BH-A18M	39	female	stage iiia	T3	M0	N1	Dead	Primary Tumor
TCGA-BH-A18M	39	female	stage iiia	T3	M0	N1	Dead	Solid Tissue Normal
TCGA-A2-A0CS	73	female	stage iv	T4b	M1	N3a	Dead	Primary Tumor
TCGA-D8-A1JG	62	female	stage iia	T2	M0	N0	Alive	Primary Tumor
TCGA-EW-A6SA	59	male	stage ii	T2	MX	N0 (i+)	Alive	Primary Tumor
TCGA-D8-A1XB	62	female	stage iib	T2	M0	N1a	Alive	Primary Tumor
TCGA-V7-A7HQ	75	female	stage iiia	T1c	M0	N2a	Alive	Primary Tumor
TCGA-E9-A5UP	63	female	stage iia	T2	M0	N0	Alive	Primary Tumor
TCGA-A8-A08I	53	female	stage iia	T2	M0	N0	Alive	Primary Tumor
TCGA-AR-A250	58	female	stage iia	T2	M0	N0	Alive	Primary Tumor
TCGA-AC-A3EH	79	female	stage iiic	T3	M0	N3	Dead	Primary Tumor
TCGA-AC-A3EH	79	female	stage iiic	T3	M0	N3	Dead	Solid Tissue Normal
TCGA-E2-A15L	65	female	stage iia	T2	M0	N0	Alive	Primary Tumor
TCGA-E2-A15L	65	female	stage iia	T2	M0	N0	Alive	Solid Tissue Normal
TCGA-BH-A208	48	female	stage iib	T2	M0	N1b	Dead	Primary Tumor
TCGA-BH-A208	48	female	stage iib	T2	M0	N1b	Dead	Solid Tissue Normal
TCGA-E2-A15I	44	female	stage iia	T2	M0	N0	Alive	Primary Tumor
TCGA-E2-A15I	44	female	stage iia	T2	M0	N0	Alive	Solid Tissue Normal
TCGA-A7-A6VW	48	female	stage iia	T2	M0	N0	Alive	Primary Tumor
TCGA-A2-A3XT	45	female	stage iib	T2	M0	N1a	Alive	Primary Tumor
TCGA-E2-A2P5	78	female	stage iiic	T2	M0	N3	Dead	Primary Tumor
TCGA-E9-A1N6	52	female	stage iib	T2	M0	N1	Dead	Primary Tumor
TCGA-E9-A1N6	52	female	stage iib	T2	M0	N1	Dead	Solid Tissue Normal
TCGA-AR-A24Z	57	female	stage iia	T2	M0	N0	Alive	Primary Tumor
TCGA-AO-A03T	42	female	stage iib	T2	M0	N1a	Alive	Primary Tumor
TCGA-D8-A1JK	90	female	stage iia	T2	M0	N0	Alive	Primary Tumor
TCGA-BH-A0H0	69	female	stage ia	T1c	M0	N0 (i-)	Alive	Primary Tumor
TCGA-LL-A8F5	61	female	stage iia	T2	MX	N0 (i-)	Alive	Primary Tumor
TCGA-C8-A3M8	68	female	stage ia	T1c	M0	N0	Alive	Primary Tumor
TCGA-A2-A04Y	53	female	stage iib	T2	M0	N1mi	Alive	Primary Tumor
TCGA-AC-A23H	90	female	stage iia	T2	M0	NX	Dead	Primary Tumor
TCGA-AC-A23H	90	female	stage iia	T2	M0	NX	Dead	Solid Tissue Normal
TCGA-E2-A1BC	63	female	stage ia	T1c	M0	N0	Alive	Primary Tumor
TCGA-E2-A1BC	63	female	stage ia	T1c	M0	N0	Alive	Solid Tissue Normal
TCGA-A2-A3XW	42	female	stage iib	T2	M0	N1a	Alive	Primary Tumor
TCGA-AO-A03V	41	female	stage i	T1c	M0	N0 (i-)	Alive	Primary Tumor
TCGA-AC-A3YJ	66	female	stage iia	T2	MX	N0 (i-)	Alive	Primary Tumor
TCGA-OL-A5DA	61	female	stage iia	T2	MX	N0	Alive	Primary Tumor
TCGA-E2-A1LA	59	female	stage iia	T1c	M0	N1a	Alive	Primary Tumor
TCGA-BH-A0W3	58	female	stage iia	T1c	M0	N1a	Alive	Primary Tumor
TCGA-B6-A0IE	38	female	stage iiia	T3	M0	N1b	Dead	Primary Tumor
TCGA-D8-A1XK	55	female	stage iib	T2	MX	N1a	Alive	Primary Tumor
TCGA-A8-A0A4	73	female	stage iia	T2	M0	N0	Alive	Primary Tumor
TCGA-AR-A1AM	52	female	stage iiia	T3	M0	N1	Alive	Primary Tumor
TCGA-AO-A03N	59	female	stage iib	T2	M0	N1a	Alive	Primary Tumor
TCGA-AR-A24O	43	female	stage iiia	T3	M0	N2	Alive	Primary Tumor
TCGA-D8-A1JN	80	female	stage iiic	T3	MX	N3a	Alive	Primary Tumor
TCGA-A8-A09B	58	female	stage iiib	T4b	M0	N1a	Alive	Primary Tumor
TCGA-OK-A5Q2	59	female	stage ii	T2	MX	N1a	Alive	Primary Tumor
TCGA-BH-A0BO	54	female	stage i	T1b	M0	N0	Alive	Primary Tumor
TCGA-BH-A0BO	54	female	stage i	T1b	M0	N0	Alive	Solid Tissue Normal
TCGA-A7-A3J1	63	female	stage ia	T1c	MX	N0	Alive	Primary Tumor
TCGA-AN-A0AT	62	female	stage iia	T2	M0	N0	Alive	Primary Tumor
TCGA-BH-A18I	53	female	stage iia	T1c	cM0 (i+)	N1a	Alive	Primary Tumor
TCGA-E2-A2P6	77	female	stage iib	T2	M0	N1	Alive	Primary Tumor
TCGA-A7-A56D	84	female	stage iia	T2	M0	N0	Alive	Primary Tumor
TCGA-A7-A56D	84	female	stage iia	T2	M0	N0	Alive	Solid Tissue Normal
TCGA-B6-A0X5	61	female	stage iib	T2	M0	N1b	Dead	Primary Tumor
TCGA-AR-A0TS	46	female	stage iib	T2	M0	N1	Alive	Primary Tumor
TCGA-BH-A0B3	53	female	stage iib	T2	M0	N1a	Alive	Primary Tumor
TCGA-BH-A0B3	53	female	stage iib	T2	M0	N1a	Alive	Solid Tissue Normal
TCGA-A8-A09N	57	female	stage iiic	T2	M0	N3a	Alive	Primary Tumor
TCGA-AO-A126	39	female	stage iia	T2	M0	N0 (i-)	Alive	Primary Tumor
TCGA-E2-A1IL	78	female	stage iia	T1c	M0	N1a	Alive	Primary Tumor
TCGA-C8-A1HL	38	female	stage iiia	T3	M0	N1	Alive	Primary Tumor
TCGA-E2-A1L8	52	female	stage iib	T2	M0	N1a	Alive	Primary Tumor
TCGA-EW-A6SB	62	female	stage ii	T2	M0	N0	Alive	Primary Tumor
TCGA-BH-A8FY	87	female	stage ia	T1c	M0	N0 (i+)	Dead	Primary Tumor
TCGA-AC-A62Y	79	female	stage iib	T2	MX	N1	Alive	Primary Tumor
TCGA-AR-A1AK	70	female	stage i	T1	M0	N0	Alive	Primary Tumor
TCGA-C8-A12P	55	female	stage iib	T2	M0	N1	Alive	Primary Tumor
TCGA-AN-A0XW	36	female	stage iiia	T2	M0	N2	Alive	Primary Tumor
TCGA-E2-A14Q	50	female	stage iib	T2	M0	N1mi	Alive	Primary Tumor
TCGA-A8-A085	44	male	stage iib	T2	M0	N1a	Alive	Primary Tumor
TCGA-BH-A0BJ	41	female	stage iib	T2	M0	N1a	Alive	Primary Tumor
TCGA-BH-A0BJ	41	female	stage iib	T2	M0	N1a	Alive	Solid Tissue Normal
TCGA-E2-A1L6	44	female	stage iia	T1c	M0	N1mi	Alive	Primary Tumor
TCGA-OL-A5RV	43	female	stage iiic	T2	MX	N3	Alive	Primary Tumor
TCGA-AR-A0TU	35	female	stage iia	T2	M0	N0	Alive	Primary Tumor
TCGA-B6-A1KN	57	female	stage iiib	T4b	M0	N1	Alive	Primary Tumor
TCGA-AR-A5QM	62	female	stage iia	T2	M0	N0	Alive	Primary Tumor
TCGA-E2-A1LG	50	female	stage iia	T2	M0	N0	Alive	Primary Tumor
TCGA-E2-A1LG	50	female	stage iia	T2	M0	N0	Alive	Solid Tissue Normal
TCGA-AR-A256	45	female	stage iia	T2	M0	N0	Dead	Primary Tumor
TCGA-A8-A06Y	66	female	stage iia	T2	M0	N0	Alive	Primary Tumor
TCGA-D8-A1JL	72	female	stage iia	T2	M0	N0	Alive	Primary Tumor
TCGA-A7-A13D	46	female	stage iia	T2	M0	N0 (i-)	Alive	Primary Tumor
TCGA-A7-A13D	46	female	stage iia	T2	M0	N0 (i-)	Alive	Primary Tumor
TCGA-E2-A15F	64	female	stage i	T1c	M0	N0	Alive	Primary Tumor
TCGA-E9-A1N8	48	female	stage iia	T2	M0	N0	Alive	Primary Tumor
TCGA-E9-A1N8	48	female	stage iia	T2	M0	N0	Alive	Solid Tissue Normal
TCGA-GM-A3NW	63	female	stage iia	T2	M0	N0 (i-)	Alive	Primary Tumor
TCGA-E9-A1RI	43	female	stage iiia	T1c	M0	N2	Alive	Primary Tumor
TCGA-E9-A1RI	43	female	stage iiia	T1c	M0	N2	Alive	Solid Tissue Normal
TCGA-AR-A5QP	54	female	stage iib	T2	M0	N1	Alive	Primary Tumor
TCGA-BH-A1FL	69	female	stage iib	T2	M0	N1b	Dead	Primary Tumor
TCGA-BH-A1FL	69	female	stage iib	T2	M0	N1b	Dead	Solid Tissue Normal
TCGA-C8-A1HK	53	female	stage iib	T2	M0	N1	Alive	Primary Tumor
TCGA-A8-A07S	73	female	stage iia	T2	M0	N0	Alive	Primary Tumor
TCGA-AR-A1AT	62	female	stage iia	T2	M0	N0	Dead	Primary Tumor
TCGA-OL-A66J	80	female	stage i	T1c	MX	N0	Alive	Primary Tumor
TCGA-D8-A27V	62	female	stage iia	T2	M0	N0	Alive	Primary Tumor
TCGA-A2-A0EU	79	female	stage ia	T1c	M0	N0 (i-)	Alive	Primary Tumor
TCGA-BH-A0W7	49	female	stage i	T1c	M0	N0 (i-)	Alive	Primary Tumor
TCGA-A8-A096	73	female	stage iia	T2	M0	N0	Alive	Primary Tumor
TCGA-E2-A1BD	53	female	stage iia	T2	M0	N0	Alive	Primary Tumor
TCGA-D8-A13Z	51	female	not reported	T2	M0	N2a	Alive	Primary Tumor
TCGA-A2-A04R	36	female	stage ia	T1	M0	N0 (i-)	Alive	Primary Tumor
TCGA-B6-A0RS	38	female	stage iia	T2	M0	N0 (i-)	Dead	Primary Tumor
TCGA-AN-A0XO	59	female	stage iiia	T2	M0	N2	Alive	Primary Tumor
TCGA-A2-A1G0	49	female	stage iib	T2	M0	N1a	Alive	Primary Tumor
TCGA-BH-A1EO	68	female	stage iia	T1c	M0	N1	Dead	Primary Tumor
TCGA-BH-A1EO	68	female	stage iia	T1c	M0	N1	Dead	Solid Tissue Normal
TCGA-BH-A0HU	52	female	stage ia	T1c	M0	N0 (i-)	Alive	Primary Tumor
TCGA-AN-A0AS	70	female	stage iiia	T2	M0	N2	Alive	Primary Tumor
TCGA-AO-A03M	29	female	stage i	T1c	M0	N0 (i-)	Alive	Primary Tumor
TCGA-OL-A5D8	40	female	stage iib	T3	MX	N0	Alive	Primary Tumor
TCGA-AR-A2LJ	40	female	stage iiia	T3	MX	N1	Alive	Primary Tumor
TCGA-EW-A1IW	80	female	stage iib	T2	MX	N1a	Alive	Primary Tumor
TCGA-AC-A3QP	79	female	stage iib	T2	MX	N1mi	Alive	Primary Tumor
TCGA-EW-A1P0	55	female	stage iib	T2	MX	N1b	Alive	Primary Tumor
TCGA-A2-A0CP	60	female	stage ia	T1c	M0	N0 (i-)	Alive	Primary Tumor
TCGA-AR-A2LH	55	female	stage iii	T3	M0	N3	Dead	Primary Tumor
TCGA-D8-A1XQ	69	female	stage iia	T2	M0	N0	Alive	Primary Tumor
TCGA-E2-A1LE	71	female	stage iiic	T2	M0	N3a	Dead	Primary Tumor
TCGA-E2-A1LE	71	female	stage iiic	T2	M0	N3a	Dead	Solid Tissue Normal
TCGA-E9-A1NE	28	female	stage iib	T2	M0	N1	Alive	Primary Tumor
TCGA-E9-A1NE	28	female	stage iib	T2	M0	N1	Alive	Solid Tissue Normal
TCGA-BH-A0DO	78	female	stage i	T1c	M0	N0	Alive	Primary Tumor
TCGA-BH-A0DO	78	female	stage i	T1c	M0	N0	Alive	Solid Tissue Normal
TCGA-BH-A1F8	90	female	stage iiib	T4b	M0	N2	Dead	Primary Tumor
TCGA-BH-A1F8	90	female	stage iiib	T4b	M0	N2	Dead	Solid Tissue Normal
TCGA-BH-A0C0	62	female	stage iia	T1c	M0	N1a	Alive	Primary Tumor
TCGA-BH-A0C0	62	female	stage iia	T1c	M0	N1a	Alive	Solid Tissue Normal
TCGA-A2-A3XU	35	female	stage iib	T2	M0	N1mi	Dead	Primary Tumor
TCGA-AR-A1AS	54	female	stage iib	T2	M0	N1	Alive	Primary Tumor
TCGA-A2-A0CX	52	female	stage iia	T2	M0	N0 (i-)	Alive	Primary Tumor
TCGA-A8-A091	61	female	stage iia	T2	M0	N0	Alive	Primary Tumor
TCGA-B6-A0WV	67	female	stage iib	T2	M0	N1b	Dead	Primary Tumor
TCGA-E2-A15M	66	female	stage iia	T2	M0	N0	Dead	Primary Tumor
TCGA-E2-A15M	66	female	stage iia	T2	M0	N0	Dead	Solid Tissue Normal
TCGA-AC-A5EI	88	female	stage ib	T1c	MX	N1mi	Alive	Primary Tumor
TCGA-A7-A5ZV	62	female	stage iia	T2	M0	N0	Alive	Primary Tumor
TCGA-BH-A0EB	69	female	stage ia	T1c	M0	N0 (i-)	Alive	Primary Tumor
TCGA-C8-A1HJ	53	female	stage iia	T2	M0	N0	Alive	Primary Tumor
TCGA-A8-A06X	77	female	stage iib	T3	M0	N0	Dead	Primary Tumor
TCGA-D8-A27P	64	female	stage ia	T1c	M0	N0	Alive	Primary Tumor
TCGA-AR-A24Q	49	female	stage iib	T3	M0	N0	Alive	Primary Tumor
TCGA-E2-A1LI	57	female	stage iib	T2	M0	N1	Alive	Primary Tumor
TCGA-E2-A1LI	57	female	stage iib	T2	M0	N1	Alive	Solid Tissue Normal
TCGA-D8-A1Y0	65	female	stage iiia	T1c	MX	N2a	Alive	Primary Tumor
TCGA-A1-A0SH	39	female	stage iia	T2	M0	N0 (i-)	Alive	Primary Tumor
TCGA-D8-A1XL	34	female	stage iib	T2	MX	N1a	Alive	Primary Tumor
TCGA-BH-A1F2	53	female	stage iiib	T4b	M0	N1b	Dead	Primary Tumor
TCGA-BH-A1F2	53	female	stage iiib	T4b	M0	N1b	Dead	Solid Tissue Normal
TCGA-B6-A1KC	67	female	stage iib	T2	M0	N1	Alive	Primary Tumor
TCGA-B6-A1KC	67	female	stage iib	T2	M0	N1	Alive	Primary Tumor
TCGA-C8-A26W	58	female	stage iib	T2	M0	N1	Alive	Primary Tumor
TCGA-A2-A3XY	49	female	stage iib	T2	M0	N1a	Dead	Primary Tumor
TCGA-E2-A15K	58	female	stage iib	T2	M0	N1a	Alive	Primary Tumor
TCGA-E2-A15K	58	female	stage iib	T2	M0	N1a	Alive	Metastatic
TCGA-E2-A15K	58	female	stage iib	T2	M0	N1a	Alive	Solid Tissue Normal
TCGA-A1-A0SI	52	female	stage iib	T2	M0	N1a	Alive	Primary Tumor
TCGA-E9-A1R2	51	female	stage iiic	T2	MX	N3	Alive	Primary Tumor
TCGA-C8-A1HG	50	female	stage iia	T2	M0	N0	Alive	Primary Tumor
TCGA-AO-A0JF	68	female	stage iia	T1c	M0	N1a	Alive	Primary Tumor
TCGA-A8-A07F	65	female	stage iib	T2	M0	N1a	Alive	Primary Tumor
TCGA-AR-A0U0	73	female	stage iib	T2	M0	N1	Alive	Primary Tumor
TCGA-A2-A0ES	52	female	stage iia	T2	M0	N0 (i-)	Alive	Primary Tumor
TCGA-EW-A1PF	50	female	stage ia	T1c	M0	N0	Alive	Primary Tumor
TCGA-AR-A1AV	68	male	stage iib	T2	M0	N1	Alive	Primary Tumor
TCGA-LL-A5YN	46	female	stage iia	T2	M0	N0 (i-)	Alive	Primary Tumor
TCGA-OL-A5RY	52	female	stage iia	T1c	MX	N1	Alive	Primary Tumor
TCGA-A8-A0A6	64	female	stage iiic	T2	M0	N3a	Alive	Primary Tumor
TCGA-BH-A2L8	45	female	stage iia	T2	M0	N0 (i-)	Alive	Primary Tumor
TCGA-A8-A076	66	female	stage iia	T2	M0	N0	Alive	Primary Tumor
TCGA-BH-A0BQ	39	female	stage i	T1c	M0	N0	Alive	Primary Tumor
TCGA-BH-A0BQ	39	female	stage i	T1c	M0	N0	Alive	Solid Tissue Normal
TCGA-E9-A24A	69	female	stage iia	T1c	M0	N1	Alive	Primary Tumor
TCGA-Z7-A8R6	46	female	stage i	T1c	M0	N0	Alive	Primary Tumor
TCGA-E9-A1NI	51	female	stage iia	T2	M0	N0	Alive	Primary Tumor
TCGA-BH-A5IZ	51	female	stage iib	T2	cM0 (i+)	N1a	Alive	Primary Tumor
TCGA-BH-A5IZ	51	female	stage iib	T2	cM0 (i+)	N1a	Alive	Solid Tissue Normal
TCGA-BH-A0HB	55	female	stage ia	T1c	M0	N0 (i-)	Alive	Primary Tumor
TCGA-AO-A0JE	53	female	stage iiia	T2	M0	N2a	Alive	Primary Tumor
TCGA-AN-A0AL	41	female	stage iiib	T4	M0	N0	Alive	Primary Tumor
TCGA-BH-A0DZ	43	female	stage iib	T2	M0	N1a	Alive	Primary Tumor
TCGA-BH-A0DZ	43	female	stage iib	T2	M0	N1a	Alive	Solid Tissue Normal
TCGA-B6-A0IQ	40	female	stage iiia	T3	M0	N1b	Alive	Primary Tumor
TCGA-AC-A2QJ	48	female	stage iiib	T4b	M0	N0	Dead	Primary Tumor
TCGA-AC-A2QJ	48	female	stage iiib	T4b	M0	N0	Dead	Solid Tissue Normal
TCGA-A8-A09W	70	female	stage iiib	T2	M0	N3	Alive	Primary Tumor
TCGA-AR-A2LL	70	female	stage iib	T3	M0	N0	Alive	Primary Tumor
TCGA-BH-A18T	70	female	stage iia	T2	M0	N0	Dead	Primary Tumor
TCGA-BH-A18T	70	female	stage iia	T2	M0	N0	Dead	Solid Tissue Normal
TCGA-LD-A7W6	54	female	stage iib	T2	M0	N1a	Alive	Primary Tumor
TCGA-D8-A73X	53	female	stage iia	T2	M0	N0	Alive	Primary Tumor
TCGA-A8-A08B	52	female	stage iia	T2	M0	N0	Alive	Primary Tumor
TCGA-AR-A24T	46	female	stage iiic	T3	M0	N3	Alive	Primary Tumor
TCGA-AO-A12B	63	female	stage iia	T2	M0	N0 (i-)	Alive	Primary Tumor
TCGA-BH-A18P	60	female	stage i	T1	M0	N0	Dead	Primary Tumor
TCGA-BH-A18P	60	female	stage i	T1	M0	N0	Dead	Solid Tissue Normal
TCGA-C8-A12V	55	female	stage iia	T2	M0	N0	Alive	Primary Tumor
TCGA-Z7-A8R5	61	female	stage iiia	T3	MX	N1a	Alive	Primary Tumor
TCGA-E9-A1NH	71	female	stage iib	T2	M0	N1	Alive	Primary Tumor
TCGA-E9-A1NH	71	female	stage iib	T2	M0	N1	Alive	Solid Tissue Normal
TCGA-A2-A1FW	62	female	stage iiia	T3	M0	N2a	Alive	Primary Tumor
TCGA-B6-A0RN	60	female	stage ia	T1c	M0	N0 (i-)	Alive	Primary Tumor
TCGA-A2-A1G4	71	female	stage iiia	T3	M0	N1a	Alive	Primary Tumor
TCGA-OL-A5RX	51	female	stage ia	T1c	MX	N0	Alive	Primary Tumor
TCGA-AO-A0J9	61	female	stage iiic	T2	M0	N3	Alive	Primary Tumor
TCGA-BH-A18H	63	female	stage ia	T1b	M0	N0	Alive	Primary Tumor
TCGA-A2-A0CW	67	female	stage iib	T2	M0	N1a	Alive	Primary Tumor
TCGA-A2-A0D2	45	female	stage iia	T2	M0	N0 (i+)	Alive	Primary Tumor
TCGA-E9-A1NG	62	female	stage iia	T2	M0	N0	Dead	Primary Tumor
TCGA-E9-A1NG	62	female	stage iia	T2	M0	N0	Dead	Solid Tissue Normal
TCGA-AR-A24L	26	female	stage iib	T2	M0	N1	Dead	Primary Tumor
TCGA-D8-A1XR	56	female	stage iib	T2	M0	N1a	Alive	Primary Tumor
TCGA-A2-A0EY	62	female	stage iib	T2	M0	N1a	Alive	Primary Tumor
TCGA-E9-A1R5	63	female	stage ia	T1c	M0	N0	Alive	Primary Tumor
TCGA-AC-A5EH	76	female	stage iib	T2	MX	N1mi	Alive	Primary Tumor
TCGA-BH-A0EI	51	female	stage iia	T1c	M0	N1a	Alive	Primary Tumor
TCGA-EW-A2FS	41	female	stage iib	T2	MX	N1mi	Alive	Primary Tumor
TCGA-A2-A04U	47	female	stage iia	T2	M0	N0 (i+)	Alive	Primary Tumor
TCGA-JL-A3YW	49	female	stage iib	T2	M0	N1	Alive	Primary Tumor
TCGA-E9-A1R0	58	female	stage iia	T1c	M0	N1	Alive	Primary Tumor
TCGA-C8-A274	63	female	stage iia	T2	M0	N0	Alive	Primary Tumor
TCGA-A7-A4SD	52	female	stage iia	T2	M0	N0	Alive	Primary Tumor
TCGA-A7-A4SD	52	female	stage iia	T2	M0	N0	Alive	Solid Tissue Normal
TCGA-A7-A13G	79	female	stage iia	T2	MX	N0	Alive	Primary Tumor
TCGA-A7-A13G	79	female	stage iia	T2	MX	N0	Alive	Primary Tumor
TCGA-A7-A13G	79	female	stage iia	T2	MX	N0	Alive	Solid Tissue Normal
TCGA-LL-A5YM	88	female	stage iiib	T4b	M0	NX	Alive	Primary Tumor
TCGA-OL-A5RZ	57	female	stage ia	T1b	MX	N0	Alive	Primary Tumor
TCGA-A2-A3KD	47	female	stage iiia	T3	M0	N1mi	Alive	Primary Tumor
TCGA-D8-A1JJ	54	female	stage iia	T2	M0	N0	Alive	Primary Tumor
TCGA-C8-A26X	58	female	stage iia	T1	M0	N1	Alive	Primary Tumor
TCGA-BH-A1F6	51	female	not reported	T4d	MX	N2a	Dead	Primary Tumor
TCGA-BH-A1F6	51	female	not reported	T4d	MX	N2a	Dead	Solid Tissue Normal
TCGA-LL-A5YL	64	female	stage iib	T2	MX	N1a	Alive	Primary Tumor
TCGA-A8-A07P	68	female	stage iib	T2	M0	N1	Alive	Primary Tumor
TCGA-AR-A0TW	50	female	stage iiia	T3	M0	N1	Alive	Primary Tumor
TCGA-EW-A2FV	39	female	stage iiic	T3	MX	N3a	Alive	Primary Tumor
TCGA-A8-A08G	41	female	stage iia	T2	M0	N0	Alive	Primary Tumor
TCGA-A2-A0CL	37	female	stage iiia	T3	M0	N2a	Alive	Primary Tumor
TCGA-WT-AB44	77	female	stage ia	T1c	MX	N0 (i-)	Alive	Primary Tumor
TCGA-AC-A3W7	66	female	stage iib	T2	MX	N1a	Alive	Primary Tumor
TCGA-BH-A0EE	68	female	stage iib	T3	M0	N0 (i-)	Alive	Primary Tumor
TCGA-E2-A155	58	female	stage iib	T2	M0	N1a	Alive	Primary Tumor
TCGA-E2-A15S	34	female	stage iib	T2	M0	N1	Alive	Primary Tumor
TCGA-BH-A1EN	78	female	stage iia	T2	M0	NX	Dead	Primary Tumor
TCGA-BH-A1EN	78	female	stage iia	T2	M0	NX	Dead	Solid Tissue Normal
TCGA-BH-A1FE	31	female	stage iib	T2	M0	N1	Dead	Primary Tumor
TCGA-BH-A1FE	31	female	stage iib	T2	M0	N1	Dead	Metastatic
TCGA-BH-A1FE	31	female	stage iib	T2	M0	N1	Dead	Solid Tissue Normal
TCGA-A2-A4RY	46	female	stage iiic	T3	M0	N3a	Alive	Primary Tumor
TCGA-C8-A1HM	74	female	stage iia	T2	M0	N0	Alive	Primary Tumor
TCGA-AC-A7VB	51	female	stage iia	T1c	MX	N1a	Alive	Primary Tumor
TCGA-E2-A15C	61	female	stage i	T1c	M0	N0	Alive	Primary Tumor
TCGA-E9-A22D	38	female	stage iia	T2	M0	N0	Alive	Primary Tumor
TCGA-AR-A0U4	54	female	stage iia	T2	M0	N0	Alive	Primary Tumor
TCGA-A8-A079	69	female	stage iiib	T4b	M0	N3	Alive	Primary Tumor
TCGA-A8-A07W	76	female	stage iv	T2	M1	NX	Alive	Primary Tumor
TCGA-D8-A1XS	48	male	stage iiic	T2	M0	N3a	Alive	Primary Tumor
TCGA-E2-A1IN	60	female	stage i	T1c	M0	N0	Alive	Primary Tumor
TCGA-B6-A0RO	71	female	stage iiib	T4	M0	N1a	Alive	Primary Tumor
TCGA-AO-A0JJ	54	female	stage iib	T2	M0	N1a	Alive	Primary Tumor
TCGA-AR-A5QQ	68	female	stage iiia	T3	M0	N1	Dead	Primary Tumor
TCGA-A2-A04W	50	female	stage iib	T2	M0	N1mi	Alive	Primary Tumor
TCGA-A8-A086	59	female	stage iia	T1c	M0	N1a	Alive	Primary Tumor
TCGA-BH-A28O	50	female	stage iiic	T3a	M0	N3	Alive	Primary Tumor
TCGA-AC-A3HN	87	female	stage iib	T2	MX	N1a	Alive	Primary Tumor
TCGA-OL-A6VQ	49	female	stage iia	T2	MX	N0	Alive	Primary Tumor
TCGA-E2-A572	72	female	stage iiia	T2	M0	N2	Alive	Primary Tumor
TCGA-B6-A0WW	58	female	stage x	T2	MX	N1b	Dead	Primary Tumor
TCGA-E9-A244	54	female	stage iia	T2	M0	N0 (i-)	Alive	Primary Tumor
TCGA-AN-A0FF	32	female	stage ia	T1b	M0	N0	Alive	Primary Tumor
TCGA-D8-A1XM	57	female	stage ia	T1c	M0	N0	Alive	Primary Tumor
TCGA-GM-A2DO	54	female	stage i	T1c	M0	N0 (i-)	Alive	Primary Tumor
TCGA-B6-A0I1	73	female	stage iia	T2	M0	N0	Dead	Primary Tumor
TCGA-BH-A18F	50	female	stage iia	T2	M0	N0	Alive	Primary Tumor
TCGA-BH-A18F	50	female	stage iia	T2	M0	N0	Alive	Solid Tissue Normal
TCGA-AO-A12H	69	female	stage iia	T2	M0	N0 (i-)	Alive	Primary Tumor
TCGA-AC-A3BB	46	female	stage iiia	T3	MX	N2a	Alive	Primary Tumor
TCGA-D8-A4Z1	68	female	stage ia	T1c	M0	N0	Alive	Primary Tumor
TCGA-OL-A66O	39	female	stage iib	T2	MX	N1a	Alive	Primary Tumor
TCGA-A8-A09C	69	female	stage x	T2	MX	N0	Alive	Primary Tumor
TCGA-BH-A1FR	73	female	stage iiib	T4b	M0	N1a	Dead	Primary Tumor
TCGA-BH-A1FR	73	female	stage iiib	T4b	M0	N1a	Dead	Solid Tissue Normal
TCGA-AO-A03R	57	female	stage iib	T2	M0	N1a	Alive	Primary Tumor
TCGA-EW-A1OW	58	female	stage iia	T2	MX	N0	Alive	Primary Tumor
TCGA-AO-A0J6	61	female	stage iia	T2	M0	N0 (i-)	Alive	Primary Tumor
TCGA-A7-A0CG	78	female	stage iia	T2	M0	N0 (i-)	Alive	Primary Tumor
TCGA-A2-A04Q	48	female	stage ia	T1	M0	N0 (i-)	Alive	Primary Tumor
TCGA-BH-A18V	48	female	stage iib	T2	M0	N1b	Dead	Primary Tumor
TCGA-BH-A18V	48	female	stage iib	T2	M0	N1b	Dead	Metastatic
TCGA-BH-A18V	48	female	stage iib	T2	M0	N1b	Dead	Solid Tissue Normal
TCGA-AC-A23E	50	female	stage iib	T2	MX	N1	Alive	Primary Tumor
TCGA-OL-A6VR	48	female	stage ia	T1b	MX	N0	Alive	Primary Tumor
TCGA-D8-A1Y2	71	female	stage iia	T2	MX	N0	Alive	Primary Tumor
TCGA-AO-A12F	36	female	stage iia	T2	M0	N0 (i-)	Alive	Primary Tumor
TCGA-E2-A570	47	female	stage ib	T1c	M0	N1mi	Alive	Primary Tumor
TCGA-AC-A2B8	84	female	stage iib	T3	M0	N0 (i-)	Alive	Primary Tumor
TCGA-AR-A24N	54	female	stage i	T1	M0	N0	Alive	Primary Tumor
TCGA-A2-A4S0	77	female	stage iia	T2	M0	N0	Alive	Primary Tumor
TCGA-BH-A0C3	47	female	stage i	T1c	M0	N0	Alive	Primary Tumor
TCGA-BH-A0C3	47	female	stage i	T1c	M0	N0	Alive	Solid Tissue Normal
TCGA-A7-A26G	50	female	stage iia	T2	M0	N0 (i+)	Alive	Primary Tumor
TCGA-E2-A1IE	61	female	stage iib	T2	M0	N1	Alive	Primary Tumor
TCGA-GM-A2DN	58	female	stage iia	T2	M0	N0 (i-)	Alive	Primary Tumor
TCGA-A2-A04P	36	female	stage iiic	T2	M0	N3c	Dead	Primary Tumor
TCGA-GM-A2D9	69	female	stage i	T1c	M0	N0 (i-)	Dead	Primary Tumor
TCGA-GM-A2D9	69	female	stage i	T1c	M0	N0 (i-)	Dead	Solid Tissue Normal
TCGA-AC-A2FG	79	female	stage iib	T2	MX	N1a	Alive	Primary Tumor
TCGA-AC-A2FG	79	female	stage iib	T2	MX	N1a	Alive	Solid Tissue Normal
TCGA-BH-A6R9	61	female	stage iia	T2	M0	N0	Alive	Primary Tumor
TCGA-BH-A18K	46	female	stage i	T1	M0	N0	Dead	Primary Tumor
TCGA-BH-A18K	46	female	stage i	T1	M0	N0	Dead	Solid Tissue Normal
TCGA-B6-A401	47	female	stage iia	T1c	M0	N1a	Alive	Primary Tumor
TCGA-E2-A1LH	59	female	stage i	T1c	M0	N0	Alive	Primary Tumor
TCGA-E2-A1LH	59	female	stage i	T1c	M0	N0	Alive	Solid Tissue Normal
TCGA-BH-A0BP	76	female	stage i	T1c	M0	N0	Dead	Primary Tumor
TCGA-AO-A12D	43	female	stage iia	T1c	M0	N1a	Alive	Primary Tumor
TCGA-C8-A27B	48	female	stage iib	T3	M0	N0	Alive	Primary Tumor
TCGA-BH-A0AV	52	female	stage i	T1c	M0	N0	Alive	Primary Tumor
TCGA-EW-A1IY	38	female	stage i	T1c	MX	N0	Alive	Primary Tumor
TCGA-AR-A5QN	68	female	stage iiic	T2	M0	N3	Alive	Primary Tumor
TCGA-AN-A0FS	55	female	stage ia	T1c	M0	N0	Alive	Primary Tumor
TCGA-AN-A0FY	55	female	stage ia	T1c	M0	N0	Alive	Primary Tumor
TCGA-E9-A1N4	41	female	stage iiia	T2	M0	N2	Alive	Primary Tumor
TCGA-E9-A1N4	41	female	stage iiia	T2	M0	N2	Alive	Solid Tissue Normal
TCGA-E2-A14Y	35	female	stage iia	T2	M0	N0	Alive	Primary Tumor
TCGA-E2-A14Y	35	female	stage iia	T2	M0	N0	Alive	Solid Tissue Normal
TCGA-AO-A128	61	female	stage iia	T2	M0	N0 (i-)	Alive	Primary Tumor
TCGA-A2-A25A	44	female	stage iia	T2	M0	N0 (i-)	Alive	Primary Tumor
TCGA-A2-A0YJ	39	female	stage iiia	T3	M0	N2a	Alive	Primary Tumor
TCGA-A2-A0SY	62	female	stage iiia	T3	M0	N1	Alive	Primary Tumor
TCGA-A8-A075	42	female	stage iib	T2	M0	N1a	Alive	Primary Tumor
TCGA-PL-A8LV	54	female	stage iiib	T4	M0	N0	Alive	Primary Tumor
TCGA-A2-A4RX	67	female	stage iia	T2	M0	N0	Alive	Primary Tumor
TCGA-AC-A3YI	74	female	stage iiic	T1c	MX	N3a	Alive	Primary Tumor
TCGA-A2-A1FX	61	female	stage iiia	T3	M0	N2a	Alive	Primary Tumor
TCGA-D8-A27M	59	female	stage ia	T1c	M0	N0	Alive	Primary Tumor
TCGA-A2-A0EW	53	female	stage iiic	T1b	M0	N3a	Dead	Primary Tumor
TCGA-D8-A1XW	53	female	stage iia	T2	M0	N0	Alive	Primary Tumor
TCGA-BH-A5J0	63	female	stage ia	T1c	M0	N0	Alive	Primary Tumor
TCGA-A2-A0SV	63	female	stage iv	T2	M1	N2a	Dead	Primary Tumor
TCGA-E2-A9RU	90	female	stage iiic	T2	MX	N3a	Alive	Primary Tumor
TCGA-BH-A0W5	77	female	stage iia	T1c	M0	N1a	Alive	Primary Tumor
TCGA-D8-A141	40	female	not reported	T1c	M0	N1	Alive	Primary Tumor
TCGA-E9-A22G	47	female	stage iia	T2	M0	N0	Alive	Primary Tumor
TCGA-A7-A3IY	71	female	stage i	T1c	M0	N0	Alive	Primary Tumor
TCGA-E2-A15A	45	female	stage iiic	T2	M0	N3a	Alive	Primary Tumor
TCGA-E2-A15A	45	female	stage iiic	T2	M0	N3a	Alive	Metastatic
TCGA-A2-A0ET	58	female	stage iiia	T2	M0	N2a	Alive	Primary Tumor
TCGA-OL-A66H	74	female	stage ib	T1c	MX	N1mi	Alive	Primary Tumor
TCGA-E2-A1B6	44	female	stage iia	T2	M0	N0	Alive	Primary Tumor
TCGA-A8-A08F	59	female	stage iiic	T2	M0	N3a	Alive	Primary Tumor
TCGA-A8-A09V	51	female	stage iia	T2	M0	N0	Alive	Primary Tumor
TCGA-BH-A0DI	63	female	stage iib	T2	M0	N1a	Alive	Primary Tumor
TCGA-BH-A0DI	63	female	stage iib	T2	M0	N1a	Alive	Solid Tissue Normal
TCGA-A8-A09X	62	female	stage iiic	T2	M0	N3a	Dead	Primary Tumor
TCGA-B6-A0RT	39	female	stage iiia	T3	M0	N1	Alive	Primary Tumor
TCGA-A7-A3J0	62	female	stage iia	T2	M0	N0	Alive	Primary Tumor
TCGA-AR-A2LO	46	female	stage iib	T2	M0	N1	Alive	Primary Tumor
TCGA-E2-A1II	51	female	stage i	T1c	M0	N0	Alive	Primary Tumor
TCGA-E2-A1II	51	female	stage i	T1c	M0	N0	Alive	Solid Tissue Normal
TCGA-HN-A2NL	56	female	stage iia	T2	M0	N0	Alive	Primary Tumor
TCGA-BH-A0E7	79	female	stage iib	T2	M0	N1a	Alive	Primary Tumor
TCGA-D8-A1JM	59	female	stage iib	T2	M0	N1a	Alive	Primary Tumor
TCGA-BH-A0C1	61	female	stage iiia	T3	M0	N2a	Dead	Primary Tumor
TCGA-BH-A0C1	61	female	stage iiia	T3	M0	N2a	Dead	Primary Tumor
TCGA-AC-A2FF	40	female	stage iib	T2	MX	N1	Alive	Primary Tumor
TCGA-AC-A2FF	40	female	stage iib	T2	MX	N1	Alive	Solid Tissue Normal
TCGA-C8-A3M7	60	female	stage iiib	T4b	M0	N0	Dead	Primary Tumor
TCGA-C8-A138	54	female	stage iiia	T2	M0	N2	Alive	Primary Tumor
TCGA-BH-A1FN	34	female	stage iia	T2	M0	N0	Dead	Primary Tumor
TCGA-BH-A1FN	34	female	stage iia	T2	M0	N0	Dead	Solid Tissue Normal
TCGA-HN-A2OB	45	female	stage iib	T2	M0	N1	Dead	Primary Tumor
TCGA-E9-A249	45	female	stage iia	T2	M0	N0 (i-)	Alive	Primary Tumor
TCGA-LD-A9QF	73	female	stage ia	T1c	M0	N0	Alive	Primary Tumor
TCGA-B6-A0X1	48	female	not reported	T2	M1	N1	Dead	Primary Tumor
TCGA-E2-A107	54	female	stage iiia	T3	M0	N2a	Alive	Primary Tumor
TCGA-AQ-A7U7	55	female	stage iiia	T2	M0	N2a	Dead	Primary Tumor
TCGA-A8-A094	75	female	stage iia	T2	M0	N0	Alive	Primary Tumor
TCGA-A2-A04N	66	female	stage ia	T1c	M0	N0 (i-)	Alive	Primary Tumor
TCGA-AR-A0TV	66	female	stage iia	T2	M0	N0	Alive	Primary Tumor
TCGA-EW-A1P3	48	female	stage iia	T2	MX	N0	Alive	Primary Tumor
TCGA-BH-A0H3	46	female	stage i	T1c	M0	N0	Alive	Primary Tumor
TCGA-BH-A0H3	46	female	stage i	T1c	M0	N0	Alive	Solid Tissue Normal
TCGA-A7-A26J	49	female	stage iia	T2	M0	N0	Alive	Primary Tumor
TCGA-A7-A26J	49	female	stage iia	T2	M0	N0	Alive	Primary Tumor
TCGA-A2-A0D0	60	female	stage iia	T2	M0	N0 (i-)	Alive	Primary Tumor
TCGA-A2-A0EO	54	female	stage ia	T1	M0	N0 (i-)	Alive	Primary Tumor
TCGA-C8-A12T	43	female	stage iia	T2	M0	N0	Alive	Primary Tumor
TCGA-PL-A8LY	30	female	stage iib	T3	M0	N0	Alive	Primary Tumor
TCGA-BH-A1FB	60	female	stage iib	T2	M0	N1b	Dead	Primary Tumor
TCGA-BH-A1FB	60	female	stage iib	T2	M0	N1b	Dead	Solid Tissue Normal
TCGA-A2-A0CV	41	female	stage iib	T2	M0	N1a	Alive	Primary Tumor
TCGA-A2-A4S1	66	female	stage iia	T2	M0	N0	Alive	Primary Tumor
TCGA-3C-AAAU	55	female	stage x	TX	MX	NX	Alive	Primary Tumor
TCGA-AC-A6IV	47	female	stage iib	T2	MX	N1	Alive	Primary Tumor
TCGA-BH-A0HK	81	female	stage iib	T2	M0	N1	Alive	Primary Tumor
TCGA-BH-A0HK	81	female	stage iib	T2	M0	N1	Alive	Solid Tissue Normal
TCGA-A8-A09E	73	female	stage iiib	T4b	M0	N1a	Alive	Primary Tumor
TCGA-PL-A8LX	35	female	stage iv	T4	M1	N1a	Alive	Primary Tumor
TCGA-B6-A0IK	63	female	stage iiib	T4	M0	N1	Dead	Primary Tumor
TCGA-LL-A440	61	female	stage ia	T1c	MX	N0 (i-)	Alive	Primary Tumor
TCGA-D8-A3Z5	54	female	stage iiic	T2	M0	N3a	Alive	Primary Tumor
TCGA-AO-A03O	69	female	stage iia	T2	M0	N0 (i-)	Dead	Primary Tumor
TCGA-AO-A1KQ	84	male	stage iiib	T4	M0	N1	Alive	Primary Tumor
TCGA-B6-A408	55	female	stage iiic	T2	M0	N3a	Alive	Primary Tumor
TCGA-A8-A082	58	female	stage iib	T2	M0	N1a	Alive	Primary Tumor
TCGA-A7-A26F	55	female	stage ia	T1	M0	N0	Alive	Primary Tumor
TCGA-A7-A26F	55	female	stage ia	T1	M0	N0	Alive	Primary Tumor
TCGA-A1-A0SM	77	male	stage iia	T2	M0	N0 (i-)	Alive	Primary Tumor
TCGA-BH-A0B9	44	female	stage ia	T1c	M0	N0 (i-)	Alive	Primary Tumor
TCGA-S3-AA11	67	female	stage iia	T2	M0	N0	Alive	Primary Tumor
TCGA-E9-A247	59	female	stage ia	T1c	M0	N0 (i-)	Alive	Primary Tumor
TCGA-AO-A1KP	77	female	stage iia	T1	M0	N1	Alive	Primary Tumor
TCGA-EW-A1P5	77	female	stage iib	T2	M0	N1a	Alive	Primary Tumor
TCGA-LL-A7T0	70	female	stage iib	T2	M0	N1a	Alive	Primary Tumor
TCGA-E2-A153	51	female	stage iib	T2	M0	N1a	Alive	Primary Tumor
TCGA-E2-A153	51	female	stage iib	T2	M0	N1a	Alive	Solid Tissue Normal
TCGA-E9-A1RC	56	female	stage iiic	T4b	M0	N3	Alive	Primary Tumor
TCGA-E9-A1RC	56	female	stage iiic	T4b	M0	N3	Alive	Solid Tissue Normal
TCGA-E2-A576	69	female	stage ia	T1c	MX	N0	Alive	Primary Tumor
TCGA-AO-A0JM	40	female	stage iib	T2	M0	N1	Alive	Primary Tumor
TCGA-LL-A6FP	90	female	stage iia	T2	MX	NX	Alive	Primary Tumor
TCGA-E9-A245	47	female	stage iib	T2	M0	N1	Dead	Primary Tumor
TCGA-BH-A1EW	38	female	stage iia	T2	M0	N1b	Dead	Primary Tumor
TCGA-BH-A1EW	38	female	stage iia	T2	M0	N1b	Dead	Solid Tissue Normal
TCGA-E2-A10A	41	female	stage iib	T3	M0	N0 (i-)	Alive	Primary Tumor
TCGA-E2-A14T	52	female	stage iia	T2	M0	N0	Alive	Primary Tumor
TCGA-A2-A3XX	49	female	stage iia	T2	M0	N0	Dead	Primary Tumor
TCGA-AO-A0JC	64	female	stage iia	T2	M0	N0 (i-)	Alive	Primary Tumor
TCGA-E2-A15H	38	female	stage iia	T1c	M0	N1mi	Alive	Primary Tumor
TCGA-AO-A124	38	female	stage iia	T2	M0	N0 (i-)	Alive	Primary Tumor
TCGA-BH-A202	60	female	stage ii	T2	M0	N0	Alive	Primary Tumor
TCGA-AR-A1AQ	49	female	stage iia	T2	M0	N0	Alive	Primary Tumor
TCGA-B6-A0RI	44	female	stage iiib	T4b	M0	N1b	Alive	Primary Tumor
TCGA-LL-A73Y	67	female	stage ia	T1c	MX	N0	Alive	Primary Tumor
TCGA-EW-A6SC	60	female	stage iia	T2	M0	N0	Alive	Primary Tumor
TCGA-AR-A1AP	80	female	stage i	T1	M0	N0	Alive	Primary Tumor
TCGA-B6-A0IP	74	female	stage ia	T1c	M0	N0 (i-)	Dead	Primary Tumor
TCGA-E2-A15P	61	female	stage ia	T1c	M0	N0	Alive	Primary Tumor
TCGA-A1-A0SK	54	female	stage iia	T2	M0	N0 (i-)	Dead	Primary Tumor
TCGA-A8-A08H	66	female	stage iia	T2	M0	N0	Alive	Primary Tumor
TCGA-D8-A1XC	85	female	stage iiib	T4b	M0	N1a	Dead	Primary Tumor
TCGA-AR-A1AR	50	female	stage iiia	T1	M0	N2	Dead	Primary Tumor
TCGA-LL-A6FQ	77	female	stage iiia	T2	MX	N2a	Alive	Primary Tumor
TCGA-EW-A1P4	43	female	stage iia	T2	M0	N0 (i-)	Alive	Primary Tumor
TCGA-BH-A0HY	60	female	stage i	T1c	M0	N0	Alive	Primary Tumor
TCGA-EW-A1PD	61	male	stage iia	T1c	M0	N1a	Alive	Primary Tumor
TCGA-BH-A8G0	54	female	stage iib	T2	M0	N1a	Alive	Primary Tumor
TCGA-AR-A0U3	59	female	stage iib	T2	M0	N1	Alive	Primary Tumor
TCGA-BH-A42V	41	female	stage ib	T1c	M0	N1mi	Alive	Primary Tumor
TCGA-C8-A1HN	56	female	stage iia	T2	M0	N0	Alive	Primary Tumor
TCGA-AO-A1KR	51	female	stage iia	T2	M0	N0	Alive	Primary Tumor
TCGA-A8-A07J	35	female	stage iib	T2	M0	N1a	Alive	Primary Tumor
TCGA-BH-A0HW	62	female	stage ia	T1c	M0	N0 (i-)	Alive	Primary Tumor
TCGA-A2-A0YI	62	female	stage i	T1c	M0	N0 (i+)	Alive	Primary Tumor
TCGA-E9-A248	51	female	stage iia	T2	M0	N0 (i-)	Alive	Primary Tumor
TCGA-A7-A2KD	53	female	stage iiia	T2	MX	N2a	Alive	Primary Tumor
TCGA-AC-A8OP	72	female	stage ia	T1c	MX	N0 (i-)	Alive	Primary Tumor
TCGA-D8-A1J8	77	female	stage iib	T2	M0	N1a	Alive	Primary Tumor
TCGA-AN-A0FD	71	female	stage iia	T2	M0	N0	Alive	Primary Tumor
TCGA-E2-A106	34	female	stage ib	T1c	M0	N1mi	Alive	Primary Tumor
TCGA-GM-A5PV	63	female	stage iib	T2	M0	N1a	Alive	Primary Tumor
TCGA-AO-A0J2	41	female	stage ia	T1c	M0	N0 (i-)	Alive	Primary Tumor
TCGA-BH-A203	78	female	stage iib	T2	M0	N1b	Dead	Primary Tumor
TCGA-BH-A203	78	female	stage iib	T2	M0	N1b	Dead	Solid Tissue Normal
TCGA-E9-A226	45	female	stage iiia	T2	M0	N2	Dead	Primary Tumor
TCGA-A8-A08C	65	female	stage iia	T2	M0	N0	Alive	Primary Tumor
TCGA-BH-A0DL	64	female	stage iia	T2	M0	N0	Alive	Primary Tumor
TCGA-BH-A0DL	64	female	stage iia	T2	M0	N0	Alive	Solid Tissue Normal
TCGA-A2-A1G6	50	female	stage iiia	T2	M0	N2a	Alive	Primary Tumor
TCGA-B6-A0RU	40	female	stage ia	T1c	M0	N0 (i-)	Alive	Primary Tumor
TCGA-EW-A2FR	59	female	stage iiic	T1b	MX	N3a	Alive	Primary Tumor
TCGA-AO-A125	72	female	stage iia	T2	M0	N0 (i-)	Alive	Primary Tumor
TCGA-B6-A3ZX	50	female	stage iv	T3	M1	N1	Dead	Primary Tumor
TCGA-EW-A1OY	63	female	stage iia	T2	MX	N0	Alive	Primary Tumor
TCGA-BH-A0BM	54	female	stage iib	T2	M0	N1a	Alive	Primary Tumor
TCGA-BH-A0BM	54	female	stage iib	T2	M0	N1a	Alive	Solid Tissue Normal
TCGA-E9-A5FL	65	female	stage iib	T3	M0	N0	Alive	Primary Tumor
TCGA-BH-A0C7	48	female	stage iib	T2	M0	N1mi	Alive	Primary Tumor
TCGA-BH-A0C7	48	female	stage iib	T2	M0	N1mi	Alive	Primary Tumor
TCGA-B6-A0I6	49	female	stage iia	T1c	M0	N1	Dead	Primary Tumor
TCGA-A2-A3XZ	46	female	stage i	T1c	M0	N0	Alive	Primary Tumor
TCGA-AC-A3QQ	54	female	stage ia	T1c	MX	N0 (i-)	Alive	Primary Tumor
TCGA-AC-A3QQ	54	female	stage ia	T1c	MX	N0 (i-)	Alive	Primary Tumor
TCGA-E2-A105	79	female	stage iia	T2	M0	N0 (i-)	Alive	Primary Tumor
TCGA-BH-A1F5	62	female	stage iia	T1c	M0	N1a	Dead	Primary Tumor
TCGA-BH-A1F5	62	female	stage iia	T1c	M0	N1a	Dead	Solid Tissue Normal
TCGA-D8-A73U	88	female	stage iia	T2	M0	N0	Alive	Primary Tumor
TCGA-D8-A145	80	female	stage iia	T1c	M0	N1a	Alive	Primary Tumor
TCGA-AR-A0U2	47	female	stage iiia	T2	M0	N2	Dead	Primary Tumor
TCGA-D8-A1JH	56	female	stage ia	T1c	M0	N0	Alive	Primary Tumor
TCGA-E2-A14X	55	female	stage iiia	T2	M0	N2	Alive	Primary Tumor
TCGA-AQ-A54N	51	female	stage iia	T2	M0	N0	Alive	Primary Tumor
TCGA-D8-A1JI	54	female	stage iia	T1c	MX	N1a	Alive	Primary Tumor
TCGA-E2-A15G	76	female	stage iia	T2	M0	N0	Alive	Primary Tumor
TCGA-AC-A6IX	49	female	stage iiic	T2	MX	N3a	Alive	Primary Tumor
TCGA-AC-A6IX	49	female	stage iiic	T2	MX	N3a	Alive	Metastatic
TCGA-A2-A3XV	46	female	stage iia	T2	M0	N0	Alive	Primary Tumor
TCGA-BH-A1FD	68	female	stage i	T1c	M0	N0	Dead	Primary Tumor
TCGA-BH-A1FD	68	female	stage i	T1c	M0	N0	Dead	Solid Tissue Normal
TCGA-D8-A1JF	79	female	stage iiia	T1c	M0	N2a	Alive	Primary Tumor
TCGA-BH-A0W4	46	female	stage iia	T2	M0	N0 (i-)	Alive	Primary Tumor
TCGA-D8-A3Z6	56	female	stage iiic	T3	M0	N3a	Alive	Primary Tumor
TCGA-AR-A24K	46	female	stage iia	T2	M0	N0	Alive	Primary Tumor
TCGA-AN-A0FV	58	female	stage iia	T2	M0	N0	Alive	Primary Tumor
TCGA-A7-A0CD	66	female	stage i	T1	M0	N0	Alive	Primary Tumor
TCGA-E9-A1R6	63	female	stage iia	T2	M0	N0	Alive	Primary Tumor
TCGA-E9-A54Y	63	female	stage iiia	T2	M0	N2	Alive	Primary Tumor
TCGA-BH-A0DQ	42	female	stage iib	T2	M0	N1	Alive	Primary Tumor
TCGA-BH-A0DQ	42	female	stage iib	T2	M0	N1	Alive	Solid Tissue Normal
TCGA-D8-A1JA	60	female	not reported	T4b	M0	NX	Alive	Primary Tumor
TCGA-D8-A1XG	86	female	stage iiib	T4b	M0	N1a	Alive	Primary Tumor
TCGA-AC-A8OS	71	female	stage iia	T2	MX	N0 (i-)	Alive	Primary Tumor
TCGA-A8-A09K	68	female	stage iia	T1c	M0	N1	Alive	Primary Tumor
TCGA-A7-A3IZ	62	female	stage iia	T2	M0	N0 (i+)	Alive	Primary Tumor
TCGA-A7-A0D9	37	female	stage iia	T2	M0	N0 (i-)	Alive	Primary Tumor
TCGA-A7-A0D9	37	female	stage iia	T2	M0	N0 (i-)	Alive	Solid Tissue Normal
TCGA-A2-A25C	50	female	stage iib	T2	M0	N1a	Alive	Primary Tumor
TCGA-MS-A51U	44	female	stage iib	T2	M0	N1	Alive	Primary Tumor
TCGA-BH-A0BR	59	female	stage i	T1c	M0	N0	Alive	Primary Tumor
TCGA-E9-A228	58	female	stage iib	T2	M0	N1	Alive	Primary Tumor
TCGA-A8-A07C	57	female	stage iia	T2	M0	N0	Alive	Primary Tumor
TCGA-EW-A1IX	48	female	stage iia	T1b	MX	N1a	Alive	Primary Tumor
TCGA-EW-A3E8	60	female	stage iib	T3	MX	N0	Alive	Primary Tumor
TCGA-A8-A08L	89	female	stage iiia	T3	M0	N2a	Dead	Primary Tumor
TCGA-OL-A5S0	66	female	stage iib	T2	MX	N1a	Alive	Primary Tumor
TCGA-A7-A4SF	54	female	stage iia	T2	M0	N0	Alive	Primary Tumor
TCGA-B6-A0X4	62	female	stage iib	T2	M0	N1b	Dead	Primary Tumor
TCGA-E2-A3DX	43	female	stage iiic	T2	M0	N3	Alive	Primary Tumor
TCGA-A2-A04T	62	female	stage iia	T2	M0	N0 (i-)	Alive	Primary Tumor
TCGA-D8-A1Y3	61	female	stage iiia	T2	MX	N2a	Alive	Primary Tumor
TCGA-LQ-A4E4	73	female	stage iiia	T3	MX	N1a	Alive	Primary Tumor
TCGA-AQ-A0Y5	70	female	stage iiia	T2	MX	N2a	Dead	Primary Tumor
TCGA-B6-A0RG	26	female	stage iib	T3	M0	N0 (i-)	Alive	Primary Tumor
TCGA-A2-A1FV	74	female	stage iib	T3	M0	N0 (i+)	Alive	Primary Tumor
TCGA-BH-A0BG	73	female	stage i	T1	M0	N0	Alive	Primary Tumor
TCGA-A8-A09Q	83	female	stage iiib	T4b	M0	N2a	Alive	Primary Tumor
TCGA-E2-A15D	47	female	stage iia	T2	M0	N0	Alive	Primary Tumor
TCGA-OL-A66N	59	female	stage iiic	T3	MX	N3	Alive	Primary Tumor
TCGA-LL-A6FR	50	female	stage iia	T2	MX	N0 (i-)	Alive	Primary Tumor
TCGA-A2-A3XS	62	female	stage iiia	T1	M0	N2a	Dead	Primary Tumor
TCGA-D8-A143	51	female	stage iia	T2	M0	N0	Alive	Primary Tumor
TCGA-C8-A273	29	female	stage iib	T2	M0	N1	Alive	Primary Tumor
TCGA-AC-A62V	58	male	stage iv	T2	M1	N1a	Dead	Primary Tumor
TCGA-AO-A0J3	67	female	stage iib	T2	M0	N1b	Alive	Primary Tumor
TCGA-D8-A1XV	84	female	stage iia	T2	M0	N0	Alive	Primary Tumor
TCGA-A2-A25D	90	female	stage iiic	T2	M0	N3a	Alive	Primary Tumor
TCGA-AO-A1KS	69	female	stage iia	T2	M0	N0 (i-)	Alive	Primary Tumor
TCGA-AN-A04D	58	female	stage iib	T2	M0	N1	Alive	Primary Tumor
TCGA-AR-A0TX	64	female	stage iia	T1	M0	N1	Alive	Primary Tumor
TCGA-E2-A15J	51	female	stage i	T1c	M0	N0	Alive	Primary Tumor
TCGA-A8-A097	65	female	stage iib	T2	M0	N1	Alive	Primary Tumor
TCGA-GM-A3XG	46	female	stage iiia	T3	M0	N1a	Alive	Primary Tumor
TCGA-AQ-A1H2	84	female	stage iiia	T2	MX	N2a	Alive	Primary Tumor
TCGA-A8-A08Z	76	female	not reported	T4b	M0	N3a	Alive	Primary Tumor
TCGA-D8-A13Y	52	female	stage ia	T1c	M0	N0	Alive	Primary Tumor
TCGA-AN-A0FZ	45	female	stage iiia	T2	M0	N2	Alive	Primary Tumor
TCGA-E2-A109	64	female	stage iia	T2	M0	N0 (i-)	Alive	Primary Tumor
TCGA-A7-A6VY	48	female	stage iib	T2	M0	N1	Alive	Primary Tumor
TCGA-EW-A1PB	70	female	stage iiia	T3	MX	N1a	Alive	Primary Tumor
TCGA-E9-A2JS	72	female	stage iib	T2	M0	N1	Dead	Primary Tumor
TCGA-E9-A54X	85	female	stage ia	T1b	M0	N0 (i-)	Alive	Primary Tumor
TCGA-C8-A130	52	female	stage iiia	T3	M0	N2	Alive	Primary Tumor
TCGA-LL-A740	61	female	stage ia	T1c	MX	N0 (i-)	Alive	Primary Tumor
TCGA-AO-A1KT	78	female	stage iia	T1	M0	N1	Alive	Primary Tumor
TCGA-AO-A0JI	56	female	stage iia	T1c	M0	N1	Alive	Primary Tumor
TCGA-E9-A227	42	female	stage iib	T2	M0	N1	Alive	Primary Tumor
TCGA-AR-A0TT	53	female	stage iiia	T2	M0	N2	Alive	Primary Tumor
TCGA-A2-A0T4	62	female	stage iia	T2	M0	N0 (i-)	Alive	Primary Tumor
TCGA-A7-A0CH	79	female	stage iia	T2	M0	N0 (i-)	Alive	Primary Tumor
TCGA-A7-A0CH	79	female	stage iia	T2	M0	N0 (i-)	Alive	Solid Tissue Normal
TCGA-A8-A08T	64	female	stage iv	T2	M1	N1a	Dead	Primary Tumor
TCGA-A8-A08S	71	female	stage iia	T1c	M0	N1	Alive	Primary Tumor
TCGA-A7-A425	70	female	stage iiic	T3	MX	N3a	Alive	Primary Tumor
TCGA-D8-A27G	75	female	stage iia	T2	M0	N0	Alive	Primary Tumor
TCGA-A8-A06R	69	female	stage iib	T2	M0	N1a	Alive	Primary Tumor
TCGA-A1-A0SJ	39	female	stage iiia	T3	M0	N1a	Alive	Primary Tumor
TCGA-BH-A0HF	77	female	stage ia	T1c	M0	N0 (i-)	Alive	Primary Tumor
TCGA-B6-A0IB	64	female	stage iv	T3	M1	N3	Dead	Primary Tumor
TCGA-A8-A08O	45	female	stage iv	T2	M1	N3a	Alive	Primary Tumor
TCGA-A2-A0YE	48	female	stage iib	T2	M0	N1a	Alive	Primary Tumor
TCGA-AO-A0JL	59	female	stage iiia	T2	M0	N2a	Alive	Primary Tumor
TCGA-EW-A1P6	64	female	stage iib	T2	M0	N1a	Alive	Primary Tumor
TCGA-A2-A0ST	62	female	stage iia	T1c	M0	N1a	Alive	Primary Tumor
TCGA-D8-A140	62	female	stage iib	T2	M0	N1a	Alive	Primary Tumor
TCGA-LL-A441	62	female	stage ia	T1c	MX	N0	Alive	Primary Tumor
TCGA-LD-A7W5	52	female	stage iiic	T2	M0	N3a	Alive	Primary Tumor
TCGA-C8-A8HR	49	female	stage iiia	T3	M0	N2	Alive	Primary Tumor
TCGA-A2-A0T7	51	female	stage iia	T2	M0	N0 (i+)	Alive	Primary Tumor
TCGA-E2-A108	64	female	stage iiia	T2	M0	N2a	Alive	Primary Tumor
TCGA-E2-A15R	64	female	stage iia	T1c	M0	N1a	Alive	Primary Tumor
TCGA-S3-A6ZH	29	female	stage iiic	T3	MX	N3a	Alive	Primary Tumor
TCGA-A8-A07U	66	female	stage iiia	T2	M0	N2a	Alive	Primary Tumor
TCGA-C8-A278	61	female	stage iiia	T2	M0	N2	Alive	Primary Tumor
TCGA-AN-A0XN	68	female	stage iiia	T2	M0	N2	Alive	Primary Tumor
TCGA-BH-A0AU	45	female	stage iia	T2	M0	N0	Alive	Primary Tumor
TCGA-BH-A0AU	45	female	stage iia	T2	M0	N0	Alive	Solid Tissue Normal
TCGA-A8-A09A	40	female	stage x	T2	M0	NX	Alive	Primary Tumor
TCGA-AR-A24P	47	female	stage i	T1	M0	N0	Alive	Primary Tumor
TCGA-A8-A07E	81	female	stage x	T4b	MX	N3a	Alive	Primary Tumor
TCGA-A8-A09G	79	female	stage iiic	T3	M0	N3a	Alive	Primary Tumor
TCGA-AO-A12E	51	female	stage iib	T3	M0	N0 (i+)	Alive	Primary Tumor
TCGA-AR-A251	51	female	stage iiia	T2	M0	N2	Alive	Primary Tumor
TCGA-WT-AB41	55	female	stage iib	T2	MX	N1mi	Alive	Primary Tumor
TCGA-A1-A0SG	61	female	stage iib	T2	M0	N1a	Alive	Primary Tumor
TCGA-BH-A0BF	56	female	stage iib	T2	M0	N1mi	Dead	Primary Tumor
TCGA-BH-A0BF	56	female	stage iib	T2	M0	N1mi	Dead	Solid Tissue Normal
TCGA-E9-A1N9	58	female	stage iia	T2	M0	N0	Alive	Primary Tumor
TCGA-E9-A1N9	58	female	stage iia	T2	M0	N0	Alive	Solid Tissue Normal
TCGA-AN-A046	68	female	stage iia	T2	M0	N0	Alive	Primary Tumor
TCGA-AR-A1AW	65	female	stage iia	T2	M0	N0	Alive	Primary Tumor
TCGA-C8-A9FZ	49	female	stage iib	T2	M0	N1	Alive	Primary Tumor
TCGA-AR-A0TP	43	female	stage iia	T2	M0	N0	Alive	Primary Tumor
TCGA-PE-A5DE	41	female	stage iia	T2	M0	N0	Alive	Primary Tumor
TCGA-A2-A0D1	76	female	stage iia	T2	M0	N0 (i-)	Alive	Primary Tumor
TCGA-E2-A1L7	40	female	stage iiia	T2	M0	N2	Alive	Primary Tumor
TCGA-E2-A1L7	40	female	stage iiia	T2	M0	N2	Alive	Solid Tissue Normal
TCGA-C8-A1HO	34	female	stage iiic	T3	M0	N3	Alive	Primary Tumor
TCGA-EW-A1J6	70	female	stage i	T1c	M0	N0 (i-)	Alive	Primary Tumor
TCGA-AN-A0FN	61	female	stage ia	T1c	M0	N0	Alive	Primary Tumor
TCGA-D8-A142	74	female	stage iib	T3	M0	N0	Alive	Primary Tumor
TCGA-E2-A1IF	74	female	stage i	T1c	M0	N0	Alive	Primary Tumor
TCGA-E2-A1IF	74	female	stage i	T1c	M0	N0	Alive	Solid Tissue Normal
TCGA-E2-A573	48	female	stage ia	T1c	M0	N0	Alive	Primary Tumor
TCGA-EW-A6SD	32	female	stage iib	T2	M0	N1a	Alive	Primary Tumor
TCGA-EW-A1J1	38	female	stage iib	T2	M0	N1a	Alive	Primary Tumor
TCGA-A2-A3KC	55	female	stage iib	T2	M0	N1a	Alive	Primary Tumor
TCGA-GI-A2C8	63	female	stage iiib	T4b	MX	N0	Alive	Primary Tumor
TCGA-GI-A2C8	63	female	stage iiib	T4b	MX	N0	Alive	Solid Tissue Normal
TCGA-A8-A07B	69	female	stage iia	T2	M0	N0	Alive	Primary Tumor
TCGA-EW-A1OZ	56	female	stage iia	T2	M0	N0 (i-)	Alive	Primary Tumor
TCGA-E9-A1RD	67	female	stage iia	T2	M0	N0	Alive	Primary Tumor
TCGA-E9-A1RD	67	female	stage iia	T2	M0	N0	Alive	Solid Tissue Normal
TCGA-A1-A0SO	67	female	stage iib	T2	M0	N1	Alive	Primary Tumor
TCGA-A1-A0SD	59	female	stage iia	T2	M0	N0	Alive	Primary Tumor
TCGA-E9-A3Q9	78	female	stage iiic	T3	M0	N3	Alive	Primary Tumor
TCGA-A8-A07O	51	female	stage iia	T2	M0	N0	Alive	Primary Tumor
TCGA-AR-A1AJ	83	female	stage i	T1	M0	N0	Alive	Primary Tumor
TCGA-D8-A1Y1	80	female	stage iiia	T3	MX	N1a	Dead	Primary Tumor
TCGA-3C-AALK	52	female	stage ia	T1c	M0	N0 (i+)	Alive	Primary Tumor
TCGA-AO-A129	29	female	stage iib	T2	M0	N1a	Alive	Primary Tumor
TCGA-B6-A0X0	54	female	stage i	T1c	M0	N0 (i-)	Dead	Primary Tumor
TCGA-BH-A0BA	51	female	stage iiic	T3	M0	N3a	Alive	Primary Tumor
TCGA-BH-A0BA	51	female	stage iiic	T3	M0	N3a	Alive	Solid Tissue Normal
TCGA-BH-A0AZ	47	female	stage iiia	T3	cM0 (i+)	N1a	Alive	Primary Tumor
TCGA-BH-A0AZ	47	female	stage iiia	T3	cM0 (i+)	N1a	Alive	Solid Tissue Normal
TCGA-LL-A7SZ	49	female	stage iib	T2	MX	N1a	Alive	Primary Tumor
TCGA-E9-A22B	71	female	stage ia	T1c	M0	N0	Alive	Primary Tumor
TCGA-D8-A27E	66	female	stage ia	T1c	M0	N0	Alive	Primary Tumor
TCGA-A2-A25F	66	female	stage iia	T2	M0	N0 (i-)	Alive	Primary Tumor
TCGA-BH-A0DH	63	female	stage iib	T2	M0	N1a	Alive	Primary Tumor
TCGA-BH-A0DH	63	female	stage iib	T2	M0	N1a	Alive	Solid Tissue Normal
TCGA-BH-A0BW	71	female	stage i	T1c	M0	N0	Alive	Primary Tumor
TCGA-BH-A0BW	71	female	stage i	T1c	M0	N0	Alive	Solid Tissue Normal
TCGA-BH-A1EU	83	female	stage i	T1	M0	N0	Dead	Primary Tumor
TCGA-BH-A1EU	83	female	stage i	T1	M0	N0	Dead	Solid Tissue Normal
TCGA-D8-A1JU	51	female	stage ia	T1c	M0	N0	Alive	Primary Tumor
TCGA-BH-A0RX	59	female	stage iia	T2	M0	N0 (i-)	Alive	Primary Tumor
TCGA-D8-A1X8	62	female	stage iiia	T1c	M0	N2a	Alive	Primary Tumor
TCGA-S3-AA10	65	female	stage iia	T2	M0	N0	Alive	Primary Tumor
TCGA-C8-A1HI	40	female	stage iiia	T2	M0	N2	Alive	Primary Tumor
TCGA-AN-A0FK	88	female	stage iiib	T4	M0	N0	Alive	Primary Tumor
TCGA-BH-A0BC	60	female	stage iiic	T2	M0	N3	Alive	Primary Tumor
TCGA-BH-A0BC	60	female	stage iiic	T2	M0	N3	Alive	Solid Tissue Normal
TCGA-BH-A1FM	44	female	stage iiia	T2	M0	N2	Dead	Primary Tumor
TCGA-BH-A1FM	44	female	stage iiia	T2	M0	N2	Dead	Solid Tissue Normal
TCGA-AR-A252	50	female	stage i	T1	M0	N0	Alive	Primary Tumor
TCGA-E9-A1NF	60	female	stage iia	T2	M0	N0	Dead	Primary Tumor
TCGA-E9-A1NF	60	female	stage iia	T2	M0	N0	Dead	Solid Tissue Normal
TCGA-E2-A15E	40	female	stage iia	T1c	M0	N1a	Alive	Primary Tumor
TCGA-E2-A15E	40	female	stage iia	T1c	M0	N1a	Alive	Metastatic
TCGA-EW-A1OV	56	female	stage iib	T2	MX	N1mi	Alive	Primary Tumor
TCGA-E2-A14W	78	male	stage iia	T2	M0	N0	Alive	Primary Tumor
TCGA-5L-AAT0	42	female	stage iia	T2	M0	N0	Alive	Primary Tumor
TCGA-GM-A5PX	65	female	stage iib	T2	M0	N1mi	Alive	Primary Tumor
TCGA-A7-A26H	72	female	stage iia	T1	M0	N1a	Alive	Primary Tumor
TCGA-A7-A6VX	68	female	stage iia	T2	M0	N0	Alive	Primary Tumor
TCGA-B6-A0IH	81	female	stage iiia	T3	M0	N1b	Dead	Primary Tumor
TCGA-A8-A083	67	female	stage iib	T3	M0	N0	Alive	Primary Tumor
TCGA-E2-A14R	62	female	stage iia	T2	M0	N0	Alive	Primary Tumor
TCGA-AC-A8OQ	72	female	stage iib	T2	MX	N1a	Alive	Primary Tumor
TCGA-BH-A0E9	53	female	stage iib	T2	M0	N1a	Alive	Primary Tumor
TCGA-BH-A0H7	65	female	stage iiia	T1c	M0	N2a	Alive	Primary Tumor
TCGA-BH-A0H7	65	female	stage iiia	T1c	M0	N2a	Alive	Solid Tissue Normal
TCGA-AN-A0FT	63	female	stage iib	T2	M0	N1	Alive	Primary Tumor
TCGA-B6-A0I2	45	female	stage ia	T1c	M0	N0 (i-)	Alive	Primary Tumor
TCGA-A2-A25B	39	female	stage iib	T2	M0	N1	Alive	Primary Tumor
TCGA-BH-A0BV	78	female	stage iib	T2	M0	N1a	Alive	Primary Tumor
TCGA-BH-A0BV	78	female	stage iib	T2	M0	N1a	Alive	Solid Tissue Normal
TCGA-AR-A24M	38	female	stage iiia	T2	M0	N2	Alive	Primary Tumor
TCGA-B6-A0I9	62	female	stage iv	T3	M1	NX	Dead	Primary Tumor
TCGA-C8-A12Z	45	female	stage iib	T2	M0	N1	Alive	Primary Tumor
TCGA-C8-A12X	62	female	stage iib	T2	M0	N1	Alive	Primary Tumor
TCGA-EW-A1J5	59	female	stage iib	T3	M0	N0 (i-)	Alive	Primary Tumor
TCGA-D8-A1XZ	81	female	stage iiia	T1c	MX	N2a	Alive	Primary Tumor
TCGA-LL-A442	56	female	stage iia	T2	MX	N0 (i-)	Alive	Primary Tumor
TCGA-AC-A8OR	75	female	stage ia	T1c	MX	N0 (i-)	Alive	Primary Tumor
TCGA-E2-A1L9	40	female	stage iia	T1c	M0	N1mi	Alive	Primary Tumor
TCGA-D8-A1JB	54	female	stage iib	T2	M0	N1a	Alive	Primary Tumor
TCGA-BH-A0DV	54	female	stage iiia	T2	M0	N2a	Alive	Primary Tumor
TCGA-BH-A0DV	54	female	stage iiia	T2	M0	N2a	Alive	Solid Tissue Normal
TCGA-E9-A229	37	female	stage ia	T1c	M0	N0	Alive	Primary Tumor
TCGA-C8-A12M	70	female	stage iia	T2	M0	N0 (i-)	Alive	Primary Tumor
TCGA-AN-A041	29	female	stage iib	T2	M0	N1a	Alive	Primary Tumor
TCGA-A2-A0D3	42	female	stage ia	T1c	M0	N0 (i-)	Alive	Primary Tumor
TCGA-A8-A093	61	female	stage iia	T2	M0	N0	Alive	Primary Tumor
TCGA-OL-A5D7	70	female	stage iia	T2	MX	N0	Alive	Primary Tumor
TCGA-AO-A12A	47	female	stage iia	T2	M0	N0 (i+)	Alive	Primary Tumor
TCGA-C8-A27A	48	female	stage iib	T2	M0	N1	Alive	Primary Tumor
TCGA-D8-A1XD	36	female	stage iiia	T1c	M0	N2a	Alive	Primary Tumor
TCGA-A7-A0DB	56	female	stage iia	T2	M0	N0 (i-)	Alive	Primary Tumor
TCGA-A7-A0DB	56	female	stage iia	T2	M0	N0 (i-)	Alive	Primary Tumor
TCGA-A7-A0DB	56	female	stage iia	T2	M0	N0 (i-)	Alive	Solid Tissue Normal
TCGA-D8-A27N	36	female	stage iiia	T2	M0	N2a	Alive	Primary Tumor
TCGA-AO-A0J4	41	female	stage ia	T1c	M0	N0 (i-)	Alive	Primary Tumor
TCGA-C8-A132	56	female	stage iib	T2	M0	N1	Alive	Primary Tumor
TCGA-E9-A1R3	70	female	stage iiic	T2	M0	N3	Alive	Primary Tumor
TCGA-BH-A0GY	67	female	stage iia	T2	M0	N1	Alive	Primary Tumor
TCGA-C8-A131	82	female	stage iiia	T2	M0	N2	Alive	Primary Tumor
TCGA-A7-A0DC	63	female	stage ia	T1c	M0	N0 (i-)	Alive	Primary Tumor
TCGA-A7-A0DC	63	female	stage ia	T1c	M0	N0 (i-)	Alive	Primary Tumor
TCGA-A7-A0DC	63	female	stage ia	T1c	M0	N0 (i-)	Alive	Solid Tissue Normal
TCGA-E2-A154	68	female	stage i	T1c	M0	N0	Alive	Primary Tumor
TCGA-S3-A6ZF	64	female	stage iia	T2	M0	N0	Alive	Primary Tumor
TCGA-A8-A08P	70	female	stage iiia	T2	M0	N2a	Alive	Primary Tumor
TCGA-A2-A0T1	55	female	stage iiic	T3	M0	N3	Alive	Primary Tumor
TCGA-BH-A18U	72	female	stage iiia	T2	M0	N2a	Dead	Primary Tumor
TCGA-BH-A18U	72	female	stage iiia	T2	M0	N2a	Dead	Solid Tissue Normal
TCGA-BH-A0DS	71	female	stage iiia	T2	M0	N2a	Alive	Primary Tumor
TCGA-AN-A0FX	52	female	stage iia	T2	M0	N0	Alive	Primary Tumor
TCGA-A7-A26I	65	female	stage iia	T2	M0	N0	Alive	Primary Tumor
TCGA-A7-A26I	65	female	stage iia	T2	M0	N0	Alive	Primary Tumor
TCGA-AR-A2LN	65	female	stage iia	T2	M0	N0	Alive	Primary Tumor
TCGA-E2-A1LK	84	female	stage iiic	T4b	M0	N3a	Dead	Primary Tumor
TCGA-E2-A1LK	84	female	stage iiic	T4b	M0	N3a	Dead	Solid Tissue Normal
TCGA-AO-A03U	31	female	stage i	T1c	M0	N0 (i-)	Dead	Primary Tumor
TCGA-EW-A423	75	female	stage iia	T2	MX	N0	Alive	Primary Tumor
TCGA-3C-AALJ	62	female	stage iib	T2	M0	N1a	Alive	Primary Tumor
TCGA-BH-A1FC	78	female	stage iia	T1c	M0	N1b	Dead	Primary Tumor
TCGA-BH-A1FC	78	female	stage iia	T1c	M0	N1b	Dead	Solid Tissue Normal
TCGA-A2-A259	70	female	stage i	T1c	M0	N0 (i-)	Alive	Primary Tumor
TCGA-GM-A2DD	53	female	stage i	T1c	M0	N0 (i-)	Alive	Primary Tumor
TCGA-AR-A2LK	62	female	stage iii	T3	M0	N2	Dead	Primary Tumor
TCGA-GM-A2DF	53	female	stage iia	T1c	M0	N1a	Alive	Primary Tumor
TCGA-E2-A14S	65	female	stage i	T1c	M0	N0	Alive	Primary Tumor
TCGA-A7-A4SA	40	female	stage iib	T2	M0	N1a	Alive	Primary Tumor
TCGA-A7-A4SA	40	female	stage iib	T2	M0	N1a	Alive	Solid Tissue Normal
TCGA-A2-A0SU	66	female	stage iia	T2	M0	N0 (i+)	Alive	Primary Tumor
TCGA-3C-AALI	50	female	stage iib	T2	M0	N1a	Alive	Primary Tumor
TCGA-E2-A1LB	41	female	stage iib	T2	M0	N1	Alive	Primary Tumor
TCGA-E2-A1LB	41	female	stage iib	T2	M0	N1	Alive	Solid Tissue Normal
TCGA-E2-A1B5	46	female	stage iia	T2	M0	N0	Alive	Primary Tumor
TCGA-E2-A1B5	46	female	stage iia	T2	M0	N0	Alive	Solid Tissue Normal
TCGA-AN-A0AJ	79	female	stage iib	T3	M0	N0	Alive	Primary Tumor
TCGA-AR-A2LQ	59	female	stage iib	T3	M0	N0	Alive	Primary Tumor
TCGA-A8-A06N	66	female	stage iiib	T4b	M0	N0	Alive	Primary Tumor
TCGA-OL-A5RW	40	female	stage iia	T1c	MX	N1	Alive	Primary Tumor
TCGA-EW-A1PE	56	female	stage iia	T1c	M0	N1a	Alive	Primary Tumor
TCGA-A8-A084	81	female	stage iib	T2	M0	N1a	Alive	Primary Tumor
TCGA-E9-A1QZ	61	female	stage iia	T2	M0	N0	Alive	Primary Tumor
TCGA-BH-A18N	88	female	stage iia	T2	M0	N1b	Dead	Primary Tumor
TCGA-BH-A18N	88	female	stage iia	T2	M0	N1b	Dead	Solid Tissue Normal
TCGA-AO-A0JA	36	female	stage iiic	T2	M0	N3	Alive	Primary Tumor
TCGA-A8-A09I	84	female	stage iia	T2	M0	N0	Alive	Primary Tumor
TCGA-S3-AA14	47	female	stage i	T1	cM0 (i+)	N0 (i+)	Alive	Primary Tumor
TCGA-BH-A0E6	69	female	stage ia	T1c	M0	N0 (i-)	Alive	Primary Tumor
TCGA-B6-A0RE	61	female	stage x	TX	M0	N0 (i-)	Alive	Primary Tumor
TCGA-A2-A0T6	50	female	stage iib	T3	M0	N0 (i-)	Alive	Primary Tumor
TCGA-C8-A12Q	78	female	stage iiia	T1	M0	N2	Dead	Primary Tumor
TCGA-AR-A254	50	female	stage iiia	T2	M0	N2	Alive	Primary Tumor
TCGA-D8-A1XU	56	female	stage ia	T1c	M0	N0	Alive	Primary Tumor
TCGA-A1-A0SP	40	female	stage iia	T2	M0	N0 (i-)	Alive	Primary Tumor
TCGA-A8-A0A7	57	female	stage iib	T2	M0	N1a	Alive	Primary Tumor
TCGA-E2-A14V	53	female	stage iib	T2	M0	N1	Alive	Primary Tumor
TCGA-BH-A0H5	45	female	stage i	T1c	M0	N0 (i-)	Alive	Primary Tumor
TCGA-BH-A0H5	45	female	stage i	T1c	M0	N0 (i-)	Alive	Solid Tissue Normal
TCGA-A8-A090	74	female	stage iia	T2	M0	N0	Alive	Primary Tumor
TCGA-E9-A1NA	58	female	stage iia	T2	M0	N0	Alive	Primary Tumor
TCGA-E9-A1NA	58	female	stage iia	T2	M0	N0	Alive	Solid Tissue Normal
TCGA-AC-A3OD	68	female	stage iib	T2	MX	N1mi	Alive	Primary Tumor
TCGA-AC-A3OD	68	female	stage iib	T2	MX	N1mi	Alive	Primary Tumor
TCGA-A2-A0CR	54	female	stage iib	T3	M0	N0	Alive	Primary Tumor
TCGA-E9-A22A	74	female	stage iia	T2	M0	N0	Alive	Primary Tumor
TCGA-A7-A0DA	62	female	stage iia	T2	M0	N0 (i-)	Alive	Primary Tumor
TCGA-D8-A1JE	62	female	stage iia	T1c	M0	N1a	Alive	Primary Tumor
TCGA-AR-A1AO	47	female	stage iia	T1	M0	N1	Alive	Primary Tumor
TCGA-E9-A6HE	45	female	stage iiic	T3	MX	N3	Alive	Primary Tumor
TCGA-AR-A2LM	49	female	stage ii	T1	M0	N1	Alive	Primary Tumor
TCGA-E9-A3X8	48	female	stage iib	T2	M0	N1	Alive	Primary Tumor
TCGA-A7-A4SE	54	female	stage iia	T2	M0	N0	Alive	Primary Tumor
TCGA-A7-A4SE	54	female	stage iia	T2	M0	N0	Alive	Solid Tissue Normal
TCGA-EW-A1PA	59	female	stage iib	T2	M0	N1a	Alive	Primary Tumor
TCGA-D8-A1JS	77	female	stage ia	T1c	M0	N0	Alive	Primary Tumor
TCGA-AR-A1AI	47	female	stage iia	T2	M0	N0	Alive	Primary Tumor
TCGA-E9-A1R4	66	female	stage ia	T1c	M0	N0	Alive	Primary Tumor
TCGA-A8-A07I	69	female	stage iiia	T2	M0	N2a	Alive	Primary Tumor
TCGA-A2-A4S3	59	female	stage iib	T2	M0	N1a	Alive	Primary Tumor
TCGA-OL-A66I	36	female	stage iia	T1c	MX	N1mi	Alive	Primary Tumor
TCGA-B6-A0IC	90	female	stage x	T2	MX	NX	Dead	Primary Tumor
TCGA-A2-A04V	39	female	stage iia	T2	M0	N0 (i-)	Dead	Primary Tumor
TCGA-GM-A2DI	52	female	stage i	T1c	M0	N0 (i+)	Alive	Primary Tumor
TCGA-GM-A2DI	52	female	stage i	T1c	M0	N0 (i+)	Alive	Solid Tissue Normal
TCGA-5T-A9QA	52	female	stage iia	T2	MX	NX	Alive	Primary Tumor
TCGA-E2-A14O	76	female	stage iiia	T3	M0	N1a	Alive	Primary Tumor
TCGA-A2-A0YG	63	female	stage iiic	T2	M0	N3a	Alive	Primary Tumor
TCGA-AQ-A04J	45	female	stage iia	T2	M0	N0 (i+)	Alive	Primary Tumor
TCGA-BH-A0E1	52	female	stage iib	T2	M0	N1	Alive	Primary Tumor
TCGA-BH-A0E1	52	female	stage iib	T2	M0	N1	Alive	Solid Tissue Normal
TCGA-EW-A1P1	68	female	stage iiic	T2	MX	N3b	Alive	Primary Tumor
TCGA-GM-A2DB	62	female	stage iia	T2	M0	N0 (i-)	Alive	Primary Tumor
TCGA-C8-A26Y	90	female	stage iia	T2	M0	N0	Alive	Primary Tumor
TCGA-C8-A12N	58	female	stage iia	T2	M0	N0 (i-)	Alive	Primary Tumor
TCGA-AR-A24R	45	female	stage iiia	T1	M0	N2	Alive	Primary Tumor
TCGA-D8-A27I	58	female	stage iiia	T1c	M0	N2a	Alive	Primary Tumor
TCGA-A8-A099	76	female	stage x	T4b	MX	N3a	Alive	Primary Tumor
TCGA-A8-A0A1	84	female	stage iia	T2	M0	N0	Alive	Primary Tumor
TCGA-A2-A3Y0	57	female	stage iib	T2	M0	N1a	Alive	Primary Tumor
TCGA-B6-A0IG	50	female	stage iib	T2	M0	N1b	Dead	Primary Tumor
TCGA-D8-A27W	55	female	stage iiib	T4b	M0	N0	Alive	Primary Tumor
TCGA-AN-A0XP	69	female	stage iiia	T2	M0	N2	Alive	Primary Tumor
TCGA-W8-A86G	66	female	stage iia	T2a	MX	N0 (i-)	Alive	Primary Tumor
TCGA-GM-A2DL	50	female	stage i	T1c	M0	N0 (i-)	Alive	Primary Tumor
TCGA-E2-A159	50	female	stage iia	T2	M0	N0	Alive	Primary Tumor
TCGA-BH-A0DP	60	female	stage iib	T3	M0	N0 (i-)	Alive	Primary Tumor
TCGA-BH-A0DP	60	female	stage iib	T3	M0	N0 (i-)	Alive	Solid Tissue Normal
TCGA-A8-A08R	52	female	stage iib	T2	M0	N1a	Alive	Primary Tumor
TCGA-D8-A1X5	81	female	stage iiic	T2	MX	N3a	Alive	Primary Tumor
TCGA-C8-A12O	50	female	stage iia	T2	M0	N0 (i-)	Alive	Primary Tumor
TCGA-BH-A0WA	82	female	stage i	T1c	M0	N0 (i-)	Alive	Primary Tumor
TCGA-AR-A1AN	46	female	stage iia	T2	M0	N0	Alive	Primary Tumor
TCGA-BH-A18R	50	female	stage iia	T2b	M0	N1	Dead	Primary Tumor
TCGA-BH-A18R	50	female	stage iia	T2b	M0	N1	Dead	Solid Tissue Normal
TCGA-B6-A402	47	female	stage i	T1c	M0	N0 (i-)	Alive	Primary Tumor
TCGA-E9-A1RE	74	female	stage iiia	T2	M0	N2	Alive	Primary Tumor
TCGA-AQ-A04L	48	female	stage iia	T2	MX	N0 (i-)	Alive	Primary Tumor
TCGA-AQ-A04L	48	female	stage iia	T2	MX	N0 (i-)	Alive	Primary Tumor
TCGA-A2-A0CO	85	female	stage iib	T3	M0	N0	Dead	Primary Tumor
TCGA-AN-A0AR	55	female	stage iia	T2	M0	N0	Alive	Primary Tumor
TCGA-AR-A0TQ	27	female	stage iiia	T3	M0	N1	Alive	Primary Tumor
TCGA-BH-A1FH	47	female	stage iv	T2	M1	N1b	Dead	Primary Tumor
TCGA-BH-A1FH	47	female	stage iv	T2	M1	N1b	Dead	Solid Tissue Normal
TCGA-AN-A04A	36	female	stage iiia	T2	M0	N2	Alive	Primary Tumor
TCGA-E2-A1IH	80	female	stage i	T1c	M0	N0	Alive	Primary Tumor
TCGA-BH-A1EV	45	female	stage iiia	T3	M0	N1b	Dead	Primary Tumor
TCGA-BH-A1EV	45	female	stage iiia	T3	M0	N1b	Dead	Solid Tissue Normal
TCGA-A8-A0AD	83	female	stage i	T1c	M0	N0	Alive	Primary Tumor
TCGA-GM-A2DK	58	female	stage i	T1c	M0	N0 (i-)	Alive	Primary Tumor
TCGA-E2-A1IU	60	female	stage ia	T1c	M0	N0 (mol+)	Alive	Primary Tumor
TCGA-E2-A1IU	60	female	stage ia	T1c	M0	N0 (mol+)	Alive	Solid Tissue Normal
TCGA-A8-A07Z	85	female	stage iia	T2	M0	N0	Alive	Primary Tumor
TCGA-A8-A06O	60	female	stage i	T1c	M0	N0	Alive	Primary Tumor
TCGA-C8-A8HQ	53	female	stage iib	T2	M0	N1	Alive	Primary Tumor
TCGA-BH-A28Q	46	female	stage iib	T2	M0	N1a	Alive	Primary Tumor
TCGA-A2-A0YT	56	female	stage iiib	T4b	M0	N2a	Dead	Primary Tumor
TCGA-E9-A1RF	68	female	stage iiia	T2	M0	N2	Alive	Primary Tumor
TCGA-E9-A1RF	68	female	stage iiia	T2	M0	N2	Alive	Solid Tissue Normal
TCGA-C8-A12U	46	female	stage iib	T2	M0	N1	Alive	Primary Tumor
TCGA-AO-A1KO	46	female	stage iib	T3	M0	N0 (i+)	Alive	Primary Tumor
TCGA-B6-A0WX	40	female	stage iiia	T3	M0	N1b	Dead	Primary Tumor
TCGA-GM-A4E0	67	female	stage iiic	T3	M0	N3a	Alive	Primary Tumor
TCGA-BH-A0AY	62	female	stage iia	T2	M0	N0 (i-)	Alive	Primary Tumor
TCGA-BH-A0AY	62	female	stage iia	T2	M0	N0 (i-)	Alive	Solid Tissue Normal
TCGA-OL-A5RU	63	female	stage iia	T1c	MX	N1	Alive	Primary Tumor
TCGA-AO-A0JD	59	female	stage iiia	T3	M0	N1a	Alive	Primary Tumor
TCGA-AC-A2QI	76	female	stage iiia	T3	MX	N1a	Alive	Primary Tumor
TCGA-BH-A0B5	40	female	stage iiia	T2	M0	N2a	Alive	Primary Tumor
TCGA-BH-A0B5	40	female	stage iiia	T2	M0	N2a	Alive	Solid Tissue Normal
TCGA-AN-A0XV	67	female	stage iiia	T2	M0	N2	Alive	Primary Tumor
TCGA-E9-A295	71	female	stage iia	T2	M0	N0 (i-)	Alive	Primary Tumor
TCGA-C8-A275	56	female	stage iia	T1	M0	N1	Alive	Primary Tumor
TCGA-E9-A1R7	64	female	stage iia	T2	M0	N0	Alive	Primary Tumor
TCGA-E9-A1R7	64	female	stage iia	T2	M0	N0	Alive	Solid Tissue Normal
TCGA-BH-A0HP	65	female	stage iiia	T3	M0	N2a	Alive	Primary Tumor
TCGA-BH-A0DX	62	female	stage i	T1b	M0	N0	Alive	Primary Tumor
TCGA-A1-A0SN	50	female	stage iia	T1c	MX	N1	Alive	Primary Tumor
TCGA-AC-A2BK	78	female	stage iiia	T2	MX	N2a	Alive	Primary Tumor
TCGA-AC-A2BK	78	female	stage iiia	T2	MX	N2a	Alive	Solid Tissue Normal
TCGA-E2-A1B0	50	female	stage iiia	T2	M0	N2	Alive	Primary Tumor
TCGA-B6-A1KI	63	female	stage i	T1c	M0	N0	Alive	Primary Tumor
TCGA-AO-A0JB	50	female	stage iiia	T3	M0	N1a	Alive	Primary Tumor
TCGA-AC-A2FE	62	female	stage iiic	T3	MX	N3a	Dead	Primary Tumor
TCGA-AC-A2FE	62	female	stage iiic	T3	MX	N3a	Dead	Solid Tissue Normal
TCGA-C8-A12Y	44	female	stage iib	T2	M0	N1	Alive	Primary Tumor
TCGA-BH-A0HX	54	female	stage iib	T2	M0	N1a	Alive	Primary Tumor
TCGA-B6-A0IM	75	female	stage iib	T3	M0	N0 (i-)	Dead	Primary Tumor
TCGA-AR-A1AH	51	female	stage iib	T2	M0	N1	Alive	Primary Tumor
TCGA-AN-A049	62	female	stage iia	T2	M0	N0	Alive	Primary Tumor
TCGA-BH-A0B4	65	male	stage iiia	T2	M0	N2	Alive	Primary Tumor
TCGA-OL-A66K	72	female	stage iia	T2	MX	N0	Dead	Primary Tumor
TCGA-E9-A1RH	63	female	stage iia	T2	M0	N0	Alive	Primary Tumor
TCGA-E9-A1RH	63	female	stage iia	T2	M0	N0	Alive	Solid Tissue Normal
TCGA-BH-A0BD	47	female	stage iia	T1c	M0	N1a	Alive	Primary Tumor
TCGA-AR-A2LE	69	female	stage i	T1	M0	N0	Alive	Primary Tumor
TCGA-BH-A0AW	56	female	stage iia	T1c	M0	N1a	Alive	Primary Tumor
TCGA-A2-A0YK	61	female	stage iia	T2	M0	N0 (i-)	Alive	Primary Tumor
TCGA-GM-A3NY	72	female	stage iib	T2	M0	N1a	Alive	Primary Tumor
TCGA-D8-A1X7	40	female	stage iia	T2	MX	N0	Alive	Primary Tumor
TCGA-A8-A07R	80	female	stage iiic	T2	M0	N3a	Alive	Primary Tumor
TCGA-A2-A0CT	71	female	stage iia	T2	M0	N0 (i-)	Alive	Primary Tumor
TCGA-AR-A1AY	65	female	stage i	T1	M0	N0	Alive	Primary Tumor
TCGA-A2-A25E	34	female	stage iiia	T2	M0	N2a	Alive	Primary Tumor
TCGA-BH-A42T	75	female	stage iia	T2	M0	N0 (i+)	Dead	Primary Tumor
TCGA-EW-A1P7	59	female	stage iia	T2	M0	N0 (i-)	Alive	Primary Tumor
TCGA-A2-A0CM	40	female	stage iia	T2	M0	N0 (i-)	Dead	Primary Tumor
TCGA-E9-A243	52	female	stage iia	T2	M0	N0 (i-)	Alive	Primary Tumor
TCGA-B6-A0IN	45	female	stage x	T1c	MX	NX	Dead	Primary Tumor
TCGA-A2-A0CU	73	female	stage iia	T2	M0	N0 (i+)	Dead	Primary Tumor
TCGA-E9-A1N5	45	female	stage iib	T2	M0	N1	Alive	Primary Tumor
TCGA-E9-A1N5	45	female	stage iib	T2	M0	N1	Alive	Solid Tissue Normal
TCGA-B6-A0WT	61	female	stage iib	T2	M0	N1	Alive	Primary Tumor
TCGA-AC-A3TM	50	female	stage iiia	T3	M0	N1mi	Alive	Primary Tumor
TCGA-AQ-A04H	61	female	stage iiia	T2	MX	N2a	Alive	Primary Tumor
TCGA-BH-A42U	80	female	stage iia	T2	M0	N0	Alive	Primary Tumor
TCGA-BH-A0B6	47	female	stage i	T1c	M0	N0	Alive	Primary Tumor
TCGA-A2-A0EP	56	female	stage i	T1	M0	N0 (i+)	Alive	Primary Tumor
TCGA-AC-A7VC	56	female	stage iib	T3	MX	N0	Alive	Primary Tumor
TCGA-A2-A0T2	66	female	stage iv	T3	M1	N3	Dead	Primary Tumor
TCGA-A8-A06P	63	female	stage iiia	T1c	M0	N2a	Alive	Primary Tumor
TCGA-AN-A04C	51	female	stage iib	T2	M0	N1	Alive	Primary Tumor
TCGA-E2-A10E	64	female	stage iia	T1c	M0	N1a	Alive	Primary Tumor
TCGA-B6-A0RQ	68	female	stage iib	T3	M0	N0 (i-)	Dead	Primary Tumor
TCGA-A2-A0T3	37	female	stage ib	T1c	M0	N1mi	Alive	Primary Tumor
TCGA-EW-A1J2	50	female	not reported	T1c	MX	N1mi	Alive	Primary Tumor
TCGA-E2-A1LS	46	female	stage ia	T1c	M0	N0	Alive	Primary Tumor
TCGA-E2-A1LS	46	female	stage ia	T1c	M0	N0	Alive	Solid Tissue Normal
TCGA-A7-A6VV	51	female	stage iia	T2	M0	N0	Alive	Primary Tumor
TCGA-A2-A0EQ	64	female	stage iia	T2	M0	N0 (i-)	Alive	Primary Tumor
TCGA-A2-A0CZ	46	female	stage iia	T2	M0	N0 (i-)	Alive	Primary Tumor
TCGA-GM-A2DC	57	female	stage iia	T1c	M0	N1a	Alive	Primary Tumor
TCGA-A8-A08A	89	female	stage i	T1c	M0	N0	Alive	Primary Tumor
TCGA-A2-A0T0	59	female	stage iib	T2	M0	N1	Alive	Primary Tumor
TCGA-D8-A147	45	female	not reported	T2	M0	N0	Alive	Primary Tumor
TCGA-BH-A1FJ	66	female	stage iiia	T3	M0	N1b	Dead	Primary Tumor
TCGA-BH-A1FJ	66	female	stage iiia	T3	M0	N1b	Dead	Solid Tissue Normal
TCGA-A2-A4RW	49	female	stage iiic	T2	M0	N3a	Alive	Primary Tumor
TCGA-AC-A2FB	65	female	stage iia	T2	MX	N0	Alive	Primary Tumor
TCGA-AC-A2FB	65	female	stage iia	T2	MX	N0	Alive	Solid Tissue Normal
TCGA-A2-A0YL	48	female	stage iiia	T3	M0	N2a	Alive	Primary Tumor
TCGA-BH-A0H6	82	female	stage i	T1b	M0	NX	Alive	Primary Tumor
TCGA-E9-A22E	56	female	stage iiia	T2	M0	N2	Alive	Primary Tumor
TCGA-AR-A0U1	36	female	stage iib	T2	M0	N1	Alive	Primary Tumor
TCGA-AO-A03L	34	female	stage iiia	T3	M0	N2	Alive	Primary Tumor
TCGA-BH-A0HN	67	female	stage ia	T1c	M0	N0 (i-)	Alive	Primary Tumor
TCGA-S3-A6ZG	71	female	stage iib	T2	M0	N1	Alive	Primary Tumor
TCGA-AQ-A54O	51	male	stage iia	T2	M0	N0	Alive	Primary Tumor
TCGA-A2-A1FZ	63	female	stage iia	T2	M0	N0 (i-)	Alive	Primary Tumor
TCGA-E2-A1IJ	57	female	stage i	T1c	M0	N0	Alive	Primary Tumor
TCGA-A2-A1G1	85	female	stage iib	T2	M0	N1	Alive	Primary Tumor
TCGA-GI-A2C9	58	female	stage iib	T3	MX	N0	Alive	Primary Tumor
TCGA-GI-A2C9	58	female	stage iib	T3	MX	N0	Alive	Solid Tissue Normal
TCGA-A2-A0T5	39	female	stage iia	T2	M0	N0 (i-)	Alive	Primary Tumor
TCGA-E2-A14P	79	female	stage iiic	T2	M0	N3	Alive	Primary Tumor
TCGA-XX-A899	46	female	stage iiia	T1c	MX	N2a	Alive	Primary Tumor
TCGA-XX-A899	46	female	stage iiia	T1c	MX	N2a	Alive	Solid Tissue Normal
TCGA-E2-A1B1	45	female	stage iib	T2	M0	N1	Alive	Primary Tumor
TCGA-B6-A0RV	42	female	stage iiia	T3	M0	N2	Alive	Primary Tumor
TCGA-A8-A06Q	63	female	stage iiia	T3	M0	N2	Alive	Primary Tumor
TCGA-B6-A0IJ	42	female	stage iib	T3	M0	N0 (i-)	Alive	Primary Tumor
TCGA-EW-A1J3	61	female	stage ia	T1c	M0	N0	Alive	Primary Tumor
TCGA-A2-A0EX	46	female	stage iib	T3	M0	N0 (i+)	Alive	Primary Tumor
TCGA-A7-A13F	44	female	stage iiia	T3	M0	N1a	Alive	Primary Tumor
TCGA-A7-A13F	44	female	stage iiia	T3	M0	N1a	Alive	Solid Tissue Normal
TCGA-B6-A0I5	49	female	stage iib	T2	M0	N1b	Alive	Primary Tumor
TCGA-C8-A26V	47	female	stage iiia	T3	M0	N2	Alive	Primary Tumor
TCGA-EW-A1P8	58	female	stage iiic	T2	M0	N3b	Dead	Primary Tumor
TCGA-OL-A97C	67	female	stage iib	T3	M0	N0	Alive	Primary Tumor
TCGA-AR-A255	62	female	stage i	T1	M0	N0	Alive	Primary Tumor
TCGA-A8-A09D	47	female	stage iib	T2	M0	N1	Alive	Primary Tumor
TCGA-BH-A0DD	58	male	stage iib	T2	M0	N1a	Alive	Primary Tumor
TCGA-BH-A0DD	58	male	stage iib	T2	M0	N1a	Alive	Solid Tissue Normal
TCGA-EW-A1OX	43	female	stage iia	T2	MX	N0	Alive	Primary Tumor
TCGA-A2-A0EM	73	female	stage ia	T1	M0	N0 (i-)	Alive	Primary Tumor
TCGA-A8-A0A9	80	female	stage iia	T2	M0	N0	Alive	Primary Tumor
TCGA-C8-A1HF	48	female	stage iia	T2	M0	N0	Alive	Primary Tumor
TCGA-E9-A22H	42	female	stage iib	T2	M0	N1	Alive	Primary Tumor
TCGA-AR-A1AX	64	female	stage i	T1	M0	N0	Alive	Primary Tumor
TCGA-S3-AA12	82	female	stage iiia	T3	MX	N1a	Alive	Primary Tumor
TCGA-E2-A150	48	female	stage iia	T2	M0	N0	Alive	Primary Tumor
TCGA-EW-A1PH	52	female	stage iia	T1c	M0	N1a	Alive	Primary Tumor
TCGA-D8-A1XA	64	female	stage ia	T1c	M0	N0	Alive	Primary Tumor
TCGA-AO-A12G	75	female	stage iia	T2	M0	N0 (i+)	Alive	Primary Tumor
TCGA-C8-A12W	49	female	stage iiib	T4	M0	N1	Alive	Primary Tumor
TCGA-AN-A03X	74	female	stage iia	T2	M0	N0	Alive	Primary Tumor
TCGA-E2-A158	43	female	stage iia	T1c	M0	N1mi	Alive	Primary Tumor
TCGA-E2-A158	43	female	stage iia	T1c	M0	N1mi	Alive	Solid Tissue Normal
TCGA-E2-A152	56	female	stage i	T1c	M0	N0	Alive	Primary Tumor
TCGA-BH-A18S	79	female	stage i	T1c	M0	N0	Dead	Primary Tumor
TCGA-BH-A18S	79	female	stage i	T1c	M0	N0	Dead	Solid Tissue Normal
TCGA-D8-A1JP	73	female	stage ia	T1c	M0	N0	Alive	Primary Tumor
TCGA-E9-A1ND	75	female	stage iib	T2	M0	N1	Alive	Primary Tumor
TCGA-E9-A1ND	75	female	stage iib	T2	M0	N1	Alive	Solid Tissue Normal
TCGA-D8-A27L	49	female	stage iiia	T1c	M0	N2a	Alive	Primary Tumor
TCGA-UU-A93S	63	female	stage iv	T4d	M1	N3b	Dead	Primary Tumor
TCGA-C8-A135	64	female	stage iib	T2	M0	N1	Alive	Primary Tumor
TCGA-BH-A201	64	female	stage ia	T1	M0	N0	Alive	Primary Tumor
TCGA-AC-A5XS	74	female	stage iia	T2	MX	N0	Alive	Primary Tumor
TCGA-AC-A5XS	74	female	stage iia	T2	MX	N0	Alive	Solid Tissue Normal
TCGA-LL-A9Q3	69	female	stage iiic	T3	MX	N3a	Alive	Primary Tumor
TCGA-A2-A0CK	60	female	stage iiia	T3	M0	N2a	Alive	Primary Tumor
TCGA-A7-A26E	71	female	stage iiia	T3	MX	N1a	Alive	Primary Tumor
TCGA-A7-A26E	71	female	stage iiia	T3	MX	N1a	Alive	Primary Tumor
TCGA-JL-A3YX	46	female	stage iia	T2	M0	N0	Alive	Primary Tumor
TCGA-EW-A3U0	61	female	stage iiia	T3	M0	N1a	Alive	Primary Tumor
TCGA-AR-A1AU	39	female	stage iiia	T2	M0	N2	Alive	Primary Tumor
TCGA-E2-A15T	65	female	stage iia	T2	M0	N0	Alive	Primary Tumor
TCGA-A1-A0SQ	45	female	stage iib	T2	MX	N1	Alive	Primary Tumor
TCGA-AO-A03P	54	female	stage iib	T2	M0	N1	Dead	Primary Tumor
TCGA-E2-A14U	74	female	stage i	T1c	M0	N0	Alive	Primary Tumor
TCGA-BH-A0DK	49	female	stage iia	T2	M0	N0 (i-)	Alive	Primary Tumor
TCGA-BH-A0DK	49	female	stage iia	T2	M0	N0 (i-)	Alive	Solid Tissue Normal
TCGA-AC-A3TN	75	female	stage iib	T3	MX	N0	Alive	Primary Tumor
TCGA-E9-A1N3	70	female	stage iiia	T1c	M0	N2	Alive	Primary Tumor
TCGA-BH-A1EY	79	female	stage iia	T2	M0	N0	Dead	Primary Tumor
TCGA-BH-A1EY	79	female	stage iia	T2	M0	N0	Dead	Solid Tissue Normal
TCGA-BH-A18J	56	female	stage iv	T4b	M1	N2	Dead	Primary Tumor
TCGA-BH-A18J	56	female	stage iv	T4b	M1	N2	Dead	Solid Tissue Normal
TCGA-A7-A0CE	57	female	stage iia	T2	M0	N0 (i-)	Alive	Primary Tumor
TCGA-A7-A0CE	57	female	stage iia	T2	M0	N0 (i-)	Alive	Solid Tissue Normal
TCGA-AC-A23C	62	female	stage iib	T2	MX	N1	Alive	Primary Tumor
TCGA-XX-A89A	68	female	stage iib	T3	MX	N0	Alive	Primary Tumor
TCGA-A2-A0EV	80	female	stage ia	T1c	M0	N0 (i-)	Alive	Primary Tumor
TCGA-BH-A0HL	56	female	stage iib	T2	M0	N1a	Alive	Primary Tumor
TCGA-B6-A0WY	40	female	stage iiia	T3	M0	N1b	Dead	Primary Tumor
TCGA-BH-A0BS	55	female	stage iiia	T3	M0	N1c	Alive	Primary Tumor
TCGA-BH-A0BS	55	female	stage iiia	T3	M0	N1c	Alive	Solid Tissue Normal
TCGA-A7-A13H	61	female	stage iib	T2	MX	N1a	Alive	Primary Tumor
TCGA-BH-A0DG	30	female	stage iia	T2	M0	N0	Alive	Primary Tumor
TCGA-BH-A0DG	30	female	stage iia	T2	M0	N0	Alive	Solid Tissue Normal
TCGA-AC-A3W6	90	female	stage iiia	T3	MX	N1	Alive	Primary Tumor
TCGA-D8-A1JT	70	female	stage iia	T2	M0	N0	Alive	Primary Tumor
TCGA-AN-A0FL	62	female	stage iia	T2	M0	N0	Alive	Primary Tumor
TCGA-PL-A8LZ	29	female	stage iiib	T4b	M0	N2	Alive	Primary Tumor
TCGA-AR-A0TZ	43	female	not reported	T2	M1	N2	Dead	Primary Tumor
TCGA-AQ-A1H3	49	female	stage iiic	T2	MX	N3a	Alive	Primary Tumor
TCGA-E2-A15O	89	female	stage i	T1c	M0	NX	Alive	Primary Tumor
TCGA-UL-AAZ6	73	female	stage iia	T2	MX	N0	Alive	Primary Tumor
TCGA-C8-A134	52	female	stage iia	T2	M0	N0	Alive	Primary Tumor
TCGA-A2-A0SX	48	female	stage ia	T1c	M0	N0 (i-)	Alive	Primary Tumor
TCGA-BH-A1ES	35	female	stage iib	T2	M0	N1a	Dead	Primary Tumor
TCGA-BH-A1ES	35	female	stage iib	T2	M0	N1a	Dead	Metastatic
TCGA-BH-A1ES	35	female	stage iib	T2	M0	N1a	Dead	Solid Tissue Normal
TCGA-BH-AB28	53	female	stage iiia	T3	M0	N1a	Alive	Primary Tumor
TCGA-BH-AB28	53	female	stage iiia	T3	M0	N1a	Alive	Solid Tissue Normal
TCGA-A2-A0ER	63	female	stage ib	T1c	M0	N1mi	Alive	Primary Tumor
TCGA-A2-A0D4	37	female	stage iib	T2	M0	N1a	Alive	Primary Tumor
TCGA-PE-A5DC	72	female	stage iiia	T2	M0	N2a	Dead	Primary Tumor
TCGA-A8-A081	80	female	stage iia	T2	M0	N0	Alive	Primary Tumor
TCGA-AR-A24H	65	female	stage iia	T2	M0	N0	Alive	Primary Tumor
TCGA-E2-A156	61	female	stage i	T1c	M0	N0	Alive	Primary Tumor
TCGA-AC-A2FK	45	female	stage iiic	T2	M0	N3a	Alive	Primary Tumor
TCGA-AC-A2FK	45	female	stage iiic	T2	M0	N3a	Alive	Solid Tissue Normal
TCGA-AN-A0G0	56	female	stage iia	T2	M0	N0	Alive	Primary Tumor
TCGA-EW-A6S9	34	female	stage iia	T1c	M0	N1	Alive	Primary Tumor
TCGA-LL-A73Z	55	female	stage iv	T1c	M1	NX	Dead	Primary Tumor
TCGA-BH-A1EX	67	female	stage iib	T2	M0	N1b	Dead	Primary Tumor
TCGA-BH-A1EX	67	female	stage iib	T2	M0	N1b	Dead	Solid Tissue Normal
TCGA-BH-A18Q	56	female	stage iib	T2	M0	N1b	Dead	Primary Tumor
TCGA-BH-A18Q	56	female	stage iib	T2	M0	N1b	Dead	Solid Tissue Normal
TCGA-E9-A3HO	49	female	stage iia	T2	M0	N0 (i-)	Alive	Primary Tumor
TCGA-AR-A1AL	60	female	stage iiia	T3	M0	N1	Alive	Primary Tumor
TCGA-B6-A0IA	51	female	stage iia	T2	M0	N0 (i-)	Alive	Primary Tumor
TCGA-E2-A10C	54	female	stage iib	T2	M0	N1a	Alive	Primary Tumor
TCGA-A7-A5ZX	48	female	stage iiic	T2	M0	N3a	Alive	Primary Tumor
TCGA-A7-A5ZX	48	female	stage iiic	T2	M0	N3a	Alive	Solid Tissue Normal
TCGA-AN-A0FJ	59	female	stage iv	T2	M1	N2	Alive	Primary Tumor
TCGA-LL-A5YO	50	female	stage ia	T1b	MX	N0	Alive	Primary Tumor
TCGA-E2-A1AZ	63	female	stage iib	T2	M0	N1a	Alive	Primary Tumor
TCGA-AN-A0XS	63	female	stage iiia	T2	M0	N2	Alive	Primary Tumor
TCGA-A8-A09R	82	female	stage iib	T2	M0	N1	Alive	Primary Tumor
TCGA-E2-A1B4	74	female	stage iiia	T1c	M0	N2a	Dead	Primary Tumor
TCGA-AR-A24U	47	female	stage iia	T1	M0	N1	Alive	Primary Tumor
TCGA-5L-AAT1	63	female	stage iv	T2	M1	N0	Alive	Primary Tumor
TCGA-B6-A40C	51	female	stage iib	T3	M0	N0 (i-)	Alive	Primary Tumor
TCGA-A7-A4SB	56	female	stage iiia	T3	M0	N1mi	Alive	Primary Tumor
TCGA-AN-A0XR	55	female	stage iiia	T2	M0	N2	Alive	Primary Tumor
TCGA-D8-A1J9	48	female	stage ia	T1c	M0	N0	Alive	Primary Tumor
TCGA-B6-A0WZ	50	female	stage ii	T2	M0	N1b	Alive	Primary Tumor
TCGA-AC-A4ZE	63	female	stage iib	T3	M0	N0	Alive	Primary Tumor
TCGA-A2-A0YC	59	female	stage iib	T2	M0	N1mi	Alive	Primary Tumor
TCGA-B6-A400	43	female	stage iiia	T2	M0	N2a	Alive	Primary Tumor
TCGA-BH-A0B8	64	female	stage i	T1b	M0	N0 (i-)	Alive	Primary Tumor
TCGA-BH-A0B8	64	female	stage i	T1b	M0	N0 (i-)	Alive	Solid Tissue Normal
TCGA-AN-A0AM	56	female	stage iia	T2	M0	N0	Alive	Primary Tumor
TCGA-A8-A06U	80	female	stage iib	T2	M0	N1a	Dead	Primary Tumor
TCGA-OL-A66P	75	female	stage iia	T2	MX	N0	Alive	Primary Tumor
TCGA-AC-A3W5	65	female	stage iia	T2	MX	N0	Alive	Primary Tumor
TCGA-AC-A5XU	74	female	stage iib	T3	MX	N0 (i-)	Alive	Primary Tumor
TCGA-LL-A5YP	49	female	stage iib	T2	M0	N1a	Alive	Primary Tumor
TCGA-A7-A426	50	female	stage iiic	T3	MX	N3a	Alive	Primary Tumor
TCGA-S3-AA0Z	63	female	stage iib	T2	M0	N1a	Alive	Primary Tumor
TCGA-B6-A409	44	female	stage iiia	T1c	M0	N2a	Dead	Primary Tumor
TCGA-AC-A6NO	43	female	stage iib	T2	MX	N1a	Alive	Primary Tumor
TCGA-BH-A6R8	46	female	stage iia	T2	M0	N0	Alive	Primary Tumor
TCGA-D8-A27T	53	female	stage iiic	T2	M0	N3a	Alive	Primary Tumor
TCGA-D8-A73W	79	female	stage iiia	T3	MX	N1a	Dead	Primary Tumor
TCGA-D8-A27H	72	female	stage iia	T2	M0	N0	Alive	Primary Tumor
TCGA-A2-A0YD	63	female	stage iib	T3	M0	N0 (i+)	Alive	Primary Tumor
TCGA-BH-A18L	50	female	stage iiia	T3	M0	N1mi	Dead	Primary Tumor
TCGA-BH-A18L	50	female	stage iiia	T3	M0	N1mi	Dead	Solid Tissue Normal
TCGA-D8-A1JC	59	female	stage iiia	T2	M0	N2a	Alive	Primary Tumor
TCGA-E9-A1RB	40	female	stage iia	T2	M0	N0	Dead	Primary Tumor
TCGA-E9-A1RB	40	female	stage iia	T2	M0	N0	Dead	Solid Tissue Normal
TCGA-B6-A2IU	62	female	stage iia	T2	M0	N0	Alive	Primary Tumor
TCGA-B6-A0X7	62	female	stage x	T1c	MX	NX	Dead	Primary Tumor
TCGA-A8-A07G	65	female	stage iia	T1c	M0	N1a	Alive	Primary Tumor
TCGA-D8-A1XF	45	female	stage iia	T2	M0	N0	Alive	Primary Tumor
TCGA-C8-A137	34	female	stage iib	T2	M0	N1	Alive	Primary Tumor
TCGA-D8-A1JD	41	female	stage iib	T2	M0	N1a	Alive	Primary Tumor
TCGA-A8-A09Z	83	female	stage iib	T3	M0	N0	Alive	Primary Tumor
TCGA-E2-A1IG	45	female	stage iib	T2	M0	N1mi	Alive	Primary Tumor
TCGA-E2-A1IG	45	female	stage iib	T2	M0	N1mi	Alive	Solid Tissue Normal
TCGA-A8-A09T	68	female	not reported	T1c	MX	N0	Alive	Primary Tumor
TCGA-AC-A2BM	41	female	stage iib	T2	MX	N1a	Alive	Primary Tumor
TCGA-AC-A2BM	41	female	stage iib	T2	MX	N1a	Alive	Solid Tissue Normal
TCGA-OL-A66L	71	female	stage ia	T1c	MX	N0	Alive	Primary Tumor
TCGA-A2-A0YF	67	female	stage i	T1b	M0	N0 (i+)	Alive	Primary Tumor
TCGA-D8-A1X6	80	female	stage iiia	T3	MX	N2a	Alive	Primary Tumor
TCGA-D8-A1XY	74	female	stage iia	T2	MX	N0	Alive	Primary Tumor
TCGA-A2-A0CQ	62	female	stage ia	T1	M0	N0 (i-)	Alive	Primary Tumor
TCGA-A8-A08X	43	female	stage iiic	T4d	M0	N3a	Alive	Primary Tumor
TCGA-C8-A12K	80	female	stage iib	T2	M0	N1	Alive	Primary Tumor
TCGA-BH-A0BL	35	female	stage i	T1c	M0	N0	Alive	Primary Tumor
TCGA-BH-A0BL	35	female	stage i	T1c	M0	N0	Alive	Solid Tissue Normal
TCGA-BH-A0H9	69	female	stage iia	T2	M0	N0 (i-)	Alive	Primary Tumor
TCGA-BH-A0H9	69	female	stage iia	T2	M0	N0 (i-)	Alive	Solid Tissue Normal
TCGA-E9-A1NC	61	female	stage iib	T2	M0	N1	Alive	Primary Tumor
TCGA-A7-A0CJ	57	female	stage iia	T2	M0	N0 (i-)	Alive	Primary Tumor
TCGA-E9-A5UO	41	female	stage iia	T2	M0	N0	Alive	Primary Tumor
TCGA-A8-A09M	75	female	stage iiic	T2	M0	N3a	Alive	Primary Tumor
TCGA-E2-A1LL	73	female	stage iiia	T3	MX	N2a	Alive	Primary Tumor
TCGA-E2-A1LL	73	female	stage iiia	T3	MX	N2a	Alive	Solid Tissue Normal
TCGA-A2-A0YH	53	female	stage iiia	T2	M0	N2a	Alive	Primary Tumor
TCGA-A2-A04X	34	female	stage iia	T2	M0	N0 (i-)	Alive	Primary Tumor
TCGA-A7-A4SC	62	female	stage iib	T3	MX	N0	Alive	Primary Tumor
TCGA-A7-A4SC	62	female	stage iib	T3	MX	N0	Alive	Solid Tissue Normal
TCGA-AR-A0TY	54	female	stage iia	T2	M0	N0	Dead	Primary Tumor
TCGA-EW-A1IZ	53	female	stage iiia	T2	MX	N2a	Alive	Primary Tumor
TCGA-A8-A06T	75	female	stage iiia	T3	M0	N1a	Alive	Primary Tumor
TCGA-E9-A5FK	60	female	stage iiic	T2	M0	N3	Alive	Primary Tumor
TCGA-B6-A0IO	66	female	stage iia	T2	M0	N0 (i-)	Alive	Primary Tumor
TCGA-BH-A204	80	female	stage iib	T2	M0	N1b	Dead	Primary Tumor
TCGA-BH-A204	80	female	stage iib	T2	M0	N1b	Dead	Solid Tissue Normal
TCGA-BH-A0BT	56	female	stage iia	T1c	M0	N1mi	Alive	Primary Tumor
TCGA-BH-A0BT	56	female	stage iia	T1c	M0	N1mi	Alive	Solid Tissue Normal
TCGA-AN-A0AK	76	female	stage iia	T2	M0	N0	Alive	Primary Tumor
TCGA-LD-A66U	44	female	stage iib	T2	MX	N1mi	Alive	Primary Tumor
TCGA-D8-A1X9	66	female	stage iib	T2	M0	N1a	Alive	Primary Tumor
TCGA-BH-A209	77	female	stage i	T1c	M0	N0	Dead	Primary Tumor
TCGA-BH-A209	77	female	stage i	T1c	M0	N0	Dead	Solid Tissue Normal
TCGA-D8-A27F	40	female	stage iia	T2	M0	N0	Alive	Primary Tumor
TCGA-C8-A12L	67	female	stage iia	T2	M0	N0 (i-)	Alive	Primary Tumor
TCGA-LL-A50Y	84	female	stage iia	T2	MX	N0	Alive	Primary Tumor
TCGA-GM-A3XN	44	female	stage iiia	T1c	M0	N2a	Alive	Primary Tumor
TCGA-BH-A0E2	49	female	stage iiia	T2	M0	N2a	Alive	Primary Tumor
TCGA-AR-A24V	52	female	stage iib	T2	M0	N1	Alive	Primary Tumor
TCGA-EW-A424	51	female	stage iiia	T3	MX	N1	Alive	Primary Tumor
TCGA-EW-A1PG	53	female	stage iib	T2	MX	N1a	Alive	Primary Tumor
TCGA-A8-A07L	58	female	stage iiia	T3	M0	N1a	Alive	Primary Tumor
TCGA-AO-A12C	42	female	stage iib	T2	M0	N1a	Alive	Primary Tumor
TCGA-BH-A0HI	78	female	stage ia	T1c	M0	N0 (i-)	Alive	Primary Tumor
TCGA-A1-A0SF	54	female	stage iia	T2	M0	N0	Alive	Primary Tumor
TCGA-PE-A5DD	64	female	stage iia	T2	M0	N0	Alive	Primary Tumor
TCGA-E2-A10B	67	female	stage iib	T2	M0	N1a	Alive	Primary Tumor
TCGA-BH-A0E0	38	female	stage iiic	T3	M0	N3a	Alive	Primary Tumor
TCGA-BH-A0E0	38	female	stage iiic	T3	M0	N3a	Alive	Solid Tissue Normal
TCGA-BH-A0B2								Primary Tumor
TCGA-BH-A0B2

## Sheet: Sheet2
id	Age	Gender	Stage	T	M	N	Status	Type
TCGA-A2-A0CY	63	female	stage iib	T2	M0	N1	Alive	Primary Tumor
TCGA-B6-A40B	76	female	stage i	T1b	M0	N0 (i-)	Alive	Primary Tumor
TCGA-AO-A0J8	61	female	stage iia	T2	M0	N0 (i+)	Alive	Primary Tumor
TCGA-A8-A08J	52	female	stage iv	T4b	M1	N3	Dead	Primary Tumor
TCGA-E2-A14N	37	female	stage iib	T2	M0	N1	Alive	Primary Tumor
TCGA-BH-A1F0	80	female	stage iia	T1a	M0	N1c	Dead	Primary Tumor
TCGA-BH-A1F0	80	female	stage iia	T1a	M0	N1c	Dead	Solid Tissue Normal
TCGA-BH-A0BZ	59	female	stage iiia	T3	M0	N1a	Alive	Primary Tumor
TCGA-BH-A0BZ	59	female	stage iiia	T3	M0	N1a	Alive	Solid Tissue Normal
TCGA-AC-A2FM	87	female	stage iib	T2	M0	N1mi	Dead	Primary Tumor
TCGA-AC-A2FM	87	female	stage iib	T2	M0	N1mi	Dead	Solid Tissue Normal
TCGA-A8-A0AB	54	female	stage iia	T2	M0	N0	Alive	Primary Tumor
TCGA-A2-A0EN	70	female	stage iia	T2	M0	N0 (i+)	Alive	Primary Tumor
TCGA-B6-A0WS	58	female	stage x	T1c	MX	NX	Dead	Primary Tumor
TCGA-BH-A18G	81	female	stage ia	T1c	M0	N0	Alive	Primary Tumor
TCGA-A7-A5ZW	47	female	stage iia	T1c	M0	N1a	Alive	Primary Tumor
TCGA-AN-A0XL	61	female	stage iia	T2	M0	N0	Alive	Primary Tumor
TCGA-B6-A1KF	68	female	stage iib	T2	M0	N1	Alive	Primary Tumor
TCGA-A2-A0SW	82	female	stage iv	T2	M1	N2	Dead	Primary Tumor
TCGA-AO-A0J5	48	female	stage iv	T4	M1	N1a	Dead	Primary Tumor
TCGA-A1-A0SE	56	female	stage i	T1c	M0	N0 (i-)	Alive	Primary Tumor
TCGA-GM-A2DA	46	female	stage iib	T2	M0	N1b	Dead	Primary Tumor
TCGA-BH-A0EA	72	female	stage iia	T1c	M0	N1a	Dead	Primary Tumor
TCGA-C8-A8HP	59	female	stage iiia	T2	M0	N2	Alive	Primary Tumor
TCGA-A8-A095	45	female	stage i	T1c	M0	N0	Alive	Primary Tumor
TCGA-AC-A23G	76	female	stage iia	T1c	MX	N1	Alive	Primary Tumor
TCGA-AC-A23G	76	female	stage iia	T1c	MX	N1	Alive	Solid Tissue Normal
TCGA-BH-A0DE	62	female	stage iia	T2	M0	N0	Alive	Primary Tumor
TCGA-BH-A0DE	62	female	stage iia	T2	M0	N0	Alive	Solid Tissue Normal
TCGA-GM-A2DM	57	female	stage iia	T2	M0	N0 (i-)	Alive	Primary Tumor
TCGA-B6-A0I8	46	female	stage x	T1	M0	NX	Dead	Primary Tumor
TCGA-EW-A1PC	66	female	stage iib	T3	MX	N0 (i-)	Alive	Primary Tumor
TCGA-A8-A092	48	female	stage iiia	T2	M0	N2a	Alive	Primary Tumor
TCGA-AO-A0J7	71	female	stage iib	T2	M0	N1	Alive	Primary Tumor
TCGA-A7-A3RF	79	female	stage iia	T2	M0	N0	Alive	Primary Tumor
TCGA-A2-A0YM	67	female	stage iia	T2	M0	N0 (i-)	Alive	Primary Tumor
TCGA-C8-A1HE	59	female	stage iia	T2	M0	N0	Alive	Primary Tumor
TCGA-AR-A0TR	68	female	stage iib	T2	M0	N1	Dead	Primary Tumor
TCGA-S3-AA17	64	female	stage iib	T2	cM0 (i+)	N1mi	Alive	Primary Tumor
TCGA-BH-A0HA	31	female	stage i	T1c	M0	N0 (i-)	Alive	Primary Tumor
TCGA-BH-A0HA	31	female	stage i	T1c	M0	N0 (i-)	Alive	Solid Tissue Normal
TCGA-BH-A0GZ	62	female	stage iia	T1c	M0	N1a	Alive	Primary Tumor
TCGA-E2-A1IO	37	female	stage i	T1c	M0	N0	Alive	Primary Tumor
TCGA-E2-A1IO	37	female	stage i	T1c	M0	N0	Alive	Solid Tissue Normal
TCGA-BH-A0HQ	56	female	stage iia	T2	M0	N0 (i+)	Alive	Primary Tumor
TCGA-D8-A27K	47	female	stage iib	T2	M0	N1a	Alive	Primary Tumor
TCGA-E2-A10F	47	female	stage iia	T2	M0	N0 (i-)	Alive	Primary Tumor
TCGA-S3-AA15	51	female	stage iib	T2	cM0 (i+)	N1a	Alive	Primary Tumor
TCGA-AC-A62X	72	female	stage iia	T2	MX	N0	Alive	Primary Tumor
TCGA-B6-A0RM	57	female	stage x	TX	MX	NX	Dead	Primary Tumor
TCGA-A8-A06Z	84	female	stage iib	T3	M0	N0	Alive	Primary Tumor
TCGA-AC-A6IW	73	female	stage iia	T2	MX	N0 (i-)	Alive	Primary Tumor
TCGA-E2-A574	44	female	stage iia	T2	M0	N0	Alive	Primary Tumor
TCGA-4H-AAAK	50	female	stage iiia	T2	M0	N2a	Alive	Primary Tumor
TCGA-E2-A14Z	64	female	stage i	T1c	M0	N0	Dead	Primary Tumor
TCGA-OL-A6VO	43	female	stage ia	T1c	MX	N0	Alive	Primary Tumor
TCGA-GM-A2DH	58	female	stage i	T1c	M0	N0 (i+)	Alive	Primary Tumor
TCGA-AN-A0FW	67	female	stage iiia	T2	M0	N2	Alive	Primary Tumor
TCGA-AC-A2FO	65	female	stage iib	T2	MX	N1	Alive	Primary Tumor
TCGA-AC-A2FO	65	female	stage iib	T2	MX	N1	Alive	Solid Tissue Normal
TCGA-AR-A24S	61	female	stage i	T1	M0	N0	Alive	Primary Tumor
TCGA-E2-A1IK	71	female	stage iia	T1c	M0	N1mi	Alive	Primary Tumor
TCGA-BH-A1FU	44	female	stage ia	T1c	M0	N0	Dead	Primary Tumor
TCGA-BH-A1FU	44	female	stage ia	T1c	M0	N0	Dead	Solid Tissue Normal
TCGA-B6-A0RL	60	female	stage iia	T2	M0	N0 (i-)	Dead	Primary Tumor
TCGA-BH-A0HO	48	female	stage iia	T1c	M0	N1a	Alive	Primary Tumor
TCGA-BH-A0DT	41	female	stage iia	T1c	M0	N1a	Alive	Primary Tumor
TCGA-BH-A0DT	41	female	stage iia	T1c	M0	N1a	Alive	Solid Tissue Normal
TCGA-E9-A1RA	48	female	stage ia	T1c	M0	N0	Alive	Primary Tumor
TCGA-D8-A1XT	61	female	stage iia	T1c	M0	N1a	Alive	Primary Tumor
TCGA-AR-A24X	52	female	stage iia	T2	M0	N0	Alive	Primary Tumor
TCGA-EW-A2FW	52	female	stage iia	T2	MX	N0 (i-)	Alive	Primary Tumor
TCGA-C8-A26Z	59	female	stage iia	T2	M0	N0	Alive	Primary Tumor
TCGA-A7-A13E	62	female	stage iib	T2	MX	N1	Dead	Primary Tumor
TCGA-A7-A13E	62	female	stage iib	T2	MX	N1	Dead	Primary Tumor
TCGA-A7-A13E	62	female	stage iib	T2	MX	N1	Dead	Solid Tissue Normal
TCGA-BH-A0B7	42	female	stage iib	T2	M0	N1a	Alive	Primary Tumor
TCGA-BH-A0B7	42	female	stage iib	T2	M0	N1a	Alive	Solid Tissue Normal
TCGA-D8-A27R	41	female	stage iiic	T2	M0	N3a	Alive	Primary Tumor
TCGA-A8-A0A2	66	female	stage iia	T2	M0	N0	Alive	Primary Tumor
TCGA-A1-A0SB	70	female	stage i	T1c	M0	N0	Alive	Primary Tumor
TCGA-AC-A2QH	58	female	stage iib	T3	MX	N0	Alive	Primary Tumor
TCGA-AC-A2QH	58	female	stage iib	T3	MX	N0	Alive	Primary Tumor
TCGA-E9-A3QA	33	female	stage iia	T2	M0	N0 (i-)	Alive	Primary Tumor
TCGA-BH-A1ET	55	female	stage i	T1	M0	N0	Dead	Primary Tumor
TCGA-BH-A1ET	55	female	stage i	T1	M0	N0	Dead	Solid Tissue Normal
TCGA-C8-A133	65	female	stage iiia	T3	M0	N1	Alive	Primary Tumor
TCGA-OL-A5D6	71	female	stage iia	T2	MX	N0	Dead	Primary Tumor
TCGA-E2-A56Z	69	female	stage iib	T2	M0	N1a	Alive	Primary Tumor
TCGA-AN-A0XT	54	female	stage iiia	T2	M0	N2	Alive	Primary Tumor
TCGA-E9-A1RG	62	female	stage iiia	T1c	M0	N2	Alive	Primary Tumor
TCGA-B6-A0RP	73	female	not reported	T2	M0	N1b	Dead	Primary Tumor
TCGA-A2-A4S2	62	female	stage iiia	T3	M0	N2	Alive	Primary Tumor
TCGA-AO-A0JG	49	female	stage iiia	T2	M0	N2a	Alive	Primary Tumor
TCGA-BH-A1FG	88	female	stage i	T1c	M0	NX	Dead	Primary Tumor
TCGA-BH-A1FG	88	female	stage i	T1c	M0	NX	Dead	Solid Tissue Normal
TCGA-E9-A2JT	63	female	stage iia	T2	M0	N0 (i-)	Alive	Primary Tumor
TCGA-D8-A1XO	56	female	stage iib	T2	M0	N1a	Alive	Primary Tumor
TCGA-D8-A1XJ	76	female	stage iiia	T3	MX	N1a	Alive	Primary Tumor
TCGA-AR-A24W	55	female	stage iib	T2	M0	N1	Alive	Primary Tumor
TCGA-AN-A0XU	54	female	stage iia	T2	M0	N0	Alive	Primary Tumor
TCGA-B6-A0RH	51	female	stage iia	T2	M0	N0 (i-)	Dead	Primary Tumor
TCGA-AR-A2LR	49	female	stage i	T1	M0	N0	Alive	Primary Tumor
TCGA-BH-A0B1	66	female	stage iib	T2	M0	N1a	Alive	Primary Tumor
TCGA-D8-A146	57	female	stage iia	T2	MX	N0	Alive	Primary Tumor
TCGA-AN-A03Y	66	female	stage iia	T2	M0	N0	Alive	Primary Tumor
TCGA-BH-A0B0	56	female	stage i	T1c	M0	N0	Alive	Primary Tumor
TCGA-BH-A8FZ	58	female	stage ia	T1b	M0	N0	Alive	Primary Tumor
TCGA-LD-A74U	79	female	stage iiic	T3	M0	N3a	Alive	Primary Tumor
TCGA-GM-A3XL	49	female	stage iia	T2	M0	N0 (i-)	Alive	Primary Tumor
TCGA-BH-A18M	39	female	stage iiia	T3	M0	N1	Dead	Primary Tumor
TCGA-BH-A18M	39	female	stage iiia	T3	M0	N1	Dead	Solid Tissue Normal
TCGA-A2-A0CS	73	female	stage iv	T4b	M1	N3a	Dead	Primary Tumor
TCGA-D8-A1JG	62	female	stage iia	T2	M0	N0	Alive	Primary Tumor
TCGA-EW-A6SA	59	male	stage ii	T2	MX	N0 (i+)	Alive	Primary Tumor
TCGA-D8-A1XB	62	female	stage iib	T2	M0	N1a	Alive	Primary Tumor
TCGA-V7-A7HQ	75	female	stage iiia	T1c	M0	N2a	Alive	Primary Tumor
TCGA-E9-A5UP	63	female	stage iia	T2	M0	N0	Alive	Primary Tumor
TCGA-A8-A08I	53	female	stage iia	T2	M0	N0	Alive	Primary Tumor
TCGA-AR-A250	58	female	stage iia	T2	M0	N0	Alive	Primary Tumor
TCGA-AC-A3EH	79	female	stage iiic	T3	M0	N3	Dead	Primary Tumor
TCGA-AC-A3EH	79	female	stage iiic	T3	M0	N3	Dead	Solid Tissue Normal
TCGA-E2-A15L	65	female	stage iia	T2	M0	N0	Alive	Primary Tumor
TCGA-E2-A15L	65	female	stage iia	T2	M0	N0	Alive	Solid Tissue Normal
TCGA-BH-A208	48	female	stage iib	T2	M0	N1b	Dead	Primary Tumor
TCGA-BH-A208	48	female	stage iib	T2	M0	N1b	Dead	Solid Tissue Normal
TCGA-E2-A15I	44	female	stage iia	T2	M0	N0	Alive	Primary Tumor
TCGA-E2-A15I	44	female	stage iia	T2	M0	N0	Alive	Solid Tissue Normal
TCGA-A7-A6VW	48	female	stage iia	T2	M0	N0	Alive	Primary Tumor
TCGA-A2-A3XT	45	female	stage iib	T2	M0	N1a	Alive	Primary Tumor
TCGA-E2-A2P5	78	female	stage iiic	T2	M0	N3	Dead	Primary Tumor
TCGA-E9-A1N6	52	female	stage iib	T2	M0	N1	Dead	Primary Tumor
TCGA-E9-A1N6	52	female	stage iib	T2	M0	N1	Dead	Solid Tissue Normal
TCGA-AR-A24Z	57	female	stage iia	T2	M0	N0	Alive	Primary Tumor
TCGA-AO-A03T	42	female	stage iib	T2	M0	N1a	Alive	Primary Tumor
TCGA-D8-A1JK	90	female	stage iia	T2	M0	N0	Alive	Primary Tumor
TCGA-BH-A0H0	69	female	stage ia	T1c	M0	N0 (i-)	Alive	Primary Tumor
TCGA-LL-A8F5	61	female	stage iia	T2	MX	N0 (i-)	Alive	Primary Tumor
TCGA-C8-A3M8	68	female	stage ia	T1c	M0	N0	Alive	Primary Tumor
TCGA-A2-A04Y	53	female	stage iib	T2	M0	N1mi	Alive	Primary Tumor
TCGA-AC-A23H	90	female	stage iia	T2	M0	NX	Dead	Primary Tumor
TCGA-AC-A23H	90	female	stage iia	T2	M0	NX	Dead	Solid Tissue Normal
TCGA-E2-A1BC	63	female	stage ia	T1c	M0	N0	Alive	Primary Tumor
TCGA-E2-A1BC	63	female	stage ia	T1c	M0	N0	Alive	Solid Tissue Normal
TCGA-A2-A3XW	42	female	stage iib	T2	M0	N1a	Alive	Primary Tumor
TCGA-AO-A03V	41	female	stage i	T1c	M0	N0 (i-)	Alive	Primary Tumor
TCGA-AC-A3YJ	66	female	stage iia	T2	MX	N0 (i-)	Alive	Primary Tumor
TCGA-OL-A5DA	61	female	stage iia	T2	MX	N0	Alive	Primary Tumor
TCGA-E2-A1LA	59	female	stage iia	T1c	M0	N1a	Alive	Primary Tumor
TCGA-BH-A0W3	58	female	stage iia	T1c	M0	N1a	Alive	Primary Tumor
TCGA-B6-A0IE	38	female	stage iiia	T3	M0	N1b	Dead	Primary Tumor
TCGA-D8-A1XK	55	female	stage iib	T2	MX	N1a	Alive	Primary Tumor
TCGA-A8-A0A4	73	female	stage iia	T2	M0	N0	Alive	Primary Tumor
TCGA-AR-A1AM	52	female	stage iiia	T3	M0	N1	Alive	Primary Tumor
TCGA-AO-A03N	59	female	stage iib	T2	M0	N1a	Alive	Primary Tumor
TCGA-AR-A24O	43	female	stage iiia	T3	M0	N2	Alive	Primary Tumor
TCGA-D8-A1JN	80	female	stage iiic	T3	MX	N3a	Alive	Primary Tumor
TCGA-A8-A09B	58	female	stage iiib	T4b	M0	N1a	Alive	Primary Tumor
TCGA-OK-A5Q2	59	female	stage ii	T2	MX	N1a	Alive	Primary Tumor
TCGA-BH-A0BO	54	female	stage i	T1b	M0	N0	Alive	Primary Tumor
TCGA-BH-A0BO	54	female	stage i	T1b	M0	N0	Alive	Solid Tissue Normal
TCGA-A7-A3J1	63	female	stage ia	T1c	MX	N0	Alive	Primary Tumor
TCGA-AN-A0AT	62	female	stage iia	T2	M0	N0	Alive	Primary Tumor
TCGA-BH-A18I	53	female	stage iia	T1c	cM0 (i+)	N1a	Alive	Primary Tumor
TCGA-E2-A2P6	77	female	stage iib	T2	M0	N1	Alive	Primary Tumor
TCGA-A7-A56D	84	female	stage iia	T2	M0	N0	Alive	Primary Tumor
TCGA-A7-A56D	84	female	stage iia	T2	M0	N0	Alive	Solid Tissue Normal
TCGA-B6-A0X5	61	female	stage iib	T2	M0	N1b	Dead	Primary Tumor
TCGA-AR-A0TS	46	female	stage iib	T2	M0	N1	Alive	Primary Tumor
TCGA-BH-A0B3	53	female	stage iib	T2	M0	N1a	Alive	Primary Tumor
TCGA-BH-A0B3	53	female	stage iib	T2	M0	N1a	Alive	Solid Tissue Normal
TCGA-A8-A09N	57	female	stage iiic	T2	M0	N3a	Alive	Primary Tumor
TCGA-AO-A126	39	female	stage iia	T2	M0	N0 (i-)	Alive	Primary Tumor
TCGA-E2-A1IL	78	female	stage iia	T1c	M0	N1a	Alive	Primary Tumor
TCGA-C8-A1HL	38	female	stage iiia	T3	M0	N1	Alive	Primary Tumor
TCGA-E2-A1L8	52	female	stage iib	T2	M0	N1a	Alive	Primary Tumor
TCGA-EW-A6SB	62	female	stage ii	T2	M0	N0	Alive	Primary Tumor
TCGA-BH-A8FY	87	female	stage ia	T1c	M0	N0 (i+)	Dead	Primary Tumor
TCGA-AC-A62Y	79	female	stage iib	T2	MX	N1	Alive	Primary Tumor
TCGA-AR-A1AK	70	female	stage i	T1	M0	N0	Alive	Primary Tumor
TCGA-C8-A12P	55	female	stage iib	T2	M0	N1	Alive	Primary Tumor
TCGA-AN-A0XW	36	female	stage iiia	T2	M0	N2	Alive	Primary Tumor
TCGA-E2-A14Q	50	female	stage iib	T2	M0	N1mi	Alive	Primary Tumor
TCGA-A8-A085	44	male	stage iib	T2	M0	N1a	Alive	Primary Tumor
TCGA-BH-A0BJ	41	female	stage iib	T2	M0	N1a	Alive	Primary Tumor
TCGA-BH-A0BJ	41	female	stage iib	T2	M0	N1a	Alive	Solid Tissue Normal
TCGA-E2-A1L6	44	female	stage iia	T1c	M0	N1mi	Alive	Primary Tumor
TCGA-OL-A5RV	43	female	stage iiic	T2	MX	N3	Alive	Primary Tumor
TCGA-AR-A0TU	35	female	stage iia	T2	M0	N0	Alive	Primary Tumor
TCGA-B6-A1KN	57	female	stage iiib	T4b	M0	N1	Alive	Primary Tumor
TCGA-AR-A5QM	62	female	stage iia	T2	M0	N0	Alive	Primary Tumor
TCGA-E2-A1LG	50	female	stage iia	T2	M0	N0	Alive	Primary Tumor
TCGA-E2-A1LG	50	female	stage iia	T2	M0	N0	Alive	Solid Tissue Normal
TCGA-AR-A256	45	female	stage iia	T2	M0	N0	Dead	Primary Tumor
TCGA-A8-A06Y	66	female	stage iia	T2	M0	N0	Alive	Primary Tumor
TCGA-D8-A1JL	72	female	stage iia	T2	M0	N0	Alive	Primary Tumor
TCGA-A7-A13D	46	female	stage iia	T2	M0	N0 (i-)	Alive	Primary Tumor
TCGA-A7-A13D	46	female	stage iia	T2	M0	N0 (i-)	Alive	Primary Tumor
TCGA-E2-A15F	64	female	stage i	T1c	M0	N0	Alive	Primary Tumor
TCGA-E9-A1N8	48	female	stage iia	T2	M0	N0	Alive	Primary Tumor
TCGA-E9-A1N8	48	female	stage iia	T2	M0	N0	Alive	Solid Tissue Normal
TCGA-GM-A3NW	63	female	stage iia	T2	M0	N0 (i-)	Alive	Primary Tumor
TCGA-E9-A1RI	43	female	stage iiia	T1c	M0	N2	Alive	Primary Tumor
TCGA-E9-A1RI	43	female	stage iiia	T1c	M0	N2	Alive	Solid Tissue Normal
TCGA-AR-A5QP	54	female	stage iib	T2	M0	N1	Alive	Primary Tumor
TCGA-BH-A1FL	69	female	stage iib	T2	M0	N1b	Dead	Primary Tumor
TCGA-BH-A1FL	69	female	stage iib	T2	M0	N1b	Dead	Solid Tissue Normal
TCGA-C8-A1HK	53	female	stage iib	T2	M0	N1	Alive	Primary Tumor
TCGA-A8-A07S	73	female	stage iia	T2	M0	N0	Alive	Primary Tumor
TCGA-AR-A1AT	62	female	stage iia	T2	M0	N0	Dead	Primary Tumor
TCGA-OL-A66J	80	female	stage i	T1c	MX	N0	Alive	Primary Tumor
TCGA-D8-A27V	62	female	stage iia	T2	M0	N0	Alive	Primary Tumor
TCGA-A2-A0EU	79	female	stage ia	T1c	M0	N0 (i-)	Alive	Primary Tumor
TCGA-BH-A0W7	49	female	stage i	T1c	M0	N0 (i-)	Alive	Primary Tumor
TCGA-A8-A096	73	female	stage iia	T2	M0	N0	Alive	Primary Tumor
TCGA-E2-A1BD	53	female	stage iia	T2	M0	N0	Alive	Primary Tumor
TCGA-D8-A13Z	51	female	not reported	T2	M0	N2a	Alive	Primary Tumor
TCGA-A2-A04R	36	female	stage ia	T1	M0	N0 (i-)	Alive	Primary Tumor
TCGA-B6-A0RS	38	female	stage iia	T2	M0	N0 (i-)	Dead	Primary Tumor
TCGA-AN-A0XO	59	female	stage iiia	T2	M0	N2	Alive	Primary Tumor
TCGA-A2-A1G0	49	female	stage iib	T2	M0	N1a	Alive	Primary Tumor
TCGA-BH-A1EO	68	female	stage iia	T1c	M0	N1	Dead	Primary Tumor
TCGA-BH-A1EO	68	female	stage iia	T1c	M0	N1	Dead	Solid Tissue Normal
TCGA-BH-A0HU	52	female	stage ia	T1c	M0	N0 (i-)	Alive	Primary Tumor
TCGA-AN-A0AS	70	female	stage iiia	T2	M0	N2	Alive	Primary Tumor
TCGA-AO-A03M	29	female	stage i	T1c	M0	N0 (i-)	Alive	Primary Tumor
TCGA-OL-A5D8	40	female	stage iib	T3	MX	N0	Alive	Primary Tumor
TCGA-AR-A2LJ	40	female	stage iiia	T3	MX	N1	Alive	Primary Tumor
TCGA-EW-A1IW	80	female	stage iib	T2	MX	N1a	Alive	Primary Tumor
TCGA-AC-A3QP	79	female	stage iib	T2	MX	N1mi	Alive	Primary Tumor
TCGA-EW-A1P0	55	female	stage iib	T2	MX	N1b	Alive	Primary Tumor
TCGA-A2-A0CP	60	female	stage ia	T1c	M0	N0 (i-)	Alive	Primary Tumor
TCGA-AR-A2LH	55	female	stage iii	T3	M0	N3	Dead	Primary Tumor
TCGA-D8-A1XQ	69	female	stage iia	T2	M0	N0	Alive	Primary Tumor
TCGA-E2-A1LE	71	female	stage iiic	T2	M0	N3a	Dead	Primary Tumor
TCGA-E2-A1LE	71	female	stage iiic	T2	M0	N3a	Dead	Solid Tissue Normal
TCGA-E9-A1NE	28	female	stage iib	T2	M0	N1	Alive	Primary Tumor
TCGA-E9-A1NE	28	female	stage iib	T2	M0	N1	Alive	Solid Tissue Normal
TCGA-BH-A0DO	78	female	stage i	T1c	M0	N0	Alive	Primary Tumor
TCGA-BH-A0DO	78	female	stage i	T1c	M0	N0	Alive	Solid Tissue Normal
TCGA-BH-A1F8	90	female	stage iiib	T4b	M0	N2	Dead	Primary Tumor
TCGA-BH-A1F8	90	female	stage iiib	T4b	M0	N2	Dead	Solid Tissue Normal
TCGA-BH-A0C0	62	female	stage iia	T1c	M0	N1a	Alive	Primary Tumor
TCGA-BH-A0C0	62	female	stage iia	T1c	M0	N1a	Alive	Solid Tissue Normal
TCGA-A2-A3XU	35	female	stage iib	T2	M0	N1mi	Dead	Primary Tumor
TCGA-AR-A1AS	54	female	stage iib	T2	M0	N1	Alive	Primary Tumor
TCGA-A2-A0CX	52	female	stage iia	T2	M0	N0 (i-)	Alive	Primary Tumor
TCGA-A8-A091	61	female	stage iia	T2	M0	N0	Alive	Primary Tumor
TCGA-B6-A0WV	67	female	stage iib	T2	M0	N1b	Dead	Primary Tumor
TCGA-E2-A15M	66	female	stage iia	T2	M0	N0	Dead	Primary Tumor
TCGA-E2-A15M	66	female	stage iia	T2	M0	N0	Dead	Solid Tissue Normal
TCGA-AC-A5EI	88	female	stage ib	T1c	MX	N1mi	Alive	Primary Tumor
TCGA-A7-A5ZV	62	female	stage iia	T2	M0	N0	Alive	Primary Tumor
TCGA-BH-A0EB	69	female	stage ia	T1c	M0	N0 (i-)	Alive	Primary Tumor
TCGA-C8-A1HJ	53	female	stage iia	T2	M0	N0	Alive	Primary Tumor
TCGA-A8-A06X	77	female	stage iib	T3	M0	N0	Dead	Primary Tumor
TCGA-D8-A27P	64	female	stage ia	T1c	M0	N0	Alive	Primary Tumor
TCGA-AR-A24Q	49	female	stage iib	T3	M0	N0	Alive	Primary Tumor
TCGA-E2-A1LI	57	female	stage iib	T2	M0	N1	Alive	Primary Tumor
TCGA-E2-A1LI	57	female	stage iib	T2	M0	N1	Alive	Solid Tissue Normal
TCGA-D8-A1Y0	65	female	stage iiia	T1c	MX	N2a	Alive	Primary Tumor
TCGA-A1-A0SH	39	female	stage iia	T2	M0	N0 (i-)	Alive	Primary Tumor
TCGA-D8-A1XL	34	female	stage iib	T2	MX	N1a	Alive	Primary Tumor
TCGA-BH-A1F2	53	female	stage iiib	T4b	M0	N1b	Dead	Primary Tumor
TCGA-BH-A1F2	53	female	stage iiib	T4b	M0	N1b	Dead	Solid Tissue Normal
TCGA-B6-A1KC	67	female	stage iib	T2	M0	N1	Alive	Primary Tumor
TCGA-B6-A1KC	67	female	stage iib	T2	M0	N1	Alive	Primary Tumor
TCGA-C8-A26W	58	female	stage iib	T2	M0	N1	Alive	Primary Tumor
TCGA-A2-A3XY	49	female	stage iib	T2	M0	N1a	Dead	Primary Tumor
TCGA-E2-A15K	58	female	stage iib	T2	M0	N1a	Alive	Primary Tumor
TCGA-E2-A15K	58	female	stage iib	T2	M0	N1a	Alive	Metastatic
TCGA-E2-A15K	58	female	stage iib	T2	M0	N1a	Alive	Solid Tissue Normal
TCGA-A1-A0SI	52	female	stage iib	T2	M0	N1a	Alive	Primary Tumor
TCGA-E9-A1R2	51	female	stage iiic	T2	MX	N3	Alive	Primary Tumor
TCGA-C8-A1HG	50	female	stage iia	T2	M0	N0	Alive	Primary Tumor
TCGA-AO-A0JF	68	female	stage iia	T1c	M0	N1a	Alive	Primary Tumor
TCGA-A8-A07F	65	female	stage iib	T2	M0	N1a	Alive	Primary Tumor
TCGA-AR-A0U0	73	female	stage iib	T2	M0	N1	Alive	Primary Tumor
TCGA-A2-A0ES	52	female	stage iia	T2	M0	N0 (i-)	Alive	Primary Tumor
TCGA-EW-A1PF	50	female	stage ia	T1c	M0	N0	Alive	Primary Tumor
TCGA-AR-A1AV	68	male	stage iib	T2	M0	N1	Alive	Primary Tumor
TCGA-LL-A5YN	46	female	stage iia	T2	M0	N0 (i-)	Alive	Primary Tumor
TCGA-OL-A5RY	52	female	stage iia	T1c	MX	N1	Alive	Primary Tumor
TCGA-A8-A0A6	64	female	stage iiic	T2	M0	N3a	Alive	Primary Tumor
TCGA-BH-A2L8	45	female	stage iia	T2	M0	N0 (i-)	Alive	Primary Tumor
TCGA-A8-A076	66	female	stage iia	T2	M0	N0	Alive	Primary Tumor
TCGA-BH-A0BQ	39	female	stage i	T1c	M0	N0	Alive	Primary Tumor
TCGA-BH-A0BQ	39	female	stage i	T1c	M0	N0	Alive	Solid Tissue Normal
TCGA-E9-A24A	69	female	stage iia	T1c	M0	N1	Alive	Primary Tumor
TCGA-Z7-A8R6	46	female	stage i	T1c	M0	N0	Alive	Primary Tumor
TCGA-E9-A1NI	51	female	stage iia	T2	M0	N0	Alive	Primary Tumor
TCGA-BH-A5IZ	51	female	stage iib	T2	cM0 (i+)	N1a	Alive	Primary Tumor
TCGA-BH-A5IZ	51	female	stage iib	T2	cM0 (i+)	N1a	Alive	Solid Tissue Normal
TCGA-BH-A0HB	55	female	stage ia	T1c	M0	N0 (i-)	Alive	Primary Tumor
TCGA-AO-A0JE	53	female	stage iiia	T2	M0	N2a	Alive	Primary Tumor
TCGA-AN-A0AL	41	female	stage iiib	T4	M0	N0	Alive	Primary Tumor
TCGA-BH-A0DZ	43	female	stage iib	T2	M0	N1a	Alive	Primary Tumor
TCGA-BH-A0DZ	43	female	stage iib	T2	M0	N1a	Alive	Solid Tissue Normal
TCGA-B6-A0IQ	40	female	stage iiia	T3	M0	N1b	Alive	Primary Tumor
TCGA-AC-A2QJ	48	female	stage iiib	T4b	M0	N0	Dead	Primary Tumor
TCGA-AC-A2QJ	48	female	stage iiib	T4b	M0	N0	Dead	Solid Tissue Normal
TCGA-A8-A09W	70	female	stage iiib	T2	M0	N3	Alive	Primary Tumor
TCGA-AR-A2LL	70	female	stage iib	T3	M0	N0	Alive	Primary Tumor
TCGA-BH-A18T	70	female	stage iia	T2	M0	N0	Dead	Primary Tumor
TCGA-BH-A18T	70	female	stage iia	T2	M0	N0	Dead	Solid Tissue Normal
TCGA-LD-A7W6	54	female	stage iib	T2	M0	N1a	Alive	Primary Tumor
TCGA-D8-A73X	53	female	stage iia	T2	M0	N0	Alive	Primary Tumor
TCGA-A8-A08B	52	female	stage iia	T2	M0	N0	Alive	Primary Tumor
TCGA-AR-A24T	46	female	stage iiic	T3	M0	N3	Alive	Primary Tumor
TCGA-AO-A12B	63	female	stage iia	T2	M0	N0 (i-)	Alive	Primary Tumor
TCGA-BH-A18P	60	female	stage i	T1	M0	N0	Dead	Primary Tumor
TCGA-BH-A18P	60	female	stage i	T1	M0	N0	Dead	Solid Tissue Normal
TCGA-C8-A12V	55	female	stage iia	T2	M0	N0	Alive	Primary Tumor
TCGA-Z7-A8R5	61	female	stage iiia	T3	MX	N1a	Alive	Primary Tumor
TCGA-E9-A1NH	71	female	stage iib	T2	M0	N1	Alive	Primary Tumor
TCGA-E9-A1NH	71	female	stage iib	T2	M0	N1	Alive	Solid Tissue Normal
TCGA-A2-A1FW	62	female	stage iiia	T3	M0	N2a	Alive	Primary Tumor
TCGA-B6-A0RN	60	female	stage ia	T1c	M0	N0 (i-)	Alive	Primary Tumor
TCGA-A2-A1G4	71	female	stage iiia	T3	M0	N1a	Alive	Primary Tumor
TCGA-OL-A5RX	51	female	stage ia	T1c	MX	N0	Alive	Primary Tumor
TCGA-AO-A0J9	61	female	stage iiic	T2	M0	N3	Alive	Primary Tumor
TCGA-BH-A18H	63	female	stage ia	T1b	M0	N0	Alive	Primary Tumor
TCGA-A2-A0CW	67	female	stage iib	T2	M0	N1a	Alive	Primary Tumor
TCGA-A2-A0D2	45	female	stage iia	T2	M0	N0 (i+)	Alive	Primary Tumor
TCGA-E9-A1NG	62	female	stage iia	T2	M0	N0	Dead	Primary Tumor
TCGA-E9-A1NG	62	female	stage iia	T2	M0	N0	Dead	Solid Tissue Normal
TCGA-AR-A24L	26	female	stage iib	T2	M0	N1	Dead	Primary Tumor
TCGA-D8-A1XR	56	female	stage iib	T2	M0	N1a	Alive	Primary Tumor
TCGA-A2-A0EY	62	female	stage iib	T2	M0	N1a	Alive	Primary Tumor
TCGA-E9-A1R5	63	female	stage ia	T1c	M0	N0	Alive	Primary Tumor
TCGA-AC-A5EH	76	female	stage iib	T2	MX	N1mi	Alive	Primary Tumor
TCGA-BH-A0EI	51	female	stage iia	T1c	M0	N1a	Alive	Primary Tumor
TCGA-EW-A2FS	41	female	stage iib	T2	MX	N1mi	Alive	Primary Tumor
TCGA-A2-A04U	47	female	stage iia	T2	M0	N0 (i+)	Alive	Primary Tumor
TCGA-JL-A3YW	49	female	stage iib	T2	M0	N1	Alive	Primary Tumor
TCGA-E9-A1R0	58	female	stage iia	T1c	M0	N1	Alive	Primary Tumor
TCGA-C8-A274	63	female	stage iia	T2	M0	N0	Alive	Primary Tumor
TCGA-A7-A4SD	52	female	stage iia	T2	M0	N0	Alive	Primary Tumor
TCGA-A7-A4SD	52	female	stage iia	T2	M0	N0	Alive	Solid Tissue Normal
TCGA-A7-A13G	79	female	stage iia	T2	MX	N0	Alive	Primary Tumor
TCGA-A7-A13G	79	female	stage iia	T2	MX	N0	Alive	Primary Tumor
TCGA-A7-A13G	79	female	stage iia	T2	MX	N0	Alive	Solid Tissue Normal
TCGA-LL-A5YM	88	female	stage iiib	T4b	M0	NX	Alive	Primary Tumor
TCGA-OL-A5RZ	57	female	stage ia	T1b	MX	N0	Alive	Primary Tumor
TCGA-A2-A3KD	47	female	stage iiia	T3	M0	N1mi	Alive	Primary Tumor
TCGA-D8-A1JJ	54	female	stage iia	T2	M0	N0	Alive	Primary Tumor
TCGA-C8-A26X	58	female	stage iia	T1	M0	N1	Alive	Primary Tumor
TCGA-BH-A1F6	51	female	not reported	T4d	MX	N2a	Dead	Primary Tumor
TCGA-BH-A1F6	51	female	not reported	T4d	MX	N2a	Dead	Solid Tissue Normal
TCGA-LL-A5YL	64	female	stage iib	T2	MX	N1a	Alive	Primary Tumor
TCGA-A8-A07P	68	female	stage iib	T2	M0	N1	Alive	Primary Tumor
TCGA-AR-A0TW	50	female	stage iiia	T3	M0	N1	Alive	Primary Tumor
TCGA-EW-A2FV	39	female	stage iiic	T3	MX	N3a	Alive	Primary Tumor
TCGA-A8-A08G	41	female	stage iia	T2	M0	N0	Alive	Primary Tumor
TCGA-A2-A0CL	37	female	stage iiia	T3	M0	N2a	Alive	Primary Tumor
TCGA-WT-AB44	77	female	stage ia	T1c	MX	N0 (i-)	Alive	Primary Tumor
TCGA-AC-A3W7	66	female	stage iib	T2	MX	N1a	Alive	Primary Tumor
TCGA-BH-A0EE	68	female	stage iib	T3	M0	N0 (i-)	Alive	Primary Tumor
TCGA-E2-A155	58	female	stage iib	T2	M0	N1a	Alive	Primary Tumor
TCGA-E2-A15S	34	female	stage iib	T2	M0	N1	Alive	Primary Tumor
TCGA-BH-A1EN	78	female	stage iia	T2	M0	NX	Dead	Primary Tumor
TCGA-BH-A1EN	78	female	stage iia	T2	M0	NX	Dead	Solid Tissue Normal
TCGA-BH-A1FE	31	female	stage iib	T2	M0	N1	Dead	Primary Tumor
TCGA-BH-A1FE	31	female	stage iib	T2	M0	N1	Dead	Metastatic
TCGA-BH-A1FE	31	female	stage iib	T2	M0	N1	Dead	Solid Tissue Normal
TCGA-A2-A4RY	46	female	stage iiic	T3	M0	N3a	Alive	Primary Tumor
TCGA-C8-A1HM	74	female	stage iia	T2	M0	N0	Alive	Primary Tumor
TCGA-AC-A7VB	51	female	stage iia	T1c	MX	N1a	Alive	Primary Tumor
TCGA-E2-A15C	61	female	stage i	T1c	M0	N0	Alive	Primary Tumor
TCGA-E9-A22D	38	female	stage iia	T2	M0	N0	Alive	Primary Tumor
TCGA-AR-A0U4	54	female	stage iia	T2	M0	N0	Alive	Primary Tumor
TCGA-A8-A079	69	female	stage iiib	T4b	M0	N3	Alive	Primary Tumor
TCGA-A8-A07W	76	female	stage iv	T2	M1	NX	Alive	Primary Tumor
TCGA-D8-A1XS	48	male	stage iiic	T2	M0	N3a	Alive	Primary Tumor
TCGA-E2-A1IN	60	female	stage i	T1c	M0	N0	Alive	Primary Tumor
TCGA-B6-A0RO	71	female	stage iiib	T4	M0	N1a	Alive	Primary Tumor
TCGA-AO-A0JJ	54	female	stage iib	T2	M0	N1a	Alive	Primary Tumor
TCGA-AR-A5QQ	68	female	stage iiia	T3	M0	N1	Dead	Primary Tumor
TCGA-A2-A04W	50	female	stage iib	T2	M0	N1mi	Alive	Primary Tumor
TCGA-A8-A086	59	female	stage iia	T1c	M0	N1a	Alive	Primary Tumor
TCGA-BH-A28O	50	female	stage iiic	T3a	M0	N3	Alive	Primary Tumor
TCGA-AC-A3HN	87	female	stage iib	T2	MX	N1a	Alive	Primary Tumor
TCGA-OL-A6VQ	49	female	stage iia	T2	MX	N0	Alive	Primary Tumor
TCGA-E2-A572	72	female	stage iiia	T2	M0	N2	Alive	Primary Tumor
TCGA-B6-A0WW	58	female	stage x	T2	MX	N1b	Dead	Primary Tumor
TCGA-E9-A244	54	female	stage iia	T2	M0	N0 (i-)	Alive	Primary Tumor
TCGA-AN-A0FF	32	female	stage ia	T1b	M0	N0	Alive	Primary Tumor
TCGA-D8-A1XM	57	female	stage ia	T1c	M0	N0	Alive	Primary Tumor
TCGA-GM-A2DO	54	female	stage i	T1c	M0	N0 (i-)	Alive	Primary Tumor
TCGA-B6-A0I1	73	female	stage iia	T2	M0	N0	Dead	Primary Tumor
TCGA-BH-A18F	50	female	stage iia	T2	M0	N0	Alive	Primary Tumor
TCGA-BH-A18F	50	female	stage iia	T2	M0	N0	Alive	Solid Tissue Normal
TCGA-AO-A12H	69	female	stage iia	T2	M0	N0 (i-)	Alive	Primary Tumor
TCGA-AC-A3BB	46	female	stage iiia	T3	MX	N2a	Alive	Primary Tumor
TCGA-D8-A4Z1	68	female	stage ia	T1c	M0	N0	Alive	Primary Tumor
TCGA-OL-A66O	39	female	stage iib	T2	MX	N1a	Alive	Primary Tumor
TCGA-A8-A09C	69	female	stage x	T2	MX	N0	Alive	Primary Tumor
TCGA-BH-A1FR	73	female	stage iiib	T4b	M0	N1a	Dead	Primary Tumor
TCGA-BH-A1FR	73	female	stage iiib	T4b	M0	N1a	Dead	Solid Tissue Normal
TCGA-AO-A03R	57	female	stage iib	T2	M0	N1a	Alive	Primary Tumor
TCGA-EW-A1OW	58	female	stage iia	T2	MX	N0	Alive	Primary Tumor
TCGA-AO-A0J6	61	female	stage iia	T2	M0	N0 (i-)	Alive	Primary Tumor
TCGA-A7-A0CG	78	female	stage iia	T2	M0	N0 (i-)	Alive	Primary Tumor
TCGA-A2-A04Q	48	female	stage ia	T1	M0	N0 (i-)	Alive	Primary Tumor
TCGA-BH-A18V	48	female	stage iib	T2	M0	N1b	Dead	Primary Tumor
TCGA-BH-A18V	48	female	stage iib	T2	M0	N1b	Dead	Metastatic
TCGA-BH-A18V	48	female	stage iib	T2	M0	N1b	Dead	Solid Tissue Normal
TCGA-AC-A23E	50	female	stage iib	T2	MX	N1	Alive	Primary Tumor
TCGA-OL-A6VR	48	female	stage ia	T1b	MX	N0	Alive	Primary Tumor
TCGA-D8-A1Y2	71	female	stage iia	T2	MX	N0	Alive	Primary Tumor
TCGA-AO-A12F	36	female	stage iia	T2	M0	N0 (i-)	Alive	Primary Tumor
TCGA-E2-A570	47	female	stage ib	T1c	M0	N1mi	Alive	Primary Tumor
TCGA-AC-A2B8	84	female	stage iib	T3	M0	N0 (i-)	Alive	Primary Tumor
TCGA-AR-A24N	54	female	stage i	T1	M0	N0	Alive	Primary Tumor
TCGA-A2-A4S0	77	female	stage iia	T2	M0	N0	Alive	Primary Tumor
TCGA-BH-A0C3	47	female	stage i	T1c	M0	N0	Alive	Primary Tumor
TCGA-BH-A0C3	47	female	stage i	T1c	M0	N0	Alive	Solid Tissue Normal
TCGA-A7-A26G	50	female	stage iia	T2	M0	N0 (i+)	Alive	Primary Tumor
TCGA-E2-A1IE	61	female	stage iib	T2	M0	N1	Alive	Primary Tumor
TCGA-GM-A2DN	58	female	stage iia	T2	M0	N0 (i-)	Alive	Primary Tumor
TCGA-A2-A04P	36	female	stage iiic	T2	M0	N3c	Dead	Primary Tumor
TCGA-GM-A2D9	69	female	stage i	T1c	M0	N0 (i-)	Dead	Primary Tumor
TCGA-GM-A2D9	69	female	stage i	T1c	M0	N0 (i-)	Dead	Solid Tissue Normal
TCGA-AC-A2FG	79	female	stage iib	T2	MX	N1a	Alive	Primary Tumor
TCGA-AC-A2FG	79	female	stage iib	T2	MX	N1a	Alive	Solid Tissue Normal
TCGA-BH-A6R9	61	female	stage iia	T2	M0	N0	Alive	Primary Tumor
TCGA-BH-A18K	46	female	stage i	T1	M0	N0	Dead	Primary Tumor
TCGA-BH-A18K	46	female	stage i	T1	M0	N0	Dead	Solid Tissue Normal
TCGA-B6-A401	47	female	stage iia	T1c	M0	N1a	Alive	Primary Tumor
TCGA-E2-A1LH	59	female	stage i	T1c	M0	N0	Alive	Primary Tumor
TCGA-E2-A1LH	59	female	stage i	T1c	M0	N0	Alive	Solid Tissue Normal
TCGA-BH-A0BP	76	female	stage i	T1c	M0	N0	Dead	Primary Tumor
TCGA-AO-A12D	43	female	stage iia	T1c	M0	N1a	Alive	Primary Tumor
TCGA-C8-A27B	48	female	stage iib	T3	M0	N0	Alive	Primary Tumor
TCGA-BH-A0AV	52	female	stage i	T1c	M0	N0	Alive	Primary Tumor
TCGA-EW-A1IY	38	female	stage i	T1c	MX	N0	Alive	Primary Tumor
TCGA-AR-A5QN	68	female	stage iiic	T2	M0	N3	Alive	Primary Tumor
TCGA-AN-A0FS	55	female	stage ia	T1c	M0	N0	Alive	Primary Tumor
TCGA-AN-A0FY	55	female	stage ia	T1c	M0	N0	Alive	Primary Tumor
TCGA-E9-A1N4	41	female	stage iiia	T2	M0	N2	Alive	Primary Tumor
TCGA-E9-A1N4	41	female	stage iiia	T2	M0	N2	Alive	Solid Tissue Normal
TCGA-E2-A14Y	35	female	stage iia	T2	M0	N0	Alive	Primary Tumor
TCGA-E2-A14Y	35	female	stage iia	T2	M0	N0	Alive	Solid Tissue Normal
TCGA-AO-A128	61	female	stage iia	T2	M0	N0 (i-)	Alive	Primary Tumor
TCGA-A2-A25A	44	female	stage iia	T2	M0	N0 (i-)	Alive	Primary Tumor
TCGA-A2-A0YJ	39	female	stage iiia	T3	M0	N2a	Alive	Primary Tumor
TCGA-A2-A0SY	62	female	stage iiia	T3	M0	N1	Alive	Primary Tumor
TCGA-A8-A075	42	female	stage iib	T2	M0	N1a	Alive	Primary Tumor
TCGA-PL-A8LV	54	female	stage iiib	T4	M0	N0	Alive	Primary Tumor
TCGA-A2-A4RX	67	female	stage iia	T2	M0	N0	Alive	Primary Tumor
TCGA-AC-A3YI	74	female	stage iiic	T1c	MX	N3a	Alive	Primary Tumor
TCGA-A2-A1FX	61	female	stage iiia	T3	M0	N2a	Alive	Primary Tumor
TCGA-D8-A27M	59	female	stage ia	T1c	M0	N0	Alive	Primary Tumor
TCGA-A2-A0EW	53	female	stage iiic	T1b	M0	N3a	Dead	Primary Tumor
TCGA-D8-A1XW	53	female	stage iia	T2	M0	N0	Alive	Primary Tumor
TCGA-BH-A5J0	63	female	stage ia	T1c	M0	N0	Alive	Primary Tumor
TCGA-A2-A0SV	63	female	stage iv	T2	M1	N2a	Dead	Primary Tumor
TCGA-E2-A9RU	90	female	stage iiic	T2	MX	N3a	Alive	Primary Tumor
TCGA-BH-A0W5	77	female	stage iia	T1c	M0	N1a	Alive	Primary Tumor
TCGA-D8-A141	40	female	not reported	T1c	M0	N1	Alive	Primary Tumor
TCGA-E9-A22G	47	female	stage iia	T2	M0	N0	Alive	Primary Tumor
TCGA-A7-A3IY	71	female	stage i	T1c	M0	N0	Alive	Primary Tumor
TCGA-E2-A15A	45	female	stage iiic	T2	M0	N3a	Alive	Primary Tumor
TCGA-E2-A15A	45	female	stage iiic	T2	M0	N3a	Alive	Metastatic
TCGA-A2-A0ET	58	female	stage iiia	T2	M0	N2a	Alive	Primary Tumor
TCGA-OL-A66H	74	female	stage ib	T1c	MX	N1mi	Alive	Primary Tumor
TCGA-E2-A1B6	44	female	stage iia	T2	M0	N0	Alive	Primary Tumor
TCGA-A8-A08F	59	female	stage iiic	T2	M0	N3a	Alive	Primary Tumor
TCGA-A8-A09V	51	female	stage iia	T2	M0	N0	Alive	Primary Tumor
TCGA-BH-A0DI	63	female	stage iib	T2	M0	N1a	Alive	Primary Tumor
TCGA-BH-A0DI	63	female	stage iib	T2	M0	N1a	Alive	Solid Tissue Normal
TCGA-A8-A09X	62	female	stage iiic	T2	M0	N3a	Dead	Primary Tumor
TCGA-B6-A0RT	39	female	stage iiia	T3	M0	N1	Alive	Primary Tumor
TCGA-A7-A3J0	62	female	stage iia	T2	M0	N0	Alive	Primary Tumor
TCGA-AR-A2LO	46	female	stage iib	T2	M0	N1	Alive	Primary Tumor
TCGA-E2-A1II	51	female	stage i	T1c	M0	N0	Alive	Primary Tumor
TCGA-E2-A1II	51	female	stage i	T1c	M0	N0	Alive	Solid Tissue Normal
TCGA-HN-A2NL	56	female	stage iia	T2	M0	N0	Alive	Primary Tumor
TCGA-BH-A0E7	79	female	stage iib	T2	M0	N1a	Alive	Primary Tumor
TCGA-D8-A1JM	59	female	stage iib	T2	M0	N1a	Alive	Primary Tumor
TCGA-BH-A0C1	61	female	stage iiia	T3	M0	N2a	Dead	Primary Tumor
TCGA-BH-A0C1	61	female	stage iiia	T3	M0	N2a	Dead	Primary Tumor
TCGA-AC-A2FF	40	female	stage iib	T2	MX	N1	Alive	Primary Tumor
TCGA-AC-A2FF	40	female	stage iib	T2	MX	N1	Alive	Solid Tissue Normal
TCGA-C8-A3M7	60	female	stage iiib	T4b	M0	N0	Dead	Primary Tumor
TCGA-C8-A138	54	female	stage iiia	T2	M0	N2	Alive	Primary Tumor
TCGA-BH-A1FN	34	female	stage iia	T2	M0	N0	Dead	Primary Tumor
TCGA-BH-A1FN	34	female	stage iia	T2	M0	N0	Dead	Solid Tissue Normal
TCGA-HN-A2OB	45	female	stage iib	T2	M0	N1	Dead	Primary Tumor
TCGA-E9-A249	45	female	stage iia	T2	M0	N0 (i-)	Alive	Primary Tumor
TCGA-LD-A9QF	73	female	stage ia	T1c	M0	N0	Alive	Primary Tumor
TCGA-B6-A0X1	48	female	not reported	T2	M1	N1	Dead	Primary Tumor
TCGA-E2-A107	54	female	stage iiia	T3	M0	N2a	Alive	Primary Tumor
TCGA-AQ-A7U7	55	female	stage iiia	T2	M0	N2a	Dead	Primary Tumor
TCGA-A8-A094	75	female	stage iia	T2	M0	N0	Alive	Primary Tumor
TCGA-A2-A04N	66	female	stage ia	T1c	M0	N0 (i-)	Alive	Primary Tumor
TCGA-AR-A0TV	66	female	stage iia	T2	M0	N0	Alive	Primary Tumor
TCGA-EW-A1P3	48	female	stage iia	T2	MX	N0	Alive	Primary Tumor
TCGA-BH-A0H3	46	female	stage i	T1c	M0	N0	Alive	Primary Tumor
TCGA-BH-A0H3	46	female	stage i	T1c	M0	N0	Alive	Solid Tissue Normal
TCGA-A7-A26J	49	female	stage iia	T2	M0	N0	Alive	Primary Tumor
TCGA-A7-A26J	49	female	stage iia	T2	M0	N0	Alive	Primary Tumor
TCGA-A2-A0D0	60	female	stage iia	T2	M0	N0 (i-)	Alive	Primary Tumor
TCGA-A2-A0EO	54	female	stage ia	T1	M0	N0 (i-)	Alive	Primary Tumor
TCGA-C8-A12T	43	female	stage iia	T2	M0	N0	Alive	Primary Tumor
TCGA-PL-A8LY	30	female	stage iib	T3	M0	N0	Alive	Primary Tumor
TCGA-BH-A1FB	60	female	stage iib	T2	M0	N1b	Dead	Primary Tumor
TCGA-BH-A1FB	60	female	stage iib	T2	M0	N1b	Dead	Solid Tissue Normal
TCGA-A2-A0CV	41	female	stage iib	T2	M0	N1a	Alive	Primary Tumor
TCGA-A2-A4S1	66	female	stage iia	T2	M0	N0	Alive	Primary Tumor
TCGA-3C-AAAU	55	female	stage x	TX	MX	NX	Alive	Primary Tumor
TCGA-AC-A6IV	47	female	stage iib	T2	MX	N1	Alive	Primary Tumor
TCGA-BH-A0HK	81	female	stage iib	T2	M0	N1	Alive	Primary Tumor
TCGA-BH-A0HK	81	female	stage iib	T2	M0	N1	Alive	Solid Tissue Normal
TCGA-A8-A09E	73	female	stage iiib	T4b	M0	N1a	Alive	Primary Tumor
TCGA-PL-A8LX	35	female	stage iv	T4	M1	N1a	Alive	Primary Tumor
TCGA-B6-A0IK	63	female	stage iiib	T4	M0	N1	Dead	Primary Tumor
TCGA-LL-A440	61	female	stage ia	T1c	MX	N0 (i-)	Alive	Primary Tumor
TCGA-D8-A3Z5	54	female	stage iiic	T2	M0	N3a	Alive	Primary Tumor
TCGA-AO-A03O	69	female	stage iia	T2	M0	N0 (i-)	Dead	Primary Tumor
TCGA-AO-A1KQ	84	male	stage iiib	T4	M0	N1	Alive	Primary Tumor
TCGA-B6-A408	55	female	stage iiic	T2	M0	N3a	Alive	Primary Tumor
TCGA-A8-A082	58	female	stage iib	T2	M0	N1a	Alive	Primary Tumor
TCGA-A7-A26F	55	female	stage ia	T1	M0	N0	Alive	Primary Tumor
TCGA-A7-A26F	55	female	stage ia	T1	M0	N0	Alive	Primary Tumor
TCGA-A1-A0SM	77	male	stage iia	T2	M0	N0 (i-)	Alive	Primary Tumor
TCGA-BH-A0B9	44	female	stage ia	T1c	M0	N0 (i-)	Alive	Primary Tumor
TCGA-S3-AA11	67	female	stage iia	T2	M0	N0	Alive	Primary Tumor
TCGA-E9-A247	59	female	stage ia	T1c	M0	N0 (i-)	Alive	Primary Tumor
TCGA-AO-A1KP	77	female	stage iia	T1	M0	N1	Alive	Primary Tumor
TCGA-EW-A1P5	77	female	stage iib	T2	M0	N1a	Alive	Primary Tumor
TCGA-LL-A7T0	70	female	stage iib	T2	M0	N1a	Alive	Primary Tumor
TCGA-E2-A153	51	female	stage iib	T2	M0	N1a	Alive	Primary Tumor
TCGA-E2-A153	51	female	stage iib	T2	M0	N1a	Alive	Solid Tissue Normal
TCGA-E9-A1RC	56	female	stage iiic	T4b	M0	N3	Alive	Primary Tumor
TCGA-E9-A1RC	56	female	stage iiic	T4b	M0	N3	Alive	Solid Tissue Normal
TCGA-E2-A576	69	female	stage ia	T1c	MX	N0	Alive	Primary Tumor
TCGA-AO-A0JM	40	female	stage iib	T2	M0	N1	Alive	Primary Tumor
TCGA-LL-A6FP	90	female	stage iia	T2	MX	NX	Alive	Primary Tumor
TCGA-E9-A245	47	female	stage iib	T2	M0	N1	Dead	Primary Tumor
TCGA-BH-A1EW	38	female	stage iia	T2	M0	N1b	Dead	Primary Tumor
TCGA-BH-A1EW	38	female	stage iia	T2	M0	N1b	Dead	Solid Tissue Normal
TCGA-E2-A10A	41	female	stage iib	T3	M0	N0 (i-)	Alive	Primary Tumor
TCGA-E2-A14T	52	female	stage iia	T2	M0	N0	Alive	Primary Tumor
TCGA-A2-A3XX	49	female	stage iia	T2	M0	N0	Dead	Primary Tumor
TCGA-AO-A0JC	64	female	stage iia	T2	M0	N0 (i-)	Alive	Primary Tumor
TCGA-E2-A15H	38	female	stage iia	T1c	M0	N1mi	Alive	Primary Tumor
TCGA-AO-A124	38	female	stage iia	T2	M0	N0 (i-)	Alive	Primary Tumor
TCGA-BH-A202	60	female	stage ii	T2	M0	N0	Alive	Primary Tumor
TCGA-AR-A1AQ	49	female	stage iia	T2	M0	N0	Alive	Primary Tumor
TCGA-B6-A0RI	44	female	stage iiib	T4b	M0	N1b	Alive	Primary Tumor
TCGA-LL-A73Y	67	female	stage ia	T1c	MX	N0	Alive	Primary Tumor
TCGA-EW-A6SC	60	female	stage iia	T2	M0	N0	Alive	Primary Tumor
TCGA-AR-A1AP	80	female	stage i	T1	M0	N0	Alive	Primary Tumor
TCGA-B6-A0IP	74	female	stage ia	T1c	M0	N0 (i-)	Dead	Primary Tumor
TCGA-E2-A15P	61	female	stage ia	T1c	M0	N0	Alive	Primary Tumor
TCGA-A1-A0SK	54	female	stage iia	T2	M0	N0 (i-)	Dead	Primary Tumor
TCGA-A8-A08H	66	female	stage iia	T2	M0	N0	Alive	Primary Tumor
TCGA-D8-A1XC	85	female	stage iiib	T4b	M0	N1a	Dead	Primary Tumor
TCGA-AR-A1AR	50	female	stage iiia	T1	M0	N2	Dead	Primary Tumor
TCGA-LL-A6FQ	77	female	stage iiia	T2	MX	N2a	Alive	Primary Tumor
TCGA-EW-A1P4	43	female	stage iia	T2	M0	N0 (i-)	Alive	Primary Tumor
TCGA-BH-A0HY	60	female	stage i	T1c	M0	N0	Alive	Primary Tumor
TCGA-EW-A1PD	61	male	stage iia	T1c	M0	N1a	Alive	Primary Tumor
TCGA-BH-A8G0	54	female	stage iib	T2	M0	N1a	Alive	Primary Tumor
TCGA-AR-A0U3	59	female	stage iib	T2	M0	N1	Alive	Primary Tumor
TCGA-BH-A42V	41	female	stage ib	T1c	M0	N1mi	Alive	Primary Tumor
TCGA-C8-A1HN	56	female	stage iia	T2	M0	N0	Alive	Primary Tumor
TCGA-AO-A1KR	51	female	stage iia	T2	M0	N0	Alive	Primary Tumor
TCGA-A8-A07J	35	female	stage iib	T2	M0	N1a	Alive	Primary Tumor
TCGA-BH-A0HW	62	female	stage ia	T1c	M0	N0 (i-)	Alive	Primary Tumor
TCGA-A2-A0YI	62	female	stage i	T1c	M0	N0 (i+)	Alive	Primary Tumor
TCGA-E9-A248	51	female	stage iia	T2	M0	N0 (i-)	Alive	Primary Tumor
TCGA-A7-A2KD	53	female	stage iiia	T2	MX	N2a	Alive	Primary Tumor
TCGA-AC-A8OP	72	female	stage ia	T1c	MX	N0 (i-)	Alive	Primary Tumor
TCGA-D8-A1J8	77	female	stage iib	T2	M0	N1a	Alive	Primary Tumor
TCGA-AN-A0FD	71	female	stage iia	T2	M0	N0	Alive	Primary Tumor
TCGA-E2-A106	34	female	stage ib	T1c	M0	N1mi	Alive	Primary Tumor
TCGA-GM-A5PV	63	female	stage iib	T2	M0	N1a	Alive	Primary Tumor
TCGA-AO-A0J2	41	female	stage ia	T1c	M0	N0 (i-)	Alive	Primary Tumor
TCGA-BH-A203	78	female	stage iib	T2	M0	N1b	Dead	Primary Tumor
TCGA-BH-A203	78	female	stage iib	T2	M0	N1b	Dead	Solid Tissue Normal
TCGA-E9-A226	45	female	stage iiia	T2	M0	N2	Dead	Primary Tumor
TCGA-A8-A08C	65	female	stage iia	T2	M0	N0	Alive	Primary Tumor
TCGA-BH-A0DL	64	female	stage iia	T2	M0	N0	Alive	Primary Tumor
TCGA-BH-A0DL	64	female	stage iia	T2	M0	N0	Alive	Solid Tissue Normal
TCGA-A2-A1G6	50	female	stage iiia	T2	M0	N2a	Alive	Primary Tumor
TCGA-B6-A0RU	40	female	stage ia	T1c	M0	N0 (i-)	Alive	Primary Tumor
TCGA-EW-A2FR	59	female	stage iiic	T1b	MX	N3a	Alive	Primary Tumor
TCGA-AO-A125	72	female	stage iia	T2	M0	N0 (i-)	Alive	Primary Tumor
TCGA-B6-A3ZX	50	female	stage iv	T3	M1	N1	Dead	Primary Tumor
TCGA-EW-A1OY	63	female	stage iia	T2	MX	N0	Alive	Primary Tumor
TCGA-BH-A0BM	54	female	stage iib	T2	M0	N1a	Alive	Primary Tumor
TCGA-BH-A0BM	54	female	stage iib	T2	M0	N1a	Alive	Solid Tissue Normal
TCGA-E9-A5FL	65	female	stage iib	T3	M0	N0	Alive	Primary Tumor
TCGA-BH-A0C7	48	female	stage iib	T2	M0	N1mi	Alive	Primary Tumor
TCGA-BH-A0C7	48	female	stage iib	T2	M0	N1mi	Alive	Primary Tumor
TCGA-B6-A0I6	49	female	stage iia	T1c	M0	N1	Dead	Primary Tumor
TCGA-A2-A3XZ	46	female	stage i	T1c	M0	N0	Alive	Primary Tumor
TCGA-AC-A3QQ	54	female	stage ia	T1c	MX	N0 (i-)	Alive	Primary Tumor
TCGA-AC-A3QQ	54	female	stage ia	T1c	MX	N0 (i-)	Alive	Primary Tumor
TCGA-E2-A105	79	female	stage iia	T2	M0	N0 (i-)	Alive	Primary Tumor
TCGA-BH-A1F5	62	female	stage iia	T1c	M0	N1a	Dead	Primary Tumor
TCGA-BH-A1F5	62	female	stage iia	T1c	M0	N1a	Dead	Solid Tissue Normal
TCGA-D8-A73U	88	female	stage iia	T2	M0	N0	Alive	Primary Tumor
TCGA-D8-A145	80	female	stage iia	T1c	M0	N1a	Alive	Primary Tumor
TCGA-AR-A0U2	47	female	stage iiia	T2	M0	N2	Dead	Primary Tumor
TCGA-D8-A1JH	56	female	stage ia	T1c	M0	N0	Alive	Primary Tumor
TCGA-E2-A14X	55	female	stage iiia	T2	M0	N2	Alive	Primary Tumor
TCGA-AQ-A54N	51	female	stage iia	T2	M0	N0	Alive	Primary Tumor
TCGA-D8-A1JI	54	female	stage iia	T1c	MX	N1a	Alive	Primary Tumor
TCGA-E2-A15G	76	female	stage iia	T2	M0	N0	Alive	Primary Tumor
TCGA-AC-A6IX	49	female	stage iiic	T2	MX	N3a	Alive	Primary Tumor
TCGA-AC-A6IX	49	female	stage iiic	T2	MX	N3a	Alive	Metastatic
TCGA-A2-A3XV	46	female	stage iia	T2	M0	N0	Alive	Primary Tumor
TCGA-BH-A1FD	68	female	stage i	T1c	M0	N0	Dead	Primary Tumor
TCGA-BH-A1FD	68	female	stage i	T1c	M0	N0	Dead	Solid Tissue Normal
TCGA-D8-A1JF	79	female	stage iiia	T1c	M0	N2a	Alive	Primary Tumor
TCGA-BH-A0W4	46	female	stage iia	T2	M0	N0 (i-)	Alive	Primary Tumor
TCGA-D8-A3Z6	56	female	stage iiic	T3	M0	N3a	Alive	Primary Tumor
TCGA-AR-A24K	46	female	stage iia	T2	M0	N0	Alive	Primary Tumor
TCGA-AN-A0FV	58	female	stage iia	T2	M0	N0	Alive	Primary Tumor
TCGA-A7-A0CD	66	female	stage i	T1	M0	N0	Alive	Primary Tumor
TCGA-E9-A1R6	63	female	stage iia	T2	M0	N0	Alive	Primary Tumor
TCGA-E9-A54Y	63	female	stage iiia	T2	M0	N2	Alive	Primary Tumor
TCGA-BH-A0DQ	42	female	stage iib	T2	M0	N1	Alive	Primary Tumor
TCGA-BH-A0DQ	42	female	stage iib	T2	M0	N1	Alive	Solid Tissue Normal
TCGA-D8-A1JA	60	female	not reported	T4b	M0	NX	Alive	Primary Tumor
TCGA-D8-A1XG	86	female	stage iiib	T4b	M0	N1a	Alive	Primary Tumor
TCGA-AC-A8OS	71	female	stage iia	T2	MX	N0 (i-)	Alive	Primary Tumor
TCGA-A8-A09K	68	female	stage iia	T1c	M0	N1	Alive	Primary Tumor
TCGA-A7-A3IZ	62	female	stage iia	T2	M0	N0 (i+)	Alive	Primary Tumor
TCGA-A7-A0D9	37	female	stage iia	T2	M0	N0 (i-)	Alive	Primary Tumor
TCGA-A7-A0D9	37	female	stage iia	T2	M0	N0 (i-)	Alive	Solid Tissue Normal
TCGA-A2-A25C	50	female	stage iib	T2	M0	N1a	Alive	Primary Tumor
TCGA-MS-A51U	44	female	stage iib	T2	M0	N1	Alive	Primary Tumor
TCGA-BH-A0BR	59	female	stage i	T1c	M0	N0	Alive	Primary Tumor
TCGA-E9-A228	58	female	stage iib	T2	M0	N1	Alive	Primary Tumor
TCGA-A8-A07C	57	female	stage iia	T2	M0	N0	Alive	Primary Tumor
TCGA-EW-A1IX	48	female	stage iia	T1b	MX	N1a	Alive	Primary Tumor
TCGA-EW-A3E8	60	female	stage iib	T3	MX	N0	Alive	Primary Tumor
TCGA-A8-A08L	89	female	stage iiia	T3	M0	N2a	Dead	Primary Tumor
TCGA-OL-A5S0	66	female	stage iib	T2	MX	N1a	Alive	Primary Tumor
TCGA-A7-A4SF	54	female	stage iia	T2	M0	N0	Alive	Primary Tumor
TCGA-B6-A0X4	62	female	stage iib	T2	M0	N1b	Dead	Primary Tumor
TCGA-E2-A3DX	43	female	stage iiic	T2	M0	N3	Alive	Primary Tumor
TCGA-A2-A04T	62	female	stage iia	T2	M0	N0 (i-)	Alive	Primary Tumor
TCGA-D8-A1Y3	61	female	stage iiia	T2	MX	N2a	Alive	Primary Tumor
TCGA-LQ-A4E4	73	female	stage iiia	T3	MX	N1a	Alive	Primary Tumor
TCGA-AQ-A0Y5	70	female	stage iiia	T2	MX	N2a	Dead	Primary Tumor
TCGA-B6-A0RG	26	female	stage iib	T3	M0	N0 (i-)	Alive	Primary Tumor
TCGA-A2-A1FV	74	female	stage iib	T3	M0	N0 (i+)	Alive	Primary Tumor
TCGA-BH-A0BG	73	female	stage i	T1	M0	N0	Alive	Primary Tumor
TCGA-A8-A09Q	83	female	stage iiib	T4b	M0	N2a	Alive	Primary Tumor
TCGA-E2-A15D	47	female	stage iia	T2	M0	N0	Alive	Primary Tumor
TCGA-OL-A66N	59	female	stage iiic	T3	MX	N3	Alive	Primary Tumor
TCGA-LL-A6FR	50	female	stage iia	T2	MX	N0 (i-)	Alive	Primary Tumor
TCGA-A2-A3XS	62	female	stage iiia	T1	M0	N2a	Dead	Primary Tumor
TCGA-D8-A143	51	female	stage iia	T2	M0	N0	Alive	Primary Tumor
TCGA-C8-A273	29	female	stage iib	T2	M0	N1	Alive	Primary Tumor
TCGA-AC-A62V	58	male	stage iv	T2	M1	N1a	Dead	Primary Tumor
TCGA-AO-A0J3	67	female	stage iib	T2	M0	N1b	Alive	Primary Tumor
TCGA-D8-A1XV	84	female	stage iia	T2	M0	N0	Alive	Primary Tumor
TCGA-A2-A25D	90	female	stage iiic	T2	M0	N3a	Alive	Primary Tumor
TCGA-AO-A1KS	69	female	stage iia	T2	M0	N0 (i-)	Alive	Primary Tumor
TCGA-AN-A04D	58	female	stage iib	T2	M0	N1	Alive	Primary Tumor
TCGA-AR-A0TX	64	female	stage iia	T1	M0	N1	Alive	Primary Tumor
TCGA-E2-A15J	51	female	stage i	T1c	M0	N0	Alive	Primary Tumor
TCGA-A8-A097	65	female	stage iib	T2	M0	N1	Alive	Primary Tumor
TCGA-GM-A3XG	46	female	stage iiia	T3	M0	N1a	Alive	Primary Tumor
TCGA-AQ-A1H2	84	female	stage iiia	T2	MX	N2a	Alive	Primary Tumor
TCGA-A8-A08Z	76	female	not reported	T4b	M0	N3a	Alive	Primary Tumor
TCGA-D8-A13Y	52	female	stage ia	T1c	M0	N0	Alive	Primary Tumor
TCGA-AN-A0FZ	45	female	stage iiia	T2	M0	N2	Alive	Primary Tumor
TCGA-E2-A109	64	female	stage iia	T2	M0	N0 (i-)	Alive	Primary Tumor
TCGA-A7-A6VY	48	female	stage iib	T2	M0	N1	Alive	Primary Tumor
TCGA-EW-A1PB	70	female	stage iiia	T3	MX	N1a	Alive	Primary Tumor
TCGA-E9-A2JS	72	female	stage iib	T2	M0	N1	Dead	Primary Tumor
TCGA-E9-A54X	85	female	stage ia	T1b	M0	N0 (i-)	Alive	Primary Tumor
TCGA-C8-A130	52	female	stage iiia	T3	M0	N2	Alive	Primary Tumor
TCGA-LL-A740	61	female	stage ia	T1c	MX	N0 (i-)	Alive	Primary Tumor
TCGA-AO-A1KT	78	female	stage iia	T1	M0	N1	Alive	Primary Tumor
TCGA-AO-A0JI	56	female	stage iia	T1c	M0	N1	Alive	Primary Tumor
TCGA-E9-A227	42	female	stage iib	T2	M0	N1	Alive	Primary Tumor
TCGA-AR-A0TT	53	female	stage iiia	T2	M0	N2	Alive	Primary Tumor
TCGA-A2-A0T4	62	female	stage iia	T2	M0	N0 (i-)	Alive	Primary Tumor
TCGA-A7-A0CH	79	female	stage iia	T2	M0	N0 (i-)	Alive	Primary Tumor
TCGA-A7-A0CH	79	female	stage iia	T2	M0	N0 (i-)	Alive	Solid Tissue Normal
TCGA-A8-A08T	64	female	stage iv	T2	M1	N1a	Dead	Primary Tumor
TCGA-A8-A08S	71	female	stage iia	T1c	M0	N1	Alive	Primary Tumor
TCGA-A7-A425	70	female	stage iiic	T3	MX	N3a	Alive	Primary Tumor
TCGA-D8-A27G	75	female	stage iia	T2	M0	N0	Alive	Primary Tumor
TCGA-A8-A06R	69	female	stage iib	T2	M0	N1a	Alive	Primary Tumor
TCGA-A1-A0SJ	39	female	stage iiia	T3	M0	N1a	Alive	Primary Tumor
TCGA-BH-A0HF	77	female	stage ia	T1c	M0	N0 (i-)	Alive	Primary Tumor
TCGA-B6-A0IB	64	female	stage iv	T3	M1	N3	Dead	Primary Tumor
TCGA-A8-A08O	45	female	stage iv	T2	M1	N3a	Alive	Primary Tumor
TCGA-A2-A0YE	48	female	stage iib	T2	M0	N1a	Alive	Primary Tumor
TCGA-AO-A0JL	59	female	stage iiia	T2	M0	N2a	Alive	Primary Tumor
TCGA-EW-A1P6	64	female	stage iib	T2	M0	N1a	Alive	Primary Tumor
TCGA-A2-A0ST	62	female	stage iia	T1c	M0	N1a	Alive	Primary Tumor
TCGA-D8-A140	62	female	stage iib	T2	M0	N1a	Alive	Primary Tumor
TCGA-LL-A441	62	female	stage ia	T1c	MX	N0	Alive	Primary Tumor
TCGA-LD-A7W5	52	female	stage iiic	T2	M0	N3a	Alive	Primary Tumor
TCGA-C8-A8HR	49	female	stage iiia	T3	M0	N2	Alive	Primary Tumor
TCGA-A2-A0T7	51	female	stage iia	T2	M0	N0 (i+)	Alive	Primary Tumor
TCGA-E2-A108	64	female	stage iiia	T2	M0	N2a	Alive	Primary Tumor
TCGA-E2-A15R	64	female	stage iia	T1c	M0	N1a	Alive	Primary Tumor
TCGA-S3-A6ZH	29	female	stage iiic	T3	MX	N3a	Alive	Primary Tumor
TCGA-A8-A07U	66	female	stage iiia	T2	M0	N2a	Alive	Primary Tumor
TCGA-C8-A278	61	female	stage iiia	T2	M0	N2	Alive	Primary Tumor
TCGA-AN-A0XN	68	female	stage iiia	T2	M0	N2	Alive	Primary Tumor
TCGA-BH-A0AU	45	female	stage iia	T2	M0	N0	Alive	Primary Tumor
TCGA-BH-A0AU	45	female	stage iia	T2	M0	N0	Alive	Solid Tissue Normal
TCGA-A8-A09A	40	female	stage x	T2	M0	NX	Alive	Primary Tumor
TCGA-AR-A24P	47	female	stage i	T1	M0	N0	Alive	Primary Tumor
TCGA-A8-A07E	81	female	stage x	T4b	MX	N3a	Alive	Primary Tumor
TCGA-A8-A09G	79	female	stage iiic	T3	M0	N3a	Alive	Primary Tumor
TCGA-AO-A12E	51	female	stage iib	T3	M0	N0 (i+)	Alive	Primary Tumor
TCGA-AR-A251	51	female	stage iiia	T2	M0	N2	Alive	Primary Tumor
TCGA-WT-AB41	55	female	stage iib	T2	MX	N1mi	Alive	Primary Tumor
TCGA-A1-A0SG	61	female	stage iib	T2	M0	N1a	Alive	Primary Tumor
TCGA-BH-A0BF	56	female	stage iib	T2	M0	N1mi	Dead	Primary Tumor
TCGA-BH-A0BF	56	female	stage iib	T2	M0	N1mi	Dead	Solid Tissue Normal
TCGA-E9-A1N9	58	female	stage iia	T2	M0	N0	Alive	Primary Tumor
TCGA-E9-A1N9	58	female	stage iia	T2	M0	N0	Alive	Solid Tissue Normal
TCGA-AN-A046	68	female	stage iia	T2	M0	N0	Alive	Primary Tumor
TCGA-AR-A1AW	65	female	stage iia	T2	M0	N0	Alive	Primary Tumor
TCGA-C8-A9FZ	49	female	stage iib	T2	M0	N1	Alive	Primary Tumor
TCGA-AR-A0TP	43	female	stage iia	T2	M0	N0	Alive	Primary Tumor
TCGA-PE-A5DE	41	female	stage iia	T2	M0	N0	Alive	Primary Tumor
TCGA-A2-A0D1	76	female	stage iia	T2	M0	N0 (i-)	Alive	Primary Tumor
TCGA-E2-A1L7	40	female	stage iiia	T2	M0	N2	Alive	Primary Tumor
TCGA-E2-A1L7	40	female	stage iiia	T2	M0	N2	Alive	Solid Tissue Normal
TCGA-C8-A1HO	34	female	stage iiic	T3	M0	N3	Alive	Primary Tumor
TCGA-EW-A1J6	70	female	stage i	T1c	M0	N0 (i-)	Alive	Primary Tumor
TCGA-AN-A0FN	61	female	stage ia	T1c	M0	N0	Alive	Primary Tumor
TCGA-D8-A142	74	female	stage iib	T3	M0	N0	Alive	Primary Tumor
TCGA-E2-A1IF	74	female	stage i	T1c	M0	N0	Alive	Primary Tumor
TCGA-E2-A1IF	74	female	stage i	T1c	M0	N0	Alive	Solid Tissue Normal
TCGA-E2-A573	48	female	stage ia	T1c	M0	N0	Alive	Primary Tumor
TCGA-EW-A6SD	32	female	stage iib	T2	M0	N1a	Alive	Primary Tumor
TCGA-EW-A1J1	38	female	stage iib	T2	M0	N1a	Alive	Primary Tumor
TCGA-A2-A3KC	55	female	stage iib	T2	M0	N1a	Alive	Primary Tumor
TCGA-GI-A2C8	63	female	stage iiib	T4b	MX	N0	Alive	Primary Tumor
TCGA-GI-A2C8	63	female	stage iiib	T4b	MX	N0	Alive	Solid Tissue Normal
TCGA-A8-A07B	69	female	stage iia	T2	M0	N0	Alive	Primary Tumor
TCGA-EW-A1OZ	56	female	stage iia	T2	M0	N0 (i-)	Alive	Primary Tumor
TCGA-E9-A1RD	67	female	stage iia	T2	M0	N0	Alive	Primary Tumor
TCGA-E9-A1RD	67	female	stage iia	T2	M0	N0	Alive	Solid Tissue Normal
TCGA-A1-A0SO	67	female	stage iib	T2	M0	N1	Alive	Primary Tumor
TCGA-A1-A0SD	59	female	stage iia	T2	M0	N0	Alive	Primary Tumor
TCGA-E9-A3Q9	78	female	stage iiic	T3	M0	N3	Alive	Primary Tumor
TCGA-A8-A07O	51	female	stage iia	T2	M0	N0	Alive	Primary Tumor
TCGA-AR-A1AJ	83	female	stage i	T1	M0	N0	Alive	Primary Tumor
TCGA-D8-A1Y1	80	female	stage iiia	T3	MX	N1a	Dead	Primary Tumor
TCGA-3C-AALK	52	female	stage ia	T1c	M0	N0 (i+)	Alive	Primary Tumor
TCGA-AO-A129	29	female	stage iib	T2	M0	N1a	Alive	Primary Tumor
TCGA-B6-A0X0	54	female	stage i	T1c	M0	N0 (i-)	Dead	Primary Tumor
TCGA-BH-A0BA	51	female	stage iiic	T3	M0	N3a	Alive	Primary Tumor
TCGA-BH-A0BA	51	female	stage iiic	T3	M0	N3a	Alive	Solid Tissue Normal
TCGA-BH-A0AZ	47	female	stage iiia	T3	cM0 (i+)	N1a	Alive	Primary Tumor
TCGA-BH-A0AZ	47	female	stage iiia	T3	cM0 (i+)	N1a	Alive	Solid Tissue Normal
TCGA-LL-A7SZ	49	female	stage iib	T2	MX	N1a	Alive	Primary Tumor
TCGA-E9-A22B	71	female	stage ia	T1c	M0	N0	Alive	Primary Tumor
TCGA-D8-A27E	66	female	stage ia	T1c	M0	N0	Alive	Primary Tumor
TCGA-A2-A25F	66	female	stage iia	T2	M0	N0 (i-)	Alive	Primary Tumor
TCGA-BH-A0DH	63	female	stage iib	T2	M0	N1a	Alive	Primary Tumor
TCGA-BH-A0DH	63	female	stage iib	T2	M0	N1a	Alive	Solid Tissue Normal
TCGA-BH-A0BW	71	female	stage i	T1c	M0	N0	Alive	Primary Tumor
TCGA-BH-A0BW	71	female	stage i	T1c	M0	N0	Alive	Solid Tissue Normal
TCGA-BH-A1EU	83	female	stage i	T1	M0	N0	Dead	Primary Tumor
TCGA-BH-A1EU	83	female	stage i	T1	M0	N0	Dead	Solid Tissue Normal
TCGA-D8-A1JU	51	female	stage ia	T1c	M0	N0	Alive	Primary Tumor
TCGA-BH-A0RX	59	female	stage iia	T2	M0	N0 (i-)	Alive	Primary Tumor
TCGA-D8-A1X8	62	female	stage iiia	T1c	M0	N2a	Alive	Primary Tumor
TCGA-S3-AA10	65	female	stage iia	T2	M0	N0	Alive	Primary Tumor
TCGA-C8-A1HI	40	female	stage iiia	T2	M0	N2	Alive	Primary Tumor
TCGA-AN-A0FK	88	female	stage iiib	T4	M0	N0	Alive	Primary Tumor
TCGA-BH-A0BC	60	female	stage iiic	T2	M0	N3	Alive	Primary Tumor
TCGA-BH-A0BC	60	female	stage iiic	T2	M0	N3	Alive	Solid Tissue Normal
TCGA-BH-A1FM	44	female	stage iiia	T2	M0	N2	Dead	Primary Tumor
TCGA-BH-A1FM	44	female	stage iiia	T2	M0	N2	Dead	Solid Tissue Normal
TCGA-AR-A252	50	female	stage i	T1	M0	N0	Alive	Primary Tumor
TCGA-E9-A1NF	60	female	stage iia	T2	M0	N0	Dead	Primary Tumor
TCGA-E9-A1NF	60	female	stage iia	T2	M0	N0	Dead	Solid Tissue Normal
TCGA-E2-A15E	40	female	stage iia	T1c	M0	N1a	Alive	Primary Tumor
TCGA-E2-A15E	40	female	stage iia	T1c	M0	N1a	Alive	Metastatic
TCGA-EW-A1OV	56	female	stage iib	T2	MX	N1mi	Alive	Primary Tumor
TCGA-E2-A14W	78	male	stage iia	T2	M0	N0	Alive	Primary Tumor
TCGA-5L-AAT0	42	female	stage iia	T2	M0	N0	Alive	Primary Tumor
TCGA-GM-A5PX	65	female	stage iib	T2	M0	N1mi	Alive	Primary Tumor
TCGA-A7-A26H	72	female	stage iia	T1	M0	N1a	Alive	Primary Tumor
TCGA-A7-A6VX	68	female	stage iia	T2	M0	N0	Alive	Primary Tumor
TCGA-B6-A0IH	81	female	stage iiia	T3	M0	N1b	Dead	Primary Tumor
TCGA-A8-A083	67	female	stage iib	T3	M0	N0	Alive	Primary Tumor
TCGA-E2-A14R	62	female	stage iia	T2	M0	N0	Alive	Primary Tumor
TCGA-AC-A8OQ	72	female	stage iib	T2	MX	N1a	Alive	Primary Tumor
TCGA-BH-A0E9	53	female	stage iib	T2	M0	N1a	Alive	Primary Tumor
TCGA-BH-A0H7	65	female	stage iiia	T1c	M0	N2a	Alive	Primary Tumor
TCGA-BH-A0H7	65	female	stage iiia	T1c	M0	N2a	Alive	Solid Tissue Normal
TCGA-AN-A0FT	63	female	stage iib	T2	M0	N1	Alive	Primary Tumor
TCGA-B6-A0I2	45	female	stage ia	T1c	M0	N0 (i-)	Alive	Primary Tumor
TCGA-A2-A25B	39	female	stage iib	T2	M0	N1	Alive	Primary Tumor
TCGA-BH-A0BV	78	female	stage iib	T2	M0	N1a	Alive	Primary Tumor
TCGA-BH-A0BV	78	female	stage iib	T2	M0	N1a	Alive	Solid Tissue Normal
TCGA-AR-A24M	38	female	stage iiia	T2	M0	N2	Alive	Primary Tumor
TCGA-B6-A0I9	62	female	stage iv	T3	M1	NX	Dead	Primary Tumor
TCGA-C8-A12Z	45	female	stage iib	T2	M0	N1	Alive	Primary Tumor
TCGA-C8-A12X	62	female	stage iib	T2	M0	N1	Alive	Primary Tumor
TCGA-EW-A1J5	59	female	stage iib	T3	M0	N0 (i-)	Alive	Primary Tumor
TCGA-D8-A1XZ	81	female	stage iiia	T1c	MX	N2a	Alive	Primary Tumor
TCGA-LL-A442	56	female	stage iia	T2	MX	N0 (i-)	Alive	Primary Tumor
TCGA-AC-A8OR	75	female	stage ia	T1c	MX	N0 (i-)	Alive	Primary Tumor
TCGA-E2-A1L9	40	female	stage iia	T1c	M0	N1mi	Alive	Primary Tumor
TCGA-D8-A1JB	54	female	stage iib	T2	M0	N1a	Alive	Primary Tumor
TCGA-BH-A0DV	54	female	stage iiia	T2	M0	N2a	Alive	Primary Tumor
TCGA-BH-A0DV	54	female	stage iiia	T2	M0	N2a	Alive	Solid Tissue Normal
TCGA-E9-A229	37	female	stage ia	T1c	M0	N0	Alive	Primary Tumor
TCGA-C8-A12M	70	female	stage iia	T2	M0	N0 (i-)	Alive	Primary Tumor
TCGA-AN-A041	29	female	stage iib	T2	M0	N1a	Alive	Primary Tumor
TCGA-A2-A0D3	42	female	stage ia	T1c	M0	N0 (i-)	Alive	Primary Tumor
TCGA-A8-A093	61	female	stage iia	T2	M0	N0	Alive	Primary Tumor
TCGA-OL-A5D7	70	female	stage iia	T2	MX	N0	Alive	Primary Tumor
TCGA-AO-A12A	47	female	stage iia	T2	M0	N0 (i+)	Alive	Primary Tumor
TCGA-C8-A27A	48	female	stage iib	T2	M0	N1	Alive	Primary Tumor
TCGA-D8-A1XD	36	female	stage iiia	T1c	M0	N2a	Alive	Primary Tumor
TCGA-A7-A0DB	56	female	stage iia	T2	M0	N0 (i-)	Alive	Primary Tumor
TCGA-A7-A0DB	56	female	stage iia	T2	M0	N0 (i-)	Alive	Primary Tumor
TCGA-A7-A0DB	56	female	stage iia	T2	M0	N0 (i-)	Alive	Solid Tissue Normal
TCGA-D8-A27N	36	female	stage iiia	T2	M0	N2a	Alive	Primary Tumor
TCGA-AO-A0J4	41	female	stage ia	T1c	M0	N0 (i-)	Alive	Primary Tumor
TCGA-C8-A132	56	female	stage iib	T2	M0	N1	Alive	Primary Tumor
TCGA-E9-A1R3	70	female	stage iiic	T2	M0	N3	Alive	Primary Tumor
TCGA-BH-A0GY	67	female	stage iia	T2	M0	N1	Alive	Primary Tumor
TCGA-C8-A131	82	female	stage iiia	T2	M0	N2	Alive	Primary Tumor
TCGA-A7-A0DC	63	female	stage ia	T1c	M0	N0 (i-)	Alive	Primary Tumor
TCGA-A7-A0DC	63	female	stage ia	T1c	M0	N0 (i-)	Alive	Primary Tumor
TCGA-A7-A0DC	63	female	stage ia	T1c	M0	N0 (i-)	Alive	Solid Tissue Normal
TCGA-E2-A154	68	female	stage i	T1c	M0	N0	Alive	Primary Tumor
TCGA-S3-A6ZF	64	female	stage iia	T2	M0	N0	Alive	Primary Tumor
TCGA-A8-A08P	70	female	stage iiia	T2	M0	N2a	Alive	Primary Tumor
TCGA-A2-A0T1	55	female	stage iiic	T3	M0	N3	Alive	Primary Tumor
TCGA-BH-A18U	72	female	stage iiia	T2	M0	N2a	Dead	Primary Tumor
TCGA-BH-A18U	72	female	stage iiia	T2	M0	N2a	Dead	Solid Tissue Normal
TCGA-BH-A0DS	71	female	stage iiia	T2	M0	N2a	Alive	Primary Tumor
TCGA-AN-A0FX	52	female	stage iia	T2	M0	N0	Alive	Primary Tumor
TCGA-A7-A26I	65	female	stage iia	T2	M0	N0	Alive	Primary Tumor
TCGA-A7-A26I	65	female	stage iia	T2	M0	N0	Alive	Primary Tumor
TCGA-AR-A2LN	65	female	stage iia	T2	M0	N0	Alive	Primary Tumor
TCGA-E2-A1LK	84	female	stage iiic	T4b	M0	N3a	Dead	Primary Tumor
TCGA-E2-A1LK	84	female	stage iiic	T4b	M0	N3a	Dead	Solid Tissue Normal
TCGA-AO-A03U	31	female	stage i	T1c	M0	N0 (i-)	Dead	Primary Tumor
TCGA-EW-A423	75	female	stage iia	T2	MX	N0	Alive	Primary Tumor
TCGA-3C-AALJ	62	female	stage iib	T2	M0	N1a	Alive	Primary Tumor
TCGA-BH-A1FC	78	female	stage iia	T1c	M0	N1b	Dead	Primary Tumor
TCGA-BH-A1FC	78	female	stage iia	T1c	M0	N1b	Dead	Solid Tissue Normal
TCGA-A2-A259	70	female	stage i	T1c	M0	N0 (i-)	Alive	Primary Tumor
TCGA-GM-A2DD	53	female	stage i	T1c	M0	N0 (i-)	Alive	Primary Tumor
TCGA-AR-A2LK	62	female	stage iii	T3	M0	N2	Dead	Primary Tumor
TCGA-GM-A2DF	53	female	stage iia	T1c	M0	N1a	Alive	Primary Tumor
TCGA-E2-A14S	65	female	stage i	T1c	M0	N0	Alive	Primary Tumor
TCGA-A7-A4SA	40	female	stage iib	T2	M0	N1a	Alive	Primary Tumor
TCGA-A7-A4SA	40	female	stage iib	T2	M0	N1a	Alive	Solid Tissue Normal
TCGA-A2-A0SU	66	female	stage iia	T2	M0	N0 (i+)	Alive	Primary Tumor
TCGA-3C-AALI	50	female	stage iib	T2	M0	N1a	Alive	Primary Tumor
TCGA-E2-A1LB	41	female	stage iib	T2	M0	N1	Alive	Primary Tumor
TCGA-E2-A1LB	41	female	stage iib	T2	M0	N1	Alive	Solid Tissue Normal
TCGA-E2-A1B5	46	female	stage iia	T2	M0	N0	Alive	Primary Tumor
TCGA-E2-A1B5	46	female	stage iia	T2	M0	N0	Alive	Solid Tissue Normal
TCGA-AN-A0AJ	79	female	stage iib	T3	M0	N0	Alive	Primary Tumor
TCGA-AR-A2LQ	59	female	stage iib	T3	M0	N0	Alive	Primary Tumor
TCGA-A8-A06N	66	female	stage iiib	T4b	M0	N0	Alive	Primary Tumor
TCGA-OL-A5RW	40	female	stage iia	T1c	MX	N1	Alive	Primary Tumor
TCGA-EW-A1PE	56	female	stage iia	T1c	M0	N1a	Alive	Primary Tumor
TCGA-A8-A084	81	female	stage iib	T2	M0	N1a	Alive	Primary Tumor
TCGA-E9-A1QZ	61	female	stage iia	T2	M0	N0	Alive	Primary Tumor
TCGA-BH-A18N	88	female	stage iia	T2	M0	N1b	Dead	Primary Tumor
TCGA-BH-A18N	88	female	stage iia	T2	M0	N1b	Dead	Solid Tissue Normal
TCGA-AO-A0JA	36	female	stage iiic	T2	M0	N3	Alive	Primary Tumor
TCGA-A8-A09I	84	female	stage iia	T2	M0	N0	Alive	Primary Tumor
TCGA-S3-AA14	47	female	stage i	T1	cM0 (i+)	N0 (i+)	Alive	Primary Tumor
TCGA-BH-A0E6	69	female	stage ia	T1c	M0	N0 (i-)	Alive	Primary Tumor
TCGA-B6-A0RE	61	female	stage x	TX	M0	N0 (i-)	Alive	Primary Tumor
TCGA-A2-A0T6	50	female	stage iib	T3	M0	N0 (i-)	Alive	Primary Tumor
TCGA-C8-A12Q	78	female	stage iiia	T1	M0	N2	Dead	Primary Tumor
TCGA-AR-A254	50	female	stage iiia	T2	M0	N2	Alive	Primary Tumor
TCGA-D8-A1XU	56	female	stage ia	T1c	M0	N0	Alive	Primary Tumor
TCGA-A1-A0SP	40	female	stage iia	T2	M0	N0 (i-)	Alive	Primary Tumor
TCGA-A8-A0A7	57	female	stage iib	T2	M0	N1a	Alive	Primary Tumor
TCGA-E2-A14V	53	female	stage iib	T2	M0	N1	Alive	Primary Tumor
TCGA-BH-A0H5	45	female	stage i	T1c	M0	N0 (i-)	Alive	Primary Tumor
TCGA-BH-A0H5	45	female	stage i	T1c	M0	N0 (i-)	Alive	Solid Tissue Normal
TCGA-A8-A090	74	female	stage iia	T2	M0	N0	Alive	Primary Tumor
TCGA-E9-A1NA	58	female	stage iia	T2	M0	N0	Alive	Primary Tumor
TCGA-E9-A1NA	58	female	stage iia	T2	M0	N0	Alive	Solid Tissue Normal
TCGA-AC-A3OD	68	female	stage iib	T2	MX	N1mi	Alive	Primary Tumor
TCGA-AC-A3OD	68	female	stage iib	T2	MX	N1mi	Alive	Primary Tumor
TCGA-A2-A0CR	54	female	stage iib	T3	M0	N0	Alive	Primary Tumor
TCGA-E9-A22A	74	female	stage iia	T2	M0	N0	Alive	Primary Tumor
TCGA-A7-A0DA	62	female	stage iia	T2	M0	N0 (i-)	Alive	Primary Tumor
TCGA-D8-A1JE	62	female	stage iia	T1c	M0	N1a	Alive	Primary Tumor
TCGA-AR-A1AO	47	female	stage iia	T1	M0	N1	Alive	Primary Tumor
TCGA-E9-A6HE	45	female	stage iiic	T3	MX	N3	Alive	Primary Tumor
TCGA-AR-A2LM	49	female	stage ii	T1	M0	N1	Alive	Primary Tumor
TCGA-E9-A3X8	48	female	stage iib	T2	M0	N1	Alive	Primary Tumor
TCGA-A7-A4SE	54	female	stage iia	T2	M0	N0	Alive	Primary Tumor
TCGA-A7-A4SE	54	female	stage iia	T2	M0	N0	Alive	Solid Tissue Normal
TCGA-EW-A1PA	59	female	stage iib	T2	M0	N1a	Alive	Primary Tumor
TCGA-D8-A1JS	77	female	stage ia	T1c	M0	N0	Alive	Primary Tumor
TCGA-AR-A1AI	47	female	stage iia	T2	M0	N0	Alive	Primary Tumor
TCGA-E9-A1R4	66	female	stage ia	T1c	M0	N0	Alive	Primary Tumor
TCGA-A8-A07I	69	female	stage iiia	T2	M0	N2a	Alive	Primary Tumor
TCGA-A2-A4S3	59	female	stage iib	T2	M0	N1a	Alive	Primary Tumor
TCGA-OL-A66I	36	female	stage iia	T1c	MX	N1mi	Alive	Primary Tumor
TCGA-B6-A0IC	90	female	stage x	T2	MX	NX	Dead	Primary Tumor
TCGA-A2-A04V	39	female	stage iia	T2	M0	N0 (i-)	Dead	Primary Tumor
TCGA-GM-A2DI	52	female	stage i	T1c	M0	N0 (i+)	Alive	Primary Tumor
TCGA-GM-A2DI	52	female	stage i	T1c	M0	N0 (i+)	Alive	Solid Tissue Normal
TCGA-5T-A9QA	52	female	stage iia	T2	MX	NX	Alive	Primary Tumor
TCGA-E2-A14O	76	female	stage iiia	T3	M0	N1a	Alive	Primary Tumor
TCGA-A2-A0YG	63	female	stage iiic	T2	M0	N3a	Alive	Primary Tumor
TCGA-AQ-A04J	45	female	stage iia	T2	M0	N0 (i+)	Alive	Primary Tumor
TCGA-BH-A0E1	52	female	stage iib	T2	M0	N1	Alive	Primary Tumor
TCGA-BH-A0E1	52	female	stage iib	T2	M0	N1	Alive	Solid Tissue Normal
TCGA-EW-A1P1	68	female	stage iiic	T2	MX	N3b	Alive	Primary Tumor
TCGA-GM-A2DB	62	female	stage iia	T2	M0	N0 (i-)	Alive	Primary Tumor
TCGA-C8-A26Y	90	female	stage iia	T2	M0	N0	Alive	Primary Tumor
TCGA-C8-A12N	58	female	stage iia	T2	M0	N0 (i-)	Alive	Primary Tumor
TCGA-AR-A24R	45	female	stage iiia	T1	M0	N2	Alive	Primary Tumor
TCGA-D8-A27I	58	female	stage iiia	T1c	M0	N2a	Alive	Primary Tumor
TCGA-A8-A099	76	female	stage x	T4b	MX	N3a	Alive	Primary Tumor
TCGA-A8-A0A1	84	female	stage iia	T2	M0	N0	Alive	Primary Tumor
TCGA-A2-A3Y0	57	female	stage iib	T2	M0	N1a	Alive	Primary Tumor
TCGA-B6-A0IG	50	female	stage iib	T2	M0	N1b	Dead	Primary Tumor
TCGA-D8-A27W	55	female	stage iiib	T4b	M0	N0	Alive	Primary Tumor
TCGA-AN-A0XP	69	female	stage iiia	T2	M0	N2	Alive	Primary Tumor
TCGA-W8-A86G	66	female	stage iia	T2a	MX	N0 (i-)	Alive	Primary Tumor
TCGA-GM-A2DL	50	female	stage i	T1c	M0	N0 (i-)	Alive	Primary Tumor
TCGA-E2-A159	50	female	stage iia	T2	M0	N0	Alive	Primary Tumor
TCGA-BH-A0DP	60	female	stage iib	T3	M0	N0 (i-)	Alive	Primary Tumor
TCGA-BH-A0DP	60	female	stage iib	T3	M0	N0 (i-)	Alive	Solid Tissue Normal
TCGA-A8-A08R	52	female	stage iib	T2	M0	N1a	Alive	Primary Tumor
TCGA-D8-A1X5	81	female	stage iiic	T2	MX	N3a	Alive	Primary Tumor
TCGA-C8-A12O	50	female	stage iia	T2	M0	N0 (i-)	Alive	Primary Tumor
TCGA-BH-A0WA	82	female	stage i	T1c	M0	N0 (i-)	Alive	Primary Tumor
TCGA-AR-A1AN	46	female	stage iia	T2	M0	N0	Alive	Primary Tumor
TCGA-BH-A18R	50	female	stage iia	T2b	M0	N1	Dead	Primary Tumor
TCGA-BH-A18R	50	female	stage iia	T2b	M0	N1	Dead	Solid Tissue Normal
TCGA-B6-A402	47	female	stage i	T1c	M0	N0 (i-)	Alive	Primary Tumor
TCGA-E9-A1RE	74	female	stage iiia	T2	M0	N2	Alive	Primary Tumor
TCGA-AQ-A04L	48	female	stage iia	T2	MX	N0 (i-)	Alive	Primary Tumor
TCGA-AQ-A04L	48	female	stage iia	T2	MX	N0 (i-)	Alive	Primary Tumor
TCGA-A2-A0CO	85	female	stage iib	T3	M0	N0	Dead	Primary Tumor
TCGA-AN-A0AR	55	female	stage iia	T2	M0	N0	Alive	Primary Tumor
TCGA-AR-A0TQ	27	female	stage iiia	T3	M0	N1	Alive	Primary Tumor
TCGA-BH-A1FH	47	female	stage iv	T2	M1	N1b	Dead	Primary Tumor
TCGA-BH-A1FH	47	female	stage iv	T2	M1	N1b	Dead	Solid Tissue Normal
TCGA-AN-A04A	36	female	stage iiia	T2	M0	N2	Alive	Primary Tumor
TCGA-E2-A1IH	80	female	stage i	T1c	M0	N0	Alive	Primary Tumor
TCGA-BH-A1EV	45	female	stage iiia	T3	M0	N1b	Dead	Primary Tumor
TCGA-BH-A1EV	45	female	stage iiia	T3	M0	N1b	Dead	Solid Tissue Normal
TCGA-A8-A0AD	83	female	stage i	T1c	M0	N0	Alive	Primary Tumor
TCGA-GM-A2DK	58	female	stage i	T1c	M0	N0 (i-)	Alive	Primary Tumor
TCGA-E2-A1IU	60	female	stage ia	T1c	M0	N0 (mol+)	Alive	Primary Tumor
TCGA-E2-A1IU	60	female	stage ia	T1c	M0	N0 (mol+)	Alive	Solid Tissue Normal
TCGA-A8-A07Z	85	female	stage iia	T2	M0	N0	Alive	Primary Tumor
TCGA-A8-A06O	60	female	stage i	T1c	M0	N0	Alive	Primary Tumor
TCGA-C8-A8HQ	53	female	stage iib	T2	M0	N1	Alive	Primary Tumor
TCGA-BH-A28Q	46	female	stage iib	T2	M0	N1a	Alive	Primary Tumor
TCGA-A2-A0YT	56	female	stage iiib	T4b	M0	N2a	Dead	Primary Tumor
TCGA-E9-A1RF	68	female	stage iiia	T2	M0	N2	Alive	Primary Tumor
TCGA-E9-A1RF	68	female	stage iiia	T2	M0	N2	Alive	Solid Tissue Normal
TCGA-C8-A12U	46	female	stage iib	T2	M0	N1	Alive	Primary Tumor
TCGA-AO-A1KO	46	female	stage iib	T3	M0	N0 (i+)	Alive	Primary Tumor
TCGA-B6-A0WX	40	female	stage iiia	T3	M0	N1b	Dead	Primary Tumor
TCGA-GM-A4E0	67	female	stage iiic	T3	M0	N3a	Alive	Primary Tumor
TCGA-BH-A0AY	62	female	stage iia	T2	M0	N0 (i-)	Alive	Primary Tumor
TCGA-BH-A0AY	62	female	stage iia	T2	M0	N0 (i-)	Alive	Solid Tissue Normal
TCGA-OL-A5RU	63	female	stage iia	T1c	MX	N1	Alive	Primary Tumor
TCGA-AO-A0JD	59	female	stage iiia	T3	M0	N1a	Alive	Primary Tumor
TCGA-AC-A2QI	76	female	stage iiia	T3	MX	N1a	Alive	Primary Tumor
TCGA-BH-A0B5	40	female	stage iiia	T2	M0	N2a	Alive	Primary Tumor
TCGA-BH-A0B5	40	female	stage iiia	T2	M0	N2a	Alive	Solid Tissue Normal
TCGA-AN-A0XV	67	female	stage iiia	T2	M0	N2	Alive	Primary Tumor
TCGA-E9-A295	71	female	stage iia	T2	M0	N0 (i-)	Alive	Primary Tumor
TCGA-C8-A275	56	female	stage iia	T1	M0	N1	Alive	Primary Tumor
TCGA-E9-A1R7	64	female	stage iia	T2	M0	N0	Alive	Primary Tumor
TCGA-E9-A1R7	64	female	stage iia	T2	M0	N0	Alive	Solid Tissue Normal
TCGA-BH-A0HP	65	female	stage iiia	T3	M0	N2a	Alive	Primary Tumor
TCGA-BH-A0DX	62	female	stage i	T1b	M0	N0	Alive	Primary Tumor
TCGA-A1-A0SN	50	female	stage iia	T1c	MX	N1	Alive	Primary Tumor
TCGA-AC-A2BK	78	female	stage iiia	T2	MX	N2a	Alive	Primary Tumor
TCGA-AC-A2BK	78	female	stage iiia	T2	MX	N2a	Alive	Solid Tissue Normal
TCGA-E2-A1B0	50	female	stage iiia	T2	M0	N2	Alive	Primary Tumor
TCGA-B6-A1KI	63	female	stage i	T1c	M0	N0	Alive	Primary Tumor
TCGA-AO-A0JB	50	female	stage iiia	T3	M0	N1a	Alive	Primary Tumor
TCGA-AC-A2FE	62	female	stage iiic	T3	MX	N3a	Dead	Primary Tumor
TCGA-AC-A2FE	62	female	stage iiic	T3	MX	N3a	Dead	Solid Tissue Normal
TCGA-C8-A12Y	44	female	stage iib	T2	M0	N1	Alive	Primary Tumor
TCGA-BH-A0HX	54	female	stage iib	T2	M0	N1a	Alive	Primary Tumor
TCGA-B6-A0IM	75	female	stage iib	T3	M0	N0 (i-)	Dead	Primary Tumor
TCGA-AR-A1AH	51	female	stage iib	T2	M0	N1	Alive	Primary Tumor
TCGA-AN-A049	62	female	stage iia	T2	M0	N0	Alive	Primary Tumor
TCGA-BH-A0B4	65	male	stage iiia	T2	M0	N2	Alive	Primary Tumor
TCGA-OL-A66K	72	female	stage iia	T2	MX	N0	Dead	Primary Tumor
TCGA-E9-A1RH	63	female	stage iia	T2	M0	N0	Alive	Primary Tumor
TCGA-E9-A1RH	63	female	stage iia	T2	M0	N0	Alive	Solid Tissue Normal
TCGA-BH-A0BD	47	female	stage iia	T1c	M0	N1a	Alive	Primary Tumor
TCGA-AR-A2LE	69	female	stage i	T1	M0	N0	Alive	Primary Tumor
TCGA-BH-A0AW	56	female	stage iia	T1c	M0	N1a	Alive	Primary Tumor
TCGA-A2-A0YK	61	female	stage iia	T2	M0	N0 (i-)	Alive	Primary Tumor
TCGA-GM-A3NY	72	female	stage iib	T2	M0	N1a	Alive	Primary Tumor
TCGA-D8-A1X7	40	female	stage iia	T2	MX	N0	Alive	Primary Tumor
TCGA-A8-A07R	80	female	stage iiic	T2	M0	N3a	Alive	Primary Tumor
TCGA-A2-A0CT	71	female	stage iia	T2	M0	N0 (i-)	Alive	Primary Tumor
TCGA-AR-A1AY	65	female	stage i	T1	M0	N0	Alive	Primary Tumor
TCGA-A2-A25E	34	female	stage iiia	T2	M0	N2a	Alive	Primary Tumor
TCGA-BH-A42T	75	female	stage iia	T2	M0	N0 (i+)	Dead	Primary Tumor
TCGA-EW-A1P7	59	female	stage iia	T2	M0	N0 (i-)	Alive	Primary Tumor
TCGA-A2-A0CM	40	female	stage iia	T2	M0	N0 (i-)	Dead	Primary Tumor
TCGA-E9-A243	52	female	stage iia	T2	M0	N0 (i-)	Alive	Primary Tumor
TCGA-B6-A0IN	45	female	stage x	T1c	MX	NX	Dead	Primary Tumor
TCGA-A2-A0CU	73	female	stage iia	T2	M0	N0 (i+)	Dead	Primary Tumor
TCGA-E9-A1N5	45	female	stage iib	T2	M0	N1	Alive	Primary Tumor
TCGA-E9-A1N5	45	female	stage iib	T2	M0	N1	Alive	Solid Tissue Normal
TCGA-B6-A0WT	61	female	stage iib	T2	M0	N1	Alive	Primary Tumor
TCGA-AC-A3TM	50	female	stage iiia	T3	M0	N1mi	Alive	Primary Tumor
TCGA-AQ-A04H	61	female	stage iiia	T2	MX	N2a	Alive	Primary Tumor
TCGA-BH-A42U	80	female	stage iia	T2	M0	N0	Alive	Primary Tumor
TCGA-BH-A0B6	47	female	stage i	T1c	M0	N0	Alive	Primary Tumor
TCGA-A2-A0EP	56	female	stage i	T1	M0	N0 (i+)	Alive	Primary Tumor
TCGA-AC-A7VC	56	female	stage iib	T3	MX	N0	Alive	Primary Tumor
TCGA-A2-A0T2	66	female	stage iv	T3	M1	N3	Dead	Primary Tumor
TCGA-A8-A06P	63	female	stage iiia	T1c	M0	N2a	Alive	Primary Tumor
TCGA-AN-A04C	51	female	stage iib	T2	M0	N1	Alive	Primary Tumor
TCGA-E2-A10E	64	female	stage iia	T1c	M0	N1a	Alive	Primary Tumor
TCGA-B6-A0RQ	68	female	stage iib	T3	M0	N0 (i-)	Dead	Primary Tumor
TCGA-A2-A0T3	37	female	stage ib	T1c	M0	N1mi	Alive	Primary Tumor
TCGA-EW-A1J2	50	female	not reported	T1c	MX	N1mi	Alive	Primary Tumor
TCGA-E2-A1LS	46	female	stage ia	T1c	M0	N0	Alive	Primary Tumor
TCGA-E2-A1LS	46	female	stage ia	T1c	M0	N0	Alive	Solid Tissue Normal
TCGA-A7-A6VV	51	female	stage iia	T2	M0	N0	Alive	Primary Tumor
TCGA-A2-A0EQ	64	female	stage iia	T2	M0	N0 (i-)	Alive	Primary Tumor
TCGA-A2-A0CZ	46	female	stage iia	T2	M0	N0 (i-)	Alive	Primary Tumor
TCGA-GM-A2DC	57	female	stage iia	T1c	M0	N1a	Alive	Primary Tumor
TCGA-A8-A08A	89	female	stage i	T1c	M0	N0	Alive	Primary Tumor
TCGA-A2-A0T0	59	female	stage iib	T2	M0	N1	Alive	Primary Tumor
TCGA-D8-A147	45	female	not reported	T2	M0	N0	Alive	Primary Tumor
TCGA-BH-A1FJ	66	female	stage iiia	T3	M0	N1b	Dead	Primary Tumor
TCGA-BH-A1FJ	66	female	stage iiia	T3	M0	N1b	Dead	Solid Tissue Normal
TCGA-A2-A4RW	49	female	stage iiic	T2	M0	N3a	Alive	Primary Tumor
TCGA-AC-A2FB	65	female	stage iia	T2	MX	N0	Alive	Primary Tumor
TCGA-AC-A2FB	65	female	stage iia	T2	MX	N0	Alive	Solid Tissue Normal
TCGA-A2-A0YL	48	female	stage iiia	T3	M0	N2a	Alive	Primary Tumor
TCGA-BH-A0H6	82	female	stage i	T1b	M0	NX	Alive	Primary Tumor
TCGA-E9-A22E	56	female	stage iiia	T2	M0	N2	Alive	Primary Tumor
TCGA-AR-A0U1	36	female	stage iib	T2	M0	N1	Alive	Primary Tumor
TCGA-AO-A03L	34	female	stage iiia	T3	M0	N2	Alive	Primary Tumor
TCGA-BH-A0HN	67	female	stage ia	T1c	M0	N0 (i-)	Alive	Primary Tumor
TCGA-S3-A6ZG	71	female	stage iib	T2	M0	N1	Alive	Primary Tumor
TCGA-AQ-A54O	51	male	stage iia	T2	M0	N0	Alive	Primary Tumor
TCGA-A2-A1FZ	63	female	stage iia	T2	M0	N0 (i-)	Alive	Primary Tumor
TCGA-E2-A1IJ	57	female	stage i	T1c	M0	N0	Alive	Primary Tumor
TCGA-A2-A1G1	85	female	stage iib	T2	M0	N1	Alive	Primary Tumor
TCGA-GI-A2C9	58	female	stage iib	T3	MX	N0	Alive	Primary Tumor
TCGA-GI-A2C9	58	female	stage iib	T3	MX	N0	Alive	Solid Tissue Normal
TCGA-A2-A0T5	39	female	stage iia	T2	M0	N0 (i-)	Alive	Primary Tumor
TCGA-E2-A14P	79	female	stage iiic	T2	M0	N3	Alive	Primary Tumor
TCGA-XX-A899	46	female	stage iiia	T1c	MX	N2a	Alive	Primary Tumor
TCGA-XX-A899	46	female	stage iiia	T1c	MX	N2a	Alive	Solid Tissue Normal
TCGA-E2-A1B1	45	female	stage iib	T2	M0	N1	Alive	Primary Tumor
TCGA-B6-A0RV	42	female	stage iiia	T3	M0	N2	Alive	Primary Tumor
TCGA-A8-A06Q	63	female	stage iiia	T3	M0	N2	Alive	Primary Tumor
TCGA-B6-A0IJ	42	female	stage iib	T3	M0	N0 (i-)	Alive	Primary Tumor
TCGA-EW-A1J3	61	female	stage ia	T1c	M0	N0	Alive	Primary Tumor
TCGA-A2-A0EX	46	female	stage iib	T3	M0	N0 (i+)	Alive	Primary Tumor
TCGA-A7-A13F	44	female	stage iiia	T3	M0	N1a	Alive	Primary Tumor
TCGA-A7-A13F	44	female	stage iiia	T3	M0	N1a	Alive	Solid Tissue Normal
TCGA-B6-A0I5	49	female	stage iib	T2	M0	N1b	Alive	Primary Tumor
TCGA-C8-A26V	47	female	stage iiia	T3	M0	N2	Alive	Primary Tumor
TCGA-EW-A1P8	58	female	stage iiic	T2	M0	N3b	Dead	Primary Tumor
TCGA-OL-A97C	67	female	stage iib	T3	M0	N0	Alive	Primary Tumor
TCGA-AR-A255	62	female	stage i	T1	M0	N0	Alive	Primary Tumor
TCGA-A8-A09D	47	female	stage iib	T2	M0	N1	Alive	Primary Tumor
TCGA-BH-A0DD	58	male	stage iib	T2	M0	N1a	Alive	Primary Tumor
TCGA-BH-A0DD	58	male	stage iib	T2	M0	N1a	Alive	Solid Tissue Normal
TCGA-EW-A1OX	43	female	stage iia	T2	MX	N0	Alive	Primary Tumor
TCGA-A2-A0EM	73	female	stage ia	T1	M0	N0 (i-)	Alive	Primary Tumor
TCGA-A8-A0A9	80	female	stage iia	T2	M0	N0	Alive	Primary Tumor
TCGA-C8-A1HF	48	female	stage iia	T2	M0	N0	Alive	Primary Tumor
TCGA-E9-A22H	42	female	stage iib	T2	M0	N1	Alive	Primary Tumor
TCGA-AR-A1AX	64	female	stage i	T1	M0	N0	Alive	Primary Tumor
TCGA-S3-AA12	82	female	stage iiia	T3	MX	N1a	Alive	Primary Tumor
TCGA-E2-A150	48	female	stage iia	T2	M0	N0	Alive	Primary Tumor
TCGA-EW-A1PH	52	female	stage iia	T1c	M0	N1a	Alive	Primary Tumor
TCGA-D8-A1XA	64	female	stage ia	T1c	M0	N0	Alive	Primary Tumor
TCGA-AO-A12G	75	female	stage iia	T2	M0	N0 (i+)	Alive	Primary Tumor
TCGA-C8-A12W	49	female	stage iiib	T4	M0	N1	Alive	Primary Tumor
TCGA-AN-A03X	74	female	stage iia	T2	M0	N0	Alive	Primary Tumor
TCGA-E2-A158	43	female	stage iia	T1c	M0	N1mi	Alive	Primary Tumor
TCGA-E2-A158	43	female	stage iia	T1c	M0	N1mi	Alive	Solid Tissue Normal
TCGA-E2-A152	56	female	stage i	T1c	M0	N0	Alive	Primary Tumor
TCGA-BH-A18S	79	female	stage i	T1c	M0	N0	Dead	Primary Tumor
TCGA-BH-A18S	79	female	stage i	T1c	M0	N0	Dead	Solid Tissue Normal
TCGA-D8-A1JP	73	female	stage ia	T1c	M0	N0	Alive	Primary Tumor
TCGA-E9-A1ND	75	female	stage iib	T2	M0	N1	Alive	Primary Tumor
TCGA-E9-A1ND	75	female	stage iib	T2	M0	N1	Alive	Solid Tissue Normal
TCGA-D8-A27L	49	female	stage iiia	T1c	M0	N2a	Alive	Primary Tumor
TCGA-UU-A93S	63	female	stage iv	T4d	M1	N3b	Dead	Primary Tumor
TCGA-C8-A135	64	female	stage iib	T2	M0	N1	Alive	Primary Tumor
TCGA-BH-A201	64	female	stage ia	T1	M0	N0	Alive	Primary Tumor
TCGA-AC-A5XS	74	female	stage iia	T2	MX	N0	Alive	Primary Tumor
TCGA-AC-A5XS	74	female	stage iia	T2	MX	N0	Alive	Solid Tissue Normal
TCGA-LL-A9Q3	69	female	stage iiic	T3	MX	N3a	Alive	Primary Tumor
TCGA-A2-A0CK	60	female	stage iiia	T3	M0	N2a	Alive	Primary Tumor
TCGA-A7-A26E	71	female	stage iiia	T3	MX	N1a	Alive	Primary Tumor
TCGA-A7-A26E	71	female	stage iiia	T3	MX	N1a	Alive	Primary Tumor
TCGA-JL-A3YX	46	female	stage iia	T2	M0	N0	Alive	Primary Tumor
TCGA-EW-A3U0	61	female	stage iiia	T3	M0	N1a	Alive	Primary Tumor
TCGA-AR-A1AU	39	female	stage iiia	T2	M0	N2	Alive	Primary Tumor
TCGA-E2-A15T	65	female	stage iia	T2	M0	N0	Alive	Primary Tumor
TCGA-A1-A0SQ	45	female	stage iib	T2	MX	N1	Alive	Primary Tumor
TCGA-AO-A03P	54	female	stage iib	T2	M0	N1	Dead	Primary Tumor
TCGA-E2-A14U	74	female	stage i	T1c	M0	N0	Alive	Primary Tumor
TCGA-BH-A0DK	49	female	stage iia	T2	M0	N0 (i-)	Alive	Primary Tumor
TCGA-BH-A0DK	49	female	stage iia	T2	M0	N0 (i-)	Alive	Solid Tissue Normal
TCGA-AC-A3TN	75	female	stage iib	T3	MX	N0	Alive	Primary Tumor
TCGA-E9-A1N3	70	female	stage iiia	T1c	M0	N2	Alive	Primary Tumor
TCGA-BH-A1EY	79	female	stage iia	T2	M0	N0	Dead	Primary Tumor
TCGA-BH-A1EY	79	female	stage iia	T2	M0	N0	Dead	Solid Tissue Normal
TCGA-BH-A18J	56	female	stage iv	T4b	M1	N2	Dead	Primary Tumor
TCGA-BH-A18J	56	female	stage iv	T4b	M1	N2	Dead	Solid Tissue Normal
TCGA-A7-A0CE	57	female	stage iia	T2	M0	N0 (i-)	Alive	Primary Tumor
TCGA-A7-A0CE	57	female	stage iia	T2	M0	N0 (i-)	Alive	Solid Tissue Normal
TCGA-AC-A23C	62	female	stage iib	T2	MX	N1	Alive	Primary Tumor
TCGA-XX-A89A	68	female	stage iib	T3	MX	N0	Alive	Primary Tumor
TCGA-A2-A0EV	80	female	stage ia	T1c	M0	N0 (i-)	Alive	Primary Tumor
TCGA-BH-A0HL	56	female	stage iib	T2	M0	N1a	Alive	Primary Tumor
TCGA-B6-A0WY	40	female	stage iiia	T3	M0	N1b	Dead	Primary Tumor
TCGA-BH-A0BS	55	female	stage iiia	T3	M0	N1c	Alive	Primary Tumor
TCGA-BH-A0BS	55	female	stage iiia	T3	M0	N1c	Alive	Solid Tissue Normal
TCGA-A7-A13H	61	female	stage iib	T2	MX	N1a	Alive	Primary Tumor
TCGA-BH-A0DG	30	female	stage iia	T2	M0	N0	Alive	Primary Tumor
TCGA-BH-A0DG	30	female	stage iia	T2	M0	N0	Alive	Solid Tissue Normal
TCGA-AC-A3W6	90	female	stage iiia	T3	MX	N1	Alive	Primary Tumor
TCGA-D8-A1JT	70	female	stage iia	T2	M0	N0	Alive	Primary Tumor
TCGA-AN-A0FL	62	female	stage iia	T2	M0	N0	Alive	Primary Tumor
TCGA-PL-A8LZ	29	female	stage iiib	T4b	M0	N2	Alive	Primary Tumor
TCGA-AR-A0TZ	43	female	not reported	T2	M1	N2	Dead	Primary Tumor
TCGA-AQ-A1H3	49	female	stage iiic	T2	MX	N3a	Alive	Primary Tumor
TCGA-E2-A15O	89	female	stage i	T1c	M0	NX	Alive	Primary Tumor
TCGA-UL-AAZ6	73	female	stage iia	T2	MX	N0	Alive	Primary Tumor
TCGA-C8-A134	52	female	stage iia	T2	M0	N0	Alive	Primary Tumor
TCGA-A2-A0SX	48	female	stage ia	T1c	M0	N0 (i-)	Alive	Primary Tumor
TCGA-BH-A1ES	35	female	stage iib	T2	M0	N1a	Dead	Primary Tumor
TCGA-BH-A1ES	35	female	stage iib	T2	M0	N1a	Dead	Metastatic
TCGA-BH-A1ES	35	female	stage iib	T2	M0	N1a	Dead	Solid Tissue Normal
TCGA-BH-AB28	53	female	stage iiia	T3	M0	N1a	Alive	Primary Tumor
TCGA-BH-AB28	53	female	stage iiia	T3	M0	N1a	Alive	Solid Tissue Normal
TCGA-A2-A0ER	63	female	stage ib	T1c	M0	N1mi	Alive	Primary Tumor
TCGA-A2-A0D4	37	female	stage iib	T2	M0	N1a	Alive	Primary Tumor
TCGA-PE-A5DC	72	female	stage iiia	T2	M0	N2a	Dead	Primary Tumor
TCGA-A8-A081	80	female	stage iia	T2	M0	N0	Alive	Primary Tumor
TCGA-AR-A24H	65	female	stage iia	T2	M0	N0	Alive	Primary Tumor
TCGA-E2-A156	61	female	stage i	T1c	M0	N0	Alive	Primary Tumor
TCGA-AC-A2FK	45	female	stage iiic	T2	M0	N3a	Alive	Primary Tumor
TCGA-AC-A2FK	45	female	stage iiic	T2	M0	N3a	Alive	Solid Tissue Normal
TCGA-AN-A0G0	56	female	stage iia	T2	M0	N0	Alive	Primary Tumor
TCGA-EW-A6S9	34	female	stage iia	T1c	M0	N1	Alive	Primary Tumor
TCGA-LL-A73Z	55	female	stage iv	T1c	M1	NX	Dead	Primary Tumor
TCGA-BH-A1EX	67	female	stage iib	T2	M0	N1b	Dead	Primary Tumor
TCGA-BH-A1EX	67	female	stage iib	T2	M0	N1b	Dead	Solid Tissue Normal
TCGA-BH-A18Q	56	female	stage iib	T2	M0	N1b	Dead	Primary Tumor
TCGA-BH-A18Q	56	female	stage iib	T2	M0	N1b	Dead	Solid Tissue Normal
TCGA-E9-A3HO	49	female	stage iia	T2	M0	N0 (i-)	Alive	Primary Tumor
TCGA-AR-A1AL	60	female	stage iiia	T3	M0	N1	Alive	Primary Tumor
TCGA-B6-A0IA	51	female	stage iia	T2	M0	N0 (i-)	Alive	Primary Tumor
TCGA-E2-A10C	54	female	stage iib	T2	M0	N1a	Alive	Primary Tumor
TCGA-A7-A5ZX	48	female	stage iiic	T2	M0	N3a	Alive	Primary Tumor
TCGA-A7-A5ZX	48	female	stage iiic	T2	M0	N3a	Alive	Solid Tissue Normal
TCGA-AN-A0FJ	59	female	stage iv	T2	M1	N2	Alive	Primary Tumor
TCGA-LL-A5YO	50	female	stage ia	T1b	MX	N0	Alive	Primary Tumor
TCGA-E2-A1AZ	63	female	stage iib	T2	M0	N1a	Alive	Primary Tumor
TCGA-AN-A0XS	63	female	stage iiia	T2	M0	N2	Alive	Primary Tumor
TCGA-A8-A09R	82	female	stage iib	T2	M0	N1	Alive	Primary Tumor
TCGA-E2-A1B4	74	female	stage iiia	T1c	M0	N2a	Dead	Primary Tumor
TCGA-AR-A24U	47	female	stage iia	T1	M0	N1	Alive	Primary Tumor
TCGA-5L-AAT1	63	female	stage iv	T2	M1	N0	Alive	Primary Tumor
TCGA-B6-A40C	51	female	stage iib	T3	M0	N0 (i-)	Alive	Primary Tumor
TCGA-A7-A4SB	56	female	stage iiia	T3	M0	N1mi	Alive	Primary Tumor
TCGA-AN-A0XR	55	female	stage iiia	T2	M0	N2	Alive	Primary Tumor
TCGA-D8-A1J9	48	female	stage ia	T1c	M0	N0	Alive	Primary Tumor
TCGA-B6-A0WZ	50	female	stage ii	T2	M0	N1b	Alive	Primary Tumor
TCGA-AC-A4ZE	63	female	stage iib	T3	M0	N0	Alive	Primary Tumor
TCGA-A2-A0YC	59	female	stage iib	T2	M0	N1mi	Alive	Primary Tumor
TCGA-B6-A400	43	female	stage iiia	T2	M0	N2a	Alive	Primary Tumor
TCGA-BH-A0B8	64	female	stage i	T1b	M0	N0 (i-)	Alive	Primary Tumor
TCGA-BH-A0B8	64	female	stage i	T1b	M0	N0 (i-)	Alive	Solid Tissue Normal
TCGA-AN-A0AM	56	female	stage iia	T2	M0	N0	Alive	Primary Tumor
TCGA-A8-A06U	80	female	stage iib	T2	M0	N1a	Dead	Primary Tumor
TCGA-OL-A66P	75	female	stage iia	T2	MX	N0	Alive	Primary Tumor
TCGA-AC-A3W5	65	female	stage iia	T2	MX	N0	Alive	Primary Tumor
TCGA-AC-A5XU	74	female	stage iib	T3	MX	N0 (i-)	Alive	Primary Tumor
TCGA-LL-A5YP	49	female	stage iib	T2	M0	N1a	Alive	Primary Tumor
TCGA-A7-A426	50	female	stage iiic	T3	MX	N3a	Alive	Primary Tumor
TCGA-S3-AA0Z	63	female	stage iib	T2	M0	N1a	Alive	Primary Tumor
TCGA-B6-A409	44	female	stage iiia	T1c	M0	N2a	Dead	Primary Tumor
TCGA-AC-A6NO	43	female	stage iib	T2	MX	N1a	Alive	Primary Tumor
TCGA-BH-A6R8	46	female	stage iia	T2	M0	N0	Alive	Primary Tumor
TCGA-D8-A27T	53	female	stage iiic	T2	M0	N3a	Alive	Primary Tumor
TCGA-D8-A73W	79	female	stage iiia	T3	MX	N1a	Dead	Primary Tumor
TCGA-D8-A27H	72	female	stage iia	T2	M0	N0	Alive	Primary Tumor
TCGA-A2-A0YD	63	female	stage iib	T3	M0	N0 (i+)	Alive	Primary Tumor
TCGA-BH-A18L	50	female	stage iiia	T3	M0	N1mi	Dead	Primary Tumor
TCGA-BH-A18L	50	female	stage iiia	T3	M0	N1mi	Dead	Solid Tissue Normal
TCGA-D8-A1JC	59	female	stage iiia	T2	M0	N2a	Alive	Primary Tumor
TCGA-E9-A1RB	40	female	stage iia	T2	M0	N0	Dead	Primary Tumor
TCGA-E9-A1RB	40	female	stage iia	T2	M0	N0	Dead	Solid Tissue Normal
TCGA-B6-A2IU	62	female	stage iia	T2	M0	N0	Alive	Primary Tumor
TCGA-B6-A0X7	62	female	stage x	T1c	MX	NX	Dead	Primary Tumor
TCGA-A8-A07G	65	female	stage iia	T1c	M0	N1a	Alive	Primary Tumor
TCGA-D8-A1XF	45	female	stage iia	T2	M0	N0	Alive	Primary Tumor
TCGA-C8-A137	34	female	stage iib	T2	M0	N1	Alive	Primary Tumor
TCGA-D8-A1JD	41	female	stage iib	T2	M0	N1a	Alive	Primary Tumor
TCGA-A8-A09Z	83	female	stage iib	T3	M0	N0	Alive	Primary Tumor
TCGA-E2-A1IG	45	female	stage iib	T2	M0	N1mi	Alive	Primary Tumor
TCGA-E2-A1IG	45	female	stage iib	T2	M0	N1mi	Alive	Solid Tissue Normal
TCGA-A8-A09T	68	female	not reported	T1c	MX	N0	Alive	Primary Tumor
TCGA-AC-A2BM	41	female	stage iib	T2	MX	N1a	Alive	Primary Tumor
TCGA-AC-A2BM	41	female	stage iib	T2	MX	N1a	Alive	Solid Tissue Normal
TCGA-OL-A66L	71	female	stage ia	T1c	MX	N0	Alive	Primary Tumor
TCGA-A2-A0YF	67	female	stage i	T1b	M0	N0 (i+)	Alive	Primary Tumor
TCGA-D8-A1X6	80	female	stage iiia	T3	MX	N2a	Alive	Primary Tumor
TCGA-D8-A1XY	74	female	stage iia	T2	MX	N0	Alive	Primary Tumor
TCGA-A2-A0CQ	62	female	stage ia	T1	M0	N0 (i-)	Alive	Primary Tumor
TCGA-A8-A08X	43	female	stage iiic	T4d	M0	N3a	Alive	Primary Tumor
TCGA-C8-A12K	80	female	stage iib	T2	M0	N1	Alive	Primary Tumor
TCGA-BH-A0BL	35	female	stage i	T1c	M0	N0	Alive	Primary Tumor
TCGA-BH-A0BL	35	female	stage i	T1c	M0	N0	Alive	Solid Tissue Normal
TCGA-BH-A0H9	69	female	stage iia	T2	M0	N0 (i-)	Alive	Primary Tumor
TCGA-BH-A0H9	69	female	stage iia	T2	M0	N0 (i-)	Alive	Solid Tissue Normal
TCGA-E9-A1NC	61	female	stage iib	T2	M0	N1	Alive	Primary Tumor
TCGA-A7-A0CJ	57	female	stage iia	T2	M0	N0 (i-)	Alive	Primary Tumor
TCGA-E9-A5UO	41	female	stage iia	T2	M0	N0	Alive	Primary Tumor
TCGA-A8-A09M	75	female	stage iiic	T2	M0	N3a	Alive	Primary Tumor
TCGA-E2-A1LL	73	female	stage iiia	T3	MX	N2a	Alive	Primary Tumor
TCGA-E2-A1LL	73	female	stage iiia	T3	MX	N2a	Alive	Solid Tissue Normal
TCGA-A2-A0YH	53	female	stage iiia	T2	M0	N2a	Alive	Primary Tumor
TCGA-A2-A04X	34	female	stage iia	T2	M0	N0 (i-)	Alive	Primary Tumor
TCGA-A7-A4SC	62	female	stage iib	T3	MX	N0	Alive	Primary Tumor
TCGA-A7-A4SC	62	female	stage iib	T3	MX	N0	Alive	Solid Tissue Normal
TCGA-AR-A0TY	54	female	stage iia	T2	M0	N0	Dead	Primary Tumor
TCGA-EW-A1IZ	53	female	stage iiia	T2	MX	N2a	Alive	Primary Tumor
TCGA-A8-A06T	75	female	stage iiia	T3	M0	N1a	Alive	Primary Tumor
TCGA-E9-A5FK	60	female	stage iiic	T2	M0	N3	Alive	Primary Tumor
TCGA-B6-A0IO	66	female	stage iia	T2	M0	N0 (i-)	Alive	Primary Tumor
TCGA-BH-A204	80	female	stage iib	T2	M0	N1b	Dead	Primary Tumor
TCGA-BH-A204	80	female	stage iib	T2	M0	N1b	Dead	Solid Tissue Normal
TCGA-BH-A0BT	56	female	stage iia	T1c	M0	N1mi	Alive	Primary Tumor
TCGA-BH-A0BT	56	female	stage iia	T1c	M0	N1mi	Alive	Solid Tissue Normal
TCGA-AN-A0AK	76	female	stage iia	T2	M0	N0	Alive	Primary Tumor
TCGA-LD-A66U	44	female	stage iib	T2	MX	N1mi	Alive	Primary Tumor
TCGA-D8-A1X9	66	female	stage iib	T2	M0	N1a	Alive	Primary Tumor
TCGA-BH-A209	77	female	stage i	T1c	M0	N0	Dead	Primary Tumor
TCGA-BH-A209	77	female	stage i	T1c	M0	N0	Dead	Solid Tissue Normal
TCGA-D8-A27F	40	female	stage iia	T2	M0	N0	Alive	Primary Tumor
TCGA-C8-A12L	67	female	stage iia	T2	M0	N0 (i-)	Alive	Primary Tumor
TCGA-LL-A50Y	84	female	stage iia	T2	MX	N0	Alive	Primary Tumor
TCGA-GM-A3XN	44	female	stage iiia	T1c	M0	N2a	Alive	Primary Tumor
TCGA-BH-A0E2	49	female	stage iiia	T2	M0	N2a	Alive	Primary Tumor
TCGA-AR-A24V	52	female	stage iib	T2	M0	N1	Alive	Primary Tumor
TCGA-EW-A424	51	female	stage iiia	T3	MX	N1	Alive	Primary Tumor
TCGA-EW-A1PG	53	female	stage iib	T2	MX	N1a	Alive	Primary Tumor
TCGA-A8-A07L	58	female	stage iiia	T3	M0	N1a	Alive	Primary Tumor
TCGA-AO-A12C	42	female	stage iib	T2	M0	N1a	Alive	Primary Tumor
TCGA-BH-A0HI	78	female	stage ia	T1c	M0	N0 (i-)	Alive	Primary Tumor
TCGA-A1-A0SF	54	female	stage iia	T2	M0	N0	Alive	Primary Tumor
TCGA-PE-A5DD	64	female	stage iia	T2	M0	N0	Alive	Primary Tumor
TCGA-E2-A10B	67	female	stage iib	T2	M0	N1a	Alive	Primary Tumor
TCGA-BH-A0E0	38	female	stage iiic	T3	M0	N3a	Alive	Primary Tumor
TCGA-BH-A0E0	38	female	stage iiic	T3	M0	N3a	Alive	Solid Tissue Normal
