# Supplementary material for: TP53 Mutation Infers a Poor Prognosis and Is Correlated to Immunocytes Infiltration in Breast Cancer
Source: Front Cell Dev Biol. 2021 Nov 30;9:759154. doi: 10.3389/fcell.2021.759154 (PMC8669954; doi:10.3389/fcell.2021.759154)
Supplement: Supplementary file 1 [file DataSheet1.ZIP › original data/donor.BRCA-EU.tsv]

icgc_donor_id	project_code	study_donor_involved_in	submitted_donor_id	donor_sex	donor_vital_status	disease_status_last_followup	donor_relapse_type	donor_age_at_diagnosis	donor_age_at_enrollment	donor_age_at_last_followup	donor_relapse_interval	donor_diagnosis_icd10	donor_tumour_staging_system_at_diagnosis	donor_tumour_stage_at_diagnosis	donor_tumour_stage_at_diagnosis_supplemental	donor_survival_time	donor_interval_of_last_followup	prior_malignancy	cancer_type_prior_malignancy	cancer_history_first_degree_relative
DO218489	BRCA-EU	PCAWG	CGP_donor_1451427	female				45	45				AJCC	T1c_pN0_MX
DO218488	BRCA-EU	PCAWG	CGP_donor_1451422	female	alive			48	48				AJCC	pT3_N1a_(sn)
DO218478	BRCA-EU	PCAWG	CGP_donor_1364029	female	alive			55	55			C50.4	TNM	T2/N1/M0
DO218457	BRCA-EU	PCAWG	CGP_donor_1397277	female	alive			64	64			C50.4	TNM	pT3N0(i+)M0
DO218428	BRCA-EU	PCAWG	CGP_donor_1337223	female	alive			84	84			C50.1	TNM	T2N1M0
DO218419	BRCA-EU	PCAWG	CGP_donor_1333048	female	alive			51	51			C50.9	TNM	ll
DO218404	BRCA-EU	PCAWG	CGP_donor_1374616	female	deceased			55	55			C50.4	TNM	pT2N0M0			0	yes
DO218408	BRCA-EU	PCAWG	CGP_donor_1397264	female	alive			42	42				TNM	T2N1M0
DO218502	BRCA-EU	PCAWG	CGP_donor_1234121	female	alive			56	56			C50.5	TNM	T2/N2/M0				yes
DO218506	BRCA-EU	PCAWG	CGP_donor_1353426	female	alive			66	66				TNM	T1N3M0
DO218583	BRCA-EU	PCAWG	CGP_donor_1503021	female	alive			63	63				TNM	T2N0M0
DO218573	BRCA-EU	PCAWG	CGP_donor_1503014	female	alive			48	48				TNM	UNKNOWN
DO218560	BRCA-EU	PCAWG	CGP_donor_1503019	female	alive			58	58				TNM	T2N1M0
DO218553	BRCA-EU	PCAWG	CGP_donor_1475201	female	alive			59	59				TNM	T1N0M0
DO220824	BRCA-EU	PCAWG	CGP_donor_1397261	female	alive			63	63				TNM	T2N0M0
DO220823	BRCA-EU	PCAWG	CGP_donor_1353428	female	alive			82	82				TNM	T2N0M0
DO220826	BRCA-EU		CGP_donor_1472408	female	alive			61	61			C50.2	Unknown	Unknown
DO220825	BRCA-EU	PCAWG	CGP_donor_1451426	female	alive			40	40				AJCC	T1c_N0_w/_multiple_foci_of_invasion
DO220820	BRCA-EU	PCAWG	CGP_donor_1337240	female				69	69			C50.5
DO220822	BRCA-EU	PCAWG	CGP_donor_1230755	female	alive			51	51				TNM	T1N0M0
DO220821	BRCA-EU	PCAWG	CGP_donor_1187025	female
DO220828	BRCA-EU	PCAWG	CGP_donor_1475202	female	alive			57	57				TNM	T1N0M0
DO220827	BRCA-EU		CGP_donor_1472409	female	alive			76	76			C50	TNM	T2N2AM0
DO218621	BRCA-EU	PCAWG	CGP_donor_1397284	female	alive			64	64			C50	TNM	pT2N1M0
DO218611	BRCA-EU	PCAWG	CGP_donor_1374617	female	alive			49	49			C50.3	TNM	pT2N0M0
DO218605	BRCA-EU	PCAWG	CGP_donor_1397260	female	alive			60	60				TNM	T3N1M0
DO218698	BRCA-EU	PCAWG	CGP_donor_1234122	female	alive			44	44			C50.1	TNM	T2/N1/M0
DO218684	BRCA-EU	PCAWG	CGP_donor_1353434	female
DO218669	BRCA-EU	PCAWG	CGP_donor_1397278	female	alive			76	76			C50.2	TNM	pT2N0M0
DO218656	BRCA-EU	PCAWG	CGP_donor_1347723	female				41	41				TNM	pT2pN0M0
DO218651	BRCA-EU	PCAWG	CGP_donor_1347742	female				38	38				TNM	pT1bpN0Mx
DO218742	BRCA-EU	PCAWG	CGP_donor_1232859	female	deceased			45	45				TNM	T2N1M0			0
DO218736	BRCA-EU	PCAWG	CGP_donor_1397266	female
DO218719	BRCA-EU	PCAWG	CGP_donor_1503128	female	alive			66	66				AJCC	pT2_N0_(sn)
DO218709	BRCA-EU	PCAWG	CGP_donor_1353427	female	alive			59	59				TNM	T2N1M0
DO218796	BRCA-EU	PCAWG	CGP_donor_1337217	female	alive			34	34				TNM
DO218770	BRCA-EU	PCAWG	CGP_donor_1397088	female	alive			52	52				AJCC	T1c_N0
DO218831	BRCA-EU	PCAWG	CGP_donor_1374618	female	alive			64	64			C50.2	TNM	pT2N1(mi)M0
DO218828	BRCA-EU	PCAWG	CGP_donor_1337231	female	deceased			50	50			C50.9	TNM	T1N1M0			0
DO218827	BRCA-EU	PCAWG	CGP_donor_1337236	female	alive			49	49			C50.4	TNM	T2N1M0
DO217826	BRCA-EU	PCAWG	CGP_donor_1163904	female				39	39				AJCC	T2N0
DO217800	BRCA-EU	PCAWG	CGP_donor_1397279	female
DO217788	BRCA-EU	PCAWG	CGP_donor_1347731	female				76	76				TNM	pT1cpN1Mx
DO217786	BRCA-EU	PCAWG	CGP_donor_1337220	female	deceased			86	86			C50.1	TNM	T2N2M0			0
DO217787	BRCA-EU	PCAWG	CGP_donor_1337225	female				89	89			C50.5	TNM	Unknown
DO217939	BRCA-EU	PCAWG	CGP_donor_1186987	female	alive			47	47			C50.2	cTNM	I
DO217931	BRCA-EU	PCAWG	CGP_donor_1503150	female	alive			58	58				AJCC	T2_N0_(sn)_or_T2N2M0
DO217934	BRCA-EU	PCAWG	CGP_donor_1337218	female
DO217907	BRCA-EU	PCAWG	CGP_donor_1364033	female	alive			65	65			C50.4	TNM	T1/N0/M0				yes
DO217908	BRCA-EU	PCAWG	CGP_donor_1230796	female	alive			55	55				TNM	pT2N0
DO217887	BRCA-EU	PCAWG	CGP_donor_1397262	female
DO217865	BRCA-EU	PCAWG	CGP_donor_1503016	female	alive			79	79				TNM	T2N2M0
DO217844	BRCA-EU	PCAWG	CGP_donor_1234123	female	alive			47	47			C50.2/C50.4	TNM	T3/N1/M0
DO217987	BRCA-EU	PCAWG	CGP_donor_1337226	female	alive			44	44			C50.9	TNM	Unknown
DO217962	BRCA-EU	PCAWG	CGP_donor_1337237	female	alive			48	48			C50.9	Unknown	Unknown
DO217953	BRCA-EU	PCAWG	CGP_donor_1397281	female	alive			43	43			C50.4	TNM	pT2N0M0
DO217952	BRCA-EU	PCAWG	CGP_donor_1425260	female
DO225056	BRCA-EU		CGP_donor_1499738	female	alive			54	54			8500/3	TNM	T2N1M0
DO225054	BRCA-EU		CGP_donor_1483817	female				33	33				AJCC	T2_pN1bi_Mx						yes
DO225051	BRCA-EU		CGP_donor_1478547	female	alive			50	50				AJCC	pT1C_N3a						yes
DO225059	BRCA-EU		CGP_donor_1502907	female				83	83			C50.5	TNM	pT3(m)N0M0
DO225058	BRCA-EU		CGP_donor_1499741	female				61	61					II
DO225067	BRCA-EU		CGP_donor_1503018	female	alive			71	71				TNM	T3N0M0
DO225065	BRCA-EU		CGP_donor_1503015	female	alive			62	62				TNM	T4N0M0
DO225063	BRCA-EU		CGP_donor_1502912	female	alive			39	39			C50.4	TNM	pT2N1M0						yes
DO225061	BRCA-EU		CGP_donor_1502909	female	alive			66	66			C50.4	TNM	pT1cN0(i-)(sn)M0						no
DO225070	BRCA-EU		CGP_donor_1503022	female	alive			79	79				TNM	T2N1M0
DO225078	BRCA-EU		CGP_donor_1503135	female	alive			78	78				AJCC	pT2_N0_(i+)						yes
DO225077	BRCA-EU		CGP_donor_1503132	female	alive			49	49				AJCC	pT1c_N0_(sn)						yes
DO225076	BRCA-EU		CGP_donor_1503130	female	alive			67	67				AJCC	T1c_N0_(1+)
DO225074	BRCA-EU		CGP_donor_1503129	female	alive			49	49				AJCC	T2_N0(sn)
DO225072	BRCA-EU		CGP_donor_1503023	female
DO225079	BRCA-EU		CGP_donor_1503136	female	alive			49	49				AJCC	T2_N0						yes
DO225081	BRCA-EU		CGP_donor_1503143	female	alive			42	42				AJCC	pT2_N0						yes
DO225080	BRCA-EU		CGP_donor_1503142	female				77	77				AJCC
DO225089	BRCA-EU		CGP_donor_1508786	female									0
DO225088	BRCA-EU		CGP_donor_1508754	female
DO225087	BRCA-EU		CGP_donor_1503157	female				44	44				Not_available
DO225086	BRCA-EU		CGP_donor_1503155	female	alive			56	56				AJCC	T1c_N0
DO225085	BRCA-EU		CGP_donor_1503151	female	alive			58	58				AJCC	pT4b_N2a						yes
DO225084	BRCA-EU		CGP_donor_1503148	female				51	51				AJCC	pT2_N0_(sn)_with_multiple_foci_of_invasion						yes
DO225083	BRCA-EU		CGP_donor_1503146	female				36	36				AJCC	T2_N0_with_multiple_foci_of_invasion						no
DO225082	BRCA-EU		CGP_donor_1503144	female	alive			45	45				AJCC	T2_N1mi						yes
DO225092	BRCA-EU		CGP_donor_1512434	female	alive			64	64			8500/3	TNM	pT2N0						no
DO225091	BRCA-EU		CGP_donor_1512432	female	alive			66	66			8500/3	TNM	pT2N1						no
DO225090	BRCA-EU		CGP_donor_1508792	female									0
DO225099	BRCA-EU		CGP_donor_1518139	female	alive			86	86				TNM	T2/N0/M0
DO225098	BRCA-EU		CGP_donor_1518138	female				86	86			C50.3	TNM	T2/N0/M0
DO225097	BRCA-EU		CGP_donor_1512441	female	alive			67	67			8500/3	TNM	pT1cN2						no
DO225096	BRCA-EU		CGP_donor_1512440	female	alive			68	68			8500/3	TNM	pT1cN1						no
DO225095	BRCA-EU		CGP_donor_1512439	female	alive			59	59			8500/3	TNM	pT2N2						no
DO225094	BRCA-EU		CGP_donor_1512436	female	alive			48	48			8500/3	TNM	pT1c(m)N0sn						no
DO225093	BRCA-EU		CGP_donor_1512435	female	alive			64	64			8520/3	TNM	pT1cN0						yes
DO225001	BRCA-EU		CGP_donor_1451424	female	alive			47	47				AJCC	T1cN0(sn)						yes
DO225009	BRCA-EU		CGP_donor_1456607	female	alive			56	56			C50.2	TNM	T2N2M0				yes	Contralaeteral_breast_cancer_in_1998_on_Lt_side-treated_with_surgery,_AC_chemo/Radiation/Tamoxifen;_recurreced_while_on_tamoxifen._	no
DO225007	BRCA-EU		CGP_donor_1456475	female	alive			74	74			C50.4	TNM	pT2N1mi(sn)M0						no
DO225005	BRCA-EU		CGP_donor_1451641	female	alive			61	61			C50.2	TNM	pT2,pN0,pMx						no
DO225004	BRCA-EU		CGP_donor_1451633	female				74	74			C50.2	TNM							no
DO225002	BRCA-EU		CGP_donor_1451425	female				60	60				AJCC	T1c_NX						yes
DO225012	BRCA-EU		CGP_donor_1456609	female	alive			53	53			C50.2	TNM	T2N0M0						yes
DO225019	BRCA-EU		CGP_donor_1472403	female	alive			58	58			C50	TNM	T2N2MX						yes
DO225017	BRCA-EU		CGP_donor_1472399	female	alive			48	48			C50	Unknown	Unknown						yes
DO225015	BRCA-EU		CGP_donor_1472395	female	alive			43	43			C50	Unknown	Unknown
DO225013	BRCA-EU		CGP_donor_1472394	female	alive			41	41				TNM	T1N0M0
DO225023	BRCA-EU		CGP_donor_1472410	female	alive			79	79			C50	TNM	T1N0MX
DO225022	BRCA-EU		CGP_donor_1472407	female	alive			47	47			C50	TNM	T2N1M0
DO225028	BRCA-EU		CGP_donor_1472412	female	alive			75	75			C50	TNM	T2N0M0
DO225025	BRCA-EU		CGP_donor_1472411	female	alive			35	35			C50	TNM	T3N1M0
DO225034	BRCA-EU		CGP_donor_1475196	female				38	38
DO225032	BRCA-EU		CGP_donor_1475195	female				55	55
DO225030	BRCA-EU		CGP_donor_1472414	female				62	62			C50	Unknown	Unknown						yes
DO225039	BRCA-EU		CGP_donor_1475199	female	alive			46	46				TNM	UNKNOWN						yes
DO225037	BRCA-EU		CGP_donor_1475198	female				50	50
DO225035	BRCA-EU		CGP_donor_1475197	female				51	51
DO225044	BRCA-EU		CGP_donor_1475209	female				63	63
DO225042	BRCA-EU		CGP_donor_1475204	female				36	36				TNM	T2N1M0						yes
DO225049	BRCA-EU		CGP_donor_1478545	female	alive			48	48				AJCC	T1c_pN0_MX						yes
DO225048	BRCA-EU		CGP_donor_1478544	female				65	65				AJCC	T2_pN0_Mx
DO225046	BRCA-EU		CGP_donor_1478543	female				79	79				Not_available
DO225207	BRCA-EU		CGP_donor_1686147	female	alive			48	48			C50.4	TNM	pT1cN1M0						yes
DO225206	BRCA-EU		CGP_donor_1686145	female	alive			81	81			C50.8	TNM	pT1cN0M0						no
DO225205	BRCA-EU		CGP_donor_1686144	female	alive			65	65			C50.4	TNM	pT4N1M0						no
DO225204	BRCA-EU		CGP_donor_1686143	female	alive			46	46			C50.4	TNM	pT2N0M0						no
DO225203	BRCA-EU		CGP_donor_1686141	female	alive			53	53			C50.5	TNM	pT1cN0M0						yes
DO225202	BRCA-EU		CGP_donor_1654399	female				62	62				TNM	pT1cN0Mx
DO225201	BRCA-EU		CGP_donor_1654398	female				40	40				TNM	pT1cN0Mx
DO225200	BRCA-EU		CGP_donor_1654397	female				53	53				TNM	pT1cN0Mx
DO225209	BRCA-EU		CGP_donor_1686150	female	alive			74	74			C50.5	TNM	pT1cN0M0						no
DO225208	BRCA-EU		CGP_donor_1686149	female	alive			57	57			C50.8	TNM	pT2N0M0						no
DO225177	BRCA-EU		CGP_donor_1606189	female	alive			74	74			C50.2	TNM	II						yes
DO225176	BRCA-EU		CGP_donor_1606188	female	alive			54	54			C50.2	TNM	II						yes
DO225175	BRCA-EU		CGP_donor_1606187	female	alive			84	84			C50.2/C50.4	TNM	I						yes
DO225174	BRCA-EU		CGP_donor_1606184	female	alive			43	43			C50.5	TNM	I						yes
DO225173	BRCA-EU		CGP_donor_1606183	female	alive			69	69			C50.4	TNM	II						yes
DO225172	BRCA-EU		CGP_donor_1606182	female	alive			52	52			C50.4	TNM	I						yes
DO225171	BRCA-EU		CGP_donor_1606180	female	alive			79	79			C50.2	TNM	II						yes
DO225170	BRCA-EU		CGP_donor_1606179	female	alive			70	70			C50.8	TNM	I						yes
DO225179	BRCA-EU		CGP_donor_1606193	female	alive			50	50			C50.4	TNM	II						yes
DO225178	BRCA-EU		CGP_donor_1606192	female	alive			59	59			C50.2	TNM	I						yes
DO225180	BRCA-EU		CGP_donor_1606194	female	alive			50	50			C50.4	TNM	I						yes
DO225188	BRCA-EU		CGP_donor_1653982	female				64	64
DO225187	BRCA-EU		CGP_donor_1653981	female				45	45
DO225186	BRCA-EU		CGP_donor_1653980	female				69	69
DO225185	BRCA-EU		CGP_donor_1653979	female				64	64
DO225184	BRCA-EU		CGP_donor_1622017	female									Not_available
DO225183	BRCA-EU		CGP_donor_1622016	female	alive			36	36				AJCC	pT1b_N1a_(sn)						yes
DO225182	BRCA-EU		CGP_donor_1622014	female	alive								AJCC	T1c_Nx						yes
DO225181	BRCA-EU		CGP_donor_1606196	female	alive			44	44			C50.2	TNM	III						yes
DO225189	BRCA-EU		CGP_donor_1653983	female				34	34
DO225191	BRCA-EU		CGP_donor_1653985	female				66	66
DO225190	BRCA-EU		CGP_donor_1653984	female				44	44
DO225199	BRCA-EU		CGP_donor_1654394	female				65	65				TNM	pT2N3Mx
DO225198	BRCA-EU		CGP_donor_1654393	female				66	66				TNM	pT2N1(mi)Mx
DO225197	BRCA-EU		CGP_donor_1654391	female				47	47				TNM	pT2N0Mx
DO225196	BRCA-EU		CGP_donor_1654389	female				71	71				TNM	pT1cN1Mx
DO225195	BRCA-EU		CGP_donor_1654386	female				40	40				TNM	pT2N0Mx
DO225194	BRCA-EU		CGP_donor_1654385	female				75	75				TNM	pT1cN0Mx
DO225193	BRCA-EU		CGP_donor_1654384	female									TNM	pT1cN0Mx
DO225192	BRCA-EU		CGP_donor_1654383	female				60	60				TNM	pT1cN0Mx
DO225100	BRCA-EU		CGP_donor_1518140	female	alive			87	87				TNM	T3/Nx/M0
DO225108	BRCA-EU		CGP_donor_1589418	female	alive			58	58				TNM	T3N2M0
DO225107	BRCA-EU		CGP_donor_1585429	female	alive			59	59			C50.9	TNM	T3/N0/M0
DO225106	BRCA-EU		CGP_donor_1585428	female	alive			38	38			C50.9	TNM	T3/N1/M0
DO225105	BRCA-EU		CGP_donor_1540795	female				64	64			C50.2	TNM	pT1c,pN0,pMx						yes
DO225104	BRCA-EU		CGP_donor_1540792	female	alive			75	75			C50.2	TNM	pT1c,pN1a(sn),pMx						no
DO225103	BRCA-EU		CGP_donor_1540791	female	alive			56	56			C50.2	TNM	pT2,pN1a,pMx						no
DO225102	BRCA-EU		CGP_donor_1518143	female	alive			86	86			C50.4	TNM	T1/N0/M0
DO225101	BRCA-EU		CGP_donor_1518141	female	alive			90	90			C50.2	TNM	T1/Nx/M0				yes	Contralaeteral_breast_cancer_in_1998_on_Lt_side-treated_with_surgery,_AC_chemo/Radiation/Tamoxifen;_recurreced_while_on_tamoxifen._
DO225109	BRCA-EU		CGP_donor_1589419	female	alive			43	43				TNM	T3N0M0						yes
DO225111	BRCA-EU		CGP_donor_1589421	female	alive			67	67				TNM	T2N0M0
DO225110	BRCA-EU		CGP_donor_1589420	female				65	65				TNM	T2N1M0
DO225119	BRCA-EU		CGP_donor_1589429	female				52	52
DO225118	BRCA-EU		CGP_donor_1589428	female				31	31
DO225117	BRCA-EU		CGP_donor_1589427	female				49	49
DO225116	BRCA-EU		CGP_donor_1589426	female				32	32
DO225115	BRCA-EU		CGP_donor_1589425	female	alive			49	49				TNM	T2N1M0						yes
DO225114	BRCA-EU		CGP_donor_1589424	female	alive			55	55				TNM	T2N1M0
DO225113	BRCA-EU		CGP_donor_1589423	female	alive			49	49				TNM	T2N1M0
DO225112	BRCA-EU		CGP_donor_1589422	female	alive			59	59				TNM	T2N0M0
DO225122	BRCA-EU		CGP_donor_1599340	female				86	86			C50.2	TNM	pT2,pN2a,pMx						no
DO225121	BRCA-EU		CGP_donor_1589431	female				69	69
DO225120	BRCA-EU		CGP_donor_1589430	female				78	78
DO225129	BRCA-EU		CGP_donor_1599352	female	alive			55	55			C50.2	TNM	pT2,pN1a,pMx						yes
DO225128	BRCA-EU		CGP_donor_1599349	female	alive			59	59			C50.2	TNM	pT2,pN0,pMx						no
DO225127	BRCA-EU		CGP_donor_1599348	female	alive			52	52			C50.2	TNM	pT3,pN2a,pMx						no
DO225126	BRCA-EU		CGP_donor_1599347	female				71	71			C50.2	TNM	pT2,pN0,pMx
DO225125	BRCA-EU		CGP_donor_1599346	female	alive			85	85			C50.2	TNM	pT2,pN0,pMx						yes
DO225124	BRCA-EU		CGP_donor_1599345	female	alive			77	77			C50.2	TNM	pT2,pNmi,pNx						no
DO225123	BRCA-EU		CGP_donor_1599343	female	alive			47	47			C50.2	TNM	pT2,pN2a,pMx						no
DO225133	BRCA-EU		CGP_donor_1599356	female				58	58			C50.2	TNM	pT3,pN3b,pMx						yes
DO225132	BRCA-EU		CGP_donor_1599355	female				85	85			C50.2	TNM	pT2,pN0,pMx
DO225131	BRCA-EU		CGP_donor_1599354	female	alive			66	66			C50.2	TNM	pT2,pN1a,pMx						yes
DO225130	BRCA-EU		CGP_donor_1599353	female	alive			78	78			C50.2	TNM	pT2,pN2a,pMx						no
DO225139	BRCA-EU		CGP_donor_1599364	female	alive			82	82			C50.2	TNM	pT2,pN1a,pMx						yes
DO225138	BRCA-EU		CGP_donor_1599363	female	alive			48	48			C50.2	TNM	pT3,pN2a,pMx						no
DO225137	BRCA-EU		CGP_donor_1599362	female	alive			76	76			C50.2	TNM	pT3,pN3a,pMx						no
DO225136	BRCA-EU		CGP_donor_1599360	female	alive			72	72			C50.2	TNM	pT2,pN2a,pMx						yes
DO225135	BRCA-EU		CGP_donor_1599358	female	alive			70	70			C50.2	TNM	pT1c,pN0,pMx						no
DO225134	BRCA-EU		CGP_donor_1599357	female				68	68			C50.2	TNM	pT4b,pN3a,pMx						yes
DO225144	BRCA-EU		CGP_donor_1599372	female	alive			50	50			C50.2	TNM	pT1c,pN0,pMx						no
DO225143	BRCA-EU		CGP_donor_1599371	female	alive			64	64			C50.2	TNM	pT2,pN2a(sn),pMx						no
DO225142	BRCA-EU		CGP_donor_1599369	female	alive			65	65			C50.2	TNM	pT2,pN0,pMx						no
DO225141	BRCA-EU		CGP_donor_1599368	female	alive			63	63			C50.2	TNM	pT2,pN1a,pMx						yes
DO225140	BRCA-EU		CGP_donor_1599367	female	alive			62	62			C50.2	TNM	pT2,pN1a(2),pMx						no
DO225149	BRCA-EU		CGP_donor_1599379	female	alive			68	68			C50.2	TNM	pT3,pN2a,pMx						yes
DO225148	BRCA-EU		CGP_donor_1599377	female	alive			67	67			C50.2	TNM	pT1c,pN0(sn),pMx						yes
DO225147	BRCA-EU		CGP_donor_1599376	female	alive			75	75			C50.2	TNM	pT2,pN0(sn),pMx						no
DO225146	BRCA-EU		CGP_donor_1599374	female				74	74			C50.2	TNM	pT2,pN1a(sn),pMx						yes
DO225145	BRCA-EU		CGP_donor_1599373	female	alive			73	73			C50.2	TNM	pT2,pN1a,pMx						no
DO225155	BRCA-EU		CGP_donor_1599386	female	alive			61	61			C50.2	TNM	pT1c,pN1a,pMx						no
DO225154	BRCA-EU		CGP_donor_1599385	female	alive			78	78				TNM	pT2(2),pN0(sn),pMx
DO225153	BRCA-EU		CGP_donor_1599384	female	alive			76	76			C50.2	TNM	pT1c,pN0(sn),pMx						no
DO225152	BRCA-EU		CGP_donor_1599383	female	alive			56	56			C50.2	TNM	pT4b,pN1a,pMx						yes
DO225151	BRCA-EU		CGP_donor_1599382	female	alive			70	70			C50.2	TNM	pT1c,pN0(sn),pMx						no
DO225150	BRCA-EU		CGP_donor_1599381	female	alive			73	73			C50.2	TNM	pT1c,pN0,pMx
DO225159	BRCA-EU		CGP_donor_1602860	female				41	41
DO225158	BRCA-EU		CGP_donor_1602858	female				45	45
DO225157	BRCA-EU		CGP_donor_1599390	female	alive			73	73			C50.2	TNM	pT2,pN2a,pMx						no
DO225156	BRCA-EU		CGP_donor_1599387	female	alive			64	64			C50.2	TNM	pT3,pN1a,pMx						no
DO225166	BRCA-EU		CGP_donor_1606172	female	alive			49	49			C50.05	TNM	I						yes
DO225165	BRCA-EU		CGP_donor_1606171	female	alive			80	80			C50.9	TNM	I						yes
DO225164	BRCA-EU		CGP_donor_1606170	female	alive			68	68			C50.05	TNM	I						yes
DO225163	BRCA-EU		CGP_donor_1606169	female	alive			55	55			C50.4	TNM	I						yes
DO225162	BRCA-EU		CGP_donor_1606168	female	alive			68	68			C50.0	TNM	I						yes
DO225161	BRCA-EU		CGP_donor_1606167	female	alive			43	43			C50.8	TNM	III						yes
DO225160	BRCA-EU		CGP_donor_1602861	female				59	59
DO225169	BRCA-EU		CGP_donor_1606178	female	alive			62	62			C50.3	TNM	III						yes
DO225168	BRCA-EU		CGP_donor_1606177	female	alive			50	50			C50.9	TNM	I						yes
DO225167	BRCA-EU		CGP_donor_1606175	female	alive			47	47			C50.9	TNM	I						yes
DO225306	BRCA-EU		CGP_donor_1833595	female				54	54				TNM	II
DO225305	BRCA-EU		CGP_donor_1830029	male	alive			71	71			C50.1	TNM	pT2N2a(sn)						no
DO225304	BRCA-EU		CGP_donor_1830028	male	alive			55	55			C50.1	TNM	pT2N2						no
DO225303	BRCA-EU		CGP_donor_1830025	male	alive			37	37			C50.1	TNM	pT2N2a(sn)						no
DO225302	BRCA-EU		CGP_donor_1830023	female	alive			75	75			C50.2/4	TNM	pT1cN1(mi)(sn)						no
DO225301	BRCA-EU		CGP_donor_1825701	female				71	71				AJCC
DO225300	BRCA-EU		CGP_donor_1825696	female	alive			63	63				AJCC	T3_N1a						yes
DO225309	BRCA-EU		CGP_donor_1833601	female				42	42				TNM	III
DO225308	BRCA-EU		CGP_donor_1833598	female				55	55				TNM	II
DO225307	BRCA-EU		CGP_donor_1833596	female				54	54				TNM	II
DO225317	BRCA-EU		CGP_donor_1951082	female				42	42				TNM	II				yes	Patient_was_diagnosed_with_breast_cancer_on_August_1st_and_then_ovarian_cancer_on_October_16th_of_the_same_year
DO225316	BRCA-EU		CGP_donor_1921025	female	alive			39	39				TNM	0
DO225315	BRCA-EU		CGP_donor_1835953	female	alive			90	90			C50.2	TNM	III						no
DO225314	BRCA-EU		CGP_donor_1835952	female	alive			64	64			C50.2	TNM	III
DO225313	BRCA-EU		CGP_donor_1835948	female	alive			82	82			C50.2	TNM	II
DO225312	BRCA-EU		CGP_donor_1835946	female	alive			77	77			C50.2	TNM	II
DO225311	BRCA-EU		CGP_donor_1835945	female	alive			78	78			C50.2	TNM	II
DO225310	BRCA-EU		CGP_donor_1833603	female				56	56				TNM	I
DO225319	BRCA-EU		CGP_donor_1952332	female	alive			32	32				TNM	III
DO225318	BRCA-EU		CGP_donor_1952330	female	alive			44	44				TNM	I						yes
DO225320	BRCA-EU		CGP_donor_1952333	female				38	38				TNM	II						yes
DO225328	BRCA-EU		CGP_donor_1952341	female	alive			28	28				TNM	II
DO225327	BRCA-EU		CGP_donor_1952340	female	alive			47	47				TNM	III
DO225326	BRCA-EU		CGP_donor_1952339	female	alive			36	36				TNM	III
DO225325	BRCA-EU		CGP_donor_1952338	female	alive			42	42				TNM	II
DO225324	BRCA-EU		CGP_donor_1952337	female	alive			31	31				TNM	II
DO225323	BRCA-EU		CGP_donor_1952336	female	alive			52	52				TNM	II						yes
DO225322	BRCA-EU		CGP_donor_1952335	female	alive			46	46				TNM	II
DO225321	BRCA-EU		CGP_donor_1952334	female	alive			45	45				TNM	III
DO225329	BRCA-EU		CGP_donor_1964499	female	alive			43	43				TNM	II						yes
DO225298	BRCA-EU		CGP_donor_1825690	female	alive			36	36				AJCC	pT2_N0(sn)						yes
DO225297	BRCA-EU		CGP_donor_1825689	female	alive			57	57				AJCC	T1c_N2a						yes
DO225296	BRCA-EU		CGP_donor_1825667	female				63	63				AJCC	T1c_N0						yes
DO225295	BRCA-EU		CGP_donor_1825663	female
DO225294	BRCA-EU		CGP_donor_1818132	female				54	54
DO225293	BRCA-EU		CGP_donor_1818131	female				75	75
DO225292	BRCA-EU		CGP_donor_1817878	female				50	50			C50.2	TNM							no
DO225291	BRCA-EU		CGP_donor_1817167	female	alive			52	52				AJCC	T1c_pN1a_MX						yes
DO225299	BRCA-EU		CGP_donor_1825691	female	alive			48	48				AJCC	pT3_N1a						yes
DO225210	BRCA-EU		CGP_donor_1686151	female	alive			73	73			C50.2	TNM	pT1cN0M0						no
DO225218	BRCA-EU		CGP_donor_1698915	female				76	76
DO225217	BRCA-EU		CGP_donor_1698914	female				54	54
DO225216	BRCA-EU		CGP_donor_1698913	female				31	31
DO225215	BRCA-EU		CGP_donor_1698912	female				55	55
DO225214	BRCA-EU		CGP_donor_1698911	female				39	39
DO225213	BRCA-EU		CGP_donor_1698910	female				55	55
DO225212	BRCA-EU		CGP_donor_1686153	female	alive			74	74			C50.4	TNM	pT2N0M0						yes
DO225211	BRCA-EU		CGP_donor_1686152	female	alive			54	54			C50.3	TNM	pT2N0M0						yes
DO225219	BRCA-EU		CGP_donor_1698916	female				58	58
DO225221	BRCA-EU		CGP_donor_1701341	female				56	56			C50..5	TNM	T1N0M0
DO225220	BRCA-EU		CGP_donor_1698917	female				37	37
DO225229	BRCA-EU		CGP_donor_1701352	female	alive			50	50			C50.3/5	TNM	T1N0M0				yes	2001_lungcarcinoma	yes
DO225228	BRCA-EU		CGP_donor_1701350	female				28	28			C50.4	TNM	T2N1M0						yes
DO225227	BRCA-EU		CGP_donor_1701349	female	alive			43	43			C50.5	TNM	T1N1M0						yes
DO225226	BRCA-EU		CGP_donor_1701348	female	alive			44	44			C50.3/C50.5	TNM	T2(m)N0M0						yes
DO225225	BRCA-EU		CGP_donor_1701346	female	alive			68	68			C50.4	TNM	T2N0M0						yes
DO225224	BRCA-EU		CGP_donor_1701345	female	alive			49	49			C50.5	TNM	T2N1M0
DO225223	BRCA-EU		CGP_donor_1701343	female	alive			80	80			C50.4	TNM	T4N2M1
DO225222	BRCA-EU		CGP_donor_1701342	female				79	79			C50.4	TNM	T2N2M0						yes
DO225232	BRCA-EU		CGP_donor_1711724	female	alive			50	50			C50.2	TNM	II						yes
DO225231	BRCA-EU		CGP_donor_1701354	female	alive			68	68			C50.4/5	TNM	T1N0M0
DO225230	BRCA-EU		CGP_donor_1701353	female				43	43			C50.4 (primary)	TNM	T2N1M0_(primary)
DO225239	BRCA-EU		CGP_donor_1711732	female	alive			44	44			C50.2	TNM	I						no
DO225238	BRCA-EU		CGP_donor_1711730	female	alive			79	79			C50.2	TNM	I						yes
DO225237	BRCA-EU		CGP_donor_1711729	female	alive			41	41			C50.2	TNM	III
DO225236	BRCA-EU		CGP_donor_1711728	female	alive			60	60			C50.2	TNM	I						no
DO225235	BRCA-EU		CGP_donor_1711727	female				79	79			C50.2	TNM	II						no
DO225234	BRCA-EU		CGP_donor_1711726	female	alive			66	66			C50.2	TNM	II
DO225233	BRCA-EU		CGP_donor_1711725	female	alive			58	58			C50.2	TNM	II
DO225243	BRCA-EU		CGP_donor_1711736	female	alive			41	41			C50.2	TNM	I						no
DO225242	BRCA-EU		CGP_donor_1711735	female	alive			84	84			C50.2	TNM	III
DO225241	BRCA-EU		CGP_donor_1711734	female	alive			63	63			C50.2	TNM	I						yes
DO225240	BRCA-EU		CGP_donor_1711733	female	alive			74	74			C50.2	TNM	II						yes
DO225249	BRCA-EU		CGP_donor_1711743	female	alive			82	82			C50.2	TNM	I
DO225248	BRCA-EU		CGP_donor_1711742	female	alive			63	63			C50.2	TNM	II						yes
DO225247	BRCA-EU		CGP_donor_1711740	female	alive			47	47			C50.2	TNM	I						yes
DO225246	BRCA-EU		CGP_donor_1711739	female	alive			74	74			C50.2	TNM	II						no
DO225245	BRCA-EU		CGP_donor_1711738	female	alive			45	45			C50.2	TNM	II						yes
DO225244	BRCA-EU		CGP_donor_1711737	female	alive			76	76			C50.2	TNM	II						yes
DO225254	BRCA-EU		CGP_donor_1752874	female	alive			84	84			C50.4	TNM	T1N0M0						yes
DO225253	BRCA-EU		CGP_donor_1752872	female				84	84			C50.4	TNM	T4N2M1
DO225252	BRCA-EU		CGP_donor_1752870	female	alive			61	61			C50.2/4	TNM	T2N0M0						yes
DO225251	BRCA-EU		CGP_donor_1752868	female	alive			58	58			C50.1	TNM	T2(m)N0M0
DO225250	BRCA-EU		CGP_donor_1752867	female	alive			49	49			C50.1	TNM	T2N1M0
DO225259	BRCA-EU		CGP_donor_1752921	female	alive			41	41			C50	TNM	T1N0M0						yes
DO225258	BRCA-EU		CGP_donor_1752920	female
DO225257	BRCA-EU		CGP_donor_1752917	female	alive			42	42			C50	TNM	T1N1M0
DO225256	BRCA-EU		CGP_donor_1752877	female	alive			90	90			C50.5	TNM	T2N0M0
DO225255	BRCA-EU		CGP_donor_1752876	female	alive			64	64			C50.4	TNM	T2N1M0						yes
DO225265	BRCA-EU		CGP_donor_1752928	female	alive			60	60			C50	TNM	T2N0M0
DO225264	BRCA-EU		CGP_donor_1752927	female	alive			52	52			C50	TNM	T2N2M0
DO225263	BRCA-EU		CGP_donor_1752926	female	alive			52	52			C50	TNM	UNKNOWN
DO225262	BRCA-EU		CGP_donor_1752925	female	alive			47	47			C50	TNM	T2N0M0
DO225261	BRCA-EU		CGP_donor_1752924	female
DO225260	BRCA-EU		CGP_donor_1752923	female
DO225269	BRCA-EU		CGP_donor_1752935	female	alive			46	46			C50	TNM	T3N1M0
DO225268	BRCA-EU		CGP_donor_1752934	female	alive			40	40			C50	TNM	T2N1M0
DO225267	BRCA-EU		CGP_donor_1752932	female	alive			63	63			C50	TNM	T3N0M0
DO225266	BRCA-EU		CGP_donor_1752929	female	alive			67	67			C50	TNM	UNKNOWN						yes
DO225276	BRCA-EU		CGP_donor_1802654	female	alive			39	39			C50.2	TNM	II						yes
DO225275	BRCA-EU		CGP_donor_1801387	male	alive			42	42			C50.2	TNM	III						yes
DO225274	BRCA-EU		CGP_donor_1801377	female				80	80			C50.2	TNM	II
DO225273	BRCA-EU		CGP_donor_1801369	female	alive			58	58			C50.2	TNM	I						no
DO225272	BRCA-EU		CGP_donor_1752940	female	alive			46	46			C50	TNM	T1N1M0						yes
DO225271	BRCA-EU		CGP_donor_1752939	female	alive			64	64			C50	TNM	T2N0M0						yes
DO225270	BRCA-EU		CGP_donor_1752938	female	alive			70	70			C50	TNM	T1N1M0						yes
DO225279	BRCA-EU		CGP_donor_1811903	female				48	48				TNM	IV
DO225278	BRCA-EU		CGP_donor_1811901	female	alive			49	49				TNM	IV
DO225277	BRCA-EU		CGP_donor_1811898	female	alive			52	52				TNM	III
DO225287	BRCA-EU		CGP_donor_1815389	female				63	63
DO225286	BRCA-EU		CGP_donor_1815388	female				48	48
DO225285	BRCA-EU		CGP_donor_1815387	female				72	72
DO225284	BRCA-EU		CGP_donor_1815386	female				46	46
DO225283	BRCA-EU		CGP_donor_1815385	female				67	67
DO225282	BRCA-EU		CGP_donor_1811918	female	alive			62	62				TNM	IV
DO225281	BRCA-EU		CGP_donor_1811912	female	alive			61	61				TNM	III
DO225280	BRCA-EU		CGP_donor_1811905	female				35	35				TNM	III
DO225289	BRCA-EU		CGP_donor_1817151	female	alive			54	54				AJCC	T1c_N0_(sn)						yes
DO225288	BRCA-EU		CGP_donor_1815390	female				63	63
DO225290	BRCA-EU		CGP_donor_1817152	female	alive			35	35				AJCC	pT2_N0_(sn)						yes
DO225331	BRCA-EU		CGP_donor_1964507	female	alive			56	56				TNM	II
DO225330	BRCA-EU		CGP_donor_1964503	female	alive			36	36				TNM	II
DO225339	BRCA-EU		CGP_donor_1964515	female	alive			26	26				TNM	II
DO225338	BRCA-EU		CGP_donor_1964514	female	alive			72	72				TNM	I
DO225337	BRCA-EU		CGP_donor_1964513	female	alive			60	60				TNM	I				yes	Patient_was_diagnosed_as_follows:_stomach_cancer_-Aug_20th,_colon_cancer_-_Sept_8th_and_breast_cancer_-_Sept_10th.__Notes_from_supplier_note_the_breast_cancer_is_a_progression_-_suspect_it_is_metastases
DO225336	BRCA-EU		CGP_donor_1964512	female	alive			32	32				TNM	III						yes
DO225335	BRCA-EU		CGP_donor_1964511	female	alive			47	47				TNM	II						yes
DO225334	BRCA-EU		CGP_donor_1964510	female	alive			55	55				TNM	II
DO225333	BRCA-EU		CGP_donor_1964509	female	alive			52	52				TNM	II
DO225332	BRCA-EU		CGP_donor_1964508	female				74	74				TNM	III
DO225342	BRCA-EU		CGP_donor_1964519	female	alive			31	31				TNM	II
DO225341	BRCA-EU		CGP_donor_1964518	female	alive			54	54				TNM	II
DO225340	BRCA-EU		CGP_donor_1964516	female	alive			48	48				TNM	I
DO225349	BRCA-EU		CGP_donor_1981513	female	alive			70	70				TNM	II
DO225348	BRCA-EU		CGP_donor_1981510	female	alive			34	34				TNM	II						yes
DO225347	BRCA-EU		CGP_donor_1981506	female	alive			33	33				TNM	I
DO225346	BRCA-EU		CGP_donor_1965892	female	alive			35	35				TNM	II
DO225345	BRCA-EU		CGP_donor_1965891	female	alive			55	55				TNM	II				yes	patient_had_two_instances_of_breast_cancer_which_were_contralateral_and_three_years_apart	yes
DO225344	BRCA-EU		CGP_donor_1965890	female	alive			41	41				TNM	I
DO225343	BRCA-EU		CGP_donor_1964523	female	alive			44	44				TNM	I						yes
DO225353	BRCA-EU		CGP_donor_1981517	female	alive			36	36				TNM	IV
DO225352	BRCA-EU		CGP_donor_1981516	female	alive			70	70				TNM	II						yes
DO225351	BRCA-EU		CGP_donor_1981515	female	alive			29	29				TNM	II						yes
DO225350	BRCA-EU		CGP_donor_1981514	female	alive			62	62				TNM	II
DO225359	BRCA-EU		CGP_donor_1981524	female	alive			55	55				TNM	II				yes	Patient_was_diagnosed_with_renal_cancer_on_Feb_7th_2006_and_then_breast_cancer_on_August_4th_2010._No_information_on_therapy_received__for_renal_cancer.
DO225358	BRCA-EU		CGP_donor_1981523	female	alive			55	55				TNM	III
DO225357	BRCA-EU		CGP_donor_1981521	female	alive			55	55				TNM	II
DO225356	BRCA-EU		CGP_donor_1981520	female	alive			29	29				TNM	I
DO225355	BRCA-EU		CGP_donor_1981519	female	alive			74	74				TNM	II
DO225354	BRCA-EU		CGP_donor_1981518	female	alive			57	57				TNM	II
DO225364	BRCA-EU		CGP_donor_1981530	female	alive			63	63				TNM	II
DO225363	BRCA-EU		CGP_donor_1981529	female	alive			61	61				TNM	II						yes
DO225362	BRCA-EU		CGP_donor_1981528	female	alive			69	69				TNM	II
DO225361	BRCA-EU		CGP_donor_1981526	female	alive			40	40				TNM	II						yes
DO225360	BRCA-EU		CGP_donor_1981525	female	alive			58	58				TNM	III
DO225369	BRCA-EU		CGP_donor_1981538	female	alive			45	45				TNM	III
DO225368	BRCA-EU		CGP_donor_1981536	female	alive			48	48				TNM	II
DO225367	BRCA-EU		CGP_donor_1981533	female	alive			37	37				TNM	III
DO225366	BRCA-EU		CGP_donor_1981532	female	alive			46	46				TNM	I						yes
DO225365	BRCA-EU		CGP_donor_1981531	female	alive			63	63				TNM	II						yes
DO225375	BRCA-EU		CGP_donor_1981544	female	alive			30	30				TNM	II
DO225374	BRCA-EU		CGP_donor_1981543	female	alive			63	63				TNM	I
DO225373	BRCA-EU		CGP_donor_1981542	female	alive			63	63				TNM	II
DO225372	BRCA-EU		CGP_donor_1981541	female	alive			64	64				TNM	II						yes
DO225371	BRCA-EU		CGP_donor_1981540	female	alive			60	60				TNM	III
DO225370	BRCA-EU		CGP_donor_1981539	female	alive			49	49				TNM	II
DO225379	BRCA-EU		CGP_donor_1981549	female	alive			53	53				TNM	I						yes
DO225378	BRCA-EU		CGP_donor_1981548	female	alive			51	51				TNM	II						yes
DO225377	BRCA-EU		CGP_donor_1981547	female	alive			53	53				TNM	I
DO225376	BRCA-EU		CGP_donor_1981545	female	alive			51	51				TNM	II
DO225386	BRCA-EU		CGP_donor_1988695	female	alive			61	61				TNM	I						yes
DO225385	BRCA-EU		CGP_donor_1988689	female	alive			54	54				TNM	II
DO225384	BRCA-EU		CGP_donor_1988688	female	alive			45	45				TNM	II
DO225383	BRCA-EU		CGP_donor_1988687	female	alive			51	51				TNM	II
DO225382	BRCA-EU		CGP_donor_1988685	female	alive			50	50				TNM	II
DO225381	BRCA-EU		CGP_donor_1988684	female	alive			50	50				TNM	II
DO225380	BRCA-EU		CGP_donor_1988683	female	alive			42	42				TNM	II
DO225389	BRCA-EU		CGP_donor_1988703	female	alive			63	63				TNM	I
DO225388	BRCA-EU		CGP_donor_1988701	female	alive			56	56				TNM	I
DO225387	BRCA-EU		CGP_donor_1988699	female	alive			52	52				TNM	I
DO225397	BRCA-EU		CGP_donor_1988717	female	alive			60	60				TNM	II						yes
DO225396	BRCA-EU		CGP_donor_1988716	female	alive			50	50				TNM	II
DO225395	BRCA-EU		CGP_donor_1988714	female	alive			80	80				TNM	III
DO225394	BRCA-EU		CGP_donor_1988713	female	alive			41	41				TNM	II
DO225393	BRCA-EU		CGP_donor_1988710	female	alive			46	46				TNM	I
DO225392	BRCA-EU		CGP_donor_1988708	female	alive			44	44				TNM	II
DO225391	BRCA-EU		CGP_donor_1988707	female	alive			54	54				TNM	II				yes	Patient_was_diagnosed_with_thyroid_cancer_March_11,_2009_and_breast_cancer_on_June_17,_2011.__No_details_available_on_the_therapy_for_thyroid_cancer.	yes
DO225390	BRCA-EU		CGP_donor_1988706	female	alive			44	44				TNM	II
DO225398	BRCA-EU		CGP_donor_1988718	female				32	32				TNM	III
DO224547	BRCA-EU		CGP_donor_1069291	female				41	41					0
DO224557	BRCA-EU		CGP_donor_1114929	female	alive			34	34			C50.4	TNM	pT1N0M0				yes	both_sides_breast_cancer_(right_and_left_at_the_same_time)_at_age_34._From_a_HBOC_family._2_siblings_who_are_BRCA1_carriers,_no_manifestation_of_breast_and/or_ovarian_cancer_yet	yes
DO224553	BRCA-EU		CGP_donor_1114881	female	alive			39	39					T1b_pN0(sn)_MX						yes
DO224560	BRCA-EU		CGP_donor_1114930	female	alive			61	61				TNM	T2N1M0						no
DO224569	BRCA-EU		CGP_donor_1167079	female	alive			39	39					pT2N0M0						yes
DO224565	BRCA-EU		CGP_donor_1167078	female				59	59					pT2N1Mx						yes
DO224577	BRCA-EU		CGP_donor_1187021	female	alive			58	58			C505	cTNM	II						yes
DO224573	BRCA-EU		CGP_donor_1167080	female				39	39					pT2N0M0						yes
DO224582	BRCA-EU		CGP_donor_1187030	female	alive			64	64					T2_pN0_MX						yes
DO224588	BRCA-EU		CGP_donor_1187033	female	alive			32	32					T2_pN1_MX						yes
DO224585	BRCA-EU		CGP_donor_1187031	female				58	58				AJCC	T2__pN1Biv_MX						yes
DO224593	BRCA-EU		CGP_donor_1199129	female				33	33				TNM	pT2N0M0
DO224590	BRCA-EU		CGP_donor_1199104	female				46	46				TNM	pT2N1M0
DO224598	BRCA-EU		CGP_donor_1199131	female				67	67				AJCC	T2_pN0_MX_
DO224643	BRCA-EU		CGP_donor_1230791	female	alive			65	65			8500/3	TNM	pT1cN1a						no
DO224640	BRCA-EU		CGP_donor_1230785	female				59	59			C50.912	Unknown	Unknown						no
DO224647	BRCA-EU		CGP_donor_1230794	female				57	57
DO224654	BRCA-EU		CGP_donor_1309220	female				32	32				AJCc	T3pN1aMX						yes
DO224650	BRCA-EU		CGP_donor_1309213	female				55	55				AJCC	T2NXMX
DO224658	BRCA-EU		CGP_donor_1309223	female				39	39				AJCC	T2pN0MX						yes
DO224667	BRCA-EU		CGP_donor_1310130	female				49	49			C50.2	TNM	T2N1M0						yes
DO224662	BRCA-EU		CGP_donor_1309228	female				49	49				AJCC	T2N0MX						yes
DO224670	BRCA-EU		CGP_donor_1310131	female				52	52			C50.2	TNM	T2N1M0						yes
DO224676	BRCA-EU		CGP_donor_1310133	female	alive			74	74			C50.2	TNM	T2N2M0				yes	Has_early_lung_adenocarcinoma_with_lobectomy_done_at_the_same_time_of_breast_surgery.	no
DO224680	BRCA-EU		CGP_donor_1317989	female	alive			40	40					pT2N1M0
DO224687	BRCA-EU		CGP_donor_1317992	female	alive			45	45			C50.9	TNM	I
DO224684	BRCA-EU		CGP_donor_1317991	female				64	64			C50.9	TNM	II
DO224693	BRCA-EU		CGP_donor_1317993	female				30	30					pT3N1M0
DO224697	BRCA-EU		CGP_donor_1333045	female	alive			39	39			C50.9	TNM	II
DO224602	BRCA-EU		CGP_donor_1199138	female				32	32					T2N0
DO224600	BRCA-EU		CGP_donor_1199137	female				54	54					T2N1
DO224609	BRCA-EU		CGP_donor_1230724	female										pT1cNoMx						yes
DO224606	BRCA-EU		CGP_donor_1230722	female										pT1cN0
DO224618	BRCA-EU		CGP_donor_1230729	female										0
DO224614	BRCA-EU		CGP_donor_1230728	female										0
DO224625	BRCA-EU		CGP_donor_1230778	female				49	49			C50.412	Unknown	Unknown						yes
DO224634	BRCA-EU		CGP_donor_1230782	female				48	48			C50.411	Unknown	Unknown						no
DO224765	BRCA-EU		CGP_donor_1347730	female				41	41				TNM	pT2pN0Mx
DO224763	BRCA-EU		CGP_donor_1347729	female				45	45				TNM	pT2pN0Mx
DO224768	BRCA-EU		CGP_donor_1347732	female				62	62				TNM	pT2pN0Mx
DO224781	BRCA-EU		CGP_donor_1347737	female				43	43				TNM	pT1cpN0M0
DO224788	BRCA-EU		CGP_donor_1347739	female				64	64				TNM	pT1bpN0M0
DO224798	BRCA-EU		CGP_donor_1347741	female				53	53				TNM	pT2pN0Mx
DO224793	BRCA-EU		CGP_donor_1347740	female				33	33				TNM	pT1cpN1Mx
DO224700	BRCA-EU		CGP_donor_1333046	female	alive			44	44			C50.9	TNM	l
DO224709	BRCA-EU		CGP_donor_1333050	female	alive			55	55			C50.9	TNM	ll
DO224704	BRCA-EU		CGP_donor_1333049	female				49	49			C50.9	TNM	ll
DO224717	BRCA-EU		CGP_donor_1333052	female	alive			48	48			C50.9	TNM	lll
DO224713	BRCA-EU		CGP_donor_1333051	female				38	38			C50.9	TNM	I
DO224722	BRCA-EU		CGP_donor_1337224	female				43	43
DO224728	BRCA-EU		CGP_donor_1337227	female	alive			45	45			C50.3	TNM	T3N0M0
DO224732	BRCA-EU		CGP_donor_1337232	female				48	48			C50.3	TNM	T4DN1Mx				yes	1994_-15mm_grade_1_ER_+_IDC._2003_supraclavicular_nodal_recurrence,_Letrozole_commenced_immediately-_complete_response._May_2006_switched_to_Anastrozole_1mg_daily._June_2009-_Neoadjvant_chemo,_R_mastectomy_53mm_mixed_ductal_and_plemorphic_lobular_tumour_THIS_IS_THE_TUMOUR_SENT_TO_ICGC
DO224730	BRCA-EU		CGP_donor_1337230	female	alive			41	41			C50.3	TNM	T1N0M0
DO224737	BRCA-EU		CGP_donor_1337233	female				51	51
DO224741	BRCA-EU		CGP_donor_1337235	female	alive			61	61			C50	TNM	T1N0M0
DO224746	BRCA-EU		CGP_donor_1347720	female	alive			56	56				TNM	T1N0M0
DO224755	BRCA-EU		CGP_donor_1347727	female				63	63				TNM	pT1cpN0Mx
DO224751	BRCA-EU		CGP_donor_1347725	female				30	30				TNM	pT1cpN1M0
DO224887	BRCA-EU		CGP_donor_1374608	female	alive			71	71			8500/3	TNM	pT3N1M0
DO224885	BRCA-EU		CGP_donor_1374581	female				59	59			8500/3	TNM	ypT2N1a
DO224882	BRCA-EU		CGP_donor_1364077	female	alive			53	53			C50.5	TNM	T1/N0/M0						yes
DO224897	BRCA-EU		CGP_donor_1374625	female				36	36			N/A	N/A
DO224895	BRCA-EU		CGP_donor_1374624	female	alive			53	53			N/A	N/A
DO224892	BRCA-EU		CGP_donor_1374619	female	alive			30	30			C50.4	TNM	pT1N0M0						yes
DO224807	BRCA-EU		CGP_donor_1347746	female				69	69				AJCC	T1c_N1bi				yes	Contralateral_breast_cancer_in_1998_on_Rt_side-treated_with_surgery_and_Radiation	yes
DO224805	BRCA-EU		CGP_donor_1347745	female				65	65				TNM	pT2pN0Mx
DO224802	BRCA-EU		CGP_donor_1347743	female				47	47				TNM	pT2pN1M0
DO224811	BRCA-EU		CGP_donor_1347748	female	alive			68	68				AJCC	T1c_pN0_MX_with_multiple_foci_of_invasion						yes
DO224818	BRCA-EU		CGP_donor_1347755	female	alive			51	51				AJCC	T1c_N1						yes
DO224815	BRCA-EU		CGP_donor_1347754	female	alive			49	49				AJCC	pT2_N1						yes
DO224828	BRCA-EU		CGP_donor_1347811	female	alive			43	43			8520/3	TNM	pT3N0						no
DO224824	BRCA-EU		CGP_donor_1347759	female	alive			34	34				AJCC	T3_N0(i+)						yes
DO224833	BRCA-EU		CGP_donor_1353430	female	alive			52	52				TNM	T3N0M0						yes
DO224839	BRCA-EU		CGP_donor_1353432	female	alive			79	79				TNM	T2N0M0						yes
DO224835	BRCA-EU		CGP_donor_1353431	female	alive			41	41				TNM	T2N0M0
DO224844	BRCA-EU		CGP_donor_1363947	female				48	48
DO224841	BRCA-EU		CGP_donor_1353433	female				40	40
DO224847	BRCA-EU		CGP_donor_1363948	female				48	48
DO224855	BRCA-EU		CGP_donor_1363964	female	alive			43	43			C50.9	TNM	ll
DO224852	BRCA-EU		CGP_donor_1363963	female	alive			46	46			C50.9	TNM	ll
DO224851	BRCA-EU		CGP_donor_1363960	female	alive			34	34			C50.9	TNM	ll
DO224865	BRCA-EU		CGP_donor_1363966	female	alive			36	36			C50.9	TNM	ll
DO224860	BRCA-EU		CGP_donor_1363965	female	alive			36	36			C50.9	TNM	ll
DO224869	BRCA-EU		CGP_donor_1363967	female	alive			28	28			C50.9	TNM	II
DO224876	BRCA-EU		CGP_donor_1363969	female	alive			62	62			C50.9	TNM	l
DO224874	BRCA-EU		CGP_donor_1363968	female	alive			47	47			C50.9	Unknown	II
DO224879	BRCA-EU		CGP_donor_1363970	female	alive			42	42			C50.9	TNM	l
DO224920	BRCA-EU		CGP_donor_1380605	female	alive			54	54			C50.9	Unknown	II
DO224928	BRCA-EU		CGP_donor_1397257	female				52	52
DO224925	BRCA-EU		CGP_donor_1397256	female				45	45
DO224930	BRCA-EU		CGP_donor_1397258	female				59	59
DO224938	BRCA-EU		CGP_donor_1397265	female	alive			55	55				TNM	T2N1M0
DO224934	BRCA-EU		CGP_donor_1397259	female				60	60
DO224942	BRCA-EU		CGP_donor_1397280	female	alive			61	61			C50.3	TNM	pT1NxM0						yes
DO224948	BRCA-EU		CGP_donor_1400447	female				57	57			C50.4	TNM	T3/N0/M0						yes
DO224944	BRCA-EU		CGP_donor_1397283	female				73	73			C50.4	TNM	pT2N0M0						no
DO224950	BRCA-EU		CGP_donor_1400449	female	alive			65	65				TNM	T1/N2/M0						yes
DO224959	BRCA-EU		CGP_donor_1402589	female	alive			42	42			C50.3	TNM	II
DO224957	BRCA-EU		CGP_donor_1402588	female	alive			55	55			C50.4	TNM	II
DO224955	BRCA-EU		CGP_donor_1400452	female				56	56				0	T2/N2/M0				yes	Contralaeteral_breast_cancer_in_1998_on_Lt_side-treated_with_surgery,_AC_chemo/Radiation/Tamoxifen;_recurreced_while_on_tamoxifen._
DO224965	BRCA-EU		CGP_donor_1410194	female				68	68
DO224963	BRCA-EU		CGP_donor_1410193	female				56	56
DO224961	BRCA-EU		CGP_donor_1402590	female	alive			42	42			C50.4	TNM	I
DO224968	BRCA-EU		CGP_donor_1410196	female				47	47
DO224967	BRCA-EU		CGP_donor_1410195	female				55	55
DO224975	BRCA-EU		CGP_donor_1410211	female	alive			38	38			C50	TNM	T1N1M0						yes
DO224973	BRCA-EU		CGP_donor_1410210	female	alive			68	68				TNM	T1N1M0
DO224971	BRCA-EU		CGP_donor_1410205	female	alive			46	46				TNM	T1N1M0						yes
DO224978	BRCA-EU		CGP_donor_1410233	female				46	46			C50.9	TNM	II
DO224977	BRCA-EU		CGP_donor_1410230	female				69	69			C50.9	TNM	III
DO224987	BRCA-EU		CGP_donor_1451414	female				38	38				AJCC	T2_pN1bi_MX						yes
DO224985	BRCA-EU		CGP_donor_1451413	female				54	54				AJCC	T1N0
DO224982	BRCA-EU		CGP_donor_1425255	female	alive			45	45			C50.9	TNM	T3/N0/M0
DO224980	BRCA-EU		CGP_donor_1425253	female				60	60			C50.9	TNM	T4/N1/M0
DO224989	BRCA-EU		CGP_donor_1451415	female				50	50				AJCC	T2_N0_(sn)						yes
DO224990	BRCA-EU		CGP_donor_1451416	female				63	63				AJCC	pT4b_pN2a(sn)						yes
DO224996	BRCA-EU		CGP_donor_1451421	female				76	76				AJCC	T2NX						yes
DO224995	BRCA-EU		CGP_donor_1451419	female	alive			48	48				AJCC	T2N1A_(II)
DO224992	BRCA-EU		CGP_donor_1451418	female	alive			47	47				AJCC	T1c_N0_(sn)_w/_multiple_foci_of_invasion						yes
DO224999	BRCA-EU		CGP_donor_1451423	female	alive			58	58				AJCC	T2_pN1a_MX						no
DO224905	BRCA-EU		CGP_donor_1374628	female	alive			43	43			N/A	N/A
DO224904	BRCA-EU		CGP_donor_1374627	female	alive			41	41			N/A	N/A
DO224900	BRCA-EU		CGP_donor_1374626	female				56	56			N/A	N/A
DO224910	BRCA-EU		CGP_donor_1374629	female	alive			49	49			N/A	N/A
DO224917	BRCA-EU		CGP_donor_1380603	female				78	78			C50.9	Unknown	II
DO224914	BRCA-EU		CGP_donor_1380602	female	alive			49	49			C50.9	TNM	II
DO224911	BRCA-EU		CGP_donor_1374630	female				59	59			N/A	N/A
DO218072	BRCA-EU	PCAWG	CGP_donor_1503017	female	alive			38	38				TNM	T2N1M0
DO218065	BRCA-EU	PCAWG	CGP_donor_1230754	female
DO218062	BRCA-EU	PCAWG	CGP_donor_1353429	female	deceased			76	76				TNM	UNKNOWN			0
DO218060	BRCA-EU	PCAWG	CGP_donor_1234124	female
DO218059	BRCA-EU	PCAWG	CGP_donor_1234129	female	alive			42	42			C50.4	TNM	T1/N0/M0
DO218182	BRCA-EU	PCAWG	CGP_donor_1337238	female	alive			77	77			C50.9	TNM	T2N1M0
DO218176	BRCA-EU	PCAWG	CGP_donor_1397282	female	alive			39	39			C50.2	TNM	pT1N0M0
DO218174	BRCA-EU	PCAWG	CGP_donor_1397263	female	alive			48	48				TNM	T2N0M0
DO218173	BRCA-EU	PCAWG	CGP_donor_1186990	female	alive			59	59			C50.4	cTNM	I
DO218168	BRCA-EU	PCAWG	CGP_donor_1347751	female	deceased			51	51				AJCC	T2_pN1biv_MX_			0
DO218167	BRCA-EU	PCAWG	CGP_donor_1347756	female	deceased			47	47				AJCC	T3_pN1biii_MX			0	yes
DO218159	BRCA-EU	PCAWG	CGP_donor_1503156	female	alive			61	61				AJCC	pT2_N1a
DO218150	BRCA-EU	PCAWG	CGP_donor_1337214	female	alive			73	73			C50.9	TNM	T1N1M0
DO218121	BRCA-EU	PCAWG	CGP_donor_1230797	female	alive			48	48				TNM	pT1cN0(sn)
DO218279	BRCA-EU	PCAWG	CGP_donor_1503133	female	alive			56	56				AJCC	pT1c_N0_(sn)
DO218269	BRCA-EU	PCAWG	CGP_donor_1234120	female	alive			49	49			C50.4	TNM	T3/N2/M0				yes	C56
DO218254	BRCA-EU	PCAWG	CGP_donor_1364028	female	alive			46	46			C50.4	TNM	T2/N1/M0
DO218212	BRCA-EU	PCAWG	CGP_donor_1333047	female	alive			67	67			C50.9	TNM	II
DO218205	BRCA-EU	PCAWG	CGP_donor_1337222	female	alive			59	59			C50.9	TNM	T3N2M0
DO218384	BRCA-EU	PCAWG	CGP_donor_1503020	female	alive			64	64				TNM	T2N1M0
DO218388	BRCA-EU	PCAWG	CGP_donor_1337241	female	alive			56	56			C50.6
DO218377	BRCA-EU	PCAWG	CGP_donor_1503140	female	alive			42	42				AJCC	T1c_N0_(sn)_with_multiple_foci_of_invasion
DO218347	BRCA-EU	PCAWG	CGP_donor_1397086	female	alive			35	35				AJCC	T1c_pN0_MX
DO218333	BRCA-EU	PCAWG	CGP_donor_1475200	female	alive			51	51				TNM	T1N0M0
