# Supplementary material for: TP53 Mutation Infers a Poor Prognosis and Is Correlated to Immunocytes Infiltration in Breast Cancer
Source: Front Cell Dev Biol. 2021 Nov 30;9:759154. doi: 10.3389/fcell.2021.759154 (PMC8669954; doi:10.3389/fcell.2021.759154)
Supplement: Supplementary file 1 [file DataSheet1.ZIP › original data/gdc_manifest_20210102_080817.txt]

id	filename	md5	size	state
00156c51-2686-4736-88c1-c30c81ec0a12	2807d45f-9e15-4e06-8336-de7295fc7509.htseq.counts.gz	dd08cd38f41acda8d3ad72524988ae70	254070	validated
001fe63b-06c8-4ca1-861a-3d1dd0fdf5fc	b4474f7c-f371-4ecb-8c2f-cd7b5d5d243b.htseq.counts.gz	557f5c3102e7c7309bb43687735756cb	254519	validated
002c6f93-606c-4d4a-855a-aaf52b035c29	6d27be54-6210-431e-b460-247587c5ab8d.htseq.counts.gz	39112088d74995e10b4313855180d06b	254255	validated
002c7ead-0e16-4a3f-ae29-5ffcfdcd2e3a	c45fe186-f0ba-4017-a8f6-a511c1b000eb.htseq.counts.gz	8fada0020d5ccd1a03fade4d4f1bbb86	256287	validated
00331c0a-23f0-4724-9c0f-5e37f971f26f	b2a6c9e3-65eb-43bd-849a-5829007379ab.htseq.counts.gz	19ae8fda8cd34b2017d32ceb60362b4e	259013	validated
0077ddf1-c0ed-485e-87b2-a7f3a7133a86	dfe06359-c16a-4959-bb04-298f18474a17.htseq.counts.gz	db0b72ccdf652045a27089049cc4a3d4	257412	validated
00a9fc98-9f19-4a73-ae62-048fd7923b66	e30e547e-eeff-4a1f-829b-b6ec9e79f02a.htseq.counts.gz	dba6382b9b6dbc61d7d8ae47ee1e8db9	252723	validated
00af6745-18ba-4c18-9b9e-95e79d5915b8	02759563-fa2b-4d96-ab78-dd7fee7513d4.htseq.counts.gz	d72d0743bd8db63a20dc215ec9e0298f	247608	validated
00c05634-5eb9-4555-885c-4b24cfc0c8fa	d8fea32d-3ef0-4d7b-8b3e-7619ec2ad987.htseq.counts.gz	ae8b573c27c19d7a5580398c0964fa31	250213	validated
00ea1e0e-85f8-4903-bc87-98167d07fb34	171a4828-984e-4225-b16c-c0bd6c319e06.htseq.counts.gz	5483f4886087e5023e5b2b5047324519	252463	validated
01543acc-2ec7-4a07-bcdf-c2de83b72965	c64c76e7-635c-458e-a032-07775aeb03d9.htseq.counts.gz	ef3d2f6f07bde0c32c008b54d4c7fe6c	257434	validated
0168550b-f361-49e2-832e-913e9e783240	2eeb46a1-0422-4a77-b58d-3b7d57d51b44.htseq.counts.gz	b11432b3e7e9ece3a8a31d84d7ddc693	258320	validated
01c84d3b-497e-41e3-86d4-e3cb6021c8bd	39d6716f-d898-494e-9f41-7972de1e6670.htseq.counts.gz	b32f6305861346ca0c980fb439ad6edf	252810	validated
01ca4ce4-f8d0-4a72-99e2-9e88b820906b	a19e31ff-1afa-4e25-8c79-28b922052ff2.htseq.counts.gz	302dd1ab3cd7c470e6f6d8a2e47b8b81	250455	validated
02800091-2990-476e-bc00-e179b9494710	f828b2e0-2ad4-4669-9f1e-2ef2dd74706d.htseq.counts.gz	ae24a5c83c95da7b2ae9b5d70c2fe104	247232	validated
02a1aabc-844d-4498-9b49-f914cbd05db4	2ac83384-33be-4500-b1fa-9d19eb2de6fe.htseq.counts.gz	c80e6875f2e7423d9a8450c3acb609fd	252042	validated
02a9963a-a736-4ce6-ad84-82e84153433c	73f7d513-46c8-4559-86cf-8b789c042e32.htseq.counts.gz	31be0b49dac96e45815a449e6bfab1f1	255913	validated
02bede57-6d7d-441f-9fb9-b4bb1c8d5f4d	ccd1ad3e-4220-41ff-b3a8-bead01b1eaf8.htseq.counts.gz	d29251214ef6092e757b029e11279396	256041	validated
033393d5-58a2-4513-9e09-bc95a70e0be5	78e16228-2d9f-4e19-bbd2-b0bb85e8faa2.htseq.counts.gz	450ee16aebf7831d501443afc7d194f6	257959	validated
0356f77f-9275-402a-a7a9-2b907a82a207	4fe7951d-87fd-49b7-91d6-1d455415daa1.htseq.counts.gz	45d868bf79c20575a73541c10685162a	251638	validated
0389c08d-927d-4254-8d7f-f44963594db3	2826bcb9-5ddb-49c5-96fd-a3dba5885e7a.htseq.counts.gz	c4f5255f3e0d553ac2a2dbfd4eae8610	257186	validated
038dae03-2315-4a62-a454-7a1062017b00	24d7f10a-ac34-4f7e-8424-d2fc0d32ac58.htseq.counts.gz	f18bb6e3f23e6925d558720cbed202ef	254268	validated
039648fe-aee6-48c2-961e-fb157ad71cfc	03895e36-d4e0-4849-a0f1-26550373338d.htseq.counts.gz	03aee1fdd0962c7e33ec79b06d10b340	255157	validated
03a14fd4-7f25-4a71-a5ca-40602c3f1c9d	3201fd37-ac44-450b-8a85-058ead558da2.htseq.counts.gz	966794ca96047c8ab59a98a58e330773	247501	validated
0436168e-36ed-42e9-9ee9-d9aaf661547b	6999d309-8502-49ee-8d80-9d0bde00081f.htseq.counts.gz	16d4e23927588388086b2a8a1743490c	250749	validated
044af24d-3c91-41f3-a93f-12e805b08d2e	b02d1d2d-13e3-4246-ba2f-ae22d934c776.htseq.counts.gz	a08f87fe0c7d0f7d43a76788290ef7a8	257360	validated
0456ed20-9674-46fc-81d3-5ca49ab57b6e	d952c1a5-7755-4702-9f65-3ebc2edbb057.htseq.counts.gz	f22cb57991cc175cfb6a4e1ce6c1f71b	254233	validated
048e5e34-ab11-43d6-9788-771502d99152	79c1a9c6-a12e-4e12-8acd-52a8ea0f9dea.htseq.counts.gz	637947a0bd99be3b33bc2a549a51a3f5	254924	validated
048f2967-e1e6-43c4-831f-178df5ddf660	26bfd2ed-0d81-48ae-afd5-cf61b249bc14.htseq.counts.gz	395fcfac97ac5b6a330a8d8a44be1bfb	251954	validated
057608d7-9432-4126-9f9b-cf2c80eca6fe	e7f4d11c-520d-4682-aa1b-5cf821a49c2c.htseq.counts.gz	0c23f00496dee214cfdce0d3012bed86	255708	validated
06024e67-5afb-4bd7-98af-1a5ef7abd554	3a04fb30-378c-48a0-a02e-85cf81b31b43.htseq.counts.gz	bb66f1f847107d7d2ad310e6fa720712	255526	validated
06072d2c-78fd-4d11-a9be-e36673a89324	4dced115-7653-470d-b341-be1a447175db.htseq.counts.gz	c33769c1901301a3feaa28ec0774639d	254644	validated
06121c5e-79a2-404a-9ee5-b6f87ba53bfe	4dcd18d6-b7b2-4a92-bcbe-361c7278e84e.htseq.counts.gz	80fca0408e46429e077234c8cd33d721	253701	validated
0645ee3f-a0d8-4959-b674-3d5a10067c5f	fd3c752c-4a40-4ae9-bfb0-b0315eca3d1d.htseq.counts.gz	989969853d2d3010deb3ceffef134fcb	253626	validated
0663f144-913f-41f5-a382-6334e1a06942	9bfd1930-f3c9-48f2-8b02-4d01b70b4ea0.htseq.counts.gz	2f32f49526b14e637aaaa3b568c2157b	250770	validated
06969b01-94f7-47c7-a9a7-97233c1eaced	dff9d818-892a-4695-b04b-857906906d26.htseq.counts.gz	75dcf7f35304759dd6f750d1faf1b98a	254249	validated
06d40347-b388-4293-ae71-db446e5a7b75	ff41537c-7cf5-4899-86b0-e1b2a2b7d463.htseq.counts.gz	a670d2da8cf9d502e8d5d417b1f56780	254804	validated
074f7b7c-0c38-41f3-a1bc-5fa4e4610b1e	5018e9b3-06a9-47f9-b6c9-73d6dbaf188c.htseq.counts.gz	12f13809da70e60d288edb763a657b14	251585	validated
075ddebb-e1b1-4c59-83f4-bbc7e5f499a0	e26f2b4a-ca55-4a0c-b8e7-4f1e21aa6dae.htseq.counts.gz	5370594188550e1f96c2c90691f32eb3	248350	validated
0767ce65-90d9-430d-9a7f-842a9a262de0	462312a9-821f-4049-9712-b937358a60ce.htseq.counts.gz	6c10b3b4a65cbb0709b4c9ba06599049	254107	validated
078f7608-b8f7-4827-b752-adfed6064922	e29ce54a-49a1-47a8-82fd-7687cec0d1bb.htseq.counts.gz	b7aa3478b5a7026b1d5a75970e4f8663	256217	validated
07e2a9de-5dfb-42ac-a447-d901ac4656a8	56451515-b448-4c8f-837a-8a78ac630d8d.htseq.counts.gz	1e97b1be2962edf2d35029a01491f3f8	259809	validated
07f821fa-5e4c-486f-a1ea-e32375219bd0	b4824c2d-fed2-4fad-bf6f-797119546006.htseq.counts.gz	25306be762149818b25865c66610d869	250109	validated
0854ea35-b5c8-4fc6-9258-c130f452aaec	e8201ee9-2e0a-4a8e-bc99-6e2482da919d.htseq.counts.gz	d27f2b3f1899be94bf84baf5b910f58c	253846	validated
0897a662-e35f-4a00-a75a-0321b8b2aa1c	e8816445-8476-4bdd-8f13-bb7f6d755b93.htseq.counts.gz	84500eba4a73c7964c99cc63ae2f115c	254223	validated
090ef836-5058-4ac6-9a19-ba50d137e842	6632e6de-5170-4096-a298-078b6bfd3760.htseq.counts.gz	2ab199f43dc288f7af07c07a9f85516e	253805	validated
091a502c-544e-421b-8024-62a4807cccf5	54a62dcd-c9a6-4a97-85c9-62e364766fca.htseq.counts.gz	c4beca6838ff9edb43505a11e6547898	255703	validated
096b3ec2-4f1c-40da-927d-85dd84793ae2	98591c77-f3ae-47ba-94ea-a15cff8a2102.htseq.counts.gz	811e1aab3f1a0b8ca42dd3cc70a0e3b3	253069	validated
09afbc2c-43e3-40f5-aaaa-571de6f35449	4d8ca8d3-eec4-4dee-9805-4a84fa1f1716.htseq.counts.gz	7845f6bc7a86204fb1fca9d6c8c473ec	257302	validated
09bb8127-df83-47c1-bbc3-94ee17f860f3	e3a6fb76-0374-4823-91ec-7caaad95f1b9.htseq.counts.gz	a72057c4a47106a31bb28830002673f6	253001	validated
09bd7af3-ae7d-4070-94c4-6e187678ceab	17f01a59-b1fc-4a6e-86f3-51fc2cd0398a.htseq.counts.gz	6114c1f5d8419d5f1c7c2e6554971d5f	253663	validated
09ef2304-52ec-4b89-bf13-6c50c867beea	b95cd925-a039-4c0f-b587-4bd4acf03e1f.htseq.counts.gz	9cea254d78ce9e30068da076c0f07271	245237	validated
09facf0f-b696-4f35-a711-327591038755	90c4dd6e-a5cd-44fb-ad0c-8a27d88429c5.htseq.counts.gz	e4447a2324169ce54a2c92064a535edf	252639	validated
0a16a0f4-112b-44bf-a488-e555c72ad332	4090ee76-ffc3-4b6b-9be5-53855d453e88.htseq.counts.gz	52d35f6dc2a02b4c7cf8ed8c318078f4	256559	validated
0a2fdcec-904b-4015-91bb-71e689af12a1	b033c85a-2395-4ced-a84d-ac1fbce674bf.htseq.counts.gz	94329d30370fa8c288a51fb08b04fb36	255274	validated
0ad1cc1a-7122-493d-8675-7a3d0a1e37f0	d65401e7-2bde-4b7e-b901-c173dd3cd33d.htseq.counts.gz	4584fa2bfc6ef9b7bd61e937565d10b0	255571	validated
0ae8e50f-7943-40fa-aa79-ae22633b5d57	36866b9a-180c-4d05-8030-6d0ace6f6adf.htseq.counts.gz	2e10c32ef33ec92fa31aca1471b5f7b3	254026	validated
0b1a91bc-78c2-4ca8-9067-cd18804a42a5	95c0cf0b-7077-4a93-9590-3948e55c6e31.htseq.counts.gz	7d2a48c37c4d834528c5de69695087ae	257562	validated
0b7bf433-15e4-4081-82b0-a987515a5534	42d4f4c7-690c-4c0d-a2e8-ad3aef6f7776.htseq.counts.gz	fcdc5f13157d495b23316de448a7b106	254164	validated
0b9187d5-3b98-40a5-8605-e7ce73d22d0d	1c89ff2f-6e0a-4244-952b-1391dba1b815.htseq.counts.gz	5fb697b7248fe60db261252f21add0e0	260871	validated
0bcdef87-7c2c-4c26-a30a-7cefee80d0ca	c3ed7c7a-b80a-4de2-8dfb-b60bcf336375.htseq.counts.gz	2954040a9b69d1e8f5dd45e7a0db70e0	254835	validated
0bf50119-afec-41f8-8b89-262dfb8c3a53	d5f0ea64-6660-49ac-a37e-3cd747045147.htseq.counts.gz	3c58526bdff2b5c4db41bca3ded6e8a1	247168	validated
0c00a19b-435a-4744-b142-feb64722abc1	d998e259-4ea6-428d-8c47-4bc4656dbaa7.htseq.counts.gz	d08dbb2ef33da0dace0c5be1fcee104e	256942	validated
0c89fd7c-e65c-4278-ac91-18c4cf76748b	39ff3181-ab7a-4143-b23f-0d5ab109ff86.htseq.counts.gz	8c76fd1658ae635b4a6019baa4b9618c	252184	validated
0c9bc998-17a7-42cf-b4d2-b8a5df20ce8b	338b5431-af4d-41ce-855f-998a293c3680.htseq.counts.gz	93698aff04fe34693181632e77b09cdb	257815	validated
0cae5674-4a9a-4f5e-bb89-4308f0c8f879	76f75946-4d85-415e-8602-d1153fe3e2c3.htseq.counts.gz	1e6458c64b755fc73f141c915bc383e8	249100	validated
0cbfcb99-93ca-46bb-ab4d-3dcccee62cd0	ca5d0721-99cf-4b7c-b708-6acea2ae86bd.htseq.counts.gz	7bb6b9ff7508d4a36224b2c7d1275a95	257633	validated
0ce5c0b8-2b45-40f5-861e-3591cad96131	2627073d-a532-4d75-9937-0a4f62df51f9.htseq.counts.gz	961ddd0f52c940328f66a72a23f68da5	246454	validated
0d55671b-57eb-4597-9206-021669d609bd	c0ad23b6-ecc7-4756-a37e-bf3439b4cc3d.htseq.counts.gz	175e2f64dfc8564eb4e43958fd9d26c0	256344	validated
0d6d6b05-990e-4ab1-8638-dbeab7110583	bb12bb45-2c4a-46dc-98dd-9acbe2a0c4ee.htseq.counts.gz	5fe1030fe29d3a65c4280a377c6c597b	248079	validated
0d906672-4f62-4e7d-bc35-229e848ef327	c1efb56c-bcb2-4f9d-a291-b2c05217de2a.htseq.counts.gz	1a35f759352e992ec232df92c7474554	249879	validated
0d92c396-aa52-4703-b0d1-2847d860e7e6	470d1bf7-55b9-4c8c-a3f3-f7ad6c1a4c77.htseq.counts.gz	51df051c2c056bfd88ceaba7f0c41a10	253843	validated
0da87efb-4635-4243-a961-8b90e0b042ec	bb804a2f-24b2-46f0-9407-7eda83120066.htseq.counts.gz	111275bca5765adb83a3b55ddf13690b	246775	validated
0db3697d-c15e-4408-a368-0e852686bdd3	690796a7-a685-4fcf-a121-33261d9fdd83.htseq.counts.gz	f6d55bc6881412298e2cb0d9e432fcad	252719	validated
0df8b5bd-c320-454c-b3a2-f3e5f0351b69	54f95193-f419-44ce-b397-a67ef67786a4.htseq.counts.gz	adea3724ee8c58d25b2fc67e3afb6ac5	258351	validated
0e27de3f-ba70-402c-9ffc-90f21257e4d2	3ec39b79-fd84-4006-b513-ea78ba8ba16c.htseq.counts.gz	e6e4a8de4de251b19ad8446a8347d307	256644	validated
0e4012bd-a44b-4bfb-a02a-7a0a8483fc8b	59325a83-799e-4f38-aa82-a26b34e7e563.htseq.counts.gz	d492a1ed2f069f5dfb380a739532a9ca	249370	validated
0e6339ed-7f6b-47f8-a11e-3a443a351601	658ec1a1-9948-4be6-a4e2-44ea4655d29c.htseq.counts.gz	00ebadb3fa7574bb99416b92f305b5ee	254733	validated
0ef8652e-5fd9-47b3-9fc2-a47160f4da2c	2e528e8d-46a5-42b0-aa58-d266b30190b0.htseq.counts.gz	6686ae768290eab12a923f939969821c	258253	validated
0f03d67c-f70e-4d04-9cb1-bd25fff79101	9db4e7bf-c6e2-4774-bf72-7092224aa5bf.htseq.counts.gz	ce7bdc6fe586d26cdaca25c1674cd1e6	258890	validated
0f5e8e23-81de-4c14-b413-6e06a29fd096	0cae8943-749f-4314-aad0-b7f33e78c6e1.htseq.counts.gz	ceb1b8a84040e4ac310523f5513da5a9	253794	validated
0f77c43c-7754-4c4e-a8dd-e4e07694a7a7	071c5b23-9ae3-4bc7-8a07-ce39445c8429.htseq.counts.gz	29f31da33a0e176288b8e79974f1149b	252900	validated
0fc56ca0-cb67-433e-8a49-1fcb2d0fb603	df706741-6d56-4953-8d15-ef916d73848a.htseq.counts.gz	ecd3b33b1a4bc93fdf846e2ca863847f	245520	validated
0fc7aebe-343b-4572-bd5d-ad7d5f0c5816	7f08d0f0-7b1b-4ef0-a3ba-4bc12097a0bb.htseq.counts.gz	70913fcec99a025ebcc937d49fda03a6	248710	validated
0fd54066-f760-4f88-b616-b85f3f6599cf	8f446b76-1d90-4ae6-9f05-db1a0e441ce0.htseq.counts.gz	c93819e1b6e48c939f8ab981093e34d6	249974	validated
0ff38d9d-6135-4ecc-aaff-115edd03f7f8	74baf4dc-d3fc-45f5-a39b-7c88aebe1b89.htseq.counts.gz	bde5a7eaec0c648b6209374594ac6211	255568	validated
101c1363-1fc4-4b03-a7ce-9c393c4e6354	8dfe19ae-aec1-4de5-9b94-1a48c05c11c5.htseq.counts.gz	6fa5c8fb6a886e8cf9003b9020425ee1	257961	validated
111e0f1e-be22-4ab7-aa02-502bc34a6932	39ff37d0-344a-4627-b972-68d81304b355.htseq.counts.gz	f6bac89349ba443d338fbf6e0511ab13	259075	validated
1129869a-70ba-476c-a162-96a13f94df3e	0827bd64-de4e-45bc-9e75-a9bdce41f4a5.htseq.counts.gz	5e52fd3501ca1127c999b8fe1b664b38	251258	validated
1145f14e-29f4-4bc5-a830-818a45260f01	9ad28472-32f0-4cb5-ba51-17d3e75fe85d.htseq.counts.gz	67693bad95a2bbbb24e58fe9f280d08a	255328	validated
114f9d06-c1f3-43ca-9188-d64269898250	1b70d7d9-1d4f-4912-820a-e7ccaa0c9038.htseq.counts.gz	0685919dcba6b757efc4c220b015fd37	256089	validated
11858517-5057-4a31-aea5-ac65be074443	01a1c77a-3f93-4561-a079-c771ac054f56.htseq.counts.gz	52cefc772b85af64eaff8d8871db8a42	259629	validated
11ca0a93-72ae-487f-aec5-3d56194e2851	04c61105-b954-48fe-bfea-3018dd304295.htseq.counts.gz	c5824727ae16172d558849f5e97bc308	252874	validated
1216fdbd-76aa-46a8-b5ee-5d1954677cd9	7487d66f-3ca5-4df9-ac9e-88f0af7838c3.htseq.counts.gz	afb3373ef79e4436a91ac88374a7ef8b	247293	validated
12f2970e-36d3-483d-9cd0-cc34df10701f	aab22bf4-8c7f-46b5-8170-844f24a65522.htseq.counts.gz	c42be981d4e428b35ad4c756762af41e	252897	validated
13010964-c9b3-4bb3-b344-90f3fee177dd	03419112-80e3-4f01-a952-1492008a7451.htseq.counts.gz	372cd97f8d22a381d96f5ed808e9c104	251196	validated
131fb138-99cf-4f42-af6f-bea7bff64806	55030097-d293-41e0-a554-38f40282b6dc.htseq.counts.gz	0db5928fbb2dc37d4716590dc243232b	253969	validated
139e2832-92e1-4ee8-90e1-cfead4c9c18e	1f90a18e-1e38-4365-bbbe-9959fe96ef77.htseq.counts.gz	9b0f7137392bbe97a553066fbc38b273	253604	validated
13fa474c-29af-4877-a427-d148b4af7003	c18ab48c-9c87-46d5-ae3d-a97f7b3875c8.htseq.counts.gz	b790ea408662974fb6ffc5087d6b8074	255241	validated
144ffa5e-3d16-4460-ad98-b0ab69b86589	ab2d5a3d-4253-4c80-bfe6-0d8ffe163140.htseq.counts.gz	66e3e20d8b1b8756ce37865a5b911e21	253411	validated
14532cbf-876f-4b89-852d-56722fc99f98	62299b4e-203a-4f74-a2d9-94e0617acfb8.htseq.counts.gz	4ebfee25804f40754c364c775acc7da9	252768	validated
1490642d-d129-4630-8cd2-dd29c588524a	4138b9da-1f18-437f-8d62-c16d489e7c09.htseq.counts.gz	1f51bdcff83c537f3dc09ff7eb79bbd4	252337	validated
14b81a09-e392-4d23-b667-e5690e595a15	6e1f1d9f-85b3-4ed0-87f0-94aa404e1ca6.htseq.counts.gz	dd325a11e36e7a325e9c80a63814d742	250206	validated
14c1f879-634e-4f99-9526-bd47144ad933	5c0f9cb8-cc53-49ce-8384-6acb54cb1855.htseq.counts.gz	7e4b7ff7813e3b6de42eca2d56e599b1	255677	validated
14e13b23-ff93-49b3-8988-5268e7dff560	c5dde43f-eb24-4d24-92ca-932bb79ea7aa.htseq.counts.gz	4b40d133fa33e23f6da109e92a62e4d3	256697	validated
15604270-aebe-4113-966b-02c22adda279	48a95042-0ff3-41a6-a447-dc3a64d087fc.htseq.counts.gz	f8cbe1a119506450e5e2cb661920b266	251786	validated
15877ef9-8b99-4f7c-8c7b-4ba02d7c7991	9075b4ab-16ef-4cdd-bfe5-855d18b15e11.htseq.counts.gz	d52e92bcdcf32c66a5a7e0a6e8d68aad	255624	validated
15afa013-4005-4e3d-9a4b-c2db6125fae5	03bf1372-9f5e-4af4-9cc1-cad158836156.htseq.counts.gz	3367faa7a26ee353c2a790d5f52aa79f	255697	validated
15b353f6-6f4f-458c-97ae-6b6ac9ee0280	36d40974-4d4f-4726-b98f-1ceab329d0bf.htseq.counts.gz	113421382cd9ffe4047d0ca657188903	254627	validated
15df0366-8608-4846-9b7e-00563cd589f1	e54638eb-8b35-4cf1-af4e-3411dfbd1ba2.htseq.counts.gz	538a19e0fb4c23d2a1fc0dc4acc9f8ba	253465	validated
163067bc-531e-422c-b86e-df99292daca3	4f882084-0568-4c2c-9c87-6b376eea8247.htseq.counts.gz	0a92c2ddaa725aafb33d819f49610bf3	255936	validated
16570afe-c5ea-4996-b6bd-11394e752987	9a005671-3d16-429c-a08f-c66c40d1d663.htseq.counts.gz	b9f4f567370e804d38af74abe5d941f7	255101	validated
1657dee0-dd38-4e2c-92e7-5caac19b9b97	e5ab04dc-af44-4a07-ad5c-d3845c91d7ef.htseq.counts.gz	02160297485e6c141bf3a0953f364c39	256193	validated
16aba8fb-a078-4b54-9fc1-52d45c8cf2ab	720b9121-0bc4-4ff8-8a36-f146fea4da3c.htseq.counts.gz	6497d000bce0757d48ca8512f06c6c1e	255740	validated
1793429b-455b-457e-b14d-34f2ccb58a12	a5dc521e-bee4-489c-8679-d4b90a327d33.htseq.counts.gz	3429a01adf87cb338fab623964fccdeb	255460	validated
17bf5d73-c934-4890-8222-61e83a8512ef	64ba6d44-548b-4c0b-b86f-5edf7deddd97.htseq.counts.gz	8645cf130d0a2f10387e570ac79baab4	257117	validated
17f50e54-5843-4215-9518-95b91eebb62f	97be5457-526d-42ee-ace4-d900b8c6fd5f.htseq.counts.gz	eba1c54e1df0bd619139982663eea8a0	254377	validated
18229cd8-8cb2-4bff-bc88-1fc6e1c68605	1f853089-c40d-4bee-9833-837f327b275a.htseq.counts.gz	55aaf5d60f9879a21b02cafe2446360a	259394	validated
18286fa6-c92c-4927-9870-11b412725679	780280f7-2ea5-47b9-abbd-c2fc95e63c66.htseq.counts.gz	bb08eea65b8e3b4362d890bd85307fae	251694	validated
183d313e-b6de-4ad0-a60c-04e43b151f07	1785abbf-4f85-4a72-8365-44c743ea786b.htseq.counts.gz	5cc699f108b7419d3b68a9c7609d1b11	256784	validated
184de278-c832-49b7-a5e3-6ba570852c7a	4aef3e8e-65b4-4494-8c05-f0f1b5e0a0a0.htseq.counts.gz	354e8aa6afa369c2cffa96f9654ac91a	254604	validated
186d4fe5-343b-4950-b518-a3c8648495c5	42866dc5-1fed-4d60-9177-9ad8e4ae8168.htseq.counts.gz	d7ec2c9598454b4e9ae793c6bd4a8222	256655	validated
18865beb-04ae-48e2-ab7e-3285d44bf87c	743ef32d-2d6c-4ae0-959a-8c20de3e6734.htseq.counts.gz	4b2d206232c8a30a1ddf67b761c3adca	246397	validated
19066c42-dd74-4dd3-b1c3-069edec1d5a3	e87558c3-8f26-480e-853c-2e8ec6f39aca.htseq.counts.gz	3c9dac3df9f9ebceb1818ae8ef83f645	254682	validated
19662bc7-e171-4a8e-b88a-4bd95c553b0c	e152cfff-98ed-4984-8ca4-92e2f5c6ef4b.htseq.counts.gz	bb327a4337a7c47f410ca56b47ea8015	258559	validated
197313b5-e687-4c73-b6ae-c4ca9ec185ec	b3f7a18b-19ff-4b72-a3c1-9d1a0f89ecd4.htseq.counts.gz	951114e067cb9af373543be6bbf66cf0	253383	validated
197b3698-b408-4256-bbee-fa6bc7546447	08be86a0-bf15-4e7a-8ffd-1848ab648f9e.htseq.counts.gz	539b6789c8794fa504d2ac91bb81e852	256797	validated
1993c646-0fbf-4e60-834f-52a014656fd8	d464fbfd-a937-41d5-ae6c-e4ad47b25c07.htseq.counts.gz	4416f92a30dca41f38aaa33bdb614d43	256735	validated
19ac7f9a-051a-4d31-8bfa-f1a533f5d4f0	0d6bb28b-f5d1-4847-9aa9-bd58af1a7198.htseq.counts.gz	bb1cb865f4350dafbfd7cb0bb9e2e649	257806	validated
1a21e65d-e15d-4427-a7e2-d9d96308bdb6	003d640d-3bfc-4791-b241-4a3206d49468.htseq.counts.gz	5c5a2bb72edaa34b00aa4dbbbc3475bd	262896	validated
1a55b43c-bf92-48a3-a737-4024982992ca	1885eb4c-2149-4746-9c7e-620125b03d94.htseq.counts.gz	6196e286ae235276f0b4ea0f5e2c6179	251174	validated
1a655615-70ff-4142-9f12-8c840b2d0a42	88522aae-be2d-4899-b32a-c35a39c25b89.htseq.counts.gz	c3e9813c3050a0168ff05b793ad3c15d	255863	validated
1ab5b577-e9c7-4b49-9bbd-3fc39d4dd44e	4a775326-e623-47d4-b105-d32fc21afb8a.htseq.counts.gz	4f0d884f17696cc309d6b3730ecd5f09	252684	validated
1ac0e4d5-b418-4d21-a578-66bf439c6a74	ec27c2ca-312a-4e06-bc8f-ca8cb085ab3e.htseq.counts.gz	7d518f305370eb7dad4092dd5fe97576	251456	validated
1ac0ebce-7c3f-4bd0-b3b3-b10992cf8729	2c9671e1-e001-4565-862a-a4845c9bad4f.htseq.counts.gz	30f9ba18086fab6c2135a274fefa849a	254710	validated
1b8ce3a3-4e5b-407f-a765-20d3ca124b5d	03d7d46d-fc0b-41ad-9086-414355a432af.htseq.counts.gz	aa3dd1c325dbcfc2eb0eb09bdf729490	253296	validated
1b94b377-93d1-41d7-9ac7-47d917a88d6e	3fcf11cb-f4ef-4adf-ae8c-f6f225fafebd.htseq.counts.gz	bdaea2fb987a4229c369872ce90cd954	255088	validated
1c29ba5a-4d4a-40e9-9711-ff0ac5b895bb	fb13b1f7-2b62-4cd9-8e01-875acc860016.htseq.counts.gz	85653db07fb2a735b66223ea7de8cdb2	251857	validated
1d04fa8a-42cc-49ab-bd10-3e0aed4a8507	9683e884-734f-4487-97e6-5ada5e3d3ebc.htseq.counts.gz	30e7055c71f5933f68ca1efe7be1c3a3	257652	validated
1d05b900-af00-4087-8a92-9c58d51c4862	8867e7c2-0694-4172-a51e-9267a01f0658.htseq.counts.gz	4cdceac7fd23aec05e6733c9c09fed82	257052	validated
1d13c73b-c988-4c17-812c-3bf481348df1	1ff9e4f4-089a-4364-9ec9-c5ecc6b8c4f6.htseq.counts.gz	052542c9e340e092b9348e3346f03a5e	256603	validated
1d5e042e-024f-4108-9713-a7a197d06a4e	d5639603-bb2f-4385-b769-c1a48e44ec43.htseq.counts.gz	9f962d9bef29bb8059f271a0bbb19b9a	251241	validated
1dc83a0f-a58e-426b-99ba-1b1d8feddf56	3ab61b3d-13bd-4fca-ac15-f70acbce447c.htseq.counts.gz	bc504d4c34b9085a94ad9a79b5f20d90	254922	validated
1e97e830-1923-494c-9091-9635b6eabaf9	b504f2d6-3354-4b56-9238-bf58fcf4185a.htseq.counts.gz	67e69420e799333d2d827cffb9e7d00a	251243	validated
1ee9e4c3-3e4d-4e05-80f9-d95943d681d8	4fa6a1c4-e574-4003-8461-3b494a113644.htseq.counts.gz	abe76d3e71ca2205793c206bcf517f12	256912	validated
1ef3fd50-dfb7-414c-9251-50fc8bbd1488	677dde68-3c06-4e1d-9250-8a99c84643c3.htseq.counts.gz	68d148913372188e2a32acf251747444	249898	validated
1f216230-17e0-4036-a216-9c0b122868ab	a8c7988b-3063-45b8-8ecd-5f8f91e9954d.htseq.counts.gz	6f018e15175316603925bab03457914b	258607	validated
1f21d523-6520-40d1-92b5-77992744f8cc	49169d14-c16b-4f51-9cf6-4191d3d2e25f.htseq.counts.gz	c5f36530633332ce176e3802fe3e8644	253604	validated
1f58aaf1-08ff-48cf-94fc-a8dd94dba1f3	36bcb602-58b0-4731-8d2c-090eaac15d29.htseq.counts.gz	b4a67199e0a0a7b16f40b7c416f1f8fb	252694	validated
1fd4659f-f2d7-4bc0-bd3a-7bf39f38cbf8	74dfc8ec-405b-4ffa-a282-daac57bf4d01.htseq.counts.gz	f6b6b2023c9cf36c61ddb3909de4bb91	249475	validated
1fe4a7db-d97d-459d-a834-3c2c5378530e	16942d90-640a-4f7f-9822-e613cd44b3a7.htseq.counts.gz	dcc562394b85ee1fb4fe125180ad2de9	251444	validated
1ffd88db-f671-4886-8daa-b291ecad58f3	c1c1111e-858a-438e-8bb6-90df4defcede.htseq.counts.gz	0653a52df3425d1574e61077f1a57544	253959	validated
20156e9e-d578-408e-a7ba-4e13ad596a3b	fa49537b-edee-4d4f-823d-b6c574d33900.htseq.counts.gz	6b79cab9c0336c138ca5042b62606d40	259142	validated
201d0cc6-b7e0-4770-9c60-07d5d24d9fb3	5af9d74c-549b-4a44-8918-b80b4bc6fab4.htseq.counts.gz	717e3bf347793ece703382d1d728948b	249806	validated
203eb0fe-47e0-4b50-bf3a-81ff71afd926	445fb7df-2bd7-4324-9423-23b573ada13d.htseq.counts.gz	179fb41e174ba74c978493026732790a	252481	validated
2053de25-bf18-4a40-82cc-2dcd429a6faa	b50bf6cf-8540-4fdf-9745-973f1c546f77.htseq.counts.gz	86cc4119ac00290e4a5a23cb43496440	257550	validated
2079ca8b-0a5c-4b82-a544-9c8ab7e6ca2c	c4489317-3e8a-4159-b32b-4cfde723359a.htseq.counts.gz	b9641e8a62f9951623b6eabdecd99466	250897	validated
2154c9df-56e8-4281-b917-9618ea1224dc	56ce81a1-b4ae-4567-a140-4a68c34aabf3.htseq.counts.gz	608e873f62d006c2edb5509730c63172	250230	validated
2172fb62-9c2a-48d3-8568-fa891a41ddbc	43c99312-8f57-4a49-a030-450bafc13d2a.htseq.counts.gz	6c659d58557a23ea795ead187ca25bf8	253439	validated
217c74fb-0fdc-4751-a9b2-395bfc1b194f	7e450615-1252-4b4c-bebb-0f292dec3ceb.htseq.counts.gz	1c2bbf7c031f3b2bd30ce61dc63c3f52	254447	validated
2189e341-9ef9-4047-b588-55128b7985b6	5029a88f-ac46-4a7e-afd0-398cfb17bd5f.htseq.counts.gz	2e0f9ab46fca307fc5ec69ec2cb1a877	256097	validated
218accc6-b070-4c4f-b2de-09f380304e7b	915d5363-e343-4154-86cb-dbef1a586192.htseq.counts.gz	7b8db00db03cb81465e7b964526317d8	250730	validated
21d14e4d-b26a-4323-9ad1-f5cca1bf6bbc	5141c576-e074-4fe4-805e-d58eae3ee198.htseq.counts.gz	61144c8f55638bad1437a698c6b1ebb1	253726	validated
21e09ba5-a1ec-47e6-a963-2b206d739e30	1e215a66-f961-4870-a370-4b945e1f7053.htseq.counts.gz	c328c55962de7dd49baa919fec9900eb	254337	validated
21e18b6e-a6a3-41a4-b4f7-966faf611c16	dcca8e16-a1d4-48c3-a87a-f409c86104f1.htseq.counts.gz	894ff6f02fc4f4fd2aefb3f2df603548	255963	validated
223dfeb8-5f7c-44e5-9816-40605863befa	c6bcced6-eb76-43f3-963a-967f1cbfec38.htseq.counts.gz	9ea4db6b7eb336982b83130417626dd4	249620	validated
22b167ed-6e7a-4e02-8110-831dfcfc8070	c09b211e-fb38-415d-bca4-487c9844ca39.htseq.counts.gz	86139f337754a98367630d563ad120eb	252393	validated
22e7bdf0-e996-4c27-8838-c13d4e58baad	0fa42346-ce4a-4f63-832f-e347145b8c72.htseq.counts.gz	882ac5dba85c7a75201256d981cc5be2	253774	validated
23557146-97a5-4926-ae0d-6394ef42603e	f8a64fd0-7e9c-4796-988d-607ed07c4c23.htseq.counts.gz	46c833281836053af8d228ca4ba9ae3b	255080	validated
238b412c-dc67-4bed-8092-95052029d46f	2656413d-a5d2-4812-9ce9-a02c15ab04bd.htseq.counts.gz	030217368d2693cdde7cf708f3cbf1b0	255449	validated
23c298d2-2a74-4827-8922-c21ae9fa9ca2	79eee19f-5a9c-4e79-83ef-d6871ef4cb6f.htseq.counts.gz	ffe2192d2af42c12da73a745415f0cec	255794	validated
24173192-b723-4b3a-b722-28d305cd0e6f	00a47e69-ef6a-4be9-827d-d48609859a7e.htseq.counts.gz	0a266831e4340683f409dfcded516890	248831	validated
24384a6c-25c8-4b67-a075-85490015cb6d	79bc5610-8e95-4d2d-a3e1-8cdb75398752.htseq.counts.gz	1ba32790bc9f93f48a47a69839198ab4	255014	validated
24799fef-5e6d-48b2-90f9-2ef807459d70	9d92a96c-a177-469d-b306-5f53aa2fa634.htseq.counts.gz	ac5a0f7eb5b39f8aeab22ab478fcdf0d	250744	validated
247a6f71-b251-4b21-ad1e-b2ebfcb1989b	b33cca42-eff2-412d-a35b-9b35379f2997.htseq.counts.gz	6446824e52235a64cd44b9916eb5aa98	254312	validated
24856edc-df30-4377-ae5e-32db616ad8c6	70a755a4-250e-4b5c-a341-a63f1ff430ae.htseq.counts.gz	b7b6118b66150c0ed77c13d8de71e4d4	256391	validated
24bd1725-7734-4560-9a77-eb73cd5c9ade	db03f5de-67a4-4503-9742-2ec13cd94ab7.htseq.counts.gz	baf3f50b4cebece9d5224a9ae12c54c6	258921	validated
24e753ff-3b93-4d61-b3c0-3c6ad12686db	34cfd6c0-ebeb-446e-aa8c-a33358c6bdde.htseq.counts.gz	495571bbad65a19496a6a54e903a0c96	254793	validated
2501e0ee-6403-4270-b160-db5e6a24de9d	84bf2e9a-56a4-49ba-bbb9-ad931c77e117.htseq.counts.gz	404f2fca2620aa3eed5f52791714269d	252999	validated
253bb3c9-f4f2-41b0-a39c-bc72cdcf1a73	a6f657a3-439e-4afd-be04-413f2ed02828.htseq.counts.gz	cab473156f133aacabb9724aed979644	258158	validated
256262b8-2ab3-4ba9-adba-0c9fe2963dcd	33895df9-2355-4a0b-ab6e-6218062ff40f.htseq.counts.gz	7f4c3c0042f93c2dc03e4b410c906f91	250105	validated
2582f25f-ecea-4d44-85f4-eb606251987f	5fad0e23-8efc-4911-accd-2e9f2fb8d987.htseq.counts.gz	12664979923b1883cea3ebc44881eb3f	246221	validated
259af2bd-c3c6-424a-97ec-3bcd06b0dfaf	5a4ccc96-fd1b-4237-b8f1-1344b880fa00.htseq.counts.gz	d4c814ad6d8d95d8c853ad30c408515e	252397	validated
25de9c94-3a5c-4ddd-88e5-950700f183db	1968f4d3-ab4e-47f5-ae81-41b42fbd7da7.htseq.counts.gz	588ec611afc03584fad8588f827c5ba9	254819	validated
25e71ef2-e0bb-4d98-aefd-90960f95336c	ca75ae4d-3d90-46d7-9544-fd71dd6c87b2.htseq.counts.gz	681ea9a5d59de4edf1af0bec9b6e12e5	250101	validated
264705e6-0c93-49a3-ad45-b437366a0d0f	c3ddaaea-9c84-4595-9c6e-e006f6d73dee.htseq.counts.gz	174a325a86337e28cc67fe0acc954607	252654	validated
2651f14d-5340-457d-a246-48ffc5861ea0	5627702f-b816-439c-8ae2-43b51d455432.htseq.counts.gz	1ff2e2f278f06780424e4a2b62fd8368	254649	validated
26562f3a-6491-477c-888b-8cd9e994233a	eaee0d82-cd7e-47a5-859f-59b7bf5ad6a0.htseq.counts.gz	897f346dab66ff1dc05bc48eecf5853c	267556	validated
26b38d50-bdb5-4066-bce2-cd774977968b	7d9d7119-4a9e-46f6-b758-153bfcc869a5.htseq.counts.gz	df48635b3fafc929924f62a4a527137e	258170	validated
27728472-6063-4c45-83b9-ebe219ee908b	5fbebc46-bcba-4712-9fc7-4477c1332381.htseq.counts.gz	dc8a213543b53c876e4f587e74031a5a	250680	validated
27c5a08f-a4a0-4624-ae3f-f83f7fe8adec	7d43beb3-7d7b-4d27-b63c-ac3c29ad64e7.htseq.counts.gz	468424076f50c5f24f2bd2d4bbb5b213	251963	validated
2847f0dc-9b62-4b88-a864-279bd23358bb	7cf82e1d-569e-4a10-a384-3144f3c00305.htseq.counts.gz	e62f37af7a290bbe59dc9440a82a0549	253652	validated
2863b9b5-39e0-4780-ac7d-4a4dcdf6d3c5	7bc55a1b-4962-4882-80f9-db2f0a808bd9.htseq.counts.gz	dab73badf28ea1c40deb66bc83ac6d2e	254336	validated
28a616e9-3c88-4599-99e5-39a7709b069a	e5cb3591-f0c2-4630-be79-aaaf125fe720.htseq.counts.gz	4c79d6624036b25b3c618629f4e78101	254742	validated
28cd052a-fae5-4af6-a005-217d98b5cc4e	8131b1ee-eb8a-4d50-a106-724a798645a9.htseq.counts.gz	50f88b4c5b9d312443685c7d197ad5ac	253051	validated
28d20cb9-7ff1-4653-917f-5dfabf7b1940	be8c6402-fb97-4c31-8a18-a5b4783a1726.htseq.counts.gz	a75bf2e2f7e37a060cb68aaac7e08a33	251128	validated
28f7ab6e-b456-47f0-be1e-dcdfa73f061b	89898350-742a-4b99-b1b0-4db42205fdba.htseq.counts.gz	a14137c2054fd1d21e503494e3b2196b	254534	validated
2932cdbb-71af-4404-8b13-7ea73e8d48c5	c22879b5-4183-4c3c-804b-f6cef1df617e.htseq.counts.gz	fbd11d44d6dd56d7c8fea96861262692	256869	validated
294f1bd6-bcce-4e3d-83f2-7f276a3107c6	d3c28191-633f-4e3b-b22d-d5cd4d8686fa.htseq.counts.gz	82d454df90c256ad11f9095a71410a7e	252538	validated
29868611-b2fd-46ff-ab3b-969a5633a570	8acd201e-0b81-4787-8365-1e52c4c7ac6e.htseq.counts.gz	bdc8c5b8367de04e35274a7a1818116f	257928	validated
298e02ea-bc72-48a5-8bfa-af556b7f7487	2c0f0500-6dba-4195-9ce0-21ad15ea8c9a.htseq.counts.gz	24e3d472e40100f9775e790158cf22ea	255815	validated
298ed433-aa1e-48ae-bb5d-5cd23914711e	2d3e6de2-dc7c-4078-8d1c-aecac52b4a44.htseq.counts.gz	f993ff7388b454e5950e6de23d746ed5	254960	validated
299edc06-b321-4dcc-aecd-db4b1e204550	723562fb-cff9-4cd4-94ed-9ae9cde55a9d.htseq.counts.gz	66cc6a0980dfceb10af88bd4576eaf23	258775	validated
29af84d8-beef-4561-9493-8f6d7b95c5e3	b5dc51e7-76d4-480f-bc2f-a0fc74947c35.htseq.counts.gz	31cc3600470e5fd71b10a3a0507c087d	259805	validated
2a1ad552-6622-4e0c-85c5-a3af9d30134a	9151bbcc-ecef-40fc-8834-e24ff848e1a2.htseq.counts.gz	7acc25febf2e7a73a0e83c142b5f6741	257275	validated
2a3e7698-ba94-4f1d-acc2-825debe9a185	f6170d9d-53fb-478d-b305-ab3fd5c4ecc8.htseq.counts.gz	cca99642c72fefe415f696bc796e85b4	252574	validated
2a48f6e6-8c2d-4ce7-9afd-64da90dcbea6	b52e7b94-7fcc-4e31-ade1-0898a418598a.htseq.counts.gz	1615bbb6be8d33d7456ae99230a27918	253988	validated
2a555bc1-355a-4b45-b325-570e1035de88	82cc9906-3664-4b13-bdb6-405db9d15e31.htseq.counts.gz	8bb42368218c6a06fb004bfc28bc3c78	253661	validated
2ae6bcdc-be4a-433b-9162-a78d62b5101a	ad1b1ba2-a050-4d62-9e44-4dda1b68aa2e.htseq.counts.gz	808d1d70cbf6f093b534276d044b58ab	256276	validated
2b50c27e-6406-4a6a-8555-c77918c78346	c77a24cf-b389-4c74-8477-792a1529b1fb.htseq.counts.gz	a7ba45be16f8531a348703c14249baca	248138	validated
2b765f41-5794-4857-8aae-bf9bd9e24580	de3f8e43-3f12-4905-ae6e-922d4147ee99.htseq.counts.gz	1d38ec0da8f273dc0638ccf9d12a2096	254527	validated
2b910e19-170e-4f6a-b5a5-6ff4c218aa41	446db9e9-d5aa-48ba-a84d-cf6a7d8f8fc4.htseq.counts.gz	c3356c1c9c843e76b6a9539db6f7551c	254470	validated
2ba179db-f7ad-43ca-8a15-81c927ed5a81	c56d7aa2-51fa-485b-94e6-39077c6b72c6.htseq.counts.gz	1b495cd8a2d16d6e19afe8cd5c429995	252109	validated
2bb5463a-e3f1-4c8d-bb76-683de37bd3c3	ee7d6b4b-a341-4a9b-9a3a-38526e749cdd.htseq.counts.gz	1fe84ed8e7650ba0833ed88823d82aa3	250961	validated
2bbae29a-891d-40ff-82e4-37799aa6e3e0	17ceeaa5-3ce3-4b34-8a52-fadcd8c8e893.htseq.counts.gz	ba6559cf6109a3e2e50cb3cc121b711a	258791	validated
2bd40af9-58c5-45c5-8ef0-5d8a8d824edd	98fca957-e5a5-42e6-80f3-0711363b4c4c.htseq.counts.gz	29dbc1e89ee96f2405d8577b3b2b63f9	257191	validated
2bf7aee3-6eb6-4c32-ada4-5a1937aa2c69	f60a3faf-0997-4e4a-9fa2-8d49df335fd7.htseq.counts.gz	71629240d3f2e8d6eda51ca83b2548b6	255600	validated
2d13036c-78f9-48e2-a292-afed358093ed	95e7a64b-f228-4d19-8e57-a02adde8d01d.htseq.counts.gz	436e8786bda0597ddc9d35868b8b421f	254464	validated
2d2320a8-3e82-42e0-ab7a-548f0fc4cd85	7e89a428-9132-4efa-b119-10241f0ecdcc.htseq.counts.gz	d92e8c7232f384255f3dcda32db3e006	253354	validated
2d2385b4-28ee-48db-a336-058c5edc218f	bdc7d527-3905-4905-b245-b282883ea3a6.htseq.counts.gz	c178e6e171ec5557edba153c05bd010f	256667	validated
2d7f2cf1-4116-491e-ac8e-d97ffb83d8dd	66b276d6-92c6-4ada-ae69-2ca5db2ad797.htseq.counts.gz	1391138bb19664f9f515b1e9a70b6095	249898	validated
2e116127-89a9-43ea-945e-67ebc7c1bb00	7eed3c23-853b-4d0e-9b2d-81990f2ca0c6.htseq.counts.gz	e7d615f0f0d2a1009ce74cceb7c1283c	249435	validated
2e416755-899c-44fc-828e-0911b77bcc84	95041603-df86-48f7-9ba5-8289883df2d0.htseq.counts.gz	deb0efc67f28f8558f13fa6b46ff517c	255401	validated
2ea08d5a-1ae6-4944-8b07-aabe1599dc2a	379553b2-13c2-4543-a9c3-9616fc249730.htseq.counts.gz	e32666d6f22987529043ecf1fd92bf20	257405	validated
2edb7e13-2356-4654-a324-6c032ec2acd4	47af78ae-c41a-401f-a88b-d7e35831f816.htseq.counts.gz	8986e6519934a343d7631cd5432844f8	253161	validated
2f17f6de-2278-4d1e-ac84-524bf54a5fe1	a1a68fe9-9635-4b7f-b9a2-34474ef8c1dc.htseq.counts.gz	e71a3b244ae9e0bf3ac8290db77774b0	253788	validated
2f1f5190-ad8c-4639-841f-2e01f699961d	883728dd-ee8e-41ff-9507-1893977ad754.htseq.counts.gz	d5322d47493633b7dd1ab17e47cb5eea	254481	validated
2f4f2019-6e59-4a2a-bc94-fc87f6386484	58364fa1-64c1-4f78-9776-1f2eda22a9b8.htseq.counts.gz	6d11dea0e7b5f32c9d64b27f3404ee36	254308	validated
302ba5cc-a76c-406f-9da6-6f6043d71b47	1294d2f0-3a01-45b8-9e18-f5da4fbe8223.htseq.counts.gz	51df36c3ed325e5983df677d312c16a2	248754	validated
30bdadd0-e985-40ed-a789-52994571f0f4	48436ca7-2b7f-4615-9c88-8ede9398d11a.htseq.counts.gz	ac966055970c3d306304c507e3d54519	255117	validated
3107614d-a5d5-4e21-83d3-f3ca8789ff6d	a3884915-b232-4c1f-b87a-d0a196ae7aeb.htseq.counts.gz	04fc1d4ed6293c99b0c6375b5f1a3d07	249507	validated
311708c0-48f7-4313-be34-6bfbf46c88b1	8682197b-7b3d-4d3f-8f3d-8be702aa02fd.htseq.counts.gz	86c936526627d4b1a2dd7bad55baed7b	257024	validated
312b2b31-a9b4-422c-b586-4b3ee6057cce	3a7a0c28-6d64-4f3e-bfa8-750d464b0b4a.htseq.counts.gz	3c9477a87b96f2b13629ee6e6a55d7e1	257580	validated
313fe71e-7a50-43f9-bd28-4c65127aecad	e457f8f6-fe2c-4314-a831-c9aa095d4bc7.htseq.counts.gz	22d9bcd8ac0a38e146926ab1ff6388f1	255877	validated
3179153d-40c4-4905-ac71-4340d7c402ae	8eb08ef8-aaf4-4a18-b9f0-78540f02a8b7.htseq.counts.gz	0c1ede62ee3e59fb120d47d9175605f9	254184	validated
319c67af-3185-4f41-9c05-05656a612cd3	6f2d3476-cfb8-4e9e-abd0-266cc679d0df.htseq.counts.gz	745dca23ded0773c9c81c33b2cb9df65	247084	validated
31c42508-1f6c-4320-92df-6cc5ca448957	8b178cb1-d22e-4657-80c6-d7efcddf43a6.htseq.counts.gz	2577bf16e0ddecd146963b2a31509ee9	255717	validated
322ff50a-fb6a-417c-a9ac-012b7bc924df	ee2002e1-39a4-4d50-9d37-1beea973830e.htseq.counts.gz	2759c895d90804f74ef9cd81538d964e	255079	validated
3230e77c-6340-4620-8555-dd66209f1eba	02939ecf-77d0-49fc-a04b-8fd5334b44da.htseq.counts.gz	279f82625d5bf7ba27c9a7edf6bffbd8	255449	validated
32569808-8653-4ae0-9872-24d487e2a531	1119c89a-a4db-4962-8578-997bf19b7b23.htseq.counts.gz	31b9cef06a74e3b2ad24a95d6699b008	251326	validated
32c8b607-c9eb-473b-9549-0f8863d52cbe	1f81c6d5-6a0b-43d8-b4e9-64ccd4d76291.htseq.counts.gz	5c4a8a02891501d41cadd188b8229e0e	245776	validated
32dd2b8f-81f7-4ea2-88c4-ed34ebf02308	e7dd2f36-adee-4be2-ae3c-39d7664055e2.htseq.counts.gz	8deca2ef84eb3f19316ba98d2b41fa19	251117	validated
32eb0ddd-8bc4-4c64-91f8-ccdd84539688	f40edd33-8549-48a2-9fc7-a9313468b155.htseq.counts.gz	e71c8017bb4689b21785100b7e5d98f5	258870	validated
33ea1e05-fe2b-4ee0-b57e-49a5dae1ef83	8d13e259-238e-4d2f-b9d3-4cffd4302abb.htseq.counts.gz	c0b5228cba445d594b4839f18aeeeb5a	251726	validated
34188d52-c5e9-4298-8f5c-293613b7d58e	91f35d16-88fd-4729-b4a8-09d26f20ad86.htseq.counts.gz	a8d58962dae76df6b93f53c216a6b1f7	251826	validated
34a2a506-75bc-4fd4-8158-868734b1e29a	a8e5861f-e86c-473d-8ff7-5630532b3c61.htseq.counts.gz	24666dc75526e2a008add53020a22a45	257434	validated
34be00b4-1594-447c-8099-a07f61a899ee	7f2cf950-b5e1-4a01-a44b-88a4e3303233.htseq.counts.gz	2580a9295b2f99a6c934eef3fdd12bf4	254324	validated
35097b51-d8a3-443e-8a3f-523020546eaa	381e2cf8-6fd4-4561-a881-683bfed6b1f8.htseq.counts.gz	82709090c5184c72b02e261667029281	255138	validated
35450c3a-d2f7-489e-86eb-2125b7d2a6d5	d8a963cd-8c5d-4b31-86bc-ecaf7e74b456.htseq.counts.gz	8de3dc33c3957d44fd1b2dd4f27439d4	250792	validated
3560fd9a-f134-4e95-ae7e-efc75ad33b3e	7bca938a-45fa-4a07-ba7b-71796388e645.htseq.counts.gz	20ea8552fe5e32dd6867dc9a07b567b9	250329	validated
35ce1a61-7720-42d9-8c73-2a197c3e230f	41f9bceb-88d0-44ae-9eab-6ff9a6484e93.htseq.counts.gz	7601b938814f83c8f333c188158dfec2	257587	validated
35d4009c-15ea-4c2f-95f0-7a6f4a1a81ef	7d7f57fe-a717-4d26-a74b-d050700c57cb.htseq.counts.gz	d7e44737c291366e32c46264fd10fae4	252599	validated
36915c7e-93a0-451c-82d5-0a4c45548ce5	4fd836c4-32d6-4d8c-a660-0b198ebfd954.htseq.counts.gz	45f724b4b7a75d8976bfdf05d92adc33	248945	validated
370141b7-9a56-41a9-8ad8-ad4afd6fdc93	bb3e9961-3505-41e8-9d11-7f511c2d9cb1.htseq.counts.gz	2a9737bc464409cea3fdb3ddfb414c12	255971	validated
373cfa1b-5a67-4426-9858-f2649f2758bf	3ec6fe34-7876-4369-aa8c-c0fd901c8aa2.htseq.counts.gz	5935319706fd0ad172887a9abd417b99	248595	validated
3746f050-7275-426c-88e4-ba9f16e1c3ae	44ebe859-bc4f-40c1-bdb9-1fa970b680da.htseq.counts.gz	fa472b25ee2d954e578d5100801064b0	252966	validated
379e3937-d6a4-453e-beec-e33b60a2cfd5	829af93c-fd1a-4792-be16-a5b7b7221b09.htseq.counts.gz	503b4ae287b83af8f7ac351b43f85ac3	251625	validated
37ac2b29-719f-408e-9cf0-7f3b99bac619	00587432-3004-4d4b-9dc2-8c90c81f7640.htseq.counts.gz	b7bb6fe08c757fc3e0e8005706043c81	248063	validated
37af93b0-70b7-48e4-8a57-20a820ec37cf	83ae9156-437f-4ca1-b66b-43f8559ff592.htseq.counts.gz	b35c62bd27b243576fc9e0233554db98	253319	validated
37c8c51f-49ca-4a30-8260-a44bc89c1569	e733093b-8a60-46d7-9ddd-ec8a82206126.htseq.counts.gz	899bbc50144486e87aa7d5c561a70fd5	253756	validated
37cf1cb8-3fe8-44c9-88f2-bfbd89ff4bb0	9ae1330c-a197-416a-9d5f-3ca16b36ec90.htseq.counts.gz	453259866a1cec82faada7667376c53e	249818	validated
38afecfc-b0ba-4c5b-89d6-a00ab973096c	94bedc10-62c2-4bd2-bad9-0ec08c9bf5e9.htseq.counts.gz	0e27f49313a781e5e547961e5b22874d	255915	validated
38d8f158-ead0-405a-9d32-aa4f011dee70	450cbf36-7dab-46a4-b6b5-d6b99d51083f.htseq.counts.gz	973417b7d987563663c359f6ed330029	253932	validated
38f33201-21c3-4811-9e72-5240db848fa9	1c421a13-81a2-49de-b0a1-a2c0dc563357.htseq.counts.gz	8079a246f22ab1cbc8a6867d97345cb3	248911	validated
3985f626-17e7-40e2-9429-72df429d2325	e9cbd268-573f-41fc-9f17-d25e1d1c9759.htseq.counts.gz	843fbab40e286b475f04a72533f16362	251029	validated
3989059c-dd04-4a55-8202-a23874a09b61	55ddda00-b691-4f94-b128-20a0b1b9a7e9.htseq.counts.gz	ebb80c56b9da2e544567123d6a647b98	253477	validated
3998fb81-63fc-42e8-9d54-a5e739ba5030	987f148b-b2ba-4d97-a09a-20487b27051c.htseq.counts.gz	cda5d47f5c214fb5a3da98a353bdf2a9	243966	validated
3999296c-e924-4fcf-934d-afa6f2306cba	0a3fb653-84e8-426a-999a-8dc8127dfd6d.htseq.counts.gz	0f773f61ef57010658155d35d6dea1db	250476	validated
39cb2464-06f3-430c-ac82-db02eb3298e2	f6466e05-5aea-4d32-a97a-c65589f327e2.htseq.counts.gz	e739b710c553bef8066060cadf27c21e	257313	validated
3a36d513-6e54-4f58-acb4-e7bda5135b99	b71a52ae-68fb-47c3-89da-24a42e947a8c.htseq.counts.gz	edc5daff0e02576c94b162feeb279564	254632	validated
3a74e5d3-48e7-4df9-85e1-dd02d1c804c1	257b1c80-203b-4cf0-9841-5a1242299270.htseq.counts.gz	a0f8593eefca6be2a03562e4acd90ac6	257762	validated
3b1a1223-f620-4d7a-a073-cc35da5b776a	d487c477-1052-4b32-8df9-edf0e6872bd4.htseq.counts.gz	67136eec2f728e4cf1896612c1b49842	258072	validated
3b4e5099-5b88-4705-84a3-3dfc73d6a920	383e04eb-e6c6-4138-b336-1847e128807b.htseq.counts.gz	85eb714617ad974d055ee09fa873df17	253707	validated
3b6a9f65-b8be-4d84-8302-7defe7283ba7	bcf137e8-156d-4609-8b1b-9a9b379aa2ce.htseq.counts.gz	8e09ac3012f4433ed06dfb0ec71d46a3	252637	validated
3b7f6c6c-92dc-4741-8be7-efd8b0e21e4c	3f500570-271f-4da1-90d5-d60f353521e1.htseq.counts.gz	b61ea594eb3237a1dba76c595272ea43	252767	validated
3b8b515e-db2e-49ad-a08c-9c873e7b68bb	6cec6969-b8e2-4d99-a833-7c6b1ca08179.htseq.counts.gz	d28a3400181dec192a00275be5ac84ae	250440	validated
3bb05030-38af-4cfc-b9a5-583de47e3f4a	e58d8f68-0808-4a7b-b6b5-65d90c82875d.htseq.counts.gz	25174d4ec27b15b41e01ebb3c388f9bd	253038	validated
3c2193f9-c9ba-485d-bb20-4a54f2d33487	cf1a1478-68c1-431b-86cb-c4ddb105accf.htseq.counts.gz	f80d06f5e67cdf8d9e4e056e4d90ef9d	256940	validated
3c4efae8-0a57-43b2-b6fd-c62f1f33da28	8e21887e-f3ca-4c2c-819a-538952264c23.htseq.counts.gz	f3ca92a30932abd3b6c93d8c1d9ff0b1	255081	validated
3c80f2b9-f25f-4f0d-b7b2-62e0196453fc	d2ba49d2-5207-495c-97b3-d70ebef30c7d.htseq.counts.gz	272921db6378ec743f2e6e690445fd4a	248282	validated
3cab7c8c-eb2c-4fa3-8585-647411499927	0d6f8d7e-2709-41be-a986-163c3763724d.htseq.counts.gz	1096d77125e7dc20df95a09214aa49ac	258483	validated
3cf0a287-af2f-4e61-87ed-a98bef5032a9	db630aab-54b5-4729-852a-aec20152be99.htseq.counts.gz	ce6a428b27b1b5f63da1b2af5e11b751	253830	validated
3cfd5049-4e8d-4b9b-93d0-84340a80dc4c	37c712b1-00b7-4db2-8728-88816e06bbdd.htseq.counts.gz	b330126f791f27dfa509be0e412aa696	260486	validated
3d7469b1-89ce-492c-990b-779a14a0f878	4a9bb3fd-4e75-4585-82f7-7254889b9838.htseq.counts.gz	e4c643344c3983fddda03ba5a146c8ed	255394	validated
3d79a31d-f4b7-4450-8a9a-48d5d0acbd92	8e5a3c88-35f5-4620-86d7-53c014a2687b.htseq.counts.gz	60d8d28d72ec2d037556a688ef9048f8	256649	validated
3e1e0a0e-e72b-4c7c-b96f-714f0b89424b	5fa88a87-e100-4fc5-bc26-995ad8191c8f.htseq.counts.gz	0440dddf82426fd355b1aa9d88773e65	253416	validated
3f974ee4-2469-4a2c-9299-f1873786a884	bf247059-bf60-4e1f-a865-6e715e2db9a2.htseq.counts.gz	0923cd0438e89b0179a4ed234aae23fa	256836	validated
3fe00aee-e683-4fd3-ab13-83a8a9d1cf0f	61d9afeb-0da7-4f13-973a-2c98e03038e4.htseq.counts.gz	0c7465c2a938623220f03ee99b77f4b6	252690	validated
3ff20106-2954-4e42-9d50-480b78abf5ce	70089c01-2fbe-4501-bccf-747b40872d6a.htseq.counts.gz	8c47a4e39a07990c73daa8c93ab52205	252237	validated
4004a263-47ce-47e7-bbe7-451e7dc2d8e5	f4bb4f4b-2e42-4098-9edf-042f1fffea0f.htseq.counts.gz	00c680148bc33ad4dc4a23012250ff50	254932	validated
404fe012-11ca-415c-8e6a-178adcbc0358	220c7593-ae84-4db4-9ce5-c6372fd696e3.htseq.counts.gz	8866477783e04f3bfe004376a6f764ad	257711	validated
4055e254-f848-4439-a6fe-95160cbd3fa7	ff850c31-bb15-47a2-bd3d-2590ca013e68.htseq.counts.gz	06b1697cd8e1c74db4bcb8334cf5470e	251356	validated
40b6f6f4-05f8-489d-bec7-2e567bd5776f	4c05f1ea-cd90-4a8c-b445-fb60850144d1.htseq.counts.gz	80a8787929a1c409c0f121499384f311	253811	validated
40bb5f8c-33ba-4ad2-871f-b5b1fb6f08f9	5d4c3e4c-0f1b-4e23-af3a-7644cab6c70f.htseq.counts.gz	ee285c5c9cf7faa14d1d57ede5c2c6ea	257157	validated
410623f6-4862-4925-9b7b-58a6ab02cb1a	609420eb-0650-4187-8b48-cb1ea5fa0d8d.htseq.counts.gz	c539ee07cf74a628495c95a33e2e2d2f	256355	validated
4111592c-f4a8-4fcf-b272-188c1103354e	f3631c65-b194-4894-85cb-146980e4cb2c.htseq.counts.gz	48ae60097cf3106cefe063cbb53eced7	255629	validated
41131a6e-7e2d-4f57-8da7-434763f18543	23721967-f211-4775-b90c-282126ef6286.htseq.counts.gz	0dea0ba322b46717af46f881d57192f5	255699	validated
412833cd-21e4-431f-8b9a-85585c81f551	cbb39a6a-61e7-4295-b712-daf6af43dc82.htseq.counts.gz	7328422f804d74525afcebb96fa9d193	254478	validated
41f822df-6e91-477c-ab91-eac0c0a36059	a49d3393-5854-4181-95d5-47d587f7009b.htseq.counts.gz	f8dbfb69fd380dc278c28f94c1be3ff9	250342	validated
4247bbbf-5580-4a74-87c0-01a03524ee86	9fe16c01-88f8-410c-b412-fe0067b10aaa.htseq.counts.gz	418bab0dcf22bfca306a30337ffaa33c	254703	validated
426bae83-15fe-4b2b-9e29-5d36c09a4361	98f9dbc0-5a0b-4a9a-b11e-e95ff9ff4497.htseq.counts.gz	a84c4dbf521bd765ffc49bdb1935e890	260272	validated
42743443-ad3a-43ed-9edc-8a1ef97b12b5	8a244dd2-0dc1-429c-81a1-5873ce536b47.htseq.counts.gz	ab021d74efd64952d743b2ba62b59508	251798	validated
42afa501-db93-4611-ae86-14d6dd9e457c	4b19c0e2-2a61-4f0a-9257-4a528e6b320e.htseq.counts.gz	8704afb1c1048c846d59289d65012765	251758	validated
42f2a6fa-cc9e-47fd-a94a-767f4fbe89cc	c3351663-44fc-40a7-b557-850a084648d9.htseq.counts.gz	f7882ab9a8c476dd1c8b19941779f8d2	259548	validated
42f2e7ce-a06f-4225-8591-9f4b3a79a248	e1877a07-b5ec-4ada-89cb-525e5abf966a.htseq.counts.gz	bd2800e151814dad01f49cbc7c90d128	256911	validated
42fd10c4-f731-4046-b963-2f06bb26827f	130c9498-fa87-4c5b-82b7-60fa417c56d2.htseq.counts.gz	072f96d58a5feba66fab16cf7a7733d3	257259	validated
431eb9ba-d01a-423c-bc19-5aa4536a2bc6	eaf65f67-8d04-49ec-8bf6-883237d6e67e.htseq.counts.gz	02a3e0c0575ccbcb81f816a590b57dcc	253040	validated
432eadaf-3a6b-4e73-930d-4b486b481018	249889ba-18de-40e0-8b54-683f7230e42a.htseq.counts.gz	691491cdbb1a09ae3221f425d3230220	256134	validated
4343f0ae-6218-433c-bee6-c363d9291d21	07a95816-646a-4eac-9f44-5ff0d5a3532c.htseq.counts.gz	5c53342e90b7b39e037c911c809750f5	254486	validated
4359de5b-be34-4bec-8d31-171ff1397533	ef9be0f1-2a17-49b9-b90e-2bb2e4f43c84.htseq.counts.gz	dbf93df4807f200f6ae8582fc2e78e36	254528	validated
438fdcf2-301b-4bc2-a4a3-166adf29e4cc	69e11cde-c26b-40d2-a3f5-b668ef590688.htseq.counts.gz	24296578b765b11113b39cf7bbab4bfe	256251	validated
43e66062-d628-444e-bea8-f13b08fd0c29	b938ae4d-f9cc-42d2-bcf4-5dc14e8fb372.htseq.counts.gz	60a20ee2602fea19443c5477ed56f17f	250360	validated
440991e7-da96-4dd6-8183-dc13f0bfdde7	f12fbfdf-efd4-462a-a34c-8c01947bfb78.htseq.counts.gz	34e039e45ff7734f37c3be8913d27952	257164	validated
44584c59-a67d-413a-900f-cf049345d000	85c33017-be81-4bcb-b452-d297c2016992.htseq.counts.gz	f7663ad0fd6ef8575e38a77512f09ae2	252763	validated
4497a915-6081-4f98-aa4b-370da697b0fd	72be5cae-79cb-40da-b6ba-00d2192d6ec8.htseq.counts.gz	9f54a803e51c86900bf569a54d274639	256170	validated
450599b9-e524-4c84-9361-17e6d3b952cd	e91a54c8-5b35-47e6-a65d-0e3b07b31d40.htseq.counts.gz	85956100e3fafdc320df0c48285f62fd	251697	validated
4542f880-cb33-421e-b9ab-5076b2088394	aa96ddcb-cfd6-4696-9669-d10ca5bcac82.htseq.counts.gz	6283ea19171ad395a1e0d772e785dfd7	254737	validated
45538d6b-97c4-4d98-9c5e-f2c331e9a6ef	bbf9a30d-3067-491b-9aea-0cb9bed91969.htseq.counts.gz	14dc2a3f2e2b36aa6987998f65cf3d91	257987	validated
45c126d9-a2a0-4614-955c-27b1a8bbd032	8e884e57-d4c4-4b44-a7a3-76bc9694388f.htseq.counts.gz	084617a81004e8ec48767ca2ef128741	256392	validated
46aebda6-212a-4e77-ae4e-7c6ff1439b93	dcaf948d-c02a-4b7b-913b-e91c74b7641c.htseq.counts.gz	161fda23579dd90529d3c7992ba0f129	242957	validated
470ca125-ab63-4bf9-bf05-e47236128591	78847e00-15b8-45a5-8b5a-db379f48a1c1.htseq.counts.gz	496f637f6270fe0d574cbff8be43279b	261825	validated
472330c6-aa00-493d-ad64-ab82fb42a92f	8a90ba95-4d75-415c-867c-dad5f14eadad.htseq.counts.gz	dea1f42289f5e4f5075955cb12b22a2a	252958	validated
47362fc1-2d51-4d9e-8492-fb5da17c074b	18fbee33-4731-41f4-bdc9-6cf90952d370.htseq.counts.gz	17ceb68388168a39ee32811dcc23d4cc	254188	validated
47427c0d-3dd8-48ef-9f43-d7fd6b96bdb4	b44cdb13-1812-4bf6-825e-edae5bc5376a.htseq.counts.gz	5a77165be3f1ffc62dbb1d4f3aa6128c	255200	validated
4744bd33-92dc-4966-898e-c65800a14eaa	58d232f8-75a8-4981-9ccd-0530a31b4610.htseq.counts.gz	624d5ee29b8e7df7673d28caef0b60e8	252743	validated
47bd5d86-a4a5-40d6-bd8e-43f043694b5c	3c8923de-0d68-4137-a5d9-657a77cac893.htseq.counts.gz	8900bd5b14816364c64cc79d550edca4	257387	validated
47ce59d2-53e6-41f3-962f-19c11188c6c2	fa9d8ef2-0fd0-4fd8-8266-e4760b77d103.htseq.counts.gz	629ca74c508c661cc9b7c22bce23cb38	256060	validated
47eb73fc-3811-44d2-a6bc-f8492344fd77	d806b4fb-807b-4d66-b17f-c2e381675e4f.htseq.counts.gz	9ef0855395c515dac1249c169313c06c	248540	validated
480830ca-acab-4844-b7d6-00056a4dc3a2	99059480-b9f1-4b89-840c-439e42d8f42c.htseq.counts.gz	feff3b570cce8fbb43f0fdb923332995	254122	validated
488753b0-2443-49cb-8870-17b0c54275a7	5891f699-0097-48dd-b35a-0f8999af21c8.htseq.counts.gz	f75d884a92a12bf1b5d421fbe9aa84ee	253997	validated
48be0b86-508d-4733-a2b4-71398717c8f8	d2fc363b-c14b-441f-9ec6-2a40820d85ab.htseq.counts.gz	d910aade4871d561ca9320af6e7949eb	255102	validated
48bfe062-0bf8-482d-956e-d556d98aa414	d6608d24-28bc-4d51-b6d8-8fec450a858f.htseq.counts.gz	80662f977eea6d183ed2222bd9e34460	257374	validated
48d76b1d-46b5-4194-9dcf-4948f28b35cd	74df62d7-45f0-47c3-b0fd-8b47ed7324b8.htseq.counts.gz	7843308166c8222a3757ac0fd7bc75ac	256391	validated
48e0ff61-dea6-4ae6-bfa7-27413f4bbb88	519e5c0f-8649-4676-8618-79cdc1770de0.htseq.counts.gz	9683a844110e7394b34aefe86f57b55f	256183	validated
491671ea-a211-4594-bdbe-33fb85aa6b03	895c3465-8933-414f-a27c-83389d6f82ec.htseq.counts.gz	4e0ead9cf62e1e11612020dcdfe61594	254286	validated
494ce558-6b92-44f8-856c-1a5dc6091ad3	141d81ab-3493-4e25-b9ee-17a905f68b23.htseq.counts.gz	2f1a850d2fd4c2df450b459775e19c9c	254628	validated
497f632c-2819-4861-9c93-b6752e7510c6	c909a75f-23e8-4c96-82f2-72e46fdb8155.htseq.counts.gz	33249413e669af17ce9a7b73e7681b97	255603	validated
49d81f0d-632b-4cb0-a624-c4e63fe5d6a5	5deaf7ee-54a9-40b0-966d-b8478aa11207.htseq.counts.gz	59c2261ba6ab583b32c3735aa4254b63	258480	validated
4a0880ba-e1ff-4ccc-a95d-310c5e25a208	1f226697-d1b4-4b04-bed9-3bea79fcd755.htseq.counts.gz	2f5a3d1aeb204188fc67d2e84276ddfa	254578	validated
4a4d5cac-2926-4702-8df9-ad94bdfd897a	f4d80dc6-a28c-4d31-99e8-f58e78678654.htseq.counts.gz	ba1c0a37c12297127e9b921b321b6bb3	251812	validated
4a6279a2-6328-49e8-8afe-06641cf1ed00	0320d3aa-0b8c-4bda-854a-eed5a2d48eda.htseq.counts.gz	e39902c512abcf40cab976fd3a347429	253085	validated
4a8a9478-1470-4ecf-a634-bb61a8a35102	6c6c01b5-ee5b-4ef0-a44f-2b982033fe4c.htseq.counts.gz	dae0962aa7ffd06b7dec3b57cbb6b540	251879	validated
4a964ff3-50b5-445f-ace7-9dcbc329e326	fa43e80b-8b46-43d6-aaed-389cc4d535f6.htseq.counts.gz	c775758baf49d3024e6c807185a89fae	250215	validated
4ac6befe-b431-46b0-bd66-afb0285a756d	4d5b0ba8-64d8-404b-9a83-fc4111686afe.htseq.counts.gz	b9ef76800058076267b35accf2b9c063	247374	validated
4acf525e-207d-4850-a0bb-ba231c7eb69e	13ead835-a0c3-409c-a651-2256e57ebbb2.htseq.counts.gz	4d2c8db8ecf93330cc04ce9036a5811a	252987	validated
4ae13db0-9874-41d6-99fe-107c76811ed2	07858399-2ec0-4d01-b197-b362873e56a8.htseq.counts.gz	a54b0be4392a866ea1f12b461ac6bd61	251657	validated
4b0190df-272b-4278-82d4-d6fbabe2396e	14def78d-b065-4d11-9c28-9970f9e065df.htseq.counts.gz	8bbeca1af79a43fe041324fc414d485a	250156	validated
4b62d8d9-45a3-4968-bf39-31dda3724917	1943018e-c964-4fd1-b23a-92c1202257b0.htseq.counts.gz	ae27de486aaa7cb8d25bc807f5d52892	255670	validated
4b963ed9-d23c-44ee-be29-247a10441851	2b61282b-2240-4f72-b8ec-a6242c3fdac2.htseq.counts.gz	9489bc2d78ba04d6e9a0e127a60a4a0a	252721	validated
4bf593e2-123f-4000-8f51-a55a71c95f6e	28973531-fd03-4f86-8cf5-4c6941560c37.htseq.counts.gz	e1502eda164ff277cfeb36ed4959a5c5	256054	validated
4c164548-16d9-4241-b82f-fa712815129e	5943b9f4-fd43-46dc-8ebe-a0145e4ee7c3.htseq.counts.gz	9f9260c89da2e75c560c8d1899ecc2e3	255607	validated
4c7511e3-7b64-4c7d-a176-09c5c0ecd183	99c7b545-c90e-407f-9086-0ef8e108f973.htseq.counts.gz	596169ed239de2ffca41d5d91d5acaea	246645	validated
4c770ac2-bc33-47b5-b5a3-cf831b9c203c	46c0216c-ff17-4ebf-ad8f-b054542fc2a9.htseq.counts.gz	d4a173abd262290399075ed713871831	248438	validated
4c7d31ef-2d30-407c-84ab-5881aad9df96	d7cd82fa-6b87-4d9b-af1d-b029dfc1d4bc.htseq.counts.gz	5814e043981e85c52713501b5d40addf	252858	validated
4c94c8ed-df36-41f2-8ff4-64e45b4a62e7	2a6ae2e8-733f-4349-8eec-d25e2b4abf86.htseq.counts.gz	96f24b2871b282d53c8a2a9d656031d6	255603	validated
4ccec632-4f16-4f35-99d8-c601907c1fd6	318901b4-4f1c-4017-8113-5115747c6a67.htseq.counts.gz	404fce11b2badb35777ea3e1f3e41e3f	248273	validated
4dbe4de1-d9a7-4743-967a-435692161d54	7411d69d-b4ea-4099-9709-451756f03af1.htseq.counts.gz	d96c8158046fc97d8884b0e14796ddca	251859	validated
4dd6ae07-ab91-44d1-a728-403e443838b7	746a7243-3733-48e0-92a3-5d45962786b8.htseq.counts.gz	9b8d845bbd542b5305a0b8befe532a3e	250600	validated
4de526b5-9244-44e5-9430-a1c6fe5ae183	bab0168d-a91c-4977-a3bc-6958a0e49473.htseq.counts.gz	8d3206bc3945e8f6e1f551dc3f60951f	256338	validated
4e36a164-3fe9-4dbd-891d-a306983d091b	46b3483c-ee02-414e-af72-57313469a30c.htseq.counts.gz	92cea96c93dbda1bf0886f3fc6719e24	256536	validated
4e3d3b6a-e77d-4dc3-9d0b-d20d4199f15f	8a987f43-454e-4b94-a2ec-6079c58eb99b.htseq.counts.gz	c9e6bee0faf4753db2a1d674010f66b4	252286	validated
4e89fa97-98a7-465f-8664-a9583315795b	77c7bf1b-e986-4e9c-832d-a64e063c54ff.htseq.counts.gz	37b3d28533b263b6a1fceec611fd2331	252588	validated
4ede034d-9058-4750-9f83-6af2d3b62858	6b59b355-7581-426d-98c1-36e132a77c4e.htseq.counts.gz	8bc256a5842987ec885f7f94da8419e5	250992	validated
4ee13efd-d94c-4a2f-a8db-3f94ed939902	4e7c8fb8-81c8-477a-b012-b6e4d89c88f2.htseq.counts.gz	6546783b8b5be79fdb4ca225fe267b70	257674	validated
4f1c82e6-d92c-463f-b00e-f0353d2fc493	8fd4ceba-6ad2-4726-bf8b-f0316640305c.htseq.counts.gz	97be57e0509033659752afc2f5eb2343	259540	validated
4fb3dd46-fb24-4701-9095-2b995ff05ea0	12b1e149-ee9a-4cff-9706-d1da57e659c7.htseq.counts.gz	f3e7bcac3ea525068dabffd1c9c7e65f	252854	validated
4fc5571b-6609-4693-a46e-040f87da64c8	95e7cabf-16bf-43b8-9478-84ef60df13dd.htseq.counts.gz	ad0ccdc909165766de1854c0848f786c	254297	validated
4fccdc2a-15ab-44be-9b18-bf270415fd12	86272569-4b9c-4d44-b8f1-daeb9348a6e0.htseq.counts.gz	4a24261050144168e44f06c12457963e	253942	validated
502bcaec-816d-4c35-890a-a8580621c2c3	97b56126-ffac-494c-ba64-ab43307b3e6d.htseq.counts.gz	ee5100d52000d97767e5179041720a8f	251303	validated
50374d36-ff8f-4f2a-9d3e-ca699e79c8dd	70151eb2-40c7-4ad1-b4ff-97e1878449fa.htseq.counts.gz	6114b69b5f90c4532f0f0a8892e4e684	257521	validated
508814d3-8a12-4922-a0d7-004d65387e06	9c407021-6996-4654-9103-c4ae5d65ca9d.htseq.counts.gz	ca0196153437b098d52faf3b064dcb88	255838	validated
5090a216-cffd-4842-a467-f10e209c33cb	e3067466-096f-4bea-993f-b0469a7e11e3.htseq.counts.gz	e9eedf2314cb29617f4bad69c05a2dfd	253610	validated
50a29f86-924d-4a6b-97f8-d61624c20305	67d71120-1690-412a-82f3-9bc921ad6b07.htseq.counts.gz	37cd9bd700c831c69e2c08c61d496284	255645	validated
50a55f2d-2edc-47eb-b6de-16d467b11d04	0cb461ea-1a40-4f29-97d8-9337a74bc6c7.htseq.counts.gz	5abcc4a52d6ae3d4f4babcc066fc32a2	254882	validated
50b68ef7-9a94-4f28-adc3-48a9fc213f67	354bc895-1cf4-41d2-bf30-c52c21369fe2.htseq.counts.gz	95e9bf7ade5a58ad0ce3d314839dc225	259031	validated
50e43331-be8d-405b-8e45-a25dd8c1c0ca	ef6406a9-591e-421f-8ed4-0fee40f53ef5.htseq.counts.gz	28cec4610f5e0b63b06063f6328241a0	249326	validated
51484f3d-972d-4c2a-b7f0-13c406bdcfb4	17be1b8a-4b2d-499a-9847-37656dea85a8.htseq.counts.gz	3d36fa83507c58af993c754253bdbac6	256999	validated
5163c172-bd02-4288-8bc3-a49bde92c7f7	4b8c5e71-cc16-4181-a790-f4ea8d6d5ba7.htseq.counts.gz	069c709de2755b0af704b4525a8d19f6	257586	validated
51a4996b-a291-40ae-a505-f15fdd23f35a	ee6beadb-79ab-4f2f-87cc-bba566e6bc24.htseq.counts.gz	510bad216b74b7c42222d4373cd1da4b	246714	validated
51b4f318-7ec8-42c1-96ab-67b582d5c1e2	17466fb1-5b0f-4872-a7fb-448a1057a32e.htseq.counts.gz	7070c9248b2501fecfe086a4622054db	257307	validated
51bda076-9ed0-4b37-8c45-c558ac585fe4	ad2fae5f-ac5e-466a-9aef-8bd77ba15961.htseq.counts.gz	2cb06cb745195cf38a040765379d6c47	257650	validated
51d29b5f-7290-4167-820b-a389fd16794b	7e7b4326-0563-466d-90e7-47edae5f6961.htseq.counts.gz	8861e98ccb8bf64dbbda04d98c548576	254127	validated
520ca7b7-a443-4414-9552-769655f29646	9b4a8702-e00c-4a28-9e56-5a32bf3313af.htseq.counts.gz	b951e2a3be18720dceafa5b22e23e44d	255182	validated
5270f081-d5d7-4283-a14e-19ffbf35ec57	528dfb33-8225-469d-bd57-d1c5ec8991bb.htseq.counts.gz	6914a8262cbbffb765058e7ffb7ccc5b	257628	validated
52d90c10-4274-4d0d-b39a-3a735e02534a	100b82ea-7970-43e2-acc5-edd72dffeb5a.htseq.counts.gz	7030b3bdf36d14f093ea435c1edd56fb	255149	validated
52edd93d-2490-4a73-aa47-dd4a3175bd87	be5ceb98-a493-4cad-8bab-281342dea3d0.htseq.counts.gz	20ff9278f91ffeb2577ea07024305f98	256063	validated
534e58e9-c245-42e6-938c-447bf7d1c3af	9023df26-92cb-4dd9-8f2c-629dfaddd88b.htseq.counts.gz	1cd05e63c56a632c359d2ad3f9d05304	251646	validated
5395a29c-2349-44c1-bd68-b3989d4799b2	3c631c4d-ec26-4f29-abcb-bed2221f3da5.htseq.counts.gz	fdf7bde07cce393de2da8a12f0d8ea3b	255883	validated
53b9cdc2-e1d0-4de1-813e-756519f30370	3bb2c361-dc3f-431f-87d1-e2fd1ff4939a.htseq.counts.gz	8686da0252044bc2a02520b0651f7d36	252944	validated
53c31a8a-e207-41d8-9845-3e0d0a645ee8	f2fe0734-ec9d-4c91-9651-4d19d16be53c.htseq.counts.gz	84171df31bdfe6286b408f5478e8a884	254499	validated
545c9b08-2748-4f49-ab64-80212e58a58b	2e941d7e-cb3d-429b-aeff-328325ec6120.htseq.counts.gz	5b3e003f5faef606dee40f1e316779b0	255250	validated
54994df7-bf5a-4494-ad0e-ca47f6924e12	b5086d62-fa3b-41ad-b0dc-e7c45b726bf7.htseq.counts.gz	98e26f4a7947934589f571c57cd18eca	253426	validated
54dbdf55-a610-4967-808a-7c4e36178595	ae53b898-c61d-4137-824a-104a4202299c.htseq.counts.gz	4d83e3d77f3237a1d6446594ff1ef7ca	250718	validated
54e78a88-31ff-44bb-a6b2-cf2cd06bc21e	f98e4d45-12ea-4ebf-86b0-858de800a057.htseq.counts.gz	6a9f54d9125bae5f4a43e60d21b4db14	258157	validated
550a167a-c618-4fde-8995-1b1b9b5abf2b	1cf5a03a-2e3c-427d-87d3-3215724dc6fa.htseq.counts.gz	1e16c0400f966666e795645bfbd94e41	257645	validated
551d3a58-88f4-4ccd-8b7a-0d86c4c69ce4	b3b6981a-b5db-481c-bc27-76a114856b03.htseq.counts.gz	133386a9b5781b17fa8a9d4be036272d	250918	validated
553f7e37-7364-4919-a6dd-4b91656979fd	fe86fbf3-07cb-4d29-bc2b-58c5fbcd275c.htseq.counts.gz	fe33cc21a1caba35eecb7dc5feedc624	254795	validated
55715e0b-2e5a-42ca-a4b0-54c572b196e8	be6d9906-45f4-4e32-83d0-327fa8c21666.htseq.counts.gz	1ba0c1bf09546a8f0c684dd015fe15f4	259785	validated
55c82dda-6aa0-437b-ab09-fa6c7881855c	bdd8c340-250b-474a-8802-7653b7884ced.htseq.counts.gz	2aebfd6c301316729b6aef21ad99e00c	257990	validated
55fe5c33-e502-4782-9875-729be17b4f9f	c56cda8a-0755-4715-9c46-5bc6280a5bf0.htseq.counts.gz	ebc126bd1c50c744310ccac9c8e61616	258535	validated
56748cdd-60a4-4601-a3b2-325e26dfafe6	7d31ccae-fd6c-41b6-bdfb-2a42fd68b4c9.htseq.counts.gz	b935bac18b013e06755bf4e4b7ce47fe	245160	validated
567f1e72-58fa-4b19-bb3f-584b70a89d82	ceefc80a-4852-44aa-a234-26d0e5062c5f.htseq.counts.gz	ed180babca207afb47a26b4d924a006c	256509	validated
56a1a889-ef62-435e-8627-fe6c52c7193d	1fb17947-620e-4655-8b19-7adef7238ab5.htseq.counts.gz	4a975afe12f7be2263d7d2929d2a0c6d	258828	validated
56babe63-bf30-4737-bc73-1000976821e8	69700f16-c897-4ce1-a462-d5fc5edcf73d.htseq.counts.gz	007a554894206d93eac0db3a3767ab27	255061	validated
56ccc143-4ff6-41d0-82cb-9a5dd9100502	2eecdef2-2e2a-450f-ad52-f053f97275a3.htseq.counts.gz	a4f3eaa138ea68ee03ade7bdb5958d75	257189	validated
56dcde50-ceae-4867-8095-7f09ab3bd5bf	eb5bc3d0-9f66-413f-b6bb-72a5a6b7fde9.htseq.counts.gz	c93d22468e81cbb4f49d63e8a66a511c	257296	validated
573b6ee3-5d0b-4e71-a167-3531e38340d9	7f92fd47-9938-4069-bc1d-ce6d7d6c1dc4.htseq.counts.gz	216a1272b9462cad12fe66165884cfb9	254455	validated
576059d0-1111-4f50-919a-a911bbb21d7d	23507f34-1c8e-4d83-a1c3-634b49460eb9.htseq.counts.gz	e52db9333a717baa2b98dd8f1ec422ce	254241	validated
579e365b-df2f-4e5a-93f7-9c3fb4bd6bbb	220d10e6-c62c-4ac3-bd77-62ccc3676962.htseq.counts.gz	c3eb41e47bd51f2780ec2d9957cb3196	259395	validated
5897e688-5f19-4cea-8402-0ece2d95c8fe	c91683f2-3388-434b-8207-c9b68ffc977d.htseq.counts.gz	596408aa71c05cfa285838d32b70685b	254858	validated
58a93e4c-bc2c-4acc-9f9d-c1b268f8502c	d229a59b-4f6c-4714-8dd5-1c714a764b22.htseq.counts.gz	d13edaa5ded80ec9773b04141f17863c	257802	validated
58b35c00-4ffa-4ada-9174-afdb7d328117	61af99a7-ead9-4107-9979-5a8ca85c2020.htseq.counts.gz	a0dcb4a9c9624cfed2145915121375f5	255212	validated
58d983ee-8d34-4276-95d2-a660a87f1c2e	7bda3c7f-9e51-4e8a-9398-e9dc1dee8c62.htseq.counts.gz	80987235b47cef60b080770734a0c280	252081	validated
58eed31c-c940-4234-8dad-c9aa74e4a16e	a763a168-2e72-45e5-a96f-387a4825e84e.htseq.counts.gz	509520bbce9e52dd17ad3f405209b922	254120	validated
59039d34-ce63-4876-821f-aa33c54e1eb5	ab322811-e8fb-41c5-8437-d774fea552e1.htseq.counts.gz	f2db82ac8ae6c95dd706459a5e045e94	256711	validated
59602a3b-cdde-4b21-b220-1bd3ac8f33f0	edea4e5b-ad4d-4a0b-9656-3d82d4a24698.htseq.counts.gz	6c747720b3cd0c4ca618435f47aac552	259917	validated
597cd647-b4c9-4de5-ba39-1ed7336d9bd9	e4e0ed55-a9f4-4978-9aa5-7a6f892ebb53.htseq.counts.gz	01358ebacda9e26dc9784c4271d7dc05	248079	validated
59832d1b-2ed1-4692-9093-2e0486ed606a	44caf0b5-d05f-49fd-b8ec-c32d0003c5f4.htseq.counts.gz	68fb933903112c4e6620dd3405d9a055	253682	validated
59c647c4-8172-4365-a15e-e95ab2100ae6	e023c283-afcf-4334-b741-3dce8e98b0f6.htseq.counts.gz	20baf91b9f2c0ec17527e8708d0ac8e2	254434	validated
59ec2dc1-ac09-4cd7-8d73-46886dacd338	cd052da2-9e32-4881-87c0-5e66cdc6f5f7.htseq.counts.gz	a7d6769c6755515ac1988bacb5bcefae	253317	validated
5a049a36-7b52-4ab6-a821-586d7058c570	eaa01a14-f563-4076-8696-9064c9397e6a.htseq.counts.gz	9c7b7efe51955b83ea0eec209d0b92af	254037	validated
5a066751-405e-49fd-a476-a4fc65e1c93c	aae31d67-6d6a-4150-be3f-67d98b16abbc.htseq.counts.gz	b4f9f99196f0a1a1f888cbf12d587490	251592	validated
5a2ae0bd-d23c-4104-a33b-7024cf61b597	2aed8d9f-0c7c-4afc-b3dd-8b15749bd857.htseq.counts.gz	dcc3b637a1bdac7e805dc254e68d465b	255353	validated
5a37624c-ffba-479d-a52c-495afeba642f	9350b57b-9f7b-43c6-a42b-9ddae857af0a.htseq.counts.gz	5af76b3e9d84a03508f581592d1dd0c3	252536	validated
5a37bb9e-c242-465f-8331-b2d30fc10a22	8c573441-151e-40bc-bb2a-18d6ec2b4ee5.htseq.counts.gz	1755775bbf37a6aa3dfa791cbd792f84	251192	validated
5a440e74-1b65-4e07-8ab3-2ecc194e6d63	1be91780-e668-4261-bd65-ee03f2a5a1e7.htseq.counts.gz	d72381debf8571f3e4c67cab01ae8f11	255385	validated
5a846035-824d-4fe1-a5dc-80554ae642b3	0404b823-fd3c-47dd-9861-0f9f01a02d2e.htseq.counts.gz	417eb8445e17254d0585a3e8df33fa98	259731	validated
5ad374d9-b544-4ea7-81b7-289b5e0c9a43	e9dd15eb-0841-4c8a-a6f1-3285cb1703dc.htseq.counts.gz	4cdfec1b55000625addd74004a7126d7	247246	validated
5bb779ce-ad42-4e24-956c-7dc46bb03b74	87e68da8-743f-40f7-8894-fb66e474bb61.htseq.counts.gz	3ba30dadff025586db5e6b03430e2fa8	253633	validated
5c38a2c0-e614-401d-b434-b9c627d4185c	9410727e-c872-4d2b-bba9-1f63c73b6908.htseq.counts.gz	b075814050597bbec2c7e47f7ddfa1f7	255882	validated
5c480d48-8117-48f1-b6d4-c8b420769a43	a154c740-f4b4-4b62-a4a8-2273f8f834b1.htseq.counts.gz	d4385c431e0d847810f0cf682aed7445	259109	validated
5ca0984a-bec7-423d-b799-d468f04d7120	a3bba70b-6661-4bec-bcf0-053da7aa61f9.htseq.counts.gz	20934d253872ca38e1d6c8b70bdd2473	251398	validated
5cf89bfd-c6e2-40ad-aa20-6c98185ddeab	9cc0c202-2c59-4b3b-98d4-b79f61906879.htseq.counts.gz	8b29c8687deefb3c1c023a77751fecf2	257113	validated
5d247eec-811c-43d0-90e3-ea150752046c	892b14a6-b2b6-4860-a7fc-f65beac8530e.htseq.counts.gz	b8c2a034d17a9b756f78b3d418d779ae	254279	validated
5d552f3c-cf37-4be2-97b4-2adce5ab8afd	339d6e55-7065-45d5-ba2c-afc689cb7386.htseq.counts.gz	8e003b06fa18b52d8c9c4618a54f32ff	256547	validated
5d626ae7-a415-4c90-9b20-d8f38a1a8454	953d264d-847c-4c4d-b29b-727bf1d6f520.htseq.counts.gz	be1d0b2d9bca40d4462ccabcd2826b6f	258257	validated
5dd56b1e-be8e-46a2-9bd2-c7da4bb7e30d	4810fb0a-881e-40be-9705-9c41b143e83b.htseq.counts.gz	3e8b98ef4a0aa9b205c8ca5c7cf1b946	255934	validated
5de22db2-4b3c-4df4-a63c-784b72b6205a	4533324a-901d-4c51-b653-706e25e59019.htseq.counts.gz	18299a27f8615ffbdc670f4c1eb05d0a	256385	validated
5de4470b-d203-4077-9034-40a7ad5ce295	ef51ae2e-91ac-4d5f-ba2a-0ae978ba33b9.htseq.counts.gz	00d2136a9d76680de61ce40a59dc30b9	259246	validated
5e28ea17-dd78-4927-88e7-0980e00bc28c	02e47d87-c6c8-4051-a2e6-f65ab814591b.htseq.counts.gz	c49d653d348f618ed7ed7b2689c445ff	257221	validated
5e56eaed-6a78-4f2e-84a7-79d3fdf53b07	7483525d-d141-4e9d-aced-92be415ec529.htseq.counts.gz	59a2f1e39a2384f8703e67bdf10c3d7c	255372	validated
5e6df4c7-c87d-4286-80d9-6ff03a412378	f87f2bab-c823-41dc-aac7-75d626ec8200.htseq.counts.gz	18bd977a2cb03c3a21a29f4d933971bb	254847	validated
5ea74db9-3738-4364-846d-49664cb29943	0632152a-63d4-422f-a105-de29b83e3523.htseq.counts.gz	36976b54347c54da3f70911af1d944cb	250989	validated
5ebea417-c5a4-45d4-9223-d62aba478345	95c75be7-d55d-4d74-9179-9be223230a5b.htseq.counts.gz	218ea2847ab48aa1f581edf55c7a0a7a	250696	validated
5fe3f7ed-5a24-43fe-8ea9-f5d4f39cceba	80972822-9505-4450-8648-220cfda9f695.htseq.counts.gz	1b5558a804a07d24cf613abd99e767b1	253175	validated
5ffa9f1e-0773-486e-ad5b-08f93e90c02c	6360d281-1d89-43a0-aaea-46a46533ae38.htseq.counts.gz	93129a74910d46ddca74d813511e018c	252704	validated
6060bf62-6935-405f-aa13-69153cde4a67	45c8b091-bc89-4b52-87d9-2d9f97280abe.htseq.counts.gz	ac17a3e208e1ec5870bc3e62664013f3	252225	validated
6068f1dc-65ed-455d-8076-8540860ac38f	62a17809-7816-47cf-959d-f00e5ea0c3b4.htseq.counts.gz	4698e580b8b569362a4a5e1a753d212e	256722	validated
607d6bc0-ef0e-46e4-8259-a34ac50b4d51	33acbfc3-2762-4f80-859f-e7f78961bef9.htseq.counts.gz	39779dec99a3e1aedec106baa8df4f69	247140	validated
609d30ce-d6e3-42fd-8d7d-1006ad397743	2f01ef65-282d-46a3-acb9-97a27fc30a97.htseq.counts.gz	5f37e40c59dbfe4e18ee67741e10ff8d	251864	validated
60a12c4d-c270-4651-9c59-781e30abe292	4d186011-bf83-49da-85b9-a42337fa1a23.htseq.counts.gz	45e54932f47fc0f9d6e50954119f317a	255219	validated
60aec852-6075-4464-a0f3-eee105cdb24f	148d950b-4202-4f3f-be15-84735cd08a48.htseq.counts.gz	55199ed8fa96002d97f24085b5986b4c	256338	validated
60bf80e9-4666-4832-93a9-b89b6937b495	86d12b04-9652-4ddf-8e7f-056501d112d5.htseq.counts.gz	5bfdaae4101416bafc058dbf4d579274	254250	validated
60d902ff-ed05-4c30-9506-5bd2e8ecae3a	5958e543-9a75-4144-9f93-9daa1cc14190.htseq.counts.gz	4b419a5e66ee81b8042300f4f9702f60	256334	validated
613b738f-b848-49a6-8933-b12cf537d781	ec241da3-82df-46a8-8a54-b1e977ac4834.htseq.counts.gz	eb600e1fcc2b8ac6fea8c9a00c5d6352	251557	validated
6169ac6a-04f3-4b53-af14-c5f896edef31	3f9f9a93-3270-462b-a014-567f98a963cf.htseq.counts.gz	eb62d816b29de7efa761fdb3d6ea9fa4	256573	validated
619084ad-480a-48d6-a5e9-50f6fd5d6176	c6e9cad6-fa27-439a-a5eb-eab1bc1c6a71.htseq.counts.gz	ad8d3822d60d8f873c520dfe2afd1e2f	255374	validated
61c78219-dcd8-4277-8ede-1cfb989e6afa	0c05d8f9-d045-4189-95b8-04d221600a83.htseq.counts.gz	7a2bec4785d418af3c1dec148a14ee0f	253632	validated
61d61b4f-4c68-4da0-b81c-abaf233a0a2c	c9be46f4-2800-4c95-9d0b-4d221dedde19.htseq.counts.gz	31ab06cfbcd40052ce92fbc67240876b	250449	validated
61da654b-3099-4fe2-988b-a7e017acd4d1	f1afa28b-fac9-4e2e-b447-36097ef45a0b.htseq.counts.gz	5944a85ea4ca0785889cc79d83d0eb40	259028	validated
62407fba-fb7c-46cb-ab66-f2a49470a0e9	c42cc842-bd51-456c-bb5f-f900c8223dae.htseq.counts.gz	5140fd408cab04bde6b72be365ae0022	261297	validated
62433b84-3721-4f6c-94a5-79edeb11a891	1287d36a-6a27-4e4e-a2f7-51727ac3cc0e.htseq.counts.gz	26e32ece38db546cc0dae73362d04b73	255986	validated
6253a9c3-4b64-4339-b40b-43e40a511299	9e62a3e2-20f0-4de4-aec0-317369ce4798.htseq.counts.gz	ae3650ea0c7f3d4e5f4df202d39716e3	253989	validated
6260e131-1380-4f8b-b82d-8fc86e5725c9	c633bd52-3f48-49b8-bb20-2aad7b910a47.htseq.counts.gz	7d26accf733748ad159d6672109706c5	256242	validated
62742aa9-20f7-453c-bb26-ff1fb6250d45	95ffbe8d-1a65-48ca-a3f4-ce05a5fd5201.htseq.counts.gz	92548077732c97472caeef3198419e4f	255324	validated
628287b4-2a1e-47b4-8fd1-be8b5e805a4c	7aa14420-27a6-4d42-82e0-f30878a8ab1c.htseq.counts.gz	245f0a6ddd35f4ece1105fe1a8ab8da1	253051	validated
628a42db-4c6c-44a6-a2f8-1144150b1e66	488f53a2-92f8-4164-adc8-28b738a312fb.htseq.counts.gz	85b119da245a0357e2c0be162abb55f4	257211	validated
62cf137d-47c9-49e0-9c1a-b2301f98f743	913970e0-54a5-44b3-a93d-a3d8218fb006.htseq.counts.gz	5ddcab6177dac66cbe39578175587198	253511	validated
62f06358-816d-4593-8c0b-d40579593396	b668544b-f580-4057-9187-b713b843e9e7.htseq.counts.gz	086e253273cb285141c1312097ac7d04	252857	validated
63434097-5ed0-435b-9df5-940154e4a72a	ec9d9157-c6eb-4bbe-acba-c5f45678ac3e.htseq.counts.gz	1add695da30a11423f246147eb629861	254493	validated
637c0427-90a7-4425-bd83-5bad118a225d	f125d4a1-cb15-4729-9318-433c39c685d7.htseq.counts.gz	3c2c40b9b4439fe96d7eaa7dc5d61f74	253993	validated
63c082c4-e7e2-4699-a2a0-aea790fe402c	944b1e8d-7219-40a4-ab27-385192062cbf.htseq.counts.gz	c1a48bcc23e2192fce351583372b61f6	252091	validated
63ece229-c97e-4769-8497-d7c8a719341b	0f8ed930-950b-4bae-a02d-e598b74bd82b.htseq.counts.gz	39bc2774cdadfffa30e8407f0194c706	253707	validated
63f64615-a0db-49dd-ab14-7f02b90941c5	afc8bf99-83de-4e3b-a390-122fd7d152e2.htseq.counts.gz	471234712780da9d46b91219b89ecf80	256464	validated
63fffe84-b9e1-4306-8bfa-714f87533461	0a265069-f238-42fe-a1bc-51967ac44f82.htseq.counts.gz	423e4c2d0d219d645a1e0c8b86263372	256115	validated
64144fce-fce2-4100-8643-6b39e72b1302	1f26c527-17d1-4b5a-92ac-057f2411d67f.htseq.counts.gz	d120d7d6c69e940cae179e0ecc3cd0bc	250047	validated
6416384b-2b9d-473b-a7e6-016a1df4ed29	c5375772-6f28-4bf2-bd70-63a8872b7b7c.htseq.counts.gz	a0cab80d06d7a64082cce82ef284ae09	251654	validated
64359aca-75cd-4813-9b0c-e19c0be53f05	583a285b-0bcd-4fd7-9c66-19ca10d974c3.htseq.counts.gz	3407dd9ef0585af82a7165edb3266ad6	255400	validated
64d56e28-7e24-4fcc-8515-5808bf042d9d	d5887901-f651-47bf-a6e3-6656e48588c9.htseq.counts.gz	ac0cc89c570c77ca75f71f923620a1f6	254820	validated
64d828af-2788-4dcc-9c3a-46bac0e462fb	f76b3ebd-e168-41b4-ac1f-e58b583a0506.htseq.counts.gz	24dc8fc220b543cc20ebb08afeb1fbf6	255264	validated
652f9fa7-2408-4359-b8b5-07af1ee238bd	2edcaaa7-63b4-40b4-abbe-5d7a84012e60.htseq.counts.gz	43a55118104c899ffd6361d9adaecac9	252831	validated
654f6de3-73ac-4447-ab5a-75d7f9009096	4a0d9b7a-427c-4446-9fbd-ebb4b55b0469.htseq.counts.gz	0a0e2142e60228648933fab9556a195c	255957	validated
65724e36-d7b6-48d8-842c-bc95ad907950	31024f61-9191-4a91-a8fd-a8f4b63e6da6.htseq.counts.gz	a8a4aad58935ec5c210ccb84ef1bbc00	256061	validated
65b8d724-2d70-4858-807b-9e9eb943b930	3c49cb1a-c0f5-4b74-81f9-aa18d3da1e43.htseq.counts.gz	75550139c59e1aa9f0e85ebdca21fed9	251761	validated
65fa7d28-a6e0-442d-8678-2a1dd5e7de0f	b6a39fab-afc2-4498-bb4c-95adeb388c6f.htseq.counts.gz	05fd0c7df67a9a799fe828ef5050e3f8	255365	validated
6601d268-6078-4f72-856d-13959df59b1c	9bb09b83-b276-4402-a02e-3c0c6e054e18.htseq.counts.gz	b03ed99fe202e0d17fbd565b352a8b0a	245358	validated
661fffe5-896e-4397-81c7-99a3010027d9	3c841072-1f34-410a-b993-13d51e011783.htseq.counts.gz	5b702c0abbd39495e4bc949a7e31decb	257950	validated
66349271-e9d6-468b-bd25-5e649c8177b6	15b1a310-59b4-41e8-bbc3-19131f12ee09.htseq.counts.gz	6708338d46be3aa04f68e1e19163630d	257982	validated
6646e159-5c98-4678-bcb4-d2c6d832dbfe	ee05eaa6-eaca-4438-ac1f-4259f525e2a1.htseq.counts.gz	86d63a165b07ea681eff8ddddfd2bffe	257915	validated
66a55ab7-a18d-4a77-aceb-239578b9d5d1	8677d42c-aef1-444d-b9a2-0dbcced0e886.htseq.counts.gz	345eaf55fa4a10aee2ea794c961eac80	256131	validated
6721af31-bdf4-49c1-a662-8cb0003c7223	fa3d5856-e25b-4d4e-94ac-f524dc8a4cf5.htseq.counts.gz	00f975c42e28ce470abe3d6e4b21b769	255631	validated
675eb83e-dfde-4ca3-bbde-5fbe468cb45d	9348d9ac-3c90-433e-b5f4-92a7c1287bed.htseq.counts.gz	e6461dac303c44ab9a68b64f4d3ea05d	260270	validated
67734e16-6106-4bfe-b51d-b235c7cabc76	086a6348-e87d-44bf-96f3-71a42af960ff.htseq.counts.gz	1bb6dfc5d99ad4e6888b4c9e46ebe43f	256217	validated
67902e01-1e9e-4961-8a22-0dcd8a0abf68	e9422605-b2da-42b0-aa64-a98472834140.htseq.counts.gz	76739785ec385ff4f679a8512ec08866	259047	validated
6801a84f-ef5c-43eb-b840-642cd6f43b0a	29aca450-15a5-4d45-bade-ecce8e5a0e8f.htseq.counts.gz	364ce34c75ef44cce2d23e7d54b1c283	251026	validated
68079610-e412-4c9a-a646-c2c748aca727	0cad7bff-30bd-4c4a-accf-876422f3cb6a.htseq.counts.gz	630dcbb1a4f7e4dbcc03d4727c87f759	259082	validated
682790b8-1bf6-46bc-b913-53a6cfc2a23d	5525258b-a896-4735-bcfb-63db002189e3.htseq.counts.gz	e87f2aac09f30630681d33c38652feb9	248546	validated
6837ec98-d430-4dae-a4d2-ae3d32c5f25f	ffd7b10e-8c0c-4aeb-81a0-b060108d57fa.htseq.counts.gz	8d5f5ba36bb62b9241005818c58ad5a4	257478	validated
68a33d82-271d-4bd4-a0ed-fffd937df323	a963531e-49d4-41c6-b19a-ba5b94b8af94.htseq.counts.gz	90db001684f5207b0ea598645b9269b5	253849	validated
695dced8-3a3e-4573-ae09-748b6afc891d	dc03b9a1-8313-4705-a185-c42ddf9870b7.htseq.counts.gz	94fda3482354f1f5e3e67c3a72cb761f	258711	validated
69b73392-0ae9-402a-9fd9-8220d8a7526b	21b33b4b-04e9-4205-919f-8ec6b2e0cca0.htseq.counts.gz	9e08b8c4fb360b576c7bc97aad90e5c8	254146	validated
6a42a680-cb0a-4626-b1d6-7b1a3052975c	906456e9-96d6-4be0-9d61-73647f6684d9.htseq.counts.gz	689c6814b1a658a168cbf23470a8d956	251972	validated
6a50c24f-b960-4336-87ff-39d06b9172ff	4dddb0ad-1c56-4100-9f5e-a0e9722a12f9.htseq.counts.gz	514a9a50cdd43ab8caf6784bdf18e057	251309	validated
6a555783-9ed5-40ac-8741-1ed925eb6b8f	fdc8ad41-ba94-485d-8bd6-6ea2794847f2.htseq.counts.gz	a53a25dfeaa0a2d46f3a021c3012fe07	255549	validated
6aa2d357-a2e7-4b85-a552-8cc8700424aa	6419a6e7-9e3d-4c0e-9ae9-e14b9ae02661.htseq.counts.gz	864d21055d22a87d77559005b2cafdbc	260840	validated
6aa81538-6748-4470-a6e7-e9400d27471f	4a557993-a2f2-44eb-8dff-1541628b0f88.htseq.counts.gz	75a900fd80d22fc496b3ec6cc39bdf87	256717	validated
6aad6979-c376-4afb-ae27-82bac0a2ca0e	394a5627-ac10-4c2d-a4d4-393898dd7d0a.htseq.counts.gz	95a7953f38881be02220ebcf75d3d18d	252398	validated
6ae8c721-8f9e-4b44-879c-ac0bdbfc9531	c9b778fa-3a42-4447-8788-efa1dec49899.htseq.counts.gz	b26a5fa3fcd291ab844d44c10f41f429	255090	validated
6b114284-88ec-4bf9-ace4-2f20375cfc12	23393a6a-bfbc-4dec-9ab5-e78a487a095f.htseq.counts.gz	c95df0b22df39b8f7e5b3b72967e94cc	261274	validated
6b3c3b8b-3158-4475-ad04-9001ffb1e775	cbf61237-f5ba-4fa0-97be-e79e8e75a887.htseq.counts.gz	0eff148a45cf51fc70afb73ccd373551	256499	validated
6b57fff3-fbd0-49de-aa36-83c5f95cf12b	5fbf674e-49f3-4af8-9c9c-20a528ad0684.htseq.counts.gz	e29d048e0be2d26581f120fb424fc880	255143	validated
6b9cd32b-a94a-4c04-ad74-485282e9e782	5c09d572-3fb3-4b7b-ac32-279c6351554c.htseq.counts.gz	9a4d3445e2240f9d4b07bb2fd03a100d	258254	validated
6ba7f352-3d89-4168-82d2-68a3b9fc1fdd	2a2f6758-f11e-4060-bb0d-601e92e7c392.htseq.counts.gz	b3644d3e7bb89027fdc1ee755dfb0fdc	253123	validated
6c29f6ed-0cf7-4905-ac9b-6ca3f24222dd	f1d5de66-76f3-4911-a877-3571069649a8.htseq.counts.gz	0d23502e8fec85926e7771a9e7bee8ba	256019	validated
6c2aad88-4a1e-444a-a4f3-99250640170d	92d61df7-5fb6-440d-8a44-fcc1f51c2aee.htseq.counts.gz	315894a4e1d0bc5ad16856f190e31787	252759	validated
6c6cb8fc-39b6-4b22-b40b-90d61260c5e5	8ef08961-b69c-481b-ba38-205bff347775.htseq.counts.gz	861f23b8f5c28859676d5e607f5a5fe1	260140	validated
6d293a74-4f4c-4813-8fce-8c2663740066	39b74af5-8b63-4788-b05f-d1696605afdc.htseq.counts.gz	8a9f1186ea4b3a6adaaadbba10ebd2dc	256518	validated
6d3beb5c-4561-4692-86ff-7d3d45ac76b7	891fa657-fa9c-46b3-b751-e337d88e08ae.htseq.counts.gz	cf039fea3bf3e8c715247f029a1d2a0b	253079	validated
6d50cce8-ff83-417a-a335-143429e12511	0094a627-a55f-48dc-bbc3-ea66035e514a.htseq.counts.gz	8229b2df78a37f4533552450547b2b18	254610	validated
6d5876aa-e973-4bb1-95e1-b00203ee0ece	47d55900-0081-4c1f-ba13-beac60c63bec.htseq.counts.gz	e8d7ca8ba06e555687004902fc1bc3fe	257133	validated
6d744340-4048-4c95-ae9e-2cc02b20d5e4	1c860457-48e6-4a74-a455-e61bc10c6b32.htseq.counts.gz	f7429e13b27072ab7a817e2dd315b788	254383	validated
6d78a90c-187b-490d-8251-e7d6c9e84829	669cf849-aa91-4d4a-b08d-7c10baf81d15.htseq.counts.gz	8614527ff717781ded552efaa2cbd81d	252326	validated
6d79240b-0e19-4f53-9f8e-cb0141cf43a9	1d102e83-ede2-460e-ab2e-f42d8db6970e.htseq.counts.gz	e3db63075b99f12e72e6910f157510cb	258819	validated
6d864350-d0a4-4bdb-9eb5-b61cbf6415f5	49e76e89-2cca-45da-91ac-e4c8c9c4d35e.htseq.counts.gz	7e05b64be2c6659515d939e79d63a251	250122	validated
6e4c1679-3fb6-4339-9adf-d1a11c6f05e1	b140b49a-5eb6-4272-a534-ab9a3685b87e.htseq.counts.gz	5b17418454a34a7a44388d1fbea0de83	254185	validated
6e6649cc-4847-47e5-8f24-c87daf8eca46	26e8feed-d934-4dbc-8b04-d771b2a65915.htseq.counts.gz	c256a2ab2cd43aec093ed4874a19c185	256818	validated
6e99d0cb-d071-4810-be71-c958569c3bda	ea1b4005-545a-4fa3-a3d7-a2dbd1bcc744.htseq.counts.gz	540dc314b056478c9ae37da4b9e00868	256147	validated
6ec0bde3-fa24-4eca-ac03-6ace0c331dc1	b1e5ed14-a40e-41a1-b424-a6765ed70286.htseq.counts.gz	df8a1ec08cf1f718b1e714864689b227	260004	validated
6ec1d9a1-6c71-481c-ae53-a09c1c895029	fcdaa827-e263-46e0-8a83-206fa5a009ba.htseq.counts.gz	6fd9bfb7576056b35d967c6e601c218f	249545	validated
6ee8aaf2-35af-482a-9c59-11e845667263	c510d4d9-eacd-4b95-aa07-79609c898306.htseq.counts.gz	769e76e1ffe491a59dbbf36aaabce8ff	256641	validated
6f6bbffd-1eb4-4b0b-b8c5-068fe66d0734	ba65f95e-4a58-4378-925b-60f864c4f5de.htseq.counts.gz	9c26ac76c8a0996bb72a748df0e87a96	253376	validated
6fd0ea91-1bc1-4951-a62b-5aa3bc7c397d	1e7b2b3b-f84d-42b2-b991-42d44f10340b.htseq.counts.gz	d6bb453558297e6fe19b34aeedb04aa0	255412	validated
6fe7b6c0-38be-4b13-98c5-074b8fee6f1c	555de98a-5925-41d0-8095-7ae42c480861.htseq.counts.gz	a54d2d5989cad460b4a31b036f358e58	253889	validated
70702a9c-a74f-4703-9dd5-24a124ebc2d5	f6b9d070-6d11-40f3-9ca0-a20779091825.htseq.counts.gz	73e37842d824d13db736418abf1fd9bd	254304	validated
70a6af8c-c3f1-4df6-ae28-f4d582b11a70	d4d6abaa-9134-42ac-9adf-2045f747abb4.htseq.counts.gz	6f101de7c151778721f45ec66e2d10ae	251494	validated
70b1471d-7fdf-44ea-940c-a87ef2037f82	a0c5137f-e9b4-413c-a0b3-96c2c11e68f2.htseq.counts.gz	3ec5207f38d654ef43e51fda908d68e1	249728	validated
70fa91a5-a459-4483-a204-2d997863a0fd	daee50d2-e281-4cbc-ae7b-c52460f4920a.htseq.counts.gz	ba45471c5ab48866d3160368435fae91	252257	validated
712ca278-6cc2-4bd9-8751-08367bf5a7af	334ec5ef-bc13-4a08-b60e-445108510a95.htseq.counts.gz	83c227d77b5d5ba5977b04277abccdf1	257418	validated
714c3848-60c3-45bd-afaf-8889f9b005d0	1cbb4ac2-5588-441a-85f9-59deffb16a22.htseq.counts.gz	d6f05720d878ea2049c5e4792ea68349	252629	validated
7160578c-4b69-43a4-8729-e2bfbd591a78	e70fb08e-1239-4035-874e-64dbb3ac0e3d.htseq.counts.gz	7cd448c8a86bb6e5d4e07e0dac82082c	256944	validated
716687c5-21b1-40b9-b9bf-fce0eece50f7	4e23d0e8-17bd-4c10-9943-94a393a9429d.htseq.counts.gz	1db1904b89ea13fcfa4b69d89f3cf1db	250115	validated
7166dacc-d576-421c-b7cc-4b8cb3259d0b	8b3049b8-2b0e-41a4-b4d9-d904792fcc56.htseq.counts.gz	c0d20f414cce70bcde88d1b9fd80f2c8	255943	validated
716cac6b-0e27-4f33-8b18-6e79f04c46b1	8ab96801-8d29-476a-908a-7a99f11f713d.htseq.counts.gz	1bcc5951d3cfa8ddd72f087de0fbfa94	259628	validated
71a04e7f-bd9b-4ebc-bcd8-83d52f7a655f	f95c523a-cfb0-4b7e-9a66-48dcf9d24515.htseq.counts.gz	7c1513343afa50436e3d520dbd60a609	252771	validated
723f56af-de92-4523-a745-e3e18f1e7574	4253d955-2f01-4657-909e-756c899dd81d.htseq.counts.gz	81a556c0a02dd49461554d08b55c00c2	253814	validated
724831d2-78fd-45f6-8c6a-1df0bf819a61	c758cf60-68bc-4154-9d43-44339da29889.htseq.counts.gz	304a3271018d56c6ee7278c77b2d5810	253899	validated
729e38ec-17d8-437c-bb01-34d0c428c6f6	96b44e28-67a2-4781-a85b-c82fe528157d.htseq.counts.gz	8e949adedca51f649aa8087cf11d2a4a	253723	validated
72a84769-39e4-45be-abce-f38b8be9d597	de2ffea0-e172-45e2-aa15-f543758deb78.htseq.counts.gz	11f55942ffbb9ab83648be539d5c1fb9	255791	validated
73099153-1c5a-49d3-bfd7-cbeb9cbed478	e740e34f-31fe-4fe4-8965-4e9ec5ec50fd.htseq.counts.gz	2865d40fc0095969801600b77ed325df	252126	validated
73235c55-de02-47d7-9d22-affc39010524	07ad35fc-1e35-43b3-a252-193323d5e680.htseq.counts.gz	cd4929f81d113553f203ddcfd28bbe3c	252203	validated
737c531c-0a48-4df1-85a8-1e7fe626da72	93904035-e387-47e3-90f0-ea0d5f726dac.htseq.counts.gz	c8a94603b622bf8b3707f172792a55f3	253474	validated
73df749a-1614-40f0-abae-4915744ced3c	6fdbbe35-6392-4100-8f96-0e0d02257b73.htseq.counts.gz	288110499b266702916e79999cdc4e0c	254841	validated
7420704d-4362-4803-bb21-f3f4bbb8c685	45f27da5-7fc4-40e2-a78f-3f9af7500804.htseq.counts.gz	c13f77a5428aa19f3e2f66b5e9842bd9	249535	validated
74596ce5-9b85-4915-803b-acda459acb5b	5f615a4b-f0c6-4313-88f3-a2a8f4a713c4.htseq.counts.gz	17f534d7f44df136ebf47e6a12308715	256206	validated
74819dc1-d38e-4cac-8b16-fd02c393ad57	aa08f8f5-e41d-4987-aa65-5cfe5fedeb1b.htseq.counts.gz	3c2619dac76a034fdd8cfa6d57a7edaa	249315	validated
74834efb-9c43-4e7d-b9b7-5711ed83d25a	40633fb7-6665-4897-ba2d-76502e35dcd7.htseq.counts.gz	b1291126001abcaf231045da8a4a176b	259129	validated
74b913dc-3b86-4373-ab9b-37ca36a34d1d	fb425afa-26e0-4867-aa6a-cfe1d9fc668a.htseq.counts.gz	03a2cd5cfff63d732888fd40a6c46e5e	252481	validated
74c30a4b-f0db-414f-883a-b814df8774aa	09469727-dd69-43ea-b577-6941f597d6d9.htseq.counts.gz	c070301b69a8b95c14dade9c7b04a759	253637	validated
75032ff2-867b-4fe3-816f-6cf21f5a01b1	6f50e461-7336-44de-8968-c6114116b3b1.htseq.counts.gz	c6f8537d4e70a919cd399b626af35b23	258224	validated
7506701c-9548-4d89-a1aa-c874612a7fbb	618b463f-1cbd-45d7-83ea-470a0451799f.htseq.counts.gz	bcb0ba4097eff8c676f404eba4e8d973	259691	validated
75078b35-a801-4c24-bc68-510f0f1700de	d6238304-f96f-40ab-8d2c-d426a5e1ecf0.htseq.counts.gz	de01ae6e98e8c12230887ef19da155f4	254308	validated
753b019e-717c-48e3-bfa1-c960122a4fe2	0b6603e7-a619-40d0-8af8-ddc7d30ffd7e.htseq.counts.gz	0ead066816d8d23ba68fac53b8049024	253101	validated
754e6f3e-9441-423b-8530-b4d95a93253f	8d54214a-1d9b-4fea-9c42-5bbb3cd11da9.htseq.counts.gz	0f2a57272e13d84d0faf1b484fcacf35	257833	validated
7558a2b1-95a9-4d6d-aeb6-f86a04800d6f	709670f6-cbb6-49ac-bc82-982be7eff36a.htseq.counts.gz	8c6bea517f32d65648411e19cf51fdc1	252330	validated
7560ce40-3016-4bcc-82b7-cb189036b4a9	757b49f6-849d-45d9-a182-4caa6c527fc2.htseq.counts.gz	4178aa311e1e90a6a0e75735819696ed	254322	validated
7561a8a6-92f7-40d3-97a1-c32a5808316a	ed666213-31b2-47c1-b33f-f4ad44b05ded.htseq.counts.gz	a60a122965683c1d386bc53df78a56e8	258538	validated
75735e73-4986-4272-acab-8636377e1a83	a1f64771-b573-4ae0-aa9e-9eb9dc4409b0.htseq.counts.gz	04097b27d89dc04e716aa79745218cf8	251620	validated
75882f09-d3a8-47a9-b28e-1756ac6acb29	b39d696e-8048-41d1-a849-4cccdaf54d06.htseq.counts.gz	91e6f0b72cff7592190831fd360cbe0b	253958	validated
75ee2909-b949-45f8-b3cb-87806d223efa	aa42dd76-efb1-4fb7-9922-cf54540844e7.htseq.counts.gz	db5a5b8fdf6ddea66a4b06307acb69a6	252534	validated
76342794-fbc2-4692-92bd-f15a69df50ae	91d53a9c-726f-4611-a284-d2b4d659fdd5.htseq.counts.gz	dc31fa99d75c5cfbfd192ca05cacf9a0	252338	validated
763a0283-1757-4556-a291-b06b1fee4363	97f034ef-f311-475c-9d91-d6b639840ea7.htseq.counts.gz	2987555f374787d9e1666badaf9c5d8c	254083	validated
7649a0c8-dd5e-440d-9794-e3b53cbdd1d9	7b18f9cb-2541-450d-b816-9823edc1afe2.htseq.counts.gz	f0e9252ff911a0944b5b17d384e75168	256953	validated
7654c387-58c1-476a-8dff-2dc6940d9750	ca45d175-81b4-430e-bf28-e51c591b3683.htseq.counts.gz	b1a65d738c25b171cd61505457f9aeb8	255011	validated
7695dc3c-ea89-4a98-b05c-a63a9dcc19f0	faa53d6b-5b59-4efa-948a-37217bb04db9.htseq.counts.gz	931250b3ab2dc0daf474848e7b45f22f	255952	validated
77398915-9023-496b-b122-8039df954a47	c32272b5-a619-4d25-bf35-71835715a159.htseq.counts.gz	fd6e0d0130022c1b8ef5ed63b5d9ecc1	255179	validated
77493ac3-f3cd-4f51-b51e-8b71d4800429	15f84276-f2b1-42fe-af09-229a77b9ba1a.htseq.counts.gz	04abf1cba8e22ea7529fd2795de4ec29	254985	validated
783a1519-cad3-43bb-b6d7-3511e9646950	22d5f0c9-2f95-4a72-b8c6-d98c1bce07f7.htseq.counts.gz	f01938035e437e5aa34c575c60279a4c	255492	validated
78465bf0-d33e-4858-935f-fbf2915796be	99b36a99-25c3-4ce9-9c0f-bbbdedbd31f6.htseq.counts.gz	27a6fad4fdc6afe1008f9e43277929c8	256204	validated
7849ba9b-f918-4690-b8a8-b4ccb2664092	70cb5052-4284-4147-a745-d2f2b58cb481.htseq.counts.gz	f7e2c2e59937b6ea30f7d353dc03bf31	257820	validated
7873c670-d828-4c2d-88df-ba37aacc3262	87ba691e-883a-4e45-9649-ab80e53c9243.htseq.counts.gz	59823e3a08ec07da0e8a85a0f8b6e3f2	258794	validated
7883f52d-28f2-4dd1-9fd3-ffec7c636cbb	6cb1791d-bda0-44de-ac3f-5405ba1ac5ec.htseq.counts.gz	a752c30f839eb16ecfb22f64985bc738	250608	validated
78ec8593-92e5-49b1-a0aa-7ecf552723cb	f5a07ef3-d47e-4c6f-8ed4-13c0b03f7673.htseq.counts.gz	e5160d3b716c792570b57445e97bde80	256533	validated
79772e12-1b75-4da3-80c7-be2315e360d6	84ab7d33-de05-49a8-af92-5ce869de2561.htseq.counts.gz	1150ece873b09174ff122f77f878f8d5	255031	validated
7979f251-0a5f-4425-94ae-93479aeb457c	4cb8bb61-b1d0-44d3-beb2-c6989b60aa50.htseq.counts.gz	686c4149c5a3cd864523f53f86e6e7a9	252956	validated
79971a7b-a37c-4154-add6-d0781805cec3	9f0d673f-ff69-4d01-910c-f04921b538a2.htseq.counts.gz	973d26d5fa6d4222389fc8435351554f	254603	validated
79a5b478-55a2-4b2c-9571-aac779b6d52b	2d21d348-762a-424f-8965-e5132ff2359c.htseq.counts.gz	441e74cc19886a97412428e4b817a308	250936	validated
7a312200-3072-41bf-8267-4fa24d311e97	52f569c5-6c2a-472d-8dc7-c259ff8b0c32.htseq.counts.gz	0ca389f0edd56480059c986d63d6d177	252182	validated
7a48f7a1-b4e1-439e-ad5b-03e407863ad3	d6bbcaba-61a7-4360-bc15-1426f8eafa82.htseq.counts.gz	ff88ed6c84073f972066f76f5c70ba7d	252927	validated
7a8c42d0-8507-481e-8e77-f00a119affaa	61f88053-5c64-4141-b6ed-f2a472095b3e.htseq.counts.gz	68c284b08efcdfc4438bb90a36ca80f7	252818	validated
7a937bcc-decb-41e6-88e3-c50f21c34773	6068fbcf-7836-41f6-8cd2-4cffde58d00a.htseq.counts.gz	a7a431b5f7b913712133b2594cf099df	246080	validated
7ad42992-e0ae-4c9b-a582-1d5d95fa393a	2fbb0bb8-38a2-48ef-a2d0-8fa2d01772b9.htseq.counts.gz	d574f86667e3cfd07155ee997ebc51a8	254300	validated
7b05de56-fe4a-4188-a1c7-673d404177c2	327517e2-69df-41e1-9b1f-2fbcf7a5abe9.htseq.counts.gz	bae3809fede660b9260dce49958729eb	253781	validated
7b0893da-9bfb-46c2-89c7-9b18bff50dcf	b2544700-678b-4daa-841c-bf401896da1b.htseq.counts.gz	c03c8afb5f0d09a982796c07aa2d277f	251817	validated
7b13571e-39e9-49ee-bb30-8e98bd0ed352	0000772b-773d-4cf8-8baf-0e1e6dbf55e8.htseq.counts.gz	cb982a4b7d69124148e906979d018bd8	253773	validated
7b49680e-d7a7-4b6c-8763-5d0d26c8bc61	5fa89257-f0c1-43ed-99d6-991870b4e422.htseq.counts.gz	a8ef05be595d66a7310560ec92ad67a9	256322	validated
7c5cea56-6c69-43d5-88d4-7440f22fb66f	71857763-8175-4a80-8bf4-ebf3c5018151.htseq.counts.gz	b6ba2f955c628b7774539db4a61cc390	250951	validated
7cae25ca-8566-449f-a361-534f0f4060eb	b4219e05-aeeb-430d-9310-e6f1541e5ef1.htseq.counts.gz	9889ca3e387b85077dacba9a53b22c84	256026	validated
7cb5b55c-480b-4647-a667-0b5fb0b1e1ba	f5e4c398-d9db-4cd0-bd12-3751a624d377.htseq.counts.gz	736d36a3b3d44b0ba2517a16b1c9e601	253201	validated
7cdbaa5c-c793-4551-baee-dbdf8d911c74	47f0749e-01c7-4d8c-8926-06293c4a9b4e.htseq.counts.gz	661647c951958c2e6fcf26be53e44d0a	256954	validated
7d62fa5a-9df0-42eb-8111-989b15862d3f	6598740f-64d5-4b20-af26-dac644efc45f.htseq.counts.gz	3585cdd7411b42c7f74b55f09ca628c9	261441	validated
7d970a0a-2b7f-4946-b388-67f698aab941	05eb3daf-d392-4ede-87d6-8f0aef8b6372.htseq.counts.gz	57daa32a649cf302c719867d9590e96b	259031	validated
7d9ca5c9-ab27-4d36-8980-b2d803f23e62	0733fd68-9cd5-440a-a849-fb14ef76c00d.htseq.counts.gz	c8ff4f043ab4438591362fcbfefea24e	250091	validated
7da031d1-04f3-407b-af7b-61bf4edd38e7	9f0897a4-db0c-43f8-9d75-8debe9b6c847.htseq.counts.gz	574bce44b586ea724b25d4837b10c206	254963	validated
7da0998c-2cd9-4c22-bf95-0f78f4a0c6dc	dfed7532-df6b-4ae6-8a7c-68bd89affa78.htseq.counts.gz	9a1edb11c3ca511a5a800fd0b7f56e1a	255303	validated
7ded636b-0e6a-4119-8c65-fe0bd61c9a3f	b576af04-e163-4b7d-be4a-eff959d214dd.htseq.counts.gz	0cc17c33f7657281a6a412479ce65a9b	252921	validated
7e143fc6-2e77-412a-80f5-0a85fa1e19d9	20ff57b5-eeb2-4312-a5e0-11ac8c8d573a.htseq.counts.gz	189f3e23b7547cb9ac6fe576279f1d10	254434	validated
7e3320d7-92f3-492a-80fd-29410cc2d018	981c01e0-2914-46db-b3b1-906bda5d7382.htseq.counts.gz	88116783543f624a509170a33d3f616e	254349	validated
7ed0402e-b4e8-4b0c-aed0-5ffe04510dc0	b85e2c85-8baa-4c95-9d23-84d77c1e2c48.htseq.counts.gz	f519c7ae43703848fa91cd6b94e5d15f	258307	validated
7ee113ee-8433-49a3-b6c2-3a9507825681	25de1c24-bb1d-40a7-b62f-b54d6184426c.htseq.counts.gz	964070c82f8bfe45286fe0a32f2902dc	254522	validated
7f273f69-6e8e-45d7-bdf3-298e46052448	d6db49d6-d27c-412a-872e-2a53f9d2167c.htseq.counts.gz	081dab296ce188169a0a89d302a725ab	254889	validated
7f2798d1-e774-445b-b404-8cc3f849e522	aa47670a-4c3f-468a-b2d3-9d7b1d60845e.htseq.counts.gz	7e26edcbf5d3919c47b3d4ed2e42cf45	254553	validated
7f52b126-660f-4269-9d57-bcf206d3a9ea	483b7d6e-7853-4fd7-9efe-de5574af9045.htseq.counts.gz	0cae385d380dbf87dbc966abb9a23a8b	250046	validated
8023fc44-21e9-4aeb-bff8-b76a3d41b9fa	d65ba1da-680e-424f-a82c-e50eba2e64b7.htseq.counts.gz	a8e5881c19641ff1accc2453a6bebba9	251147	validated
808080d5-ed28-4542-a30a-fe0169de2ef3	cadaaf79-d226-4eb9-a4ef-64cda5a1fe3e.htseq.counts.gz	b708bd11dcef72e5613ca1b419ac5790	254246	validated
809e8acd-4a75-4668-a5af-46d34244aa75	4b5014a3-d76e-485d-b8fa-6c2bbc9ba308.htseq.counts.gz	1af3f493bdb35cd9e7b3fe42f00b5fce	244599	validated
812f3322-5e23-4647-977f-70a25a2718ee	b04f40b6-106f-4984-9bea-9c8664200098.htseq.counts.gz	63d3b7e345eab799b09b642393f15d23	252377	validated
813cb7b0-2ef2-4a1a-88c9-ea435ca9a418	27b907cb-2b29-4301-aa21-293d97d9b695.htseq.counts.gz	3e8849c3d0714d3b38611ac9e0b42bb3	251339	validated
815b41c0-6290-4764-8c43-80904a7670ca	d4675ebb-2444-4e2f-ade2-5c5af9882399.htseq.counts.gz	e3321c993de261d2e3f7402a5c184ab4	256040	validated
8190d2d6-730f-4c6e-bb32-2c822a133892	684122bd-81c6-41af-a8e3-700bb833cd11.htseq.counts.gz	42849205ec20ba6f638c9413371decf0	246704	validated
81cce6a1-0545-4180-8178-fd995222a6d4	7d229eb4-cdbd-4578-9e54-c7cbd7ef1378.htseq.counts.gz	f963860996c03de57737a7854e504fb4	256123	validated
81e4d104-2711-47bc-956b-8197b3e48dc5	3c99f021-2d9a-4322-96d1-27329c4abee3.htseq.counts.gz	8b9256fbfce73989d026bac06c8cc9da	254306	validated
81f0ffb9-f85a-4e2d-bf6e-892f4a74a93e	2afc73e0-d4e7-4b35-8c1c-8bfc1237ee0a.htseq.counts.gz	e0c79ca4dbf3c638411c832c67b6e112	260533	validated
820c7805-ecd1-422f-b513-0e5284785bc5	8367f33b-6f1e-4fd1-b57c-dcee572553c3.htseq.counts.gz	58c38dcdbd0897fc2017f5788842c22a	250646	validated
82376e8b-a182-4ae7-bff2-650b99c7848a	f01c01c8-97d9-4ba6-98cd-4ac9ac85ed82.htseq.counts.gz	0fc78f49de53d52819bb0ed5b010efcb	256143	validated
82498d87-9ed7-4069-8eca-6cbc189ce69e	ff1a6ac0-ed5a-4736-8e76-083d33edb720.htseq.counts.gz	213787eda0ad7c231a37eb3dbde52a68	257751	validated
8288a2f4-bb47-4c19-ae37-d4da2ad57d11	48a74528-5279-4175-978d-4ef38e6fc835.htseq.counts.gz	e32253cae40c42005146aa33a39ab10b	256773	validated
83078314-2ec8-4163-bf5a-ce2fc0928bb4	4791874c-5ef8-4fbf-8085-055a28057529.htseq.counts.gz	8747440ffe2c1a2fcf4080f83ffc3faf	263153	validated
832ad863-8d98-4797-bf92-4020f035dd0a	67943973-e57a-4285-bd6e-995053d23fe0.htseq.counts.gz	95b6f1a62e4d83e8e0dcaaf8bf630392	251717	validated
832eb812-caf0-4fa0-8843-3fd5ca44bbe7	24ce4353-ea69-400d-a1e7-a3d785f463f2.htseq.counts.gz	c9fa0f56146d129e273c54fbce2e49f4	252944	validated
8392ccf7-ac4b-4264-9e80-860b77463e09	aa623193-428e-41b8-b051-2d9693d852f8.htseq.counts.gz	48cf02be38d465b5ce9587b07baa0af1	259222	validated
839acec6-3fb2-4c47-bde6-598adea4135b	44355367-8f17-4d9b-94de-993036a280f3.htseq.counts.gz	6df9acbdad3098c6b218944b0dd02d05	254436	validated
83acd71c-c12a-4394-ba8d-05e9c5ad2cf1	6aa69f7f-28c6-4943-b907-62d8085e9c6c.htseq.counts.gz	5729fb7a70ccb371acd0860288a35e63	258614	validated
83c3eaed-dcfa-4d36-af39-debcf8409927	456bf061-467d-4bd8-bf71-b0a54ef06dea.htseq.counts.gz	5208eb57681337fdeb7b07fa285c527d	256657	validated
83edb9b8-e212-467c-be4a-714bcec948fb	c0838214-75ee-4668-85fe-4247b8e5ea1c.htseq.counts.gz	cba455f0f34a131e8a7dde9c0c1ae98d	252453	validated
83ff8808-c495-4e58-92c4-b618e1505150	fae9bd48-6621-4fdf-86dd-8555f9695a08.htseq.counts.gz	7b5744e8c843e42ab5b53e755765a589	251724	validated
846b66f2-8181-4216-b546-a97014d9efd6	58050606-3a53-439b-836b-de391c4c630f.htseq.counts.gz	7504fabe6b900218c506c73b160796f0	254863	validated
84921ead-190f-482c-95a3-42f4abf585bd	86a3c9bd-5095-4ef2-a676-7c29d9f4db4b.htseq.counts.gz	600a9064ba09787fbe70db1f733dc985	255637	validated
84ec2352-4c72-48c7-a99f-18261fb9e183	cf52b0c5-b1b7-4f0a-b5a1-f1924b39046f.htseq.counts.gz	86d9dc61c1e676dcd61bbf92eda516e6	256942	validated
8525c65e-bf81-46b3-b74e-ae8260336dc4	bf78430f-6c70-4e76-ade6-a434e0770d5f.htseq.counts.gz	584d05b1d83e2a2701914209dada249c	255777	validated
8525eb14-c1a7-421d-86a3-93fac9ece99f	7e56863a-53f2-4c94-9cf0-053d72b4d5ee.htseq.counts.gz	717d7394c4c23003fbf8f4baed034cb9	253333	validated
855e2abd-839d-44dc-a450-3af46fb66e8d	6b51c7b1-a0ca-4599-8876-75b7f0269c64.htseq.counts.gz	5f60ed6492f4012f8b71f505b13ea798	255709	validated
857a2710-4fa4-4991-94e0-01aed3acbadc	62ae8183-68ac-4317-8196-c95bc40c3119.htseq.counts.gz	a5c2a6c6ef303749b7d2ea2543f480c7	257893	validated
85997a2a-b2ee-4c6e-91ae-aaf1ce7135a7	6069387b-32a3-4e1c-8386-050aa2da67c4.htseq.counts.gz	14209bac74449fd61bd7ece99465ab8b	258866	validated
85a4374d-150a-4f79-96fa-ffd9c11f6b35	3ab0577a-0d95-4f3b-9ec8-850820c5ecb3.htseq.counts.gz	2520f5be32353cb86260bbd4128eca40	255392	validated
8614d067-1d0d-4765-9020-81e55fb3f356	2bdbf400-8324-414c-8296-601d4a8c3eb0.htseq.counts.gz	993d22d9ab2e085530c6a757e739536d	258650	validated
861cae5a-bbf1-4738-8371-f1c99993c213	15ea8c4e-2ee1-4aa4-89e5-6876e4b80381.htseq.counts.gz	73babb47363d259a536b06756a3e321d	251812	validated
866cabeb-a740-4ba3-a680-dcface1fbafc	b40a318f-fc61-49e5-ab41-c2e41510a12c.htseq.counts.gz	a920734d3a66d5e74e6ef12281b5964e	254413	validated
86743ea1-51c4-4445-b283-e1066f988ff6	6aa147a7-6444-492e-bb01-af0c4d4fe93b.htseq.counts.gz	dacc62a77c18d1dc2b80762b3ac37253	252863	validated
87ad9580-5a1f-4d7b-919e-dd5395cfc263	168e9550-9975-4230-847a-71d868d46fb6.htseq.counts.gz	0f3e71903ccb592ee633232d399ff6f1	256182	validated
88140784-8c64-452a-92e2-53dffef3db82	d4924657-2b67-4083-8190-bd4c15534066.htseq.counts.gz	6dc51d56ef86bcabce55ae3a06015a55	253859	validated
883a5a12-6e6e-4561-8232-1f4d74262d0b	938f73df-ebb5-4905-926d-e609a601d9b5.htseq.counts.gz	e7e50476eea99440a1d57e1d9d245c1a	262235	validated
88a30dcb-9eb7-4c77-8d08-4e2405b846bd	54feb6b1-f384-40f5-a680-d0b1764d4d2d.htseq.counts.gz	115c9d95d82eab692718433b242fad17	254594	validated
89039d8c-d631-4898-99b2-6d188ff7f02c	412fcc8b-734c-439e-a540-33e9a43cac9c.htseq.counts.gz	9b0d74ab849c34283e9f3a148331cc25	259681	validated
890c6cd3-9b13-4f71-8546-4f76c5dc63f7	e4544c39-bf5a-4f95-8853-6a59eae4c262.htseq.counts.gz	a52a2124f431fe69ef153ad07cba4ac2	251044	validated
89257790-ab40-4231-b523-dea6b84e861c	c5eb6a8e-2a5b-4268-8ae6-f6c13d3e3b01.htseq.counts.gz	a43a83aced0d11b9560950e2c2223b24	253136	validated
8968b349-0207-4945-b77a-14439d34cb0f	7b9248cd-ed82-4b7b-8bda-81b6e8e8000c.htseq.counts.gz	c1dc06eb69c1d04a97e69948a70f275c	254830	validated
8997905f-23b7-4c4d-b4dd-aaa1ec7e8ad8	7acdfb7e-882e-43cb-a449-e1bff9869637.htseq.counts.gz	f68ef146c7233e1b567678fe3f30dd98	253318	validated
89a90fa7-685f-49d4-b9d7-5fe1f97d8a47	0ecc60d5-6273-41f8-9fbc-70fb6373e47d.htseq.counts.gz	654b288561e07b0b3191b5a7e8cd79c3	255304	validated
89d21293-106d-4f52-a519-88c365fa1471	6577de41-48a3-4933-94de-64553f13bf05.htseq.counts.gz	f2889fffe54b86e6fa93078c514394f1	253681	validated
89d71267-35d4-4e87-961d-825dfd74d854	f790ef4c-71bf-43a7-a610-4006a4c0a42c.htseq.counts.gz	9d0375d93336886f6575a3e1a7e7056f	251648	validated
89e04995-ee7b-4bba-b964-2c53a389e5e1	bfe796aa-7f29-49d2-a72f-79a9acf12365.htseq.counts.gz	8369f4e3062ddb2b5b5c81aa1f6349a4	246398	validated
8a07897b-55ce-4308-95ac-8065f7607786	b667a6ae-353f-4045-a442-a4320231ed73.htseq.counts.gz	f66f568887f399802c22453ba7c30dee	255815	validated
8a3f0c24-863d-4fbe-ac35-04a9b3fa72d4	54fd8129-1f2c-458b-bafd-fc76ea2538cc.htseq.counts.gz	686afef8d239263114badd3b226234b1	253751	validated
8a43af98-613b-43ce-acd0-5c4b89ff05d3	e14e717e-76d5-4474-a3ad-b902f7c157bf.htseq.counts.gz	62548df1f9a00a6d10160a5895b1de0e	252047	validated
8a5ccbb5-8e15-4fdc-a069-f6d45a0808d4	6a979027-8bef-430c-bf09-67b3e8882482.htseq.counts.gz	1f3099c7d17132eafc27bc031ae271e1	249710	validated
8a837dfa-754d-4ac3-9eef-405cc882da34	b4100ce6-2507-4ba9-a3d4-b47810c9ba99.htseq.counts.gz	fd105f602cb543bed73b057db60b2221	254511	validated
8bd0e259-f50c-41f2-b12d-9c683ec38ab1	4e2d8faa-1d4a-41d6-ad45-a8206cfd9c90.htseq.counts.gz	41011abb0864eacb4ba619d7200607fc	253500	validated
8c960158-4d9b-4c19-a56b-a36159f4167b	8dc6012e-51fa-4750-85b3-0edd67a9266a.htseq.counts.gz	4c743e5bfcc0f758a1b8d83f077c745f	255787	validated
8c9a31f7-eecd-43fe-a8c4-70817450f184	a148bcd0-e03e-4d86-a0b3-668cad2a9312.htseq.counts.gz	5269b590f0078c9c987169b5e8f034b0	258538	validated
8ca43c4c-4b5c-4de0-a882-c91a5806e0e2	4ce3e99a-a195-414c-a967-7d3795d48934.htseq.counts.gz	22e1ec13706fcfd9e5b4aee3126b988e	255892	validated
8ccfb23c-bf7a-4c16-a97d-f44a32ecc537	da8cb4c3-4599-41d8-9f1e-6854d9996435.htseq.counts.gz	6f8fee0f9159012b0067ff02c205ec03	247266	validated
8d039f64-c38b-4ea0-b4d3-5cdbbc0f2796	e608cde5-d4c9-4972-8c69-8bc04e6ded95.htseq.counts.gz	f3d028c09814f92a434bc7de97f0b6c2	255622	validated
8d75b068-3bd3-4dd3-87d5-38938972c2df	4f6e9a85-31c9-468b-b121-1e235f159010.htseq.counts.gz	4a5fd9655adb6f94cc08e931663f067a	259407	validated
8dc57eac-45aa-4afd-8c6d-b2825b287f3d	a2233404-f380-4bd6-8770-0d4ba8998fd9.htseq.counts.gz	e15567e9a0eafeb5ae9c86c1300f4e17	250032	validated
8df40ad3-a372-4c6e-96d9-e52a0b99c722	8b86fbec-ded3-4910-9a7b-c9e9d1c7a377.htseq.counts.gz	4beb44382161d7ea1ffa6291f8a6f7f4	254899	validated
8e74de7e-b3d4-4e09-813a-6543c28fce10	87e0be4b-bc1a-4bc7-a744-6b960dbc0526.htseq.counts.gz	f9891a49e2f24d537ebd86c197e7b041	255227	validated
8ee77e41-6074-4e60-ad06-202d5ddd12d9	ba08bef5-b401-4327-8923-bd5cfe44bb11.htseq.counts.gz	e9820f2311a35bfaffb1227df00a1e36	256429	validated
8ef03cfe-1f0a-439b-971c-5b5051af1f2e	f2351cac-aee0-4de6-80eb-d5b886ff6ea0.htseq.counts.gz	659981514075efa124ab7316b1e3fe5f	250150	validated
8f27dfe1-1188-4dca-8aaa-36cf48cd3f81	15f8a6a7-ab64-4106-b52f-601e3c5d92c5.htseq.counts.gz	2f54f86ce402110e842369766d8a53a8	251537	validated
8f8510f9-cbab-4651-8b18-8ddcb654a8ac	baa3cdc1-1ee8-4aab-80f9-dafa35cc5fbf.htseq.counts.gz	c9210496ded981ad264ad709eac40a63	254771	validated
8f9742c9-4d9f-4d5a-a403-1e0393581438	1c072d05-bdd8-4d30-ba1d-099ed32ea33a.htseq.counts.gz	b9d95f3e04939907bbe2753cc463fdd0	254144	validated
8f9f1ba2-1b70-4953-8a60-2a6e65b25998	7354b3fd-3ab9-4ca6-92ab-deb63649cf60.htseq.counts.gz	e2a00e80249fc4571616d5301ed762d9	255302	validated
8fb8157c-7a49-4a21-8829-ca5220096f99	7bda8b48-9d55-4d47-bcfc-b5b71d9db7da.htseq.counts.gz	dd413af99e3be915145a3e21ec2a377d	257334	validated
8ff31ceb-6799-44ec-8482-2fcaee6420df	be0d2e41-7373-4fa9-9c05-877e9ddcb88c.htseq.counts.gz	65882b6f20e1d5fee2440ad35d4139a2	255884	validated
901167f2-a0df-441c-ad22-71c6adf8dc37	2d71fd22-4dd1-4954-87cf-a7c5879b8bec.htseq.counts.gz	423730970716b4b06e1e0ef23628e24c	255209	validated
90c7c999-2bc1-441d-bba5-fa5bcfe0aab4	cc50f15c-1da3-4fb9-83a2-a89057c96bf8.htseq.counts.gz	2705f5b43a23ad9498c24610d3e15296	251835	validated
90da193c-3c66-4afd-a4b8-c72d37e966d7	1946496e-3021-4f63-b80d-7110e9f9c42c.htseq.counts.gz	555f5555a1c03b4d4db4fb6048a9cb61	254692	validated
91018cca-0476-4d2f-8a6e-1471e75e45ab	4d0a2c1a-47d5-4798-bacc-c333913c095b.htseq.counts.gz	0512bd2e179315aa2ababba4312c1576	253174	validated
910654d0-5cce-4bc8-9db5-1b6d6d3e2d39	3b187f2d-fa67-46a4-ad60-0d26375a9632.htseq.counts.gz	0bed6caf8c71567ca08de56f20fd9cda	253906	validated
91408619-5d35-4cfb-a57b-95fbabdb1e57	3e19bb94-c3f1-4d42-868e-0bbc5defd999.htseq.counts.gz	e085fe84033175af6d556e180c0d813c	255031	validated
91f0cf18-f2cd-46cc-b2e1-4b9abadb69b0	6515c0f7-2334-4bad-bde7-b562f5f67148.htseq.counts.gz	06f8bbf1677fe3589f85ecdbfb8d4c7d	251031	validated
9248acd8-0c02-4d5a-a38a-72618ea375ad	68872445-c6f8-4e6a-b0b3-dcaa53e70e56.htseq.counts.gz	1dd234233acf7568a6d03fa3b97d0ea2	248334	validated
92793551-7972-4af7-aa34-9e70c9267faa	a526094a-eada-4f8e-a73a-12761c1f25b3.htseq.counts.gz	0c3b94f0e2ef6bbd7c596e1325a2fbd9	254584	validated
9280b77f-5a01-49c2-bb8a-47a5af963c94	696b850b-b7a2-454e-811e-4c073ff2299e.htseq.counts.gz	8ecc471a7e1e3982166086bb0943feea	255800	validated
92855612-674b-4a51-84fb-f8641c7921c2	98921931-2f32-470d-97ae-824716d1c034.htseq.counts.gz	cec1e289b42b6cf574fbd84aa6c5344a	251645	validated
928576d3-f95f-408e-be76-efdb4ca64e76	ab1f0023-6b52-41b6-9867-87599e4d6d60.htseq.counts.gz	669c29733eaae2bbe79cd136850518cd	252736	validated
92921c17-c43f-4985-9bc3-568c0cc6ce06	053e76fc-4063-4039-9bac-bfbe73929d0e.htseq.counts.gz	c19457a1cd1aa14710428f0202ab1f61	245647	validated
92a1ee07-5cb7-4c6c-88bc-88330a4979ac	82bfc74a-cb0f-4966-b53e-c7b535ae7f23.htseq.counts.gz	e8b423ecd1bd2a49e56b6a38be240609	253412	validated
92a30a9e-ce5f-4a64-8d23-a1e9ed9030a1	c14ae3ed-5d43-452c-8955-631a8c62660d.htseq.counts.gz	d58c8f2ff9ac15a790280dc153196952	256317	validated
9304cfd2-f5d0-455e-83ae-084582b48219	5cb385a7-dab3-486c-83af-80aafe9c4669.htseq.counts.gz	6db6582f2ac04569b9a559d9b323c85e	252348	validated
9310a90b-0adc-4024-a11f-c1d76062e3f5	c87fff18-9dff-41c1-8ec7-99a581e404b4.htseq.counts.gz	f8e98c429ce353241711f2706ed3337b	257483	validated
934db0a6-48ea-4b6d-8c8c-9101872fc068	3ef6e68c-dde3-4c06-9a68-e99db9fb2a5c.htseq.counts.gz	e3f8a249bfef6f90c1631cc661fdbf83	250707	validated
938d489d-2335-4f3b-a97a-9e9af031f865	76e8be2b-99c1-4e5d-97f1-f1829343d76a.htseq.counts.gz	6a9b136ec20e2ff5dffc5d6df2d166b2	254309	validated
93db58ee-8e12-4b7f-b670-b059d2e19c60	31e5c917-1866-4156-9eaa-84a72c310edc.htseq.counts.gz	6d9133872b01b576992450bcffabcc08	249956	validated
94008bb1-1599-4faa-91ed-da63d0f33a3c	5ab6232c-5cba-47ca-af29-3799b0263a58.htseq.counts.gz	300f08c85f1acc50712cccacca28bc92	250863	validated
948fd9fb-5c03-4130-a727-959929375b8b	e5661a4c-e183-4935-8536-93c4949e793e.htseq.counts.gz	99a71d42f4120aaa3556556bf59076e7	253867	validated
94c24054-d094-40f6-8640-a6c905661f80	b5b60d8b-1977-4b67-8b23-63ca508027b0.htseq.counts.gz	9b6b8063dcf80920bdddb90fc575eba9	257866	validated
950c37a1-6a6f-4d6b-8cfe-95d8e287c9b6	996000bc-080d-4559-80bf-c5059838622a.htseq.counts.gz	dfde0276777d68e85fd4362ebe90af05	256481	validated
950c55e8-11d8-4bbf-acf6-244fb6702f4a	aacd6622-4f35-4a5b-8c57-be7f37bba2ed.htseq.counts.gz	57dfba364472f359ac42a279baf2c8e0	256413	validated
952cb36e-3a36-4aa6-8344-3dfe498e7c7b	a5de7a1d-cbce-4e2f-99bd-9b72e9f9405a.htseq.counts.gz	4850295ab4dec91d3bb2c1cabb8bac0b	258116	validated
954d2bad-5600-401b-816a-fc367df34a01	3ed0100a-dea2-4201-bb12-8646875a04b6.htseq.counts.gz	879f21bbd2ecf16e88c6a0248d819407	250530	validated
9565023f-9ebd-4108-91b1-ae6eaaabea4e	de2b023c-ec3f-4440-8f6e-b0ea8e723122.htseq.counts.gz	cd856fbe90589502a488dff92ce4f9be	254450	validated
95b09cb7-23c4-46cd-834b-cb1a25128160	dc322491-2407-401e-a422-96be40d6518f.htseq.counts.gz	1d48522d44e048a6ed92114a89f9a74a	251445	validated
95bf5bc4-ae0e-4e65-b60d-a210e662891e	754aad86-ccb1-4716-84fc-abe77e4b3e2d.htseq.counts.gz	1e0403c6ae5eeab6fae59fcd92f2a35c	249324	validated
95d570e5-db2e-4559-a3d2-1a86127f8c78	ce40da7e-5408-4ecb-84e1-059dc054f38d.htseq.counts.gz	80262c36fa1749b424a2da34c4160de2	254157	validated
95f48cc8-2b49-4b48-a366-02215e703c66	c71784ba-45ac-4377-b098-0a0e5ba6d58c.htseq.counts.gz	74dba2f8f12632f5e28f9d10a085e5d8	255168	validated
961d7780-4e63-4901-85d7-7707e7c372fe	c6a5effb-1af8-4eab-91cc-9de7780d6249.htseq.counts.gz	b118bea01fef406aab3ed1d02eedb65c	245693	validated
9627c2f4-274d-4b04-82ea-4f9d7d0b2f0b	043440ba-20d0-47b1-8589-8b89769e5cf1.htseq.counts.gz	56e018283a657b0f52a35e250b076ad9	252048	validated
96455347-ffa4-44b4-bcd7-bb8426558fe5	e091bf28-5002-48ff-93df-3030c0942b3a.htseq.counts.gz	28718b799b0a1188dbf4ab62651be101	255868	validated
96463113-d20c-405e-b2e8-56eed3faf201	19f52003-78b1-41db-af49-65536c538ce3.htseq.counts.gz	eb2f8442f59547eba81b341cfff620b7	254075	validated
967eee42-3b91-4735-a914-3d950754c1e0	900a1913-f3b7-46ca-88be-c180a5fb5265.htseq.counts.gz	29c340dd72fc2b4449185e2790315a8b	249845	validated
96a2d8b8-2561-4bc3-afe9-a333a92f2528	110de223-52e1-43b6-8c69-399a0af8b174.htseq.counts.gz	ea94ef176ac698cd7588da568336ea07	252571	validated
9712e8de-eee1-4495-b00e-c2bef627abd0	bdceb6c5-77d1-43e6-9046-1340502c2a60.htseq.counts.gz	bdf4e5f9e4b5fc0a38fa7c9dd5f88b5d	253992	validated
9817b10e-80a7-4137-a205-d119df0870f6	036e2fc1-c001-40d5-98c4-28bd121b9554.htseq.counts.gz	4b012cfa603a3001dbed0d5553fcf44a	253488	validated
987bf9eb-5619-405e-a326-6de9a2554fcc	7133f91c-4128-4578-a1cd-2c1ee81b3f16.htseq.counts.gz	69f476a250b6c5da586e4622ec97f753	257689	validated
98c51e97-f7bb-4874-91c4-e59e47200c02	3ca8233e-434b-477c-8683-b1f770cedc63.htseq.counts.gz	4b1e91e9c6169d8785ab92bf30fd96ba	251491	validated
99131e7b-2028-4048-86df-65491768abb0	6c60605b-a647-481e-976d-f2945740faf8.htseq.counts.gz	73a4ba85cfff38aec022e72b2d163bac	262211	validated
9947ce54-fc42-4f49-878d-00c1de395cd5	ecbe1717-b6b7-4359-b723-3bfc81c82f2d.htseq.counts.gz	b65a595d97f9d663c7dd9194f797d920	257491	validated
994eebf4-fbf8-4e42-86e7-850bf4bd8363	de704076-e915-4749-9729-e6ee06a0d359.htseq.counts.gz	07fb3c689b79adba3f6eb2a7732d99ab	252194	validated
9a4eb5d0-bd9e-4fc1-8c5e-d8abb8a9e4a1	cf5790d4-7c94-4b99-9c84-1174a277cefd.htseq.counts.gz	600412a745b4e3f0bbac04e30a2f2477	252264	validated
9a642ba9-db53-4fb9-870a-49af5c799e94	811bb9fa-9aea-4ea9-a1c7-3f9fa5d42f6b.htseq.counts.gz	c80e117198c048d23c4b388b5157db1f	257784	validated
9a800810-38ad-46fa-9dba-49eda8810728	8f994f43-e36e-4659-bb8c-ee3f0f91a2f2.htseq.counts.gz	f28785b5e5fed3a6a6c3c2268c49312d	256444	validated
9adf7e30-8208-42d1-8f00-a89bfe9842a2	5cb04b67-53f5-4a10-859a-64652cea2b4e.htseq.counts.gz	4bba2362fe874ab47c9ebc4305ea4c71	250929	validated
9b0dc0fc-d20b-4684-b16c-5176c7b24562	86b85802-2fb0-4628-a79f-04bdb80b7461.htseq.counts.gz	b781ba6b2e6b6ba8bb6a0d8489634b1e	258750	validated
9b93cf65-826a-41f9-b32d-52f9fc981f73	1651f9c4-219f-4d46-adcc-6003c91eb059.htseq.counts.gz	c6ae9745ac961e282b7631fde4a009c1	249704	validated
9ba948f3-ae38-4c0c-961d-474c76c00df4	44f52c83-3eb1-4f91-a885-599fb960049c.htseq.counts.gz	d15094b7db75e8117782bdf82186e5da	250536	validated
9bc800dc-4549-47e6-817b-3097cefcd355	d827a931-364f-4e8f-8a50-d600f619be5f.htseq.counts.gz	4fe13bc003bbbfcdbfdb668dcd45bb16	256303	validated
9bdbd901-541e-47da-a4b4-80544222bcde	41734a51-fd66-4ef9-a7c7-481e19c7674f.htseq.counts.gz	aa105007d6f8291dca6cbcf5eb1a486e	252128	validated
9ca1b249-c310-4c30-83ea-2558b46f5332	27a9c6bd-6e26-4055-867c-ab7276492464.htseq.counts.gz	4a8d8770f2880a7bfb5923ffc1bccabd	256309	validated
9cc018bc-3b77-4d5f-adc3-48fd4d70281d	3960a39a-badb-45c1-b68e-5280677881f6.htseq.counts.gz	c1799c70e8891044e0e205dc602b9180	251870	validated
9d260c0b-0bbc-4a31-bbe8-b9a2465f6fa6	8691a335-a632-4529-b77f-35ab2dddae26.htseq.counts.gz	eae4c7b2dbc722252923fd5e72af9895	254214	validated
9d2cceab-be90-4f6a-9fc2-d33bb867b27e	445b096b-502f-4e88-9338-4ad309a14425.htseq.counts.gz	1f9d97a3be85bd134156862498c6e700	250084	validated
9d2de465-a059-4a82-a861-911e45dc27a2	899a4fae-569f-463c-8cb1-049b9d50b9f4.htseq.counts.gz	f9fe1aa23807c80386c9f7924858110d	258819	validated
9d31e865-ce9b-45c5-b250-d235c6ee488a	bd3834fb-9a9b-4a7b-880f-b4073f51bd31.htseq.counts.gz	a1ebb6f1a0822518e390e3de1a54fead	244321	validated
9dac278c-3edf-45ef-afe0-36921d94757e	ce85344b-0f16-4f96-b8da-af518e2adc71.htseq.counts.gz	bd182741125a5c3c92eb3f183fd6c368	251134	validated
9ddd6922-fd1f-433d-8a86-da4eeb12ca3b	f966cb98-e661-453d-b1ae-aacf5876520a.htseq.counts.gz	e704872092352c08213634b14ead3cde	251171	validated
9e6bcba8-c964-484d-8b1c-7912209460d2	8b7009e8-9021-48d7-a603-3c6038635252.htseq.counts.gz	0d3568965fd5224d6f418a190037fe72	256438	validated
9e8a9007-7a7c-4767-9c77-c91291dc79ff	786873b7-1515-4aaf-872a-ee2e0ee05bf2.htseq.counts.gz	ec154f9589c41183e632a2abf614e582	256643	validated
9f467d4f-a3bb-4bc7-b33f-d7a5be020894	ee409780-c7aa-455b-a74b-a7f41ce89b26.htseq.counts.gz	a36c73e88eef48aa35b3197304497c92	257900	validated
9f488bc6-e787-460e-a5dc-2f17d8d15aa6	67418961-d894-42a9-ae6a-21f41e6ca9bf.htseq.counts.gz	de37bbd97b762ebefbd12906abd3df6e	255314	validated
9f4ce04b-ae0f-42c1-8162-71852fd5a7c4	a44f0621-899c-4aee-bca7-902147d6876b.htseq.counts.gz	d454100576a8d46ab5cc39fe0eb7d5d0	248417	validated
9f6ef4e2-4a0a-4c31-807b-31c3845153c2	7abbb947-e35b-484c-a84f-d903268d219b.htseq.counts.gz	3042c845d5e192f458ee6453736f179d	257027	validated
9fd0c4ed-290e-4770-8bf4-b080d10260f3	a09e07b7-9834-465a-8e85-0cec02fc1881.htseq.counts.gz	e4a4e778c28842e951e6148b4e1a3042	252297	validated
a00f4d66-2bde-4661-9b15-a7725d8cf354	2163b681-ae29-4907-8f15-6c3665eae736.htseq.counts.gz	9eee9f7823ca664246e7d8f35fef0c25	255984	validated
a00fd49a-c11c-4db1-8cf0-698d3f23d7ce	b98a0c48-8404-47bd-a781-22dfc6c1475a.htseq.counts.gz	444221194aac75191aa788b7813a08b7	250216	validated
a03b2408-5db4-40b3-b35a-56f931e66c6d	9570c964-8d26-4280-97b7-43ebc45a3b58.htseq.counts.gz	1802532e286bc6c19131d1aa8a809f95	254621	validated
a09d22c3-8803-4d48-92a2-7c1a2e808e88	6eff5754-c9e3-402d-a341-63b891dd95d9.htseq.counts.gz	2e063009f8b6bc586548504325475a51	257750	validated
a0e351f7-9527-4383-bfae-e5d8ec440857	249869f5-8812-410c-89f8-2b7df632ac85.htseq.counts.gz	37204faf1a0377a2da7f849e25f7c81f	253240	validated
a0ed93fd-8d08-4f1e-a54e-4bbc3d5ccb0e	087227b4-113f-4319-964c-ff20c789038f.htseq.counts.gz	736d4cb32a1c72ef9b62b9a72f9334d9	258565	validated
a1480e15-878f-4567-aae4-7c5b9db562f9	c7e9dae6-ed90-4736-8f84-387550fb8bff.htseq.counts.gz	232e2124ed51c3fbff49cf667bcf9cb8	252130	validated
a175ecad-de0d-48eb-b53a-1047c9a50c39	63a5626e-aca1-4920-b101-eb5a66373fc0.htseq.counts.gz	39af81c22614931c6168d37980dcb693	251369	validated
a1825e13-9f5f-4643-96ed-7cb64140f581	53a59278-dd3f-4678-bbee-a7c9aacff1a5.htseq.counts.gz	a57300516020f6de49b55efc16878e26	249357	validated
a1a3302b-2117-4e94-8e94-2a77d31bfd48	0a2c1866-d6e1-4add-bcb0-b297ba1394ac.htseq.counts.gz	4c714d80b3cd940a712da7b8302284ae	255845	validated
a1b70c4a-8039-4853-9717-b13771de2b76	2cf65487-9fb6-4e58-92b8-378c61d14c97.htseq.counts.gz	b7efdeddd72efe3794eff19945d31335	254533	validated
a1e49050-b025-476e-8727-7f801caa62ab	97745843-751b-4437-82e0-31ed8c323e91.htseq.counts.gz	b1b9ef37d02706ebb2be4b7418d6666b	255836	validated
a1f1f52f-9a63-44b2-8089-5cd62fc436aa	a6c37f79-63ef-47b6-8709-94ce7b88a1a8.htseq.counts.gz	314f0aa85462adaf91fb0302abfdfe58	257822	validated
a200cf9b-07c4-4362-89da-632b658b9560	856ca504-791f-45f1-b756-e180e6a2535a.htseq.counts.gz	e8008ff4a2febf7e01fbd4cec02462c8	251529	validated
a20214b3-e3f6-4950-93b1-d76ac00c50d5	ef647ec0-3322-4dd2-84ca-83bcd786b765.htseq.counts.gz	c32d403d80ae99353641a55d80481fbe	253486	validated
a26a5dc8-1f9d-4f6a-917a-7457f8f8c056	11b92965-3650-4f3e-a6da-65728487d7ab.htseq.counts.gz	34570c7264435e620fb73d5e1111c291	257494	validated
a2c29eb4-5efe-4929-9dd9-446670d4ba26	abd58426-924c-47c2-99f3-102e93a3d341.htseq.counts.gz	3bc5084a7adae36c841ef2d90079ff28	254255	validated
a2e37277-4a84-4bf4-90c6-e10a33e2acbd	a19d9498-5d19-4aef-9db9-d62deef77142.htseq.counts.gz	2ef3770205375e758154fb2b92a0529a	252494	validated
a31da99e-48d6-4630-b045-5a2617abda86	2843eb58-20ce-4cbb-a783-61d85d10557a.htseq.counts.gz	e0c7c29c9d50ae367c0e51b8aed9f7c1	258291	validated
a35c94a8-a70b-4d98-beb1-895d6d3091ac	70029e42-3b29-48f5-908e-7cd203103277.htseq.counts.gz	52d6a791a4e09597275081105d791ab2	257950	validated
a38e6fe0-864c-4de3-98be-c829c4d73e47	ecfae4ac-1c9e-403b-8ff2-cff2609a1329.htseq.counts.gz	ed6c82193a19efa97b4a215a8278129d	255613	validated
a4ce3b73-9ab0-402f-8dc2-5b4344d4d356	f5689b4d-3907-40ce-aa31-90508021731a.htseq.counts.gz	9af01d7f3b104496f3c4068c8b653e31	255107	validated
a4ff1982-e6e7-4fee-9ea4-a68122200339	5fa81a55-a556-4302-94ea-1249e51511f1.htseq.counts.gz	076f7771f4fe331de0f149d7b3968c3d	261796	validated
a51ac3f2-74ea-4de6-b376-1078b9485a24	d6f019d0-dca0-48e7-9936-ae27b69a3c57.htseq.counts.gz	fe02a086c4eda0b80836b86cbee42020	256757	validated
a54e73e4-3f7f-4e94-af69-2100045bf2ca	bceffa81-996d-4775-a452-23b31a25daf9.htseq.counts.gz	c11c235f72ff7fba9376b3abc676d2c2	254612	validated
a560504f-6cd1-416d-93c7-77aab2cc921c	0e3c0131-7ad3-425d-ade3-a75296581f43.htseq.counts.gz	f121037a3df2b07720343671402cba24	252957	validated
a5a9fac4-4e89-49e5-a368-17e2fb5db837	1fbc7c43-62b9-4f70-8f26-fbe1900e386b.htseq.counts.gz	41ab0800db27192322b5bad12d6b2d80	256836	validated
a5dfa539-06be-4ad9-a3ce-72d03bed3a89	87fcecde-b317-4518-bea1-cc8d14a18107.htseq.counts.gz	e818f43a97c6eb879846899db2cae338	250433	validated
a6613784-c1ee-4f06-985f-027e5f9168f3	177b3d71-2c66-454b-9680-046b0fef23ac.htseq.counts.gz	5821a67cf59fb08820090496b3e6e6ef	258749	validated
a701c037-dd24-489c-acda-0db9c6232006	5762891c-adc4-4d52-9927-2af194da03e1.htseq.counts.gz	0fde8b44c27ef9ac8f0993bdeb79edbd	254093	validated
a703335c-54a6-43cb-bc75-f55f5a4db0f7	0ca5cc29-f48e-4533-a732-877e7bd2e73a.htseq.counts.gz	c6a7a5712a011c625020a9c1ecf077f0	253474	validated
a71e6799-233c-4fba-b4dd-0e98c9b0a3dc	cf7e72eb-b82f-44c8-894c-3995571ffe81.htseq.counts.gz	f9d6d0ed652e52648fa62a74f27a8a04	251878	validated
a7667d1e-b3f1-48d3-bf37-7f34770b0110	34dd0e22-1014-4fe5-8392-faddf79b0ad2.htseq.counts.gz	9b36fe2775341c5c6d27cfe6233e9569	252810	validated
a775df54-a60e-4fb9-b05d-19cde289c0fd	c0a8b0f3-7a09-4be4-ae22-a00df281b783.htseq.counts.gz	731afd72dc1a070fc8ee22163cd095e1	252116	validated
a7fd8e17-239e-4ec3-8467-3e39b932d313	0abe1897-c3a9-47e5-8a59-e5a2232b23db.htseq.counts.gz	3f61baecef6d8cb34f12f01e86e33b69	251379	validated
a835fa65-af49-43d9-9282-6c8cb922a5cd	d578e27f-537c-4aaa-8903-6ffe68346276.htseq.counts.gz	fa2b1d928c833b410bf2093e4d79b5e7	252306	validated
a850150c-8cf8-4a56-b8ef-f3598527923e	793d9283-e8c4-4548-8f2f-b57f94308b5c.htseq.counts.gz	a92b28e29392ad6fd96619a0ec113e79	256781	validated
a85171d0-71e4-42b2-9d09-38eb164e9169	9c67b11d-1bac-446f-8bd7-ca34b7bc2ad6.htseq.counts.gz	f0f273da8b591970d93732e85ffc99a2	255388	validated
a8710081-fa3e-4b52-8a7b-0103c625077f	1d7afc91-311c-4f26-9be0-b76ac284ee96.htseq.counts.gz	b8770548bd636b40dde619c9f9e42581	250129	validated
a8ebea86-3b3e-4e0d-839e-709c44c394a3	fd168f37-df3d-4cf2-881e-c90c61c95fdb.htseq.counts.gz	221f1c8c51dedd0eec1c528a5663dcda	257676	validated
a91fb105-8a6f-43b6-99f3-a2a03eb41ee6	352a2653-8001-44cd-852c-288684114104.htseq.counts.gz	114f82a2c264d6d138a519d58d8ed24b	259888	validated
a93597df-f552-4b43-9985-3a0955b03a1a	dd538c2f-a55d-4f4c-a83a-1507bf365403.htseq.counts.gz	e701f3bbe9bddb5b3fc73b7438793b98	250734	validated
a9601a38-022a-4cfb-8028-5a9b9b31126b	da74b34f-43a7-4aec-ad11-2f87ebd56530.htseq.counts.gz	1a460b8d37be8d1e9238f57b39e8c5f8	256148	validated
a972683f-ecfa-46da-94b9-4683f696272e	e7d40080-17f9-4d2c-a5dd-33ac2fb61f31.htseq.counts.gz	1085d2b3625f7c5052050e0e4978cf68	253389	validated
a99fd97a-e311-46a8-a6b2-1a72321f5b87	23aca662-0b7d-4e3f-97f2-3f35c143bdd8.htseq.counts.gz	5f2e08bec5885e770eb393c63b9caf59	254056	validated
a9b6930b-e23c-4a0d-be63-736124ee0280	a33029dd-b5fa-4be0-9cbf-971d289146dd.htseq.counts.gz	6f71d507418dec75f1bb27768469b5ad	255671	validated
a9b81afc-b253-4751-a20c-f869d4ae19c2	b73518ee-287c-4130-9da2-61772aa195fc.htseq.counts.gz	79a13adf0f434e06395a3f1e9c9bf7a9	251172	validated
a9d6c89c-9e66-4c43-8fc2-64f4dd9b5d4c	8b4fd8a6-c6a7-41b4-b052-8212f0ed2972.htseq.counts.gz	53d9d66c444edf76c72051ab9d04f394	251275	validated
aaad18a4-17b4-43cb-984c-ad491c54b7f6	f4a128be-6910-49c3-9f0c-b6bd702ab7ce.htseq.counts.gz	cdee0fd19c6105b7ef36578c7c87e23b	259279	validated
aad5f8a9-f0a7-413e-8eaa-cb969759e98f	5270d12d-756c-40d7-8f5d-8e7ccdf24a48.htseq.counts.gz	f35c8699a662b0f282d3499b2b279614	258548	validated
aad765b7-ce4e-4c72-8518-3aff0dced551	1c903a79-fbee-47a4-8847-79d9242a2fcf.htseq.counts.gz	7b2920b2127300d966e21a7028f13145	253997	validated
ab497577-99b1-45aa-b5b3-037d55821b94	f0537081-d849-4717-8cf3-eef54655c198.htseq.counts.gz	100086410fbcfc97ce4c2e21ac3669b7	249180	validated
ab8b5e13-1995-41bd-8855-ef02e54b15b7	0211f2ea-a4f6-4a57-8f98-66bf0a327479.htseq.counts.gz	8889f2facb222ec80d5e60f23a0c2374	253974	validated
ab97b51a-501f-488e-a3fc-a90c1dacfabc	b7d3f454-f36e-4ad0-bb40-8728ca3b240d.htseq.counts.gz	9dfa695f03b5d145b8595b0e4ba39020	256722	validated
abb7228e-61c4-4e61-9852-6cd1d6f1486f	112c740e-8830-4ed0-99cd-eadd91276f63.htseq.counts.gz	8ef25cde91d9832839f068bd03efceb1	253506	validated
abc1e31b-8a79-4480-8b15-d926fb2de417	020fd3f7-63fb-4995-b96d-6c18bf292e14.htseq.counts.gz	cf96229e263fc6dbaa2a16628a834146	256496	validated
abfbbf74-c58a-498c-b40a-00da84f2d8cc	88a06699-eaa7-4c6e-9062-d235298fe3da.htseq.counts.gz	e2b657d95a3de4a13a69ec4f34dcf3a0	255986	validated
ac333fd4-b9ac-4861-b994-152c765068b3	1414d172-710a-4fb6-af82-f8b0c923b259.htseq.counts.gz	5562511d19149493c9392106c68cfac1	254043	validated
ac4b50a3-66ac-4ae7-be32-47f959c9aa07	f288f879-8851-4adb-aff3-90c19dcf8b8c.htseq.counts.gz	c092f888608e1e3dbf362c61b93f050b	255186	validated
ac992495-eabf-4614-9906-fadb43c2d5a0	3b2c4de1-9a4a-43ad-8723-1f634b339183.htseq.counts.gz	175ac4dc7e2319a60bcaafc93380a24d	255498	validated
ad0e58ab-9de2-4b4f-9ac0-385cc04414c8	7d83af5d-9bcf-4c82-a993-fa9053a9b3cb.htseq.counts.gz	865a9ff4166ec1dc9b6b5bdced4da872	255638	validated
ad1fa0a8-27c5-4e37-9620-786b01edc93d	04268bf5-f4de-4c02-bd76-a64ac21b6136.htseq.counts.gz	8bff1975555d90438b133605ae3fcf15	255829	validated
ad6bafa3-896c-4a10-bbc0-14ef0df54146	fced57a8-570a-4f05-aa10-4e16aa7ecc85.htseq.counts.gz	a95b6e558f1f630e0d0bc2b8cc7608e4	254117	validated
ad8d26a6-658b-4aa0-82f0-d022a0add8f3	94719fc5-6ae9-410a-a15b-49ffe3753d2d.htseq.counts.gz	e197e41a212fa2e1ca7305be1ec528f4	249502	validated
ada09cd0-8e65-4f04-a190-aa5391336ab6	ec631f8b-d227-47f6-988a-c24b0e8e33c2.htseq.counts.gz	4c654442ec5c309cae31eeaf139e1938	256087	validated
ae66a5ba-2397-4837-ae50-216cae0aaa68	e1b5d397-c4e0-4f6a-8ee2-7224a7195223.htseq.counts.gz	471e7f3c1d6ebe826cb4827c2620cc24	257096	validated
aedbb481-9fec-43fc-9a1f-b1995fd53ca8	39ea216a-6bff-41bc-a730-350145ffd2eb.htseq.counts.gz	868adf41a31543cafd694b713f950e85	251630	validated
af067461-d9f5-49d5-8b9e-7620ebea1f9e	067b54e1-ade4-4607-9dac-af223e2eaf9d.htseq.counts.gz	70f62207ba7530165e017031bc07e87f	247978	validated
af091eb0-baf2-4d5f-9118-8a1a0dc896dc	e84e835c-ce99-46bd-a50b-068cfb983143.htseq.counts.gz	6a817c12b51d0543ec8d1a1bb4f40c8a	252106	validated
af3b9b92-fa7d-40a3-a738-76edb9521701	68b3162f-a77a-4630-a64a-26a33a2ecb12.htseq.counts.gz	6bfb872fc6dd6ed148af5a2a6a7c25f2	259159	validated
afd61b19-7af6-44b5-bbba-14db3fb74e8f	9ed9fdc8-a437-4f4b-8ef8-e3f0c219baca.htseq.counts.gz	f0a057c4925825a21bfc25d14e279a8a	248590	validated
affc9103-0974-4228-8a8b-544eb40ab697	995dbed7-f7be-48fc-be3f-6d24f6639b70.htseq.counts.gz	a804a39b1ec16a820fd39e4ad5797f0a	251970	validated
affef79a-e75d-4efa-bcb8-34203ca6b3c0	e8ba3864-1068-4ff8-9a11-01f37ad6dc81.htseq.counts.gz	05f0b9b77e562cc45ca0c9c2b2b34c6a	256857	validated
b00d91ab-c2b4-4d44-9c00-2dfcbb05d294	f3763e9c-68bb-4e60-9370-e041428fd5b1.htseq.counts.gz	7f41a5d8854e54726fedb3e4999db710	256606	validated
b0350b5f-6bf8-4a71-bef9-fd406800e48d	e17180f8-d562-485f-ae60-8ae37e898099.htseq.counts.gz	009be669247655d88a878c0c4d8fe99f	257065	validated
b09ae8cb-d283-4ed3-93dc-57450207ccc7	c0b05393-e154-459d-a17a-9e03d404ae6e.htseq.counts.gz	f21b7a06a76c786a8b09083dff9508f9	249183	validated
b0bc66d1-a549-4946-8c6e-cb659df20323	14c53db9-bd7b-4edc-afca-80f4c492e982.htseq.counts.gz	b490eeaba42ae618a235a1b0e0e3653b	250491	validated
b0cf3eb1-f9aa-4062-a61d-a0719155ecad	e7c738b7-08e2-4616-abcb-173382854dbc.htseq.counts.gz	2763f9f9ec448058c259360719251cb0	254232	validated
b10c414e-48ce-455a-9421-e76101b7e694	0a219d18-db73-46e1-a9c9-3565cec06451.htseq.counts.gz	065d02dac99c36d99a7b2c1be6de8c93	257274	validated
b12e4a20-7c83-4f2b-b47d-b7aa7204c571	9f9209c4-5e84-4efa-9fcc-60766c36e082.htseq.counts.gz	ddb1cbcea7da55556e6df4c769ea15b3	252134	validated
b156c81d-654a-4c73-ad65-3182a339ea35	eda48ba9-aef8-433e-95fe-e94a061906d3.htseq.counts.gz	ae57f1faccb2aa383ebe9f0f68522753	254530	validated
b18aa899-7964-4d59-8a18-765c21fe9926	c8c58445-3c7f-4c98-85b0-6a707c3d8473.htseq.counts.gz	454ec59b4ff03163d1cafceafc120231	250127	validated
b193424f-2772-42c4-b3fa-0c0724be8d0b	2c87e676-6601-4d73-ad4b-9a0fd68ae0e4.htseq.counts.gz	f25a9ad0d4690d6c6ffbf2f0b22c90f8	255523	validated
b1a468be-1d09-4d8a-82f2-6e304e65c473	a1e80ada-950c-439a-a360-f99c02ccec93.htseq.counts.gz	29a260ed22f890988207379c6554fb6b	251453	validated
b1b5ae68-5d15-473a-afb0-83c9de200627	0c2cf133-50aa-44c9-b4a8-5d17ac2f54f4.htseq.counts.gz	7920345474156822cb9c970f2306c11c	254564	validated
b1d84ba0-bcf9-43be-8413-a20078a866ef	0c7d119e-22c0-47ed-b736-3404ab2c7065.htseq.counts.gz	0c6f57fa24aedf0ec2dac5f7c711a6e1	257316	validated
b1e54d62-c3eb-495b-9efe-84e218839651	673b5bd8-a5b6-4b19-9a9d-4bcbc6988ab1.htseq.counts.gz	51bdc4c34e170bb80dd0da36a2f1598a	251418	validated
b1e94349-54d5-49da-84b8-faed325a2b5d	5d3c2256-e8ed-4145-8c2d-b221c75dc049.htseq.counts.gz	644be8ea2c078650a97a85fd73c96162	259846	validated
b1f6dd16-5778-4e86-b1e3-b6fd532f9b76	c8f22456-214f-4648-bf99-c2addece6502.htseq.counts.gz	d45e226cab844fb6f69c68533ec649e8	255093	validated
b2201992-b504-4892-b01e-075a59a5f599	57cbdd69-7be9-4865-86dd-82bfb0ea803d.htseq.counts.gz	682894d0ef8744ad8ba904fc6694590d	254094	validated
b24574b5-2229-4ca8-b6fd-65fd6ced0ef8	98da76dd-0fb5-4313-a277-a122c205e843.htseq.counts.gz	c4c18afd09b45e7bed53f52cb778ae26	256762	validated
b2673e76-21cb-412f-8a15-0391fabfba7e	95c9a871-c81b-4a30-92a4-9227a0058553.htseq.counts.gz	53071cb80d56d754ba3fe27a279e0c33	255274	validated
b27bf038-07d9-4b57-aa18-1b0cb95a7917	c04e8467-956e-4daa-a1eb-dec235aa58e0.htseq.counts.gz	993db4df0ce7e64b764bdba974b7d64f	255262	validated
b2bf9274-481c-4719-9984-a0649c7aeb1a	fd9be810-7e9e-4697-99b1-70a5c5901e07.htseq.counts.gz	77f82e8eef832fa2267f353440fbba57	257402	validated
b333884c-d423-470b-8653-ddd841cf3a03	3db1a6bc-c9e9-48d3-ba3f-394cd2f693c5.htseq.counts.gz	12cc86dbe8f94d8639514cafd7e34e88	252919	validated
b36afb46-408d-4bd6-87d3-ce46449d287c	f8d89988-7ca5-4d3b-91da-ffaca0702f9c.htseq.counts.gz	4c35225230ca9fe699c9e8cd11788e82	254414	validated
b4b400d7-e82b-4544-84d4-db3e9a81e2da	8659f2c4-7492-46b3-9bbe-ea8ae7bbdd53.htseq.counts.gz	d1b226c8d4e1ea7dacf178735cabc713	258023	validated
b4ddbf93-3bc8-4a7a-a52b-f3abdd053fc0	3ec6ccd2-6cd9-4094-8a3d-98ae065ff95c.htseq.counts.gz	ea9a7386b72def0cf9ff8240f71f7bd4	250053	validated
b54ddeda-a93f-4140-98f7-e7f6afd7f115	bef64f1a-1c0b-4615-bbbf-9faa7b0a03c8.htseq.counts.gz	b47c01a150b4a53991c469300339e6ba	253923	validated
b56431d8-9c51-40db-9869-c4d7f0f816cd	1349107b-b18e-406e-a07b-5662b8eaa2c5.htseq.counts.gz	d2d36520e165b7f111f7f64e6cb7335e	255076	validated
b5b889a7-5602-49b1-939f-9af4b051eab5	93c46e63-3686-4883-a9de-7606ddfc11f0.htseq.counts.gz	1fb38f6ec7b398d327f3e27d973e71cc	258041	validated
b5cf3c87-169a-4c55-9654-ef557946fdce	d86c50f3-0eed-43e3-b089-2145c75ce7d0.htseq.counts.gz	7321fc5b3731ae1d20c29603d73d3d38	253027	validated
b5d2a287-939b-4bfd-aac9-147739a981b6	8d38b4b8-6074-469a-9af0-8200f4ee8bb5.htseq.counts.gz	2099b187df2b6666ba3743be2863a7df	257362	validated
b6634fbf-d687-4767-b678-947099614423	16245b47-33ab-4332-a520-aecbed974167.htseq.counts.gz	51c732569d9f154e734a68356cb79a57	256369	validated
b68200d7-34d4-44dd-a6b1-a04fe801a8d7	66174391-806a-41f0-ad9d-685e2adad5fa.htseq.counts.gz	f57914856a2e8132e82007e7e6b27ca7	251907	validated
b6f3fd36-f3be-40b7-b79e-bdeae93a1ecf	019a5486-ad80-44b4-a9e3-7e7f93e8e6fa.htseq.counts.gz	fceaf6a9ef483407c1cf2c5eb810e197	258729	validated
b71514b1-4035-47a1-8a95-604e418509c5	a720c6bf-6365-4e4b-8761-f5e1097fa711.htseq.counts.gz	4c863eedaa8f2fbb4f9d0ee1b326dc65	253583	validated
b75f3992-ec24-426c-a6cb-eea1eb658e1d	6d29821a-4682-4942-aa03-b3260d2788e8.htseq.counts.gz	bbeef44c1024fb0dbfe9918ec0ebae3b	257722	validated
b78740ea-66ee-4ed4-b5e8-a2b2ae621c33	9da11996-ba83-4163-bc96-c20a038ee77b.htseq.counts.gz	7f4f67f8a14519c3baa666eeb2b83475	260099	validated
b7fda5e6-ac95-4d80-9d5d-653bf871b156	60cc2580-b21c-4526-ab37-e5dadb4fa9b7.htseq.counts.gz	cca2cebd009cbe2d54439c132f0905a7	261904	validated
b82f9b29-f1e9-44a0-a0d4-6814624bb2bf	e6bec4f4-0b51-43ba-b62b-5af777712488.htseq.counts.gz	fd7941dc48ca184215ad1714f98f0189	257142	validated
b8307b22-6acc-4678-9e01-81bc433a3b3c	08ca348b-8c35-4f2e-ba37-c5bcb02c7896.htseq.counts.gz	1e1c4547d3d0538f83c276338bf7f8b2	254761	validated
b8324a17-fc9d-472f-96b2-36eb82cb02cf	7bcc02ad-a4c7-44e1-8654-10c4598f936d.htseq.counts.gz	95452408de0bfeb5758af855a2c412c3	260821	validated
b89fb83b-66a1-470f-b038-9e56f8e1a046	ee7de819-1be1-4028-8e15-7da042502687.htseq.counts.gz	66af2b206ade426a7aa500ff635a8bcd	258241	validated
b930baae-d32e-4d8d-bcca-0e3a5a73e46d	801d0a1e-b2c9-4e05-bd6b-15322b0458c6.htseq.counts.gz	7a96042d8e49e9c734b7cfa60429d815	255253	validated
b9cc9d9a-33a0-4bed-90a0-23b3840d74ed	d46b61b0-6f34-48ca-8c7d-23ae4d0b1a7c.htseq.counts.gz	925263308be8a9f95a91af22a86029ca	255666	validated
ba0c918a-f0be-4126-9c0a-c009e3db78d1	36725a42-52bc-4e9a-bb7c-728fbb8b1d19.htseq.counts.gz	914ae46a2ef9fdd9667adae7122f1974	246510	validated
ba9d0da2-a9c1-4335-9f82-be19733b9c47	bd7bf37d-b076-4e82-bc73-83454dba8ff1.htseq.counts.gz	332608c9d362fc2ffbe6d6e3d405f9ce	254721	validated
baa40da8-0b37-493b-82ae-4ac3c33efadb	c592e62e-5de0-4c40-8e4c-f56b9546a545.htseq.counts.gz	afa1209529cb6add61935e5c35754f19	249939	validated
baba41ec-5b90-4102-8975-a997b90a4d14	a9f75c82-3489-4b20-bf60-59fe5ef83f21.htseq.counts.gz	2356ec49c3ce1fbf6e251c06b36bd98d	251453	validated
babec1f3-6d27-43db-8a70-785a5f09ea78	284f0774-1db5-4f86-a26c-0f967fa05d2f.htseq.counts.gz	472d1c3a5299540ab72294e490441cbb	260350	validated
baed6bf5-04ec-481f-b0a2-13a9e9e40c00	db709478-5a22-473e-bccb-7f26c3c35578.htseq.counts.gz	1718060cdfb3a9809a4e424518db3f3e	256426	validated
bafd8856-dfdb-432d-b4e5-8a6ec5a04174	638fedeb-ba58-471c-8a1d-57d4e798c840.htseq.counts.gz	e8f59b51953ad39f8298360b8a91ce44	257641	validated
bb1c93af-5c44-4f7b-8d34-ed1940472570	6a508e94-c094-4c0f-85c3-5ea50b54a399.htseq.counts.gz	7b9301e4e82554be6b4a4c1adf94bf72	257600	validated
bb3302a4-fa7a-4a03-97eb-367f0f293673	6d44a9ba-d0f4-4d8b-b368-036d00198d1f.htseq.counts.gz	3d3ce4d00ac0d69f238894c34c3975c1	257103	validated
bb52a0e9-b855-4871-ae2c-f1579b77b42b	506c50e7-9e5a-434d-bb0d-2fd224c33bfb.htseq.counts.gz	d3006c3cfd02ba2244e300b0679463b7	254779	validated
bb5d0996-ddbc-4af9-bb7a-115d09def162	0826fcd7-749e-4788-a81d-f506b9caf7ff.htseq.counts.gz	7325ba373852fea56559c43f04e9aaf5	252070	validated
bb781f27-8dca-4e41-9bd1-5b185e6c9ae5	509529b1-8dbc-4abd-a037-84fa6c48575a.htseq.counts.gz	a9a6d4d89755e6fffe7ef43ec82ba30a	250758	validated
bb7e8319-d99a-45c5-be2a-1ece9103718b	327a6650-be57-412e-bc3a-3aaf68d44022.htseq.counts.gz	e6771178b5c7aa073954158f0c417d01	254423	validated
bbc16d75-f438-4035-b2ab-bd8b16ba8e74	85a57663-89b0-4cc6-b118-98fce8640eb2.htseq.counts.gz	c83b79a171a6623d338d441308058030	252328	validated
bc03e189-ee0d-4fd7-b15c-aa66eb1e8bd3	f02c6de4-67f9-465e-bbc1-3d48ae377313.htseq.counts.gz	2d3f83a43322cd52f71a63a8deead305	251652	validated
bc3a905f-de97-4112-b7d1-45efdf6346a4	71c9e9d3-9276-468c-a3a0-053880a75511.htseq.counts.gz	eb6f2898935cf0d05ec9da20171f56a3	255301	validated
bc571e05-b9b7-4ef1-98db-c05fdb94aa80	6e0e0989-0b95-4f1f-8853-2da52fd6a6fd.htseq.counts.gz	27bd910d460ad0172ea7ef4bb9f01523	255700	validated
bc64e5be-b400-4543-a520-17132be78ba8	71de586e-9fef-4c8e-9c89-1936e9415ab3.htseq.counts.gz	af8e0010da1398f978d5501e3d08cefd	252060	validated
bc68952d-15cd-4f60-a425-b795ca5a9de8	57b2e9d8-ddae-4457-9959-0d911288e8dc.htseq.counts.gz	7bdbda1ed29a1f19559bdbdd8cc0dbb3	253006	validated
bc84e10d-7cbe-49e1-b89a-74c3c4ecbac7	9b6df35c-cc33-4935-b321-537e0fd29f37.htseq.counts.gz	c5a0723cb48c274069b377d3667825ed	255375	validated
bca4bb7a-c0b9-480d-b16b-95f4dc8a44a6	fc6344e0-37d2-45dc-843b-02c6ba035f22.htseq.counts.gz	360e75841555e03e1a2b5a29caf4e681	254381	validated
bca7ce38-ff1f-45ee-a411-db99ed142984	e8f5bbce-2f4b-4e79-a746-c374ffc57037.htseq.counts.gz	29829ef64a7262f79ae640a6eeb9742f	252127	validated
bcb5d2ec-9674-44ed-bc09-991fc749b270	b06fbfec-fe8f-400a-b5be-664ac3958de4.htseq.counts.gz	0bf1624cb2b4928308c890cdeb1c7834	256219	validated
bcbf38d2-5a0b-4141-8474-7c2bad33c332	52fe6ec2-36d3-413b-81c7-b79870d74450.htseq.counts.gz	ea9adafc3131f65c5af2bcd50090d18a	248097	validated
bd031420-47b0-430e-acab-b7d411089b98	2de4e8e1-2f87-43ca-aba6-19720e119397.htseq.counts.gz	b47f89ee01beb8784bbc7a04c218f6b3	256259	validated
bd11ea82-d346-449c-b63b-a9434062e9de	57e8b21e-eeb7-4f8e-a8b3-b6016bd37c96.htseq.counts.gz	288163918394a85bab334d64241d7940	253438	validated
bd66807f-5ec9-4b8e-a6e1-5a46f9cabb71	f641a19d-8497-4bc7-9df1-5228adfd5334.htseq.counts.gz	c80142a2a5ce7ee2bf40df990530e556	254673	validated
bd827b89-eb98-4f9d-ba9d-33e0d016ccea	cc74a8c4-ef47-4199-be75-ab9480945cb7.htseq.counts.gz	68642951c290bcf388cfada9db0021db	256484	validated
bd9830b5-727f-4c2a-b31a-1ee6c0412bf4	ce137517-0320-46dd-b4e0-82c02773ba97.htseq.counts.gz	53ad7d8111431efb06d91180efb8569d	251807	validated
bdafc15f-3cdf-4e45-874a-6d4872b47215	deaa56c1-8031-4c65-b3bc-1228407e06ea.htseq.counts.gz	f7792e536888c98c09484cf409ac53a8	249343	validated
bdc1594a-0a17-4617-a078-260c0bfb46ef	d8a60f70-c2fa-4a98-8481-177dcd94b4dd.htseq.counts.gz	4a03d5633eac37b4b94b3dae870a9edc	254196	validated
bdc43ace-9ff5-4d90-b5ca-b4995b1aeba2	46927791-e908-49eb-8ad8-21158fc1549a.htseq.counts.gz	387330da6d8905635b99a447482f3913	251351	validated
bde7dd8f-ee95-40dc-a508-b666ea2d5505	73bcbb60-38af-4143-95e9-1a842cdf9c20.htseq.counts.gz	525ff7d895d1332cc34d1b4d8bcb5923	253859	validated
be5c3ed5-da06-4c5b-88d1-a86132f8bd70	aee34477-7bfd-46c3-88a8-f3e7338a8444.htseq.counts.gz	9405027e29cb405bfedc20309a1e7e1f	253491	validated
be9ea6aa-99a2-4761-84f2-205f19e3d7bd	22c16f46-950f-4389-bb16-b5cec4d8b94e.htseq.counts.gz	86074a4ac74845b821e74e93917efef2	253166	validated
bea7c3b9-117e-4356-8005-75b34085ffde	b8dffd2d-f096-48d2-bf27-1e8c0ae526de.htseq.counts.gz	0e42ae14fd480e01b0fae8bc39b6d931	261360	validated
beaab982-34a7-49c5-8856-817a3c9842e4	63b48baa-7826-4b1e-ae67-7cdbd36a4e92.htseq.counts.gz	234d9490201f55aee7bde3fbd07b62ac	255921	validated
bf21b5f9-b475-4c99-977a-9a5e8720f715	e512f861-c59f-4272-b528-7424a882c795.htseq.counts.gz	205879c16feda91e138531a847c9f2d1	254016	validated
bf53da30-6b9a-41cc-ada0-3a2c7c0547be	a62f2229-21de-4876-9735-062659ccdcbf.htseq.counts.gz	2e87ed47ff563ac0b60457a678714392	259787	validated
c01334bf-edf6-4709-926b-7c9326097da3	60396a51-81af-4e2a-8599-500eb58620c7.htseq.counts.gz	b8e467c00b3942f9ff0fbd1d97917967	254125	validated
c02bfa8f-79ac-4f21-a5ed-4d5b16b00ae6	05c907d7-e28f-4f9d-9df3-64ee7b3a8c8e.htseq.counts.gz	84839df6306175461dab2f9d0e5476d5	252962	validated
c08b316a-5b33-40d4-9910-b28e3d72ecc9	cc233ff9-d5fb-4e9b-9007-f58d008df995.htseq.counts.gz	b000a9ab82987acd893ee49fb60286fe	251385	validated
c0928a8c-5074-47be-9121-2a9b95cc287f	ab574ed8-1dcc-437e-9471-7caa4b7fc4a6.htseq.counts.gz	c18ca0825026ba64b5666a51db77706e	252039	validated
c09a5967-76a1-4f26-add1-0d4c7c3d5eb9	dfd9671e-62eb-41d1-9bf3-0f1cb5d52f03.htseq.counts.gz	e52181066943439f20748d45fe81c721	249108	validated
c0bc9d06-0cff-4a2f-8399-0708f659b596	6d32c2f4-c318-4917-8e17-2eff74b5e127.htseq.counts.gz	917e0e0e80d0622f343798bc650fe388	251825	validated
c10a8b0b-3f74-443c-b969-d53354548a51	8b26a752-d1fa-4a0d-8600-9f7bf97cc94b.htseq.counts.gz	83d32838a359893705bf0875e07e9903	252511	validated
c118b9c9-9a9e-43dc-bdf6-cce1d9f8ff74	9ce4048c-b607-4677-b874-647e9c29785d.htseq.counts.gz	42db22564efb9e871d2e235d94309a67	256231	validated
c16d2811-1f9a-4f7e-942b-d327f376f799	6f14823c-a53d-4546-a100-5a276ac1c4d8.htseq.counts.gz	53643b71ace2bee935955b1a70338a1c	253433	validated
c1762c7e-cebc-4380-a207-eec4dc44aa63	95b8a790-8600-489c-bd34-09803ca600ae.htseq.counts.gz	281a9e755063200401e45f0ccf88cf80	246847	validated
c194822a-74c5-4016-b583-c09814099cd3	3a3d56a9-e18a-4346-9350-bed393553080.htseq.counts.gz	ddd638f76398cd0f136077254277d925	250391	validated
c1acb5c8-7300-470d-a919-caf8b6e53312	d70033a1-9000-493f-9474-6e9e3f47b851.htseq.counts.gz	b530e2f866ecea5060b192235813fa84	254153	validated
c1b4410c-833b-47fc-8d5d-c3bb2bd296a0	700fa398-8999-430e-a52d-0e7a40a2d45b.htseq.counts.gz	77656ba4ca1f690d9cb81df1148ecf09	253629	validated
c1c329f8-f471-4112-b557-6b45436ef863	406342c7-8231-4efb-a8dd-b65238aacd9b.htseq.counts.gz	c2d597bbdc8c23678ec606fd68dd3aab	250447	validated
c1d36930-3b04-459b-8a3b-ecc0b807011d	aa256c1a-55a8-43b1-a553-26444a950087.htseq.counts.gz	eba2e3ed6c32ab8e8c2eff6f4d033dbe	257540	validated
c1e11e10-ce12-44a1-86fe-1f28072b90f2	f31566a9-ffde-40fa-b879-71827a3540a9.htseq.counts.gz	b8b065636fd669adf9e43792529a0e06	257759	validated
c208005f-0b6f-4c14-9267-b3a582a0dcba	e6981360-42ea-402a-aead-f6f2b31ef30c.htseq.counts.gz	237f018ad61e35d89c9f3b8c216e379c	256658	validated
c2383804-7820-4f52-91d6-f15e61002ab0	55de73a6-7f94-4022-9ee8-8f959fa2866b.htseq.counts.gz	5e59722104adb13cb69ae967a3e3a171	252309	validated
c26a4538-97ac-4138-b714-4d25df4e0713	022a665e-1ed2-4e37-a6cd-911ccdb1dfcf.htseq.counts.gz	fe39253f5982431351cbd2a8ec76f4cf	254508	validated
c26de1c6-96c2-45da-8e2a-9868f21a9757	28dfbaea-e781-4f64-ae7e-d12d49f33675.htseq.counts.gz	d911ae81a5f2fe7896b006be668ff59d	267485	validated
c2d99e51-6134-49e9-8c22-f6b33b1c5a54	d9b4ed1e-39fe-4378-a9f8-f5f74a284c57.htseq.counts.gz	adc9d52bdfed18b0a1bdb84da1f4bf26	253492	validated
c2f7fb06-cfc9-4e49-9c3f-1e84468e4c2d	5c9922f4-9f47-4580-8c94-ba1f89c96d8b.htseq.counts.gz	e180360733fdc4f16285d2900182c90a	256122	validated
c354ea6a-ba4b-49d8-9a9c-a212b7d3f1bb	a503f57e-f9cc-405b-b68c-9c3b205e106f.htseq.counts.gz	54e8ed956a6cdaeb8d203d62184c27f8	255494	validated
c3c35e49-d62c-4c07-81f4-26b5be6ca4db	aaec9256-9b45-4208-8eed-29e590c34c09.htseq.counts.gz	bfb2a4baa356d955e7774ac481e377bc	255760	validated
c3d72b35-1f12-4ba7-98ab-a9a72659f6ae	742a6c93-affc-4447-8951-4447a5f439c2.htseq.counts.gz	2dd01c90122ba7a949c2dce18ea06114	255681	validated
c446307f-0887-4275-ba3b-44a6071bf9c6	54401c2a-7124-42b7-90d8-6267575bce51.htseq.counts.gz	48bda12ee896051a4677ecd95485fb68	254170	validated
c46afcdd-d776-482c-9d23-5f17f8c9c106	e1353694-9f60-442a-a164-5b2aca82419a.htseq.counts.gz	492e42151fdd397ac683fc9759cec35e	249843	validated
c4b6bfa4-25c1-4f4b-97cd-d7ede34e4a32	762e3c02-fbce-4778-8d79-8fa732fd399e.htseq.counts.gz	5930f12d3e0b6e6299b06948270f4d28	252273	validated
c4b77187-0c37-43bd-8f73-5bcbb5f52964	a4c7b6e8-ed30-42b2-9daa-0cf0b9d59259.htseq.counts.gz	723931a94e90539241515f39ce8cc4be	254362	validated
c4d84e24-40e4-4c8a-8f31-a68c3b8edb00	fe613719-8ab9-4a9b-9db9-dd5d473d2a1c.htseq.counts.gz	2cba74b50b1a93e4b3b8251027ca3e92	252327	validated
c50b8908-8ce9-4e5b-90bc-964201161d7d	0d38dab7-b983-4829-9a5b-d79f0fee6f26.htseq.counts.gz	aaa71cdca51222c06a2b94468aced161	255230	validated
c53031bd-9b18-4fd9-aa3e-aec15f5cd7b2	c443bbe4-b053-47fa-a7a9-97457e44e2a0.htseq.counts.gz	5c5144c13a0821a9f4fef2504cc4fcfe	252927	validated
c54676b5-d200-4c18-846d-ca510b0d4865	92891ee4-51a0-4e4d-b6db-70fbb2a756bc.htseq.counts.gz	03f6dc6db6ecdb507864f804f7fc0205	258391	validated
c59cf717-163b-489f-a5ce-cfa78372063a	63a39ca4-6ea7-468e-b726-b3b8ce17d7b1.htseq.counts.gz	abdadd59048ecab33415084e43f0d4eb	254584	validated
c6248ff5-dd7d-4c82-8c67-b32e60eef2f3	b8001d68-74fb-46a4-b0c5-388387479685.htseq.counts.gz	4ad7b311c81b8c804889b675ff234a28	257026	validated
c6262602-f423-4edf-989f-902b4bd21d97	a5be0ae4-accd-4fa5-84b7-fa8377054755.htseq.counts.gz	208b99055ca4b067f4b1e3e9879a557d	258557	validated
c63349d2-265f-49c8-a8f0-8b19530f8967	00511204-3512-4a5e-b664-60271e968903.htseq.counts.gz	31fd8aa8213c84ad2c70694008ffdfdf	250331	validated
c63ca17c-149d-4fb7-b2d2-e1e478f97449	985e098e-2c19-41ff-9f7c-2a375b269698.htseq.counts.gz	e2335fad6bcbfbc256d47a757db19adf	255522	validated
c646e624-136a-4a5a-a11d-a47c3a398751	06a8ba43-c1e0-4de1-9073-4b16c95245ca.htseq.counts.gz	6d677707611664f7160f3a613880ef0e	248969	validated
c663107f-574b-4de8-8250-eb96e1347e35	3e0b8b8a-c9b6-43e7-a1eb-79c73c315222.htseq.counts.gz	97ec5abd1c860e060c53a42b43c02257	253893	validated
c66bfdc3-873c-413b-b6d6-495f3b43c0e9	7af2075c-0386-4971-ae25-375330ef6cec.htseq.counts.gz	1844ef7e20fd1901c021a786256d2827	255513	validated
c6921a78-f687-46b5-9de7-0603a4a0e99c	29c4a2e1-2e48-4f4a-9ad6-9b0a7c04b8e9.htseq.counts.gz	1276927f62366695066349342e8ef9b3	252602	validated
c6bd5b27-8617-4810-9c2c-c131cf628a36	a4cc111b-f49a-4aea-91ed-10e31c60d522.htseq.counts.gz	d3c1a7a9e582269c575d384ef3dddd79	257522	validated
c7130507-8d18-402c-89f8-e3d422d3f6d4	8247ad98-4681-438c-880e-ff2a89b5a094.htseq.counts.gz	9c888eb969a579d9bc10245675670ad9	252528	validated
c7741a5b-70b8-41ad-87ea-10270d2c747d	1a33a98d-2df8-4c2d-8042-5d2add5ce54c.htseq.counts.gz	57bfcd377d81653213e7b46bd18feaa3	254903	validated
c804e8f4-bfe7-4ef6-b1ae-ca8cefa53aa7	96833a09-14ce-4483-b17d-f4328e0b68f5.htseq.counts.gz	7ebc7d5fad85fd8feec7d02ad2593e44	259453	validated
c828ab83-ca89-4f6b-8df3-3c71de5a2153	6e2570b0-fc95-4ba9-a8a5-b79f6dea0246.htseq.counts.gz	680d5fa59443b75512ce6ba14cd92d67	257507	validated
c85a6f34-7b6b-4677-beac-44f06bcc5c32	f5703c0c-00cc-481d-9296-416238a6f42b.htseq.counts.gz	7c2caf5b607c91b127635034180e54c7	253904	validated
c8ac0300-4ea5-4315-a8e8-aa69552ce03c	bd556315-a050-465f-9a41-bdebe7e3eb61.htseq.counts.gz	c8234553cef8ba3222308824164cd619	252361	validated
c8ed8155-7625-47fc-84d2-69ff79501fbb	cbfa8434-6acf-4122-ab58-991efcc6aa6b.htseq.counts.gz	912bc26234f44dd57d802f99844efdb6	245816	validated
c97b954e-b066-4983-bd3a-3b45955bce7e	3846d74d-423d-43c2-a33d-168456d67478.htseq.counts.gz	ca41ae8cda58ac38f89e26c4958edd7a	255467	validated
c9f65b52-9aae-4105-a53c-7018abebde66	f5aa7410-7a2e-4267-ba3a-2a6a391f6b45.htseq.counts.gz	6ca2f18ca77a1b0cb5539a75e0fee519	251808	validated
ca17d4a2-2e8a-4f60-9883-7ad7196f2878	f8e707b4-a897-4f17-a605-30d5be78ae93.htseq.counts.gz	b0027b0e0fe4ef964f2dfc256256c91c	253431	validated
ca2da18b-7519-457a-9e3b-4e4732744669	7a494c60-48a3-486a-83c2-aefb4c160a2c.htseq.counts.gz	b6b9a0cb288f85d25c55e3a176b2e2ef	255845	validated
ca628427-168b-4091-bee5-ae54ac79108a	a3b9677e-a154-41f1-857c-4cd5244b77c3.htseq.counts.gz	5e4d7b05594d4b630bff8acdd408237f	259548	validated
caaf288e-7672-46af-bc68-302afa0c6478	774b7b7e-f349-495e-8972-cbcb08907805.htseq.counts.gz	f260e0e53a11f8fb1a4ebb10da5a138d	254825	validated
cab5b797-549c-4a6e-ad66-46eb5b509cf6	325a69a6-7312-4c08-94d5-9d76fd913376.htseq.counts.gz	60fbca7dc84d650b5f4c21789a83337a	253610	validated
cac41f88-c25a-413d-9463-5fb3b8c38c57	0d604955-ce10-4fa9-ba8b-9417c5719653.htseq.counts.gz	846cc9f62750bbd26cef16189f1f0754	250171	validated
cb16f668-0e9c-4a0c-ae9b-eaefa0118dde	9b529e72-7a69-4843-828c-f6ad6d1ee99b.htseq.counts.gz	8a1b3a5a76660a0c2f9395df44761bdc	257351	validated
cb9a09d7-0355-4bdd-a388-237ed916f458	708413f6-ee3c-4379-a8a1-0143b0ac7adb.htseq.counts.gz	62b03bda67ccbf6831281900e36d5dc0	253481	validated
cba460f2-4712-4bb1-94b7-cdea47d8489e	00b24800-9f29-47e9-99c9-eba03186adf4.htseq.counts.gz	8b7c39b41e56c6316f7c520fb6040b6e	255633	validated
cba97a36-f1bc-480c-975a-a01a7ee98320	7c4cee3c-a8d6-4016-84e3-106d18d1c2e8.htseq.counts.gz	e26049d66522b9d997d9263bb639a6b7	249889	validated
cbf14241-6479-4122-b3a4-c4662649a46d	95bae25e-21b8-4b27-a2da-f6ab696f674a.htseq.counts.gz	6d55a49ab49616cbb7df35ba98d7427e	256998	validated
cc326f76-9260-44fa-ad89-162a610d8556	ed4ae015-8f5e-49b5-886d-e8489ca1b013.htseq.counts.gz	371cf8b1f7f300f27986a11c41bdb465	255785	validated
cc9e21e6-da36-4f95-a403-77e7c30b4d32	30621023-91a3-4b13-bc10-922491b5f9d3.htseq.counts.gz	402a0eb998e42c2e6e84e3c06367ed98	257112	validated
ccb166c5-3b1d-4b2e-a075-12db8e091042	6533d5fa-8631-4e68-ba3b-2039aa8c96cb.htseq.counts.gz	f7ca331b93b34e0ca1182cec49c965ab	249049	validated
ccefc078-54f7-4807-86b0-345a681afd44	e7132b1c-b839-46ac-80ab-989ceeb3c157.htseq.counts.gz	17a2d59540cc1703a85734a455ca2103	256435	validated
cd46404f-c6ba-4495-9f3e-be648e9bc8cd	7403bf3f-1678-4b86-b094-c87c993e583f.htseq.counts.gz	8eed1b142231523ad9d712bc2eacf2f0	259772	validated
cd57ddc1-3975-45af-b6a3-ae68ad107503	e4698729-7951-474d-b2d2-d0fbf6d5793f.htseq.counts.gz	53c1cc657302aa62ef347a955deaf392	253697	validated
cdaa2bc8-1940-4e70-ae45-71ebad62d3c3	512b0f65-4ee9-4d01-b453-075499fe9d83.htseq.counts.gz	0c4aec3f0097c039d5cf0274a3d60135	257836	validated
cdc4af92-5147-40ba-a2dc-b24493c17a32	20b241da-8e69-4eb0-a7f2-4eb24cf76059.htseq.counts.gz	bdcefda6d9ea0dd89ceafdc522e64921	253854	validated
ce1af3d1-6e2b-4615-87e6-9083e4babdf9	11f80365-b1a5-401d-840b-18e08c5052ba.htseq.counts.gz	d455b3073e17dead91b0d89b81827c06	254853	validated
ce31c6d8-3fca-4eb4-8ec8-0612af14ccf5	f4ff65b1-0c38-4cc3-85ce-52e8a0640446.htseq.counts.gz	080a719b133a8e74828a6992e480dfb7	256495	validated
ce412daa-a619-4c92-9b79-a8f91e4fb7ca	eeff4d01-f161-423f-9d6d-d2d31cc69047.htseq.counts.gz	659357365c5f9847e6d9b5ff68285072	255854	validated
ce48942f-5773-44b9-a575-c4c7191a7045	12ae6516-f6b0-4b4f-adee-e9f98f814a06.htseq.counts.gz	638f5966abce22837b4d625699e9cb1b	255763	validated
ce55c7c3-26f9-41a2-a4b9-c442e284e6b8	8ddc8e8b-d131-4f4e-96ec-078ced613de6.htseq.counts.gz	12bc4ca66cdf8acfd3251b2802a92376	252419	validated
ce923032-db1f-49ac-ba66-333fa3765af5	cafa9291-b00f-4ca4-b8e1-7352c5d885b2.htseq.counts.gz	51f99d7db642d89299ca7294aeb2d3b4	251840	validated
ce9801db-e847-4a8e-ac6d-6660f7b03cc4	432d86b3-b5d0-46c0-96d8-d7d5f4e6c3b6.htseq.counts.gz	8bd16fa5df46d5c3c3137686e96f453f	251846	validated
cec409b6-ef58-40ae-820e-36326a7343a3	83da7937-9e38-46f0-967a-bcfaeaea1588.htseq.counts.gz	e4409f2ec1e3b0db084143bd806f0638	263245	validated
cec76f75-4c2e-4aaa-aecf-709ece686dab	bc7f010c-02d8-4cde-ac36-f11eb5d0042b.htseq.counts.gz	f9f38cd7d9a484cda3d8789b92fb7e55	248458	validated
cefaebf8-5419-4ddd-8dc1-e2867d584ce0	69878c97-02ab-4504-9506-aea3adbee455.htseq.counts.gz	ee1f455f63189b77c4cd9fc9a1cee29b	254134	validated
cf0111e5-6a38-4abe-8833-87b3639d6983	cf169f96-4fcd-4cc7-bea7-97a9a259b78a.htseq.counts.gz	204146c1392e94e35a36e4dfe9fa400e	254253	validated
cf037f12-6d3b-42ff-a3b4-fde3f65d9dab	90d19c5c-f80b-454b-b776-99d13f01617e.htseq.counts.gz	a5db37105238cc0e0c73e789e4d04728	252404	validated
cf30e346-e776-4e2d-bb12-09eeea464960	4ffc163b-f5af-407d-aae6-769e4ab354d0.htseq.counts.gz	371b2a9db882aabcdf074a3ef92cd51a	254363	validated
cfe1ccc6-0509-41cf-8308-3f8c0ba179a0	23f8f5e2-25b8-4b43-b939-66e7e3f55977.htseq.counts.gz	2cc7ffad7116a5e197e671cb48598998	254286	validated
d06ec5b4-d8a1-41c7-b539-93a0ac0e3261	571dfb80-0e39-4e9c-8dd2-597b93d67e90.htseq.counts.gz	3964d7b0507cbf166835fb7d3ac26053	251742	validated
d0b1c383-8a28-4e48-8c32-04b06eaeae05	0978e2a7-73fc-4389-9e63-3d6fd42832e8.htseq.counts.gz	eec92b0471273ebc559fa45789c3d742	257704	validated
d0f33491-a607-419d-9696-7a627fa9e7b8	943f8d82-d39d-4621-a357-6ff69e85a6bf.htseq.counts.gz	156c9d029dd80df7651be660650aa712	254325	validated
d11fd8eb-be04-4a17-9878-6e10be101aee	258d40ba-4e39-4789-b997-cc4e828dda85.htseq.counts.gz	cdccd55df25e5d36ed882eb0c9fc115e	258842	validated
d13061a4-f0c4-4797-8842-62ac30e8f1fb	1f1cef0c-bdbe-41be-bcc1-c4d30bddead4.htseq.counts.gz	9881f000aff99c8607cab18faf53402a	255322	validated
d1699e25-3121-41a3-a377-a98e54ce3acb	bc2ab403-bd52-4feb-8f85-3e84d8cda7c3.htseq.counts.gz	fbe6397ecf795d165d76738ab1a84836	252721	validated
d1ab3877-f4a4-4dae-b2e4-9cde412c5f13	0b27a4e5-3e45-42e7-a965-3e7eb02c037c.htseq.counts.gz	1d9f816815818bc6a6dd3b121c8b44f2	257069	validated
d1c75a43-a9b3-4829-845e-898d73acb2cd	4fd01cd7-7ff5-4570-891e-747a0c640ddc.htseq.counts.gz	04559bf0acfeeb230ac359d6d59f5ca9	251541	validated
d23e34ff-dd3e-465e-b556-7302a71f22ab	225ccdc9-0d78-4d35-a969-080e6db2d42b.htseq.counts.gz	b87cd71eab70d333e6f1b1a1ca7f7601	252524	validated
d2b96430-4cad-494a-9f44-2019a6e5f5a0	1f886c5f-c9dc-4bf7-a9f9-30659e57597c.htseq.counts.gz	b927be393f456bb2de932e4d5a0c7c8b	253514	validated
d2d3f510-a56b-4fa7-b8ea-87b9d6082423	b07b373c-29e1-4e88-a3a9-783568cc12eb.htseq.counts.gz	4e0bf1ddda0efe9978ce3fb4f9ada731	254088	validated
d2d58e03-df19-47d8-9a30-2c3197c9a419	c14af0e0-81e9-43e7-b08d-b751194e35ef.htseq.counts.gz	7ce88a94469da24f6d9f8f1b8a16f0e5	250937	validated
d2eef6e0-ed8c-4f45-9c09-6f540d7d54c8	f488d4bd-07b5-4a18-b6e8-982c6303f4a9.htseq.counts.gz	8b9b1a72cbc10934ec2111d1ad080611	259345	validated
d3106229-d957-45c0-aee1-3affb2022a59	ec592b67-6ffb-417e-be69-f5da01020675.htseq.counts.gz	6fca99207e9c3ecbe2a7464d15fd0a2a	252008	validated
d3428a21-1cb3-4ad1-bd93-df9db2a71d51	65bcca98-e3eb-40f6-9eed-84b1c09da28e.htseq.counts.gz	dc9fb5eceeb1e5c6413b51f2cee172b0	246473	validated
d382ff76-879d-4071-9e12-442cef2fd973	01cdf894-fd1d-42c0-866b-10c68cde7c54.htseq.counts.gz	d051daa42bc9fe439e5d1ace2ca7f013	253073	validated
d43c52b2-6de7-4a59-81b1-c66eac6d169f	996415ad-eec3-4712-a0c7-e099ff6df33b.htseq.counts.gz	c525f4c0ba59858d788ae3befc08c3ec	255644	validated
d4513df6-0b48-4bf3-b397-3c7b339a47d1	44a7b09b-a258-4e97-ac42-02d7f09b8b32.htseq.counts.gz	4e56f54b1deac04d000c96cd5d8380f7	248243	validated
d45a9e29-bb66-4282-bd40-dbe273c93d6f	96ddce60-2be5-4f57-814b-35722aa00fd9.htseq.counts.gz	c04f51b73046709d6284d4f895124073	260544	validated
d46e4f76-5610-4925-94e5-5b1d4cda90e2	b6b2e280-f8b7-4689-84cb-d3733bb083eb.htseq.counts.gz	e9d27f7969e11d838764bb9efe66ba75	257735	validated
d4809873-84e7-4dcc-8f14-449a59029fdb	8cc12fdc-c850-42a3-9aac-eae3ac9b21a0.htseq.counts.gz	deb376a39cf33c4fdd823133d23a0716	257932	validated
d4935d78-9cac-47be-9b79-ed6b506ad79a	a33fd703-0e9d-4b9a-9650-7b8fcb86aeb2.htseq.counts.gz	885f4900c676b1d96412069bcef793d3	263956	validated
d4ad7b84-4825-4294-b493-3d988711b515	0ca8f6dd-6ffc-416c-8f06-5dee152618a9.htseq.counts.gz	6985b529e43d464675892461911b4be4	258808	validated
d4b4dc58-49ad-4c4e-be42-eb2d856e2b29	7795a8f6-c33c-47f5-95f8-f976e8e15bd2.htseq.counts.gz	5dfb36048ba14d9afc8c27427dac552f	255412	validated
d5082e1e-909b-4ce9-a030-12c5ca51883e	4aa06322-99a1-49e8-ad18-c92cb676da51.htseq.counts.gz	75b0bc2c69a9f8b47801160b6faeacd5	252826	validated
d51531f1-0f18-4124-b972-f849dc1563c1	acf02cd5-270d-40c0-864d-abebe048f309.htseq.counts.gz	de405ec3dd6fd1a7672f6aa3ae9fa59d	252708	validated
d5221071-a49e-4ef4-b811-46213e2e1002	75965f7b-8ec7-481e-ae22-68ba7f7eafed.htseq.counts.gz	eb26ceaf3d90b212b5e1a8cfb1fc1384	253917	validated
d5a2771d-5ca1-4a2d-b1f2-5bb69ba0851f	45c4eed7-f80d-4d33-abbb-321ff5ed0750.htseq.counts.gz	00c0c4d1fa23a815128c84e4a7f4ef80	258261	validated
d61055b3-2a21-45f6-a93d-4022db2198e8	d63d0968-a63b-4d2e-96e2-9ba2129d8288.htseq.counts.gz	dccb389aa905c9135c53c5ecc69c0349	254931	validated
d65b22d0-3675-45b4-9701-83b7d24e21f9	9f90bbb9-173f-4dad-a5d2-0e07a7481099.htseq.counts.gz	665005674fb5bdecea38a48d68c18af7	250229	validated
d663f696-01a5-46a4-9d77-9428b352628c	cc55afdc-78e2-48c5-b1ac-386033852bca.htseq.counts.gz	f894889226669ca95bb181de77924aae	253972	validated
d66c38c8-de60-4812-aaf9-e1f49e3d728d	683bed23-e01d-4ad4-b1c6-fb6e31a69492.htseq.counts.gz	2c11faaa8374619856efee51b4942e01	252263	validated
d6a0c960-071b-4d72-b6e4-e70668ceb9cc	4eecfe47-e618-4f17-8a74-a91ebd259c88.htseq.counts.gz	cae2c30fbdbb462761dca21cb063f543	255059	validated
d6cd3d11-f34b-42b9-9d14-451fe7e7a896	133a3327-f686-4061-b6a3-edcc9085264e.htseq.counts.gz	2e03bf69550bbcec73be18064bb44517	256286	validated
d6e21b6b-f661-4ba0-9674-5fcd5399d89b	2bb5a0f3-eaa6-4138-8bec-38c7c36c95fc.htseq.counts.gz	b8a48662c95d9ed7f4e906002713459d	246959	validated
d6f3bd02-e0cb-45f5-bdd0-d39698d1461e	eab58571-a6f1-4bc4-aa01-0df9c4beb79f.htseq.counts.gz	e8119f8675649a4813ccbebad6e671d5	250555	validated
d763b98e-7092-450e-ba50-2cc92082453c	1f4c4871-667d-4310-a45a-4a5d5f6b60eb.htseq.counts.gz	83c3517c749d288d627498c68c680509	256515	validated
d7c81b17-79e3-4acc-966d-52b27bf8a2ec	e2c8d95e-1e56-4b01-a818-7eccc0059d6e.htseq.counts.gz	5206face89e8022a44c5214541a55eb8	257568	validated
d81cda31-7398-4e51-9276-4158cca07806	5c006621-470c-4d58-9c59-804988b955d9.htseq.counts.gz	82e94bb2601abf9bf457d2f4542c6b67	248252	validated
d8496f60-b150-4c50-b21b-bd68d514ab43	94dcaa51-315e-43d9-875c-4c4ae2e9bef3.htseq.counts.gz	402c56432470085178469b19c5930d58	249595	validated
d85dd0fc-d4b1-444e-834b-6b96d9d692a7	999edb9e-8a45-4115-84d5-fca75dcfa639.htseq.counts.gz	c34db2497ce3857da1de4898788022a4	252625	validated
d86f17a9-0ee2-4bd1-993d-f23ba7fe3a26	0b5a79f8-be5b-4b72-b5e9-a764a70b2b38.htseq.counts.gz	655d21c3d29d4eaa66ac51af5ba2dd1b	254609	validated
d8b83d06-a8cf-411f-80f7-cd6847a1f5c7	64262505-9f17-4989-94c9-fc6db56ca676.htseq.counts.gz	84e3124d9ea34fd4962f4143efa25617	256496	validated
d96b6830-0ca3-4458-9ce1-b1ae1e05c278	c1c978e4-95c1-4d48-9f83-b290656f1995.htseq.counts.gz	0df2837067735e447008b4c3b25ecc07	252324	validated
d9a49e69-b06e-494c-af16-ba60f3dbb05b	b8e564b0-affd-4137-a10c-be4fe254a905.htseq.counts.gz	90273da1529baf9c93b2ae5169235a7e	254753	validated
d9d616a6-eafd-43ca-8216-1be6a71fa0c2	01f17467-b7de-49d4-a9d7-00108f4de1f9.htseq.counts.gz	90f7f07c0b20a66bb24678f3920f0824	250233	validated
da2f86e8-78bb-4af6-abe0-052ff13f346c	f4274249-5d92-402a-bce2-d28579e87f33.htseq.counts.gz	c09002dd732489e4df151f67eceb4fa2	257039	validated
da40e08c-e2e8-475d-a09f-aff3511b230b	c7169e06-bce9-4524-ab91-84c24205814c.htseq.counts.gz	6c4b268e798c1dabed4eb4e06a81ec54	248880	validated
da82fd45-19b4-439e-9faa-5ef9c8df764f	c98b8334-836a-4c3c-b149-b08a7256aa68.htseq.counts.gz	853bc0a1941aa5dd12dcee76f59f2266	254535	validated
daadd883-cf81-4eae-9864-b72c56dddb23	ccdbc757-4bf2-4132-bc03-dced7d6c2c71.htseq.counts.gz	503b4fdad1e3b91176a660150657d13b	255106	validated
dac91d4d-941c-4d37-a389-3fa270d0491a	f597456d-8d98-457a-99d7-598d321fbdc9.htseq.counts.gz	7eb8c3bd0cda7f857308b6e491c87eac	253302	validated
db17d43d-40e3-4fc3-9c3f-c01089b3521d	082418be-42c4-4717-95f4-755ed21d4366.htseq.counts.gz	d6f0edf284792e248ea288d8cdb8162f	255568	validated
db45f373-e402-4261-b10a-9e5baef88fd3	1d293e9f-7672-428c-be8d-3d180c8e8590.htseq.counts.gz	c89fe99bfb86968670a0fe1f1be43a32	256260	validated
db4ba98e-5ab1-4c7c-97a4-4bd626dae6d9	552e9a21-3493-4567-8d55-40e7f8009a5f.htseq.counts.gz	1e0c1fc876b7e5f559f2b9a58660dd07	253519	validated
db7a781d-67d2-4859-a6f5-c167cd64d149	33fa1673-1d0d-4838-a313-1929c5af60d1.htseq.counts.gz	3a762d576c9d8476668916b102bafe41	254901	validated
dba5c26f-ca3b-4da3-b404-903fb441c1e4	583d6873-a3f6-4d4f-9b87-cd8f8c7366ca.htseq.counts.gz	7203816acb7224b83feb3de23735958f	252874	validated
dba7c6d8-e113-450a-94bc-ab55da01eaa5	ddf98c57-1c48-4277-8a49-c74f52141723.htseq.counts.gz	2545b08f72fb12b7cb38d80611a4d229	251873	validated
dbaba045-5bf8-47b7-b883-ff97abe9a8df	34dd2d8f-6b3c-42ec-94c6-2c3eb75e8b91.htseq.counts.gz	b731b435b3354018ab315e64b9854993	252227	validated
dbb5323c-de77-4792-ac3e-7af8628deafc	db106f15-9af2-4808-ab7b-d1ebb66a2954.htseq.counts.gz	8a1ccc3680be7783c26412a7a0dad1d0	257902	validated
dbc6a118-3373-42bb-9534-994504f593fc	c7944a7a-c074-43fd-b736-8414bc86467c.htseq.counts.gz	cef7c3ac32b5190247a827294cffc77c	258507	validated
dc39c2b2-4fd8-496d-bc2a-b25927aefaa1	87a1f0a2-5c97-4e4f-92f0-af2259c42be7.htseq.counts.gz	40a6e8020d0492513d9dbe337480418a	257601	validated
dc6315b8-b182-49c3-b372-6bd8c210358c	a18f26c8-9497-4824-a5ba-7b192f4ca987.htseq.counts.gz	cfdc5ea75131c4f71dc953aa2752af42	251435	validated
dcac42d0-2613-4dcc-9f60-fcc1e3abd831	be43daa7-9c1e-4721-9f25-3131e81fd25d.htseq.counts.gz	81365cfb510979beff489f48a4f351ec	255572	validated
dcdc821f-33dd-41fe-9c3b-50e4e66690df	b493310b-77e6-43fb-96cd-ab56d12de273.htseq.counts.gz	4d0736ab249a597ec7f33de498ef7054	253100	validated
dce06602-a4bc-4103-915a-c9475f157006	a8a58442-78f5-4876-b25e-c04339eb6f26.htseq.counts.gz	fca112a725c38610522bc655ac684f32	254645	validated
dce7b9c0-dd83-4d7f-868c-e4fe77d933e3	5d6adefb-ceda-4ef2-a6b9-8077fd618ae6.htseq.counts.gz	1be10f7a343b56ac36c23ab85d9e6640	254222	validated
dcff2072-c1f4-4b0f-9cda-8a57ef192499	71c3f9c6-9226-4a8f-910a-3cee62dbeb3c.htseq.counts.gz	69674d5c9fa931b1bfa5866e6b806174	255247	validated
dd573821-1915-469c-ab02-16d50363771e	41263b0e-e2db-4ecf-8152-136364e1ad66.htseq.counts.gz	3228c723f025c495c6b85c7ef12167ce	256811	validated
ddbd9626-593f-40ac-9246-f5291ebe1fac	79b3f166-d05a-4a27-ac51-31a6e36bd349.htseq.counts.gz	b461ef7d17f53ebb68fba76c332dc3f6	248853	validated
ddc86ba3-edaa-40ad-8417-a513674bab77	dea7fd8b-f6c6-4208-861f-0da8c0808074.htseq.counts.gz	b99e1b27916f56d3547a2a64cf1c9965	252085	validated
ddd9d5b0-9e6b-4873-96ea-c5b929764fa9	9221965b-27b8-410e-bf2c-32f9318d0514.htseq.counts.gz	de67758057b85674bcbabd1478ce50a8	247458	validated
dde51f9e-7dd0-42d1-9433-5f24708d0229	e1557786-4586-409f-9c5a-a559535f0aa0.htseq.counts.gz	fa0fa7cab700648bf2f0321830aab0f0	255708	validated
dde9d855-d6fd-48de-89d3-8e96ef1fb175	ad778372-ad13-4d11-ac15-900de7d9637a.htseq.counts.gz	7ecf7d990a932617fcd1f73db5beaf16	257895	validated
de0063b7-85ac-4e20-bc0e-8061dd2a1535	ec83d8bd-7f42-4be1-aa49-18b436bf7cce.htseq.counts.gz	5357342989cc6da7f7978b653528af3e	254093	validated
de2902c4-249e-427e-a267-4b4a34ec05c4	9d52a72f-06cb-4a2d-8aca-63ca74cbde70.htseq.counts.gz	9e38394ea6a83a6c7c4712f1bfe8992a	257951	validated
de2a28cf-19f9-4a51-8a8f-8f4c3c43b09b	6328270d-55e5-4e9a-be5e-c0e2a888f128.htseq.counts.gz	b0d59e6790970a27f45a55869969831b	254665	validated
deaaa6e9-7938-465a-a710-5408a616480b	bb61735e-8207-42e2-95bb-3d2c8001595c.htseq.counts.gz	db752e8af1d5971152a3543627ff031b	254153	validated
deafec17-af55-4dd4-8231-ae49af1b4382	6de5c310-794b-4a9e-8777-0382a0584157.htseq.counts.gz	e0c3575a85b0fea00681141fae8cf8de	256324	validated
decf9f1d-5c80-444f-9764-da157150d592	ed925930-3cf2-4ba7-aa24-1bd7b8faadc4.htseq.counts.gz	64f2d3f6a38ca867cce0171acff50e52	255661	validated
dedaffb2-5fb5-4535-982f-afa949dc4ee3	3be0bfb9-097d-4875-beaa-b0a9929b4c91.htseq.counts.gz	8f860e954de01c25e7e36daa31e25ac2	256992	validated
deee94db-7260-459d-91fe-3e151e94b24b	c1f0e689-1d11-4f7d-8386-616efe367e52.htseq.counts.gz	091b51a2b285ac7e0c45398903008f20	251858	validated
df29d2b2-14e5-4dbe-b017-3c5ab6644479	f8c2f22d-5254-46c1-9b7d-429e5ac2854e.htseq.counts.gz	06b020901c01eb0dea77e94f9de4bd2e	258598	validated
df4df4d4-d7ba-427f-8109-68d404b7c7d1	6c6d7c1d-7a53-4877-8cbe-f50a26e7156b.htseq.counts.gz	19f9c0bbeae4adba45e44da28d247e1a	254144	validated
e054202c-13be-47be-9475-860e444a3f17	6a818968-d75b-44b5-8b1e-53ff8274ea92.htseq.counts.gz	062da20718f3a0838c18d81bcc1b9355	250062	validated
e076a77a-e488-43d7-a314-f77e16cbf417	5445d9fd-a8a9-4fc0-9876-b9bebc549f9b.htseq.counts.gz	d99adcf7ca36aa337167f8adad09c773	247914	validated
e0822da0-24d1-413a-b87f-5c6a242d3732	33dbd5a5-f760-491a-aef5-5ff8be13a8cd.htseq.counts.gz	358d89945590117c50f09320c7df68d6	255045	validated
e08a3f2a-b57d-4377-b0eb-3648fa9de059	33fef46f-c248-4d58-bb6e-3a4a55272334.htseq.counts.gz	98af48457ca1b3e0564ecbdd1ccc9a61	253739	validated
e0bb3c6a-4829-4fdf-9a78-e31dc4668e27	1324ee08-213e-44c7-b28a-849d091ce308.htseq.counts.gz	beb84456025ea125d451981462cd1f5d	253144	validated
e0cadb96-0a28-4869-854e-070d8ae0c28d	7a284ab1-3849-4c83-ae30-86cf1136f641.htseq.counts.gz	116990bcfd32fc889a6a32ea47931131	252590	validated
e0f55ea4-809b-45ee-a569-4b2fff24e355	9e5fc005-e1de-4b0f-ac72-085dbc6d1189.htseq.counts.gz	e0b82c0cc73a8f02f1907185aa3bad90	255097	validated
e0f7ea0b-2551-46dd-8fa7-03c571c31e1f	16288ca5-3605-41ad-8842-38a8ac9a4922.htseq.counts.gz	fcaf42bcf2fc4ab10c79e914d2a6c365	249637	validated
e0f97ce9-c1cb-44bb-807f-bf2248b43a90	559102b0-8f67-4bfb-ae0d-bfc74f439198.htseq.counts.gz	d68d5ccfe64913dd457b34e314539a3f	246135	validated
e10a7e54-482e-47e9-b71e-a0155e03e141	f77842a7-a3c8-4556-b707-0adf1a706895.htseq.counts.gz	3b6a9bfb79ce85c502a9edfb852d1ab4	256328	validated
e1693499-228d-4260-8dce-c1363478edd0	4bf2bea7-00ef-485c-b9e5-035f0ea62b1d.htseq.counts.gz	2347bccfe047ed7cbab92c1ac614b5ff	253812	validated
e1a15448-7fbd-4666-9fa9-4505672ac622	f9787d01-42ae-46a6-b098-9450cff06cf5.htseq.counts.gz	abd2f36987e59c227145e19a53f93552	257034	validated
e1e8ed15-112f-4dc8-a294-f8bde5d4e036	7200e770-c95b-44bf-97bb-4b20f26edb77.htseq.counts.gz	930b9bb25c00b2b6ea8d6d36b1b888e7	258208	validated
e1f567f8-df88-48ab-b8c5-5338f0cba065	07d9b7c5-d77b-4b89-8c65-10e98149bdeb.htseq.counts.gz	1c5bcca90bcdc6cc9f82948370f3097c	267827	validated
e2b70b32-c8c8-482b-9b65-23a819fb3d27	fd39d52c-5ae1-429c-b85c-96321db417d3.htseq.counts.gz	625c4be9f3314d8c5d5f4e6ecb7e4f2d	255893	validated
e2e6dc9c-9772-4aad-9576-7601b58128af	1953cac0-8088-44ea-b371-e8b98097d871.htseq.counts.gz	51d35dfab9bbbbef69aa3d6ba8f49ce7	250598	validated
e2ea1861-bc31-481d-a87b-2538ceecd137	6f618400-b914-4103-bf46-9c026b470aa0.htseq.counts.gz	5191750521668c1a61466b80c69f10ea	257193	validated
e3908da4-f4c8-43b8-b01d-73bd5fafaa96	dbb50b30-9856-4a56-91e1-d31ad106fd48.htseq.counts.gz	70845e0ead6a7d40aabd77d825e42d7f	246601	validated
e3b71d5b-d4db-4778-aaaf-775847abd181	471d762f-bd20-4665-9e2f-cc7ce8f94001.htseq.counts.gz	743550bb9252aa5852bbda7c919638de	255516	validated
e3d27602-0916-4289-b0a2-daf68b50b083	253937ce-abea-4db7-8457-b983156373d7.htseq.counts.gz	2cf94f3a38adc880a6c2a9624899ff3e	255627	validated
e3d48cab-5094-4f8f-94ed-37eacc6eb55d	fe07bbb2-6d46-44b4-8363-1e1b8d648660.htseq.counts.gz	6d43cf20c0629aeb3c2fde185f4a16c9	257164	validated
e3d97c07-1593-4053-bb49-d0e5bcfd14b7	1ead6cd1-6336-4ecd-9a0c-88c39bd52a03.htseq.counts.gz	edd6964a2630405ed5bad97cca6673f3	257677	validated
e3f9c5c4-9711-44e6-aef1-a0e6027eeb68	0dd6e77a-a4e0-46bd-a382-64eb35bca67d.htseq.counts.gz	9f2235f3cd5468663d7c4cfba3844a91	256207	validated
e436f0bf-b608-4535-8fe7-a0dd6462cee7	07b7d5d5-916e-4744-8366-9dbba5ee32bb.htseq.counts.gz	bf69edc7a462e70f305ebd6b3a8457ec	252391	validated
e4547f9f-3460-4766-840d-6422ca131951	6cef5fb7-2c60-4ece-87e8-4acff9374fb2.htseq.counts.gz	e521170a5e9787822f8e54da2d6433be	255952	validated
e47d6a84-b94d-4bce-b71c-a8f2919eb628	35d82424-20d4-4d27-940f-770d4e0505fa.htseq.counts.gz	b3b1a56b322f343382593f09a03caafa	253109	validated
e47ded12-ac91-4443-981a-94832d0b3593	b0ae2bb5-9b1b-47a3-abc7-76c02bf8a229.htseq.counts.gz	00277e1b474dc26ca28a56b42d43271a	255331	validated
e4a64f45-b9c8-4f93-93cb-3af607a9e19d	fd55692a-cd56-459b-8edb-ba83a735e665.htseq.counts.gz	5275378be9b0d29f9b72e2ce548b32bb	257567	validated
e50519af-6302-4f22-b065-1ebdaeb045ec	6a99a9ab-dcda-408b-886a-1600fb578306.htseq.counts.gz	551f019d343bc68b94b9cf46c50ee71e	255399	validated
e5118d98-9861-4f7a-a2ab-367ba052920b	2d721010-840f-4ca7-b41c-6792385b410d.htseq.counts.gz	bf7b82f574e838f8b5489ba6384ee7a6	252391	validated
e5e3e884-e790-4249-a71f-9f9eff97cc97	bc4753f9-5ca7-4bc8-b25a-622e1a4cdf5d.htseq.counts.gz	088f347abf09af762078ef4311312cb3	256435	validated
e610d05d-8e11-4a82-bc2b-8114be48db66	27035d6f-4b2d-48ef-ae2b-b3cf52d67903.htseq.counts.gz	ea75969f16211aa7c5795ce104cb61fb	256211	validated
e65f022b-567e-470e-8705-c6398276fe25	0f5282f4-e702-41f2-b93f-a1966203879f.htseq.counts.gz	2899c1670cc13e73ef46624363e1daca	254924	validated
e6aadbf3-ca06-490f-b56d-cd8812de9cfe	e1f960fc-6efa-4492-9f44-8e645ec8bfc2.htseq.counts.gz	0473e00d428394f6a714c5c15f91db87	257155	validated
e6be47d6-1c2a-4f4e-98fb-b6ad6a1b05a5	9f29fd2f-3231-419c-b7d5-dba6457e523d.htseq.counts.gz	422bb89443b21b6d77f679c4a2bcc2b6	255269	validated
e6d55cfa-4773-4130-9d1d-6959c7412a05	b9e7b7b5-54e8-4459-8a21-ea3472b013d7.htseq.counts.gz	df74f25611078998acdeecf0f7cea406	251744	validated
e7195ebf-4fb0-4126-8b29-9d028ea6aaef	592f19d7-8afb-4db6-9409-24ded8862985.htseq.counts.gz	b6c08acab1a78fd003591cd7b736707f	252563	validated
e72ac810-c468-4e78-a10b-3e402996bb25	afe5f01a-b3c1-4d24-94cf-27ec0894e308.htseq.counts.gz	964f16c03ce2c561029aa861fc9c3b80	262652	validated
e72f7621-9fa6-46cd-a8af-2671674c914c	7f2c3de9-a1b9-413a-821c-02dbcad4ea0b.htseq.counts.gz	1933e3dd51ebc3b3cf675f7a3c2f2dcb	255773	validated
e77d1732-cf5c-4bb0-a66c-c81ff6754f30	0786b089-8ed6-452e-b160-145e495f6862.htseq.counts.gz	61c337dfccce10e258169e4b484de36c	253244	validated
e7e698aa-f2ee-4ef0-9f25-3a30a20f1d75	9838a921-f1fc-434a-abe3-d396e32c32b5.htseq.counts.gz	1a7d65ace1aebf35762f6acbff51f254	250245	validated
e8016e2b-8523-4faf-a967-d66cb09e3697	f5d3e683-9177-45fc-93e3-357bf7366ac4.htseq.counts.gz	e2cb7cde00d8634fae748d082254158f	252976	validated
e888b19a-05de-451b-8ec0-143daf4e8642	968ba83a-fbf6-45ca-b8a9-6543b30be443.htseq.counts.gz	d6802c5e36c8f60eb0df5c93c23d43f6	257360	validated
e8b8748c-1d04-459f-b946-5f9cab9e07d1	525c4246-ccda-417d-9cde-ee06297094f2.htseq.counts.gz	1178197462a6ab73e7025655df20ace9	249551	validated
e8fa892a-ce57-4314-90e7-0623bbe577e3	21feac5d-641f-4802-a910-51b73431de3c.htseq.counts.gz	a5c4e91bc2d6c0555225ac2a441e73be	256157	validated
e92dc51a-ea57-44e7-a335-5b26480a9691	4ce949d4-55e1-4e4b-a6d3-d2910ae3b448.htseq.counts.gz	83e402891680983c02ebae98bb00c428	254303	validated
e93ac1fc-dbda-40c9-b8e1-372356962237	463f2d23-8b4d-45f5-9600-06c2920498ca.htseq.counts.gz	01e5b93b051af14027046ac205e018f7	252708	validated
e9522de5-8c32-45f4-b7ab-9ce895dd94bf	88ac1ce3-6538-4bf2-960c-80aebb70a148.htseq.counts.gz	4606e492a808a2ba0adc31038733b647	257941	validated
e972ee01-935f-4fff-b9cc-57acbe53876a	a60ed4b8-a041-4b38-b961-fc976b254702.htseq.counts.gz	6608cb1a3c5fcc2e5db62e7f14943746	253066	validated
e986b467-e64a-4ce2-8b18-3ac29fc09278	efab89c4-921c-4b89-9bff-78c1cf10417d.htseq.counts.gz	85c4b04cd79e3c6a294c86a2792df2b1	253665	validated
e98c8870-af34-413d-8e20-1f81beed5e22	55ef3047-ebc1-4b33-be74-b94dcf38988f.htseq.counts.gz	8bde5ccdb1b64560c0f0a66dace9155e	255629	validated
ea18cd7c-d67b-423e-a145-75522d686fe6	bf9e1674-9f2c-4014-808a-1f3f7544e9df.htseq.counts.gz	a22c20c206ea9040ccbc26d12a3a8ac6	250182	validated
ea1cda6a-d54d-43d9-b0b9-e7b707f9b611	0e397288-82e4-48c7-9332-2ce733befdae.htseq.counts.gz	f235ab56869811e44318ee7b8e82ebcc	257058	validated
ea3aa827-70f9-4455-bed4-d699ed97517a	edc3bfaa-aad7-44d5-8aa0-bb5a311b24c5.htseq.counts.gz	7c67a64d718aeeec6c5597172095d831	260011	validated
eab1d37b-bba7-44bf-853e-f844fd92ca78	74fcc4a6-24a4-4de8-83b6-408f248bce01.htseq.counts.gz	70f580c9cbe9dbf4a58357b3368001a1	258891	validated
eac607ad-b9d1-4417-8022-c3dc1b7086c8	4ba6c212-ef90-4ab3-b551-35c05cb6df90.htseq.counts.gz	023ecf0964fef49c10dcfb3f27c5e8b8	255231	validated
eacf6c72-2b24-432b-a30c-d8fc2a0a9c6f	1cfef63c-cd25-4997-a0a1-90a6f87fa4a3.htseq.counts.gz	2929b22e066828440a6db98c8fa1e862	255879	validated
eb51a950-af7b-4367-9dc1-d8ebab269521	ca223822-8759-42a7-8058-ccd90a02320f.htseq.counts.gz	6d24383f32b3ff3787079c95eb259678	253597	validated
ebd3bfb2-d664-4731-9fa4-9c784317e05c	f50438de-b313-4b2e-97e1-302cdfb9d9d7.htseq.counts.gz	9be7367b3b59aa494fd8ea073c0c5417	253804	validated
ebfd4135-c5a4-4c1f-8a32-10cfc6f220fc	e4b48aa4-4fc3-48b6-9f65-01e99fc85608.htseq.counts.gz	ad5bdcf0d339191a4ea27526e145c087	256988	validated
ec09eda0-0c17-4388-9241-ace3ddcbc804	ea8498cf-e0d1-4c68-8459-36aeeca9dd53.htseq.counts.gz	8bbbe6209126d6fc197e8e713776c23b	253921	validated
ec19958d-eaed-43a6-9591-1d3b728ef11a	05862db6-8464-4336-9e34-e9b5ee863829.htseq.counts.gz	5bb320e6a0c5cfe66e8cacfe6388749c	259480	validated
ec384867-a44c-49fc-86c9-96bab1b2ddd2	d7047346-49fd-444e-84d2-c3e4b7cda15b.htseq.counts.gz	cbafe1ed27e6e778fe84f5c313e202cc	258388	validated
ec5f5efa-ac90-4c8c-931e-9d8997988fe2	d8f60cfe-3faa-406f-8ed6-2bb201dc36f4.htseq.counts.gz	473f5bcf9df852c1fd3b2b09cb359fee	252025	validated
ec7ae7f2-f36f-4a91-860a-1c70afea6f22	883f822b-3d64-424c-b557-526c49ffa7b4.htseq.counts.gz	945f7523d03bceb86cd3df5f8ab07146	255848	validated
ec7cc0ff-107b-4749-982d-a27aa1c57600	a7450ed6-711e-4879-b87d-68caabaee840.htseq.counts.gz	3c3f8b4b3df7ecb7460ee1932c261d04	251982	validated
ecc6b7a3-d7af-4bac-a380-62475c1a9f2e	58a71f2d-d3bc-4006-973e-0fdf93c3095f.htseq.counts.gz	f0edce12053af02780d43251e58febc5	253842	validated
eccf394c-7548-4564-830f-a2ff9a2fb2df	411e5567-82fd-4cc8-99ea-5ed9bd3a198e.htseq.counts.gz	8c0d64a25cd7845945c525d16a452314	259910	validated
ed08492c-dc47-408e-bff3-0dba1394d06a	157d34d0-1e1b-4004-9141-34bfe201788c.htseq.counts.gz	d972981ad3f46389c063516af822e834	253553	validated
ed48c8a1-5eb6-41f6-b92c-f06c19cf2500	c4261805-d89d-4cf0-8dd6-24a8f504a9ed.htseq.counts.gz	7239437602777594841ca7c4c8f6f916	255337	validated
ed6d9b3b-bab4-466b-9238-6febe47cd076	009ff7e3-8bd3-4683-adf5-7b68a0859f35.htseq.counts.gz	5db41ea65b40ed5fee102988a580cd86	247462	validated
edae3dee-f9b1-45d3-a1f3-6e5788f9a391	ad6b6702-a1f1-4b1c-bd8a-8e2128c63a49.htseq.counts.gz	9b745d12df2648a8e0584d1faef71223	254757	validated
edebefbc-81da-41f4-ac86-d5f85a3f790c	698eba4b-b0f0-4923-9e43-d9707959c65f.htseq.counts.gz	d1244745d79a6d61eeeae7d3573cedf2	254214	validated
edef640b-f6e0-4d76-bac5-aec652687349	cd20a78a-7e98-4601-8cf0-3a121d58613c.htseq.counts.gz	7950e569e7af19f7c470d28ee9e55eb4	246952	validated
edfec790-c3cf-4f75-82f9-bc73a9701976	b64a6c9f-29af-4af8-a4cc-045a03354fac.htseq.counts.gz	2625cd14523da359798d5cd42ea584b7	249166	validated
eec46400-a9a0-4607-9715-c7fc2e84abe8	74b61bc0-93ff-43aa-b495-467f54415731.htseq.counts.gz	31d765a4c77ddb75415a18750fcf44c5	258976	validated
eed6ce81-2d05-4e3c-bb74-a4601ba8c161	2c6a02ee-c88a-4e23-8915-6976b95386e3.htseq.counts.gz	18bf1b4be5d9fb2dde5921e1ad07049e	258278	validated
eee3ca02-4202-4311-88bd-3d7fd68256dd	ba2c3d6c-cca9-4de1-b307-9baec3930c1b.htseq.counts.gz	21e2c460189358ba7387ece0e1730540	256731	validated
efa11eca-959f-48fe-917c-a29bcdde7884	5ec8fcf2-85bc-4c30-9329-62b1cc47b67f.htseq.counts.gz	4033ff526fc32bae6c3f6a6b0b4299e7	250632	validated
efd29bc7-1bce-4865-bdcc-2b743738f8da	bc6d88b7-1139-4be5-a1c5-7dab273b0997.htseq.counts.gz	7fe5874a57fff841597708d520074617	247948	validated
efe2e39e-1691-432f-ad7c-d6fc4e701349	133909c8-05bc-41ea-97aa-44eb699da75f.htseq.counts.gz	38a07f24227846096bc7aa628a8a42c7	250059	validated
eff8683c-de53-410c-9766-646ba329f132	78f2dfc0-9452-4547-b9a9-eb9dc920a4a9.htseq.counts.gz	ddf6497237458f2503b915db12f185f0	254245	validated
eff980e0-6050-4513-a255-93f99551f792	8970e6da-5904-483d-8770-0ede67f98cf4.htseq.counts.gz	f5279ad47c7a8bf2d620ab77da4b7c1c	263715	validated
f0517088-2033-4051-8c45-7f70c273a27b	d1245d77-44fd-4238-82ce-b52bc519a24a.htseq.counts.gz	548aea3100f61384139e044473173676	251604	validated
f0a29d2b-bf66-420a-bc8b-b7363bedaa9c	4270fb7c-3aa7-419b-9e7f-e449e6f659fc.htseq.counts.gz	a1aa64b804478322142fd4f8aedfdd0a	253574	validated
f1320419-a177-4a1f-a66d-748b45ba464c	ec57a9a3-90f1-4559-a241-d647a9ce37e8.htseq.counts.gz	655ed259386c208d2d9a6ca41b509c4b	248807	validated
f138c669-9959-4565-b164-daffcc03c9da	b69ae69d-885b-487a-af7a-1a096f2726a2.htseq.counts.gz	6206cb770a2bb860b887fe4bb564a427	249108	validated
f15562df-3109-41bf-8245-49ee63e78a4c	51f23908-2796-4c07-82a8-21b8a717f84e.htseq.counts.gz	090dbf73318e3e3823d13feea82d003b	256222	validated
f158928a-68de-4da2-8817-db058cd98f8c	b4106436-0adf-4e37-b006-189aec892562.htseq.counts.gz	cd84bb800b2b4a6cf8de918a7ba62bb9	248992	validated
f1738145-2f3e-44a7-ad84-bd5bec2844d5	d6b9e128-8f20-43a1-9d16-b3e2b3d60e34.htseq.counts.gz	5780d63a2746ea9a98194e49385391e3	255162	validated
f173ccd0-97e3-4c46-93b3-c05ba362350c	a0c9781b-0c1e-4dc0-a3f6-84e938b07641.htseq.counts.gz	ae10e6db61736fee84247732ba991746	252823	validated
f1fd4b74-1bd9-4ca1-a437-930df81489c0	5c50c128-f5df-4000-9e2b-3c261c02535f.htseq.counts.gz	49ac2a80652108074d62a9c812f12d9a	248124	validated
f2006ff8-5dba-44a2-9fb8-3ecb4b38af08	5310b432-6d4a-4b07-a9c3-d3db29515dfc.htseq.counts.gz	906e5f4051ca208b8386d1ce178bb670	244481	validated
f238655a-2327-42dd-a665-afee37e41d04	64c6dc6b-5fb3-48fe-8103-ee7cd86b989d.htseq.counts.gz	e6b2ca0f2d02a058848f04c765d51c6f	252001	validated
f264c12a-e6f4-44da-90ef-bf0845197eca	d09f7126-4c4b-4f95-918c-b12b5ca080e3.htseq.counts.gz	5c499a7338862308f3fa6590bed01574	259349	validated
f27a0b2a-5acc-4b0d-b5b4-1e1be0d09374	b76eefac-da30-4ee4-9670-4afc45f86b4b.htseq.counts.gz	5fb06076df398bfbcfe6c287511b8cab	254472	validated
f2a1a7db-7333-4ca5-a66a-4e2efe585340	bcae978c-e9b1-4c7a-8691-caf718db5b3a.htseq.counts.gz	45bb40d9a759b5035211a185b044babe	255962	validated
f2c9ec34-d5f2-4393-a9a9-47c3cce55343	f8c7886e-59ed-4b72-bf54-72d35bfc5e4f.htseq.counts.gz	9bd6f73d9ef175f3f5fb0c1242c63c1f	257621	validated
f36a2bbc-ecf7-42ea-9fe2-f9da0d79b9b8	2b5c518f-8327-478a-a282-01bfe59aca4c.htseq.counts.gz	af13d0ed779a76ea1025fd7e92fa2e97	257725	validated
f3734e3e-de35-402a-8632-28b419e8334c	998523c5-4a3d-4e63-8e3e-bdd0ac9cda0f.htseq.counts.gz	55748a7ab769005d8a8db0bede8ab6e2	260949	validated
f3919ba2-e5b5-4c51-8bb8-66db576e9d6a	f9365670-8213-4263-80aa-1718e6d05dc8.htseq.counts.gz	feed135f7afbeba86f3fc74af100571d	259817	validated
f3c357f9-4c41-4029-82a3-68d93a5ec2aa	53c56c46-1618-49ad-9155-46f46d6d3613.htseq.counts.gz	101f710830800e26eb7ab23950a61bca	257829	validated
f465653a-fa3e-423c-b2d8-f8ba475b4467	e53f1c7e-2846-491a-9517-7215f4af2f74.htseq.counts.gz	7189fadf6ef1fa08a25d409aff3d1396	253822	validated
f5798310-38f9-420c-a461-8e04e30343fa	40a5ed6b-a4db-4f80-991b-b884a0d4036c.htseq.counts.gz	f8f59abdbca887692546fce77e16ffc9	253961	validated
f585f750-72db-4dca-94bb-29baaf3d1c89	a32c6a56-997e-46b6-8da9-fcfe24aafc08.htseq.counts.gz	a29b64d94fbb62e076d9bba47388fa3f	256173	validated
f664e3f6-1ffc-4238-a14f-341b269ffc84	648e4d91-e53f-47c8-b343-e224d2a72956.htseq.counts.gz	f37db2c5acc9d8b24d9792ba2ac35310	253077	validated
f6ce5f28-4265-4146-a267-39669b5fef9a	103f15cb-936b-4859-a8d5-5cda17ffabcb.htseq.counts.gz	7609e33f52a23484f79bd42a4fb81537	259843	validated
f6ee2f6f-4432-472e-a450-0350a4061bd4	c1a570df-7a5f-44a1-9569-8a7eecb651d0.htseq.counts.gz	4282ab08f2ecd760cf24e9dd3bcfdc80	252112	validated
f7068edb-467a-4dc9-a2da-58696826d16b	c9719194-63d1-4e32-8ce4-7f0a62319025.htseq.counts.gz	92bb81764385f82b028e4afe73409ed4	250530	validated
f7145906-96a0-4a8e-a148-032bbe563a93	c595d44f-7e4f-4ade-9c9a-87b44ccac393.htseq.counts.gz	9967e20771eaf2b24645ad9e94b334d8	254265	validated
f7af1d69-50bc-4b3a-9b26-a9a4aa299fc7	4870a03e-aa72-4058-b347-5cb2861fa3a3.htseq.counts.gz	9d0f7262899b84fa62ad608b8bc5621c	254603	validated
f7c0dcbd-6704-41c7-8516-a83a7909d027	ecefab08-36f5-4a49-9e4d-9e6def0d747e.htseq.counts.gz	02c7a0be375fd6722db7fd9a54f72824	247242	validated
f7efb05e-1f4c-47d7-91e3-f01aebf7e923	0d82c41a-3bc8-4c71-a97d-90217b1af358.htseq.counts.gz	770cec6fd1d9e5e8763a7b2b0969c27e	254135	validated
f807e5d8-c4a1-4b28-9801-cef7cd5f3afa	56b1cfde-d0f9-472f-bb70-f1fd1f6fa7a4.htseq.counts.gz	d888db8ef2e23cf1fde3374f111f6673	256573	validated
f82082b1-11e0-4bc1-9ef9-16261f45e3c8	41f067e1-7d50-448c-86fd-bdad3824b2ec.htseq.counts.gz	54831e41591025eb6bdbe70342c755a8	255965	validated
f821249b-0738-49a8-89e6-4756e894d000	b41174a5-4db8-438c-a9fa-6da8c08a9c75.htseq.counts.gz	3a3f7f6fb4085dcfac27509bda589795	253861	validated
f88e823e-b332-46ab-8765-2684be47a4be	3fb92a97-b53b-4f00-88b2-958b0ad2b46d.htseq.counts.gz	bd217b56688febb594b863241fa41b29	253034	validated
f8cd3f2b-91ba-4364-ae04-63ac9b6c055c	22562d81-b588-454e-bf1a-c67bd24f0d54.htseq.counts.gz	2bb8108ffd82f8aab56e35165540c778	252017	validated
f9099347-6224-4cf5-b3f0-f0c641300959	fe6c451e-0747-4a02-9d35-59d0a9f4a468.htseq.counts.gz	661808ca6ccd077ede3c0a1d1937bee6	257648	validated
f967f8a2-9c61-4b83-b704-5801db2bb965	a586e45b-1f76-4aac-9e12-a7302ebe4217.htseq.counts.gz	981767155a6e7319439a971be735c3c0	255204	validated
f9813672-322a-4309-b43d-b4e8a643a900	d7bff2a7-1ffe-495c-b297-3b734b688267.htseq.counts.gz	0bd9ac2c61c0e6fd585f68a8bef938e9	255107	validated
f9c95398-ddb2-417c-922e-47004d480cf8	49c4c177-b1d5-42e3-acaa-bfa4f6982437.htseq.counts.gz	df8402499e1abdd9aa7a024a50750fbe	259399	validated
fa2de7ec-0a86-44ee-9f3f-299a93bb593f	42441c09-0118-4457-8442-8ed8f4178cbb.htseq.counts.gz	fff6aa4583e2deb8572a5f1361b9a89f	257662	validated
fab4d617-2dfd-4cff-bd4a-ad651a6137d5	cf4d50b3-f391-43ee-8887-10de9bca126e.htseq.counts.gz	154002eede3c282d3e7c06710c2db212	249837	validated
fab5aa2c-7bd8-42b8-a7b6-86372f6acf83	3dfc9814-c6f5-4bbf-99ae-3890912c39d8.htseq.counts.gz	83b0769a373817cbbeef3c2daa37fa93	253861	validated
fbdfa423-2c85-46d6-bcc7-16ef0b13747a	a1218099-ef29-4229-a2ca-e4f69287f31a.htseq.counts.gz	7f19d911b4bc31c26b01f7c74cb6d22a	251868	validated
fbe3f897-100f-4687-9f02-3b0be10aafbe	46ee3218-2a1f-4d44-8706-d44d7e4b980d.htseq.counts.gz	f0f59dba4d01875fe87fbc58807a1ab7	253697	validated
fc1659b9-26eb-4696-9a38-2275eb7d20fb	920f661a-0613-4c80-8a42-65c7a0c32337.htseq.counts.gz	59bc72ed6291a7ab3fa3a721170f8604	252078	validated
fc3f7336-e0bd-4f81-887c-3ec8824474ba	d73c2a36-6943-4e5b-a019-d760a38149d2.htseq.counts.gz	269185792cedf5fc8b574637cf8a9f9a	254068	validated
fc57bb8e-151c-4d44-9b79-1d9430652101	40d9de72-e2ee-4bd1-9c1f-b5a6df9ce3e1.htseq.counts.gz	e587afc8b6700256f2d87e40b5849291	260761	validated
fcfb627b-d8e2-4e0d-93f2-022de221e2d6	5fb64539-aa50-41c0-9b2c-092455ea02cb.htseq.counts.gz	993830e29dc31f4f30f271374cf16c97	257311	validated
fd60485f-65dc-4c16-b57c-4431804f7454	c0055307-e827-4621-82ff-9702ae53df10.htseq.counts.gz	f7944bdfc04d6c44e124b2e2bf90e4e8	247624	validated
fdad9c03-fba9-4064-9d51-613c6aee2aa5	ba44ceca-a2fe-4731-b322-4377c80a79df.htseq.counts.gz	aacb01219b5e5d9463a3ea3894c08c4b	255759	validated
fdd0977e-08f9-4913-958f-35a21dbd3f9e	79f4c86a-f806-4fcb-ac89-db4e95a6eaad.htseq.counts.gz	b53567ca8b0899a76ae1fdbf8a3d9020	257018	validated
fe04d4a7-3199-4a3c-8fa7-52f6372bdeaf	5bc7e90d-0fa4-4bde-bee8-4f9b92de03a2.htseq.counts.gz	20b904372ba35177015f21d9de0c861f	252737	validated
fe320d9c-ecc4-44b6-9a24-7701b8172a58	3067f41a-e3f1-47f5-9545-56d54fa75b98.htseq.counts.gz	8435d8b72c2b2751a5a0093886f7d262	258910	validated
fe432258-e40a-4715-8fc1-c6efe32e0087	111d998f-4133-436a-9990-64cb293a986e.htseq.counts.gz	5e8dd3a12a4e16e7b087585f8e2d9805	257613	validated
fe5fa0a1-ae5c-4c84-8fa3-15c47d2efd01	04c6e85b-a520-402d-b3e7-cc569f9565d8.htseq.counts.gz	c3fda1f882d3f6093fbb003d99ee6c88	250980	validated
fe6cf235-5518-4d77-ac26-6e760d77519e	be56acd5-8a0c-4891-9501-d386a4e2ccad.htseq.counts.gz	09b99fe1e11eb4bc8cda70d978999973	257195	validated
fe8b973d-6588-4436-8869-9b3656757d00	dc0592cf-5a96-4aed-86b2-eb7de5492b7c.htseq.counts.gz	7bec7fd851f2734e5559c73744bbd7a8	256421	validated
fe96628d-dede-4ca5-b2fd-abe5fb05271f	af504400-7f49-4561-a8e4-8b0b6ca3d02d.htseq.counts.gz	45c86cde2260ca5c0865c45850066209	254710	validated
fead2b90-0c3d-4efd-a568-7c040241c436	205e7e19-1169-41a2-ac34-f8e1088e1015.htseq.counts.gz	356936eaa7a5256b8a3503ef51cc671e	253250	validated
ff164cca-c521-4d0b-8b05-fede3b449ecb	b3ae3d7d-e056-444a-8d27-39faa849ae37.htseq.counts.gz	11bc806b9d7b451568d56a6fce5134c7	250796	validated
ff8bbe49-aa8e-415f-8a11-4a16b403289f	9b13b9bb-b184-42ed-80dd-2d9b90da17ba.htseq.counts.gz	e6fbd4045b36ad7ddff19a8402d5a0f1	254571	validated
ffa1d263-e812-408d-b8d1-786b65d80966	3840477f-a5a6-4420-8d06-18f61b313ec1.htseq.counts.gz	bdfa450f52f3116a81c75a84adbc1e54	256459	validated
ffb69c91-52bf-4d82-be7c-3616c1fc3815	0b11d3f4-aa05-425b-ba4d-34bd9990f3e6.htseq.counts.gz	1eeadd2b5a8d0ea8cd8b849a90425192	252037	validated
