# Supplementary material for: TP53 Mutation Infers a Poor Prognosis and Is Correlated to Immunocytes Infiltration in Breast Cancer
Source: Front Cell Dev Biol. 2021 Nov 30;9:759154. doi: 10.3389/fcell.2021.759154 (PMC8669954; doi:10.3389/fcell.2021.759154)
Supplement: Supplementary file 1 [file DataSheet1.ZIP › original data/gdc_manifest_20210102_081700.txt]

id	filename	md5	size	state
002aa584-7dd3-4c62-952b-b24e5858482b	a5dc521e-bee4-489c-8679-d4b90a327d33.FPKM.txt.gz	839d136d56f0ce9c3965a677ba3c4b2b	528468	validated
0039181f-544b-4ee6-8d6b-ea9daf1adfe0	d229a59b-4f6c-4714-8dd5-1c714a764b22.FPKM.txt.gz	d401e9cb1812210e1692f83df95277ba	530904	validated
003bf5f9-48dd-4910-9f87-21409e9e258d	ee05eaa6-eaca-4438-ac1f-4259f525e2a1.FPKM.txt.gz	b95daaae8fa17934902de6423b3a7f28	531353	validated
00575a83-e5a0-4614-b5fb-70e524ae68d9	4bf2bea7-00ef-485c-b9e5-035f0ea62b1d.FPKM.txt.gz	fa9b71a71ea264ddd180af6cdd6f2540	515620	validated
009702aa-2c36-4a88-916d-13e185473922	31e5c917-1866-4156-9eaa-84a72c310edc.FPKM.txt.gz	c34874b5a90b171ad8260c7f9bdbf9b0	501128	validated
00ae19b2-33b1-443e-88c6-aad3826a2c9b	257b1c80-203b-4cf0-9841-5a1242299270.FPKM.txt.gz	90a6406bc5e603623bd4cb9c5061885c	527716	validated
0159c48c-7201-4836-8418-9eab6e8251b2	2aed8d9f-0c7c-4afc-b3dd-8b15749bd857.FPKM.txt.gz	841db2e8f313c16de0567c65d3766155	528918	validated
01c6a5d1-a064-4fec-86ae-db3f86029333	4fd01cd7-7ff5-4570-891e-747a0c640ddc.FPKM.txt.gz	9ebf5a5b758613bf38b08cf5cd25e109	509047	validated
01cd816c-56e9-40a8-bd0c-eb8c602ded8c	9ce4048c-b607-4677-b874-647e9c29785d.FPKM.txt.gz	601c16074fefc2f77c43faf9d7614b8d	527992	validated
022145fc-22ef-4a9b-b0f3-1142bccec452	5943b9f4-fd43-46dc-8ebe-a0145e4ee7c3.FPKM.txt.gz	c23c65f296221d53b615cbf4eb076643	530565	validated
02415e27-7abc-4e58-b7aa-ea7c92fda8e9	ffd7b10e-8c0c-4aeb-81a0-b060108d57fa.FPKM.txt.gz	8bf02eae3ab9057cf981c290f4f602e2	531515	validated
026da6b4-3e50-4ddd-ac33-aa526e844813	29aca450-15a5-4d45-bade-ecce8e5a0e8f.FPKM.txt.gz	e7fed5cc40dfcb3d4d19089a09594cd6	508135	validated
0276de7f-98a7-40af-99ec-716d6fd57405	a8e5861f-e86c-473d-8ff7-5630532b3c61.FPKM.txt.gz	c0ea72cce54c89268b115e306c9fa4bc	532518	validated
02acf9e4-7fe9-49cb-96e8-0d760299f010	74b61bc0-93ff-43aa-b495-467f54415731.FPKM.txt.gz	c5f9b33b76a71e6818162a6749646dad	539610	validated
02d10ad1-1fa7-4f7d-94af-4a4b1424e9f8	b44cdb13-1812-4bf6-825e-edae5bc5376a.FPKM.txt.gz	f15e6f45889c14b2e22677c6e2a4008f	520646	validated
03378f59-a81d-4b44-9b41-e64c9c6132cd	d5887901-f651-47bf-a6e3-6656e48588c9.FPKM.txt.gz	e148a6c13c05707764493b15022b1e82	521027	validated
034375d5-42e7-469b-a6f3-2d863122f3ca	93c46e63-3686-4883-a9de-7606ddfc11f0.FPKM.txt.gz	d9e8bb49dfe41f6b28abc15b5e234b3e	536698	validated
035100b7-f408-40b3-bd80-ff98fdf1b0c7	8b4fd8a6-c6a7-41b4-b052-8212f0ed2972.FPKM.txt.gz	364416f808437c0f4d36f85dfd45a3e8	509789	validated
039b874d-43f2-48b5-b3cc-e5a708af83f2	4aa06322-99a1-49e8-ad18-c92cb676da51.FPKM.txt.gz	a1f8c6824fa1a07b2688dcab6bab7eb4	516715	validated
03fc136d-1aee-4e0f-b271-e52ef7680fa9	fa43e80b-8b46-43d6-aaed-389cc4d535f6.FPKM.txt.gz	74ca96dcfd034e5ef5def2c221ae5109	502375	validated
05037c1f-6de0-4d25-9a1c-9f0cd5a200fe	c758cf60-68bc-4154-9d43-44339da29889.FPKM.txt.gz	afaf5f961639f2ded3ee3d438605d841	522942	validated
055e2cb1-d3d3-422b-af55-835ff7d32a1f	f828b2e0-2ad4-4669-9f1e-2ef2dd74706d.FPKM.txt.gz	5dc72880d9928a21b2b693d4a15f2aaf	490280	validated
057010a9-87a8-44fa-b96e-502da90e5ebc	6eff5754-c9e3-402d-a341-63b891dd95d9.FPKM.txt.gz	65e2b1ace9a66e82a110567873d41b54	533889	validated
059cbc4b-91ff-4dc6-8509-8f073ba1919b	f9365670-8213-4263-80aa-1718e6d05dc8.FPKM.txt.gz	dbd2706ee843fcf43bc24ee6d3cd1bf5	550946	validated
05a734dd-0260-47ca-84a1-51f5b0d4711b	e152cfff-98ed-4984-8ca4-92e2f5c6ef4b.FPKM.txt.gz	b2ced327dad60a74235b6c1a65053bea	533898	validated
05b99690-3796-4b4a-9be3-41b8a4953358	67d71120-1690-412a-82f3-9bc921ad6b07.FPKM.txt.gz	68b6704408871b644148c95905d4d0dd	527423	validated
05cfd5e2-0485-4f97-a178-9491c8e770e3	3c8923de-0d68-4137-a5d9-657a77cac893.FPKM.txt.gz	c16b016a251219b671dd31e7da4cd181	529868	validated
05fffdbd-da34-42aa-b842-7088506b97ef	412fcc8b-734c-439e-a540-33e9a43cac9c.FPKM.txt.gz	e45104e5cd67b64d072e8abd8a609c45	541243	validated
06470aad-8322-4fe8-a4be-1b2e3acfaa37	5d6adefb-ceda-4ef2-a6b9-8077fd618ae6.FPKM.txt.gz	42a514186f7c4c6d7314d124d2e6c1ef	517107	validated
069ef301-d844-4b2d-8302-8e68d57971c4	8659f2c4-7492-46b3-9bbe-ea8ae7bbdd53.FPKM.txt.gz	5980cd0a3956db897d62988006724b0a	536416	validated
06cb336b-7821-4d06-b894-f15fb0cbe9e2	100b82ea-7970-43e2-acc5-edd72dffeb5a.FPKM.txt.gz	1e10067e594a600341afec6f234c5c68	527033	validated
074e911d-ed58-4f3d-8ec2-41f1f8998f17	74fcc4a6-24a4-4de8-83b6-408f248bce01.FPKM.txt.gz	c2ae999206bf968818286668e5478bf9	542436	validated
075d1d7d-0dea-4dd3-b7a0-a444131003ae	141d81ab-3493-4e25-b9ee-17a905f68b23.FPKM.txt.gz	6ef61f2ee829153d258e342d2723412f	517317	validated
07760e89-4791-43e2-82d3-412e9af5cfc3	aa47670a-4c3f-468a-b2d3-9d7b1d60845e.FPKM.txt.gz	7082708ba05b646d499c42eecc43c599	514703	validated
0776f2f4-442f-404a-b77b-8881b28d23c7	70089c01-2fbe-4501-bccf-747b40872d6a.FPKM.txt.gz	48e93f6d8faeab52a89d59df83f1e6d9	509831	validated
07773c28-8711-4b1f-8ca5-d3b83028acf0	d8f60cfe-3faa-406f-8ed6-2bb201dc36f4.FPKM.txt.gz	f2303bb34d0fe9fe4ac195a5a49105cf	511390	validated
0809e7be-e21d-46ed-89fc-c4906864bacb	2c87e676-6601-4d73-ad4b-9a0fd68ae0e4.FPKM.txt.gz	bd17efae603e503fbc7f1afc44925fe3	517307	validated
089e6651-1527-433b-8c6a-94e329a0ec3f	20ff57b5-eeb2-4312-a5e0-11ac8c8d573a.FPKM.txt.gz	7fa3cbbf7fb414b8c455bd484c5d2c07	523208	validated
08f93969-5f59-487f-a580-456c2b56f4f5	0ecc60d5-6273-41f8-9fbc-70fb6373e47d.FPKM.txt.gz	0bab950a89a0a195d8e9a96c6c3b6a32	527099	validated
092ae34e-a707-414b-9f96-dd9170790450	0211f2ea-a4f6-4a57-8f98-66bf0a327479.FPKM.txt.gz	4cd380da8a827f96d2ad958eac79838d	519940	validated
092aea33-c867-4580-8a80-628da99124cd	5a4ccc96-fd1b-4237-b8f1-1344b880fa00.FPKM.txt.gz	12fef90dad96197718f9aa459f8a3338	506320	validated
094c56d7-2cae-424f-ac55-f78ec2215e8d	c3ed7c7a-b80a-4de2-8dfb-b60bcf336375.FPKM.txt.gz	b55d878c6599094efa436e7a169ec441	516527	validated
097ccf1b-5dc9-4166-8ee7-9e179c1dcf7f	9570c964-8d26-4280-97b7-43ebc45a3b58.FPKM.txt.gz	329f00cfe1ec24107e26c653d1db031c	524172	validated
097e44e7-ffd9-4187-a78b-811c54ca74f6	9c407021-6996-4654-9103-c4ae5d65ca9d.FPKM.txt.gz	3df67dd3f91ce9e99cbd59e2e45e50fb	526184	validated
0988a856-5fbb-4890-86bc-56b62a530ff0	5c50c128-f5df-4000-9e2b-3c261c02535f.FPKM.txt.gz	3011116a79a7d1fa8cf0373d532cca75	475148	validated
099a689e-e9f3-4d03-b22e-3e00da9c706c	c6bcced6-eb76-43f3-963a-967f1cbfec38.FPKM.txt.gz	c1b2e5db36744eb4962331bee70944d9	507057	validated
0a872506-1833-4d03-986a-9e1f38514fd6	39d6716f-d898-494e-9f41-7972de1e6670.FPKM.txt.gz	819976fefe4144342f45d0dcf3fa7f00	511212	validated
0ae0b107-b2cb-4e0a-8f65-4d0343d1a364	6aa69f7f-28c6-4943-b907-62d8085e9c6c.FPKM.txt.gz	178fd44a4be85054e5a7d122c93f6ce9	538337	validated
0bb77d78-39c4-456f-9a43-05270268a72c	da74b34f-43a7-4aec-ad11-2f87ebd56530.FPKM.txt.gz	9d1d02fc4110365aa0635b88b1d329b7	528391	validated
0beb1892-5196-432d-937d-7f11b1d54210	327517e2-69df-41e1-9b1f-2fbcf7a5abe9.FPKM.txt.gz	22c804ca97d15a2aec8deabf7db314fd	513436	validated
0ca56588-0450-4fb5-a574-7077acf62d0e	432d86b3-b5d0-46c0-96d8-d7d5f4e6c3b6.FPKM.txt.gz	37af5a565e9cda4a16bf9f880f74dbfe	507003	validated
0d0a55ff-d50d-4cde-83b7-8c1edfdbcf1f	d6b9e128-8f20-43a1-9d16-b3e2b3d60e34.FPKM.txt.gz	ab5614f27c4219cde2d74c78982f2259	521144	validated
0da9a934-c0a8-4304-b508-ef6735483437	08ca348b-8c35-4f2e-ba37-c5bcb02c7896.FPKM.txt.gz	1f2a968f442417459e2b81c159290d8e	528143	validated
0db177f1-192c-423e-855a-b12784805bbf	3fb92a97-b53b-4f00-88b2-958b0ad2b46d.FPKM.txt.gz	6b64d4ee3c3878435837033ff8f30694	516082	validated
0e3c030c-c76f-4193-970b-8bd13692738c	394a5627-ac10-4c2d-a4d4-393898dd7d0a.FPKM.txt.gz	e7b05bd9674197ea7e81ea874db57900	514603	validated
0eb22d75-5ad0-49f0-bc88-79fcd1838997	7f2c3de9-a1b9-413a-821c-02dbcad4ea0b.FPKM.txt.gz	702523b99c22cc294a2083db7ae3f50b	516500	validated
0f00d4f1-1e6c-40e5-bf69-c2a2a0512982	86272569-4b9c-4d44-b8f1-daeb9348a6e0.FPKM.txt.gz	5b2f93628b8ae6fb2ee72a760b995150	522963	validated
0f466f53-498c-4c0d-88dc-ea288e73e487	abd58426-924c-47c2-99f3-102e93a3d341.FPKM.txt.gz	40f28887e2643f5808caffc5e401bc31	513029	validated
0f4b5124-cc5e-47ca-8c40-b6ea3448b1a3	ec241da3-82df-46a8-8a54-b1e977ac4834.FPKM.txt.gz	648268717274b7c21994f80557248ed4	514937	validated
0fa0e23e-8706-4f76-971a-c6d4043770d1	d3c28191-633f-4e3b-b22d-d5cd4d8686fa.FPKM.txt.gz	4f1f53ad4286d2972669032cdea89308	515950	validated
0fb8ff6a-390c-4ebd-8c19-8f2e45db6909	b69ae69d-885b-487a-af7a-1a096f2726a2.FPKM.txt.gz	96d51195520d3e6697572df9c869dd90	496961	validated
10224cb7-41af-4949-aabd-e070338c440c	f95c523a-cfb0-4b7e-9a66-48dcf9d24515.FPKM.txt.gz	4bab72679c28a3893bd1494a53a873ee	517666	validated
104d21c5-4d9e-4c81-9399-914c81faa8ad	462312a9-821f-4049-9712-b937358a60ce.FPKM.txt.gz	a1d985ba1c728aaa97243a77db5fde98	520106	validated
109b0f0f-8998-4bf6-b858-9d88f90ca264	d46b61b0-6f34-48ca-8c7d-23ae4d0b1a7c.FPKM.txt.gz	6ccbc23817184624845fecf7fc21a382	517191	validated
10a4cc2b-1c2d-4f6c-8990-a1a02855b94c	a49d3393-5854-4181-95d5-47d587f7009b.FPKM.txt.gz	2a7ea2fa5cfec4f51a8182870e829414	506990	validated
10e813bc-63fe-4f32-a000-88527d5444b2	e1f960fc-6efa-4492-9f44-8e645ec8bfc2.FPKM.txt.gz	c3a64d09f54caa53d6bdc455927b1655	534234	validated
1156fa6e-edc4-431d-b64a-28a286405c26	d464fbfd-a937-41d5-ae6c-e4ad47b25c07.FPKM.txt.gz	1a464aae17530908d3dc0ca7fb87804b	527849	validated
11aa2252-e9bf-404e-bbae-0f3ac428c071	f3763e9c-68bb-4e60-9370-e041428fd5b1.FPKM.txt.gz	4da0369cb21d35a614c84a110f1fabc1	528363	validated
11b66b8f-0215-4d7a-9bac-f5f102d4b0ab	bfe796aa-7f29-49d2-a72f-79a9acf12365.FPKM.txt.gz	a9ac39c015a16467dcdccafbc7d2ac2c	475738	validated
11c26837-33e6-46c3-b362-ad72d5afd779	b504f2d6-3354-4b56-9238-bf58fcf4185a.FPKM.txt.gz	a4c4803b95f7ed8ca31399dcf6221245	505959	validated
11fce91a-c0fb-490b-9d68-60394712bcdb	f5a07ef3-d47e-4c6f-8ed4-13c0b03f7673.FPKM.txt.gz	42b61fac0c516a1772a98a836a4d9286	530172	validated
1213f4e0-0a38-4faf-ba58-ffb2ef7b8e35	c1c978e4-95c1-4d48-9f83-b290656f1995.FPKM.txt.gz	3bbe0a85b344bc22eded195343a9d977	515921	validated
12196040-9698-41ec-90ff-f158268b1c5d	ca45d175-81b4-430e-bf28-e51c591b3683.FPKM.txt.gz	1918d912dead0eda8f8ff835bcb12e06	519694	validated
123afada-431b-4124-a036-56938a81b6cd	e8f5bbce-2f4b-4e79-a746-c374ffc57037.FPKM.txt.gz	e957a95db3c64be708c6c1a28bedb0ed	512081	validated
126b2a3b-b271-4585-b2c3-089064bd9719	f6466e05-5aea-4d32-a97a-c65589f327e2.FPKM.txt.gz	b7c65f8620f66444c46223be3bb080a2	536253	validated
12d2aec1-7c6e-44a2-b666-89a37c5683df	8f446b76-1d90-4ae6-9f05-db1a0e441ce0.FPKM.txt.gz	34fc5b2c47ab9784bbbcdcc7dd88a37d	504537	validated
13123995-6cad-4f47-b5e4-57759f72de50	c45fe186-f0ba-4017-a8f6-a511c1b000eb.FPKM.txt.gz	2e5ea45c0c70a0778538e4de64a6289e	528890	validated
132b3115-e1cb-4585-acdf-a87a63544bd4	9e62a3e2-20f0-4de4-aec0-317369ce4798.FPKM.txt.gz	98c81c958956e8d0324d10f660075e1d	521841	validated
134ed67a-8123-416e-bb4a-d2bc883dcbbe	2e941d7e-cb3d-429b-aeff-328325ec6120.FPKM.txt.gz	4c756027e298cc407ed5a0e572e677f8	525541	validated
137e55f8-9ea2-400d-93c9-669458f43aeb	dcca8e16-a1d4-48c3-a87a-f409c86104f1.FPKM.txt.gz	eb05b5a763a8e1ce869f92f9e268da75	524292	validated
140c17e7-290c-4387-b76a-cfa89e320f26	0f5282f4-e702-41f2-b93f-a1966203879f.FPKM.txt.gz	644b803141ccf97ab5f56a692be75825	513971	validated
141ca0a2-3b26-4f36-af1d-82b11f157ee1	3ec6fe34-7876-4369-aa8c-c0fd901c8aa2.FPKM.txt.gz	5ef52c71c74ee46372810b20c0c4ccd3	501414	validated
141ca425-84b4-4713-8d83-f317c792be3b	c9be46f4-2800-4c95-9d0b-4d221dedde19.FPKM.txt.gz	bbf75726a943325f0c5078eefd199d0b	510476	validated
14638c65-7908-4c4e-914b-f0ad37dd4a94	46c0216c-ff17-4ebf-ad8f-b054542fc2a9.FPKM.txt.gz	40c1fc3b087278cc2b1d38603ec3761c	500222	validated
146869ea-af75-434a-afab-3e5fd625a0da	5af9d74c-549b-4a44-8918-b80b4bc6fab4.FPKM.txt.gz	0e5fbc020a1e1ca5d9085c9e1984fdc9	500134	validated
147d522a-54cd-4759-9e51-63c97d9366bd	ea8498cf-e0d1-4c68-8459-36aeeca9dd53.FPKM.txt.gz	f0f56734e1c4f0985e3430ffd1c84c23	519837	validated
14c179c4-d4e6-48e8-9245-f15c07ecac61	ae53b898-c61d-4137-824a-104a4202299c.FPKM.txt.gz	25886b9789c006469af452cda057a4c6	511962	validated
1518bb65-5157-4ee9-8865-25a38b6a3d2c	aacd6622-4f35-4a5b-8c57-be7f37bba2ed.FPKM.txt.gz	d6704edfd0bc4b76037948fd664d35c9	520049	validated
1550556d-0ad8-4903-923e-e8c5499beb74	c7944a7a-c074-43fd-b736-8414bc86467c.FPKM.txt.gz	47f444c1ce2eefd648957649151d3549	536845	validated
157bfdd2-aae6-4489-b0d6-ecf65aae8395	381e2cf8-6fd4-4561-a881-683bfed6b1f8.FPKM.txt.gz	94e3542b9e6be1cae76acd60dcfbc253	524275	validated
15b1b849-8f7b-48f4-ad05-2d2b011d4ace	f12fbfdf-efd4-462a-a34c-8c01947bfb78.FPKM.txt.gz	f174b7d9683d87babc2fdcd16b0389e2	526673	validated
162d8447-0d6f-4f80-8ac5-4ae9c6644f7e	96833a09-14ce-4483-b17d-f4328e0b68f5.FPKM.txt.gz	a0881d9e259df28afeb37c09a902a2a4	565877	validated
165d9090-b6fd-4919-85b2-e6636ef74ca6	2843eb58-20ce-4cbb-a783-61d85d10557a.FPKM.txt.gz	45acb8ac7b97a31167038a07866d6623	534747	validated
1698e3a0-a1af-419a-a308-e6583f0d0c59	7bda8b48-9d55-4d47-bcfc-b5b71d9db7da.FPKM.txt.gz	c91afb92382ad0a674021b75e2e4cdf9	531994	validated
16fca557-baa2-4048-b7e6-ba18407ded6d	b04f40b6-106f-4984-9bea-9c8664200098.FPKM.txt.gz	448a6a8be972e4e22c0ff0d040ca9d12	510179	validated
17130432-83cd-4925-91a8-fe55c28a723e	c09b211e-fb38-415d-bca4-487c9844ca39.FPKM.txt.gz	311f9b87886a4af4b9f398b971b3d6b7	509528	validated
1750ec00-4d55-4c3e-870b-2f35ec6964f2	0826fcd7-749e-4788-a81d-f506b9caf7ff.FPKM.txt.gz	c62d9d6dc94c4f8b5340406eed992911	511744	validated
1761e556-5077-47db-ad3e-8315decf9b46	e30e547e-eeff-4a1f-829b-b6ec9e79f02a.FPKM.txt.gz	683ca81ef596af0692f99eb6193bd2fe	519379	validated
176264f9-3d23-4fee-97fb-74ade9deb0a9	27b907cb-2b29-4301-aa21-293d97d9b695.FPKM.txt.gz	da9947347ab58f14d3ae8fb4447361ae	506443	validated
181c0148-e3b5-4739-844e-e5919446581e	74dfc8ec-405b-4ffa-a282-daac57bf4d01.FPKM.txt.gz	47ccc02142233b8f4a1be1807ace2555	501591	validated
181f3593-9625-484d-869e-aaf32e44ed45	e9dd15eb-0841-4c8a-a6f1-3285cb1703dc.FPKM.txt.gz	bed27deefd3699d79219009b2acb9793	492124	validated
1837ad2a-4edf-4d80-9050-f78115e54454	bb12bb45-2c4a-46dc-98dd-9acbe2a0c4ee.FPKM.txt.gz	236e7f21947de1053d99c0c16c8f494c	490684	validated
187536a2-942e-48ae-a6fe-0ffa3f1516a7	e26f2b4a-ca55-4a0c-b8e7-4f1e21aa6dae.FPKM.txt.gz	27da45375c23f836792ed8fff360ea2e	495003	validated
187f3eef-fc49-4f48-b8ec-fd9cd33f1ef8	4f6e9a85-31c9-468b-b121-1e235f159010.FPKM.txt.gz	dd603c1fc0bce5a5edf74742a2086c77	544627	validated
18c42d74-2cac-448a-a5df-484399edfdbf	205e7e19-1169-41a2-ac34-f8e1088e1015.FPKM.txt.gz	e74ec855a66a2ec5f6f407305bb8eea8	514359	validated
18fa27cb-c3a6-4bf4-9a62-1d7d666e8369	a154c740-f4b4-4b62-a4a8-2273f8f834b1.FPKM.txt.gz	fb840263420a0ce5608e94e20b973874	541258	validated
194460aa-76ef-4b2c-b7f6-6dbac62a84be	55030097-d293-41e0-a554-38f40282b6dc.FPKM.txt.gz	fc402f24f836dd7c8ee039e363504200	516495	validated
1983237e-9c03-4bc0-bafc-0f73907977f3	ecbe1717-b6b7-4359-b723-3bfc81c82f2d.FPKM.txt.gz	dcc60c98509bca155d78cbb93708ca64	533139	validated
198d8ba2-6f77-4fb8-bb38-a508e97b9036	73bcbb60-38af-4143-95e9-1a842cdf9c20.FPKM.txt.gz	c096655450d6bf208e7478fcb9024d21	512961	validated
19e43fef-672b-4400-8aab-e28cd58b6318	95b8a790-8600-489c-bd34-09803ca600ae.FPKM.txt.gz	1637b7231f291baa3aee22bf15f68793	487079	validated
1a4e44fb-b882-490b-a9eb-ccc68f28d12d	5deaf7ee-54a9-40b0-966d-b8478aa11207.FPKM.txt.gz	fe1055c8ad6f27b37c1a74e4c8094ce5	531644	validated
1a5eb7a6-ce3a-4108-b479-631c089fbe58	be43daa7-9c1e-4721-9f25-3131e81fd25d.FPKM.txt.gz	f77db287b25ab7fb674d1e80629099b3	520678	validated
1a802dc8-d69c-4881-a22e-03661b13c704	780280f7-2ea5-47b9-abbd-c2fc95e63c66.FPKM.txt.gz	e4e5b10eb87c2447f26ddac54d274962	513127	validated
1b2dc848-959d-40d9-8f0f-57bed20bfd78	bb804a2f-24b2-46f0-9407-7eda83120066.FPKM.txt.gz	6171b2142a778af49a69e1f603eb57bd	489656	validated
1b3dba33-dcd8-4caf-8e97-94d0b5461296	9cc0c202-2c59-4b3b-98d4-b79f61906879.FPKM.txt.gz	d5657a652de77c3ad86d91cd865e17e1	536387	validated
1b45d2cc-0b93-49f4-90a5-b54658814b97	b3f7a18b-19ff-4b72-a3c1-9d1a0f89ecd4.FPKM.txt.gz	58457e9cd3557cecd12d4d23f3ec7dcb	518262	validated
1b4eb6c4-6adf-4ad1-aa7d-dfd9410f9b29	8b3049b8-2b0e-41a4-b4d9-d904792fcc56.FPKM.txt.gz	7591e77846fc36014b4cc3467cf59036	526688	validated
1b5f86e4-ab29-408d-8755-68e202a9cd14	3ec6ccd2-6cd9-4094-8a3d-98ae065ff95c.FPKM.txt.gz	87513832ae3b5cae0558dd2255201411	500593	validated
1bbc7144-703f-41c3-8cf6-11aa0a1d9713	f288f879-8851-4adb-aff3-90c19dcf8b8c.FPKM.txt.gz	ae1bebdf2227161ff4e42419361d67ea	516301	validated
1c0a6a5e-02d6-4377-983d-e7b1bda67576	1943018e-c964-4fd1-b23a-92c1202257b0.FPKM.txt.gz	253ac22b65217457f3d16575124e3b03	518787	validated
1c11c057-f726-451d-b629-5adbc565f789	f8e707b4-a897-4f17-a605-30d5be78ae93.FPKM.txt.gz	8f07dea69aa87a5db8ca8eca95491df7	514715	validated
1c139d18-0c74-4d02-a2b7-dc74605cc2e4	b06fbfec-fe8f-400a-b5be-664ac3958de4.FPKM.txt.gz	2582477e5d8106ec8abcef52ea1c0ebc	526887	validated
1c152051-b55a-4f20-83af-1b8a32876da6	8e884e57-d4c4-4b44-a7a3-76bc9694388f.FPKM.txt.gz	a16620333f0b053143445640573ebf6b	528673	validated
1c36bec6-b398-44ba-832c-13269e659027	34cfd6c0-ebeb-446e-aa8c-a33358c6bdde.FPKM.txt.gz	90a0a04ca46cce59c5853f6998616d72	521826	validated
1c3f7dc5-d3ca-44fa-80f2-f6c07a256ee0	de3f8e43-3f12-4905-ae6e-922d4147ee99.FPKM.txt.gz	235c258e0494ff7cebb387c5e114296f	520751	validated
1c53e6b4-b14d-4447-ba16-61404482e758	c8f22456-214f-4648-bf99-c2addece6502.FPKM.txt.gz	7d7008ead84547a703169f4d239c7e71	522434	validated
1c6cda88-a2f9-4cf4-89a2-5b2bceec41df	dfd9671e-62eb-41d1-9bf3-0f1cb5d52f03.FPKM.txt.gz	53970741cbdda964e4e5d389a9f9cd46	498530	validated
1c7df03b-458b-4a2f-8b46-8dd63404343b	8b178cb1-d22e-4657-80c6-d7efcddf43a6.FPKM.txt.gz	21768f2aa2b48791614a5a8198736437	519715	validated
1cc148e5-4de0-4726-a7bf-fdc1d12061d3	9f0897a4-db0c-43f8-9d75-8debe9b6c847.FPKM.txt.gz	8e81d1c74eedec65bc83189b4cd97dae	519930	validated
1cc54ab8-fc93-41e6-b172-2c4f9cc6b220	446db9e9-d5aa-48ba-a84d-cf6a7d8f8fc4.FPKM.txt.gz	6a42e0b96fe7f9728a192d8b3c71319e	516812	validated
1d034bd3-e9af-4ec6-a264-f5519953debe	75965f7b-8ec7-481e-ae22-68ba7f7eafed.FPKM.txt.gz	dd881e9c4bea80c9aaf47e7b144210bd	519822	validated
1d0fba2a-cb7b-467b-9305-40868e615df7	c04e8467-956e-4daa-a1eb-dec235aa58e0.FPKM.txt.gz	6f8831ec813943743c0851eb3f597c73	519902	validated
1d4fd1cb-6538-4325-bddc-2ced7f437f13	4ba6c212-ef90-4ab3-b551-35c05cb6df90.FPKM.txt.gz	f426e0274fa698428558d2074b22e504	521039	validated
1d93e7c4-d2f6-4c7f-8e6b-9a9623ada508	70151eb2-40c7-4ad1-b4ff-97e1878449fa.FPKM.txt.gz	78d9ca9ca6d4427dfb50d6fd73465020	534924	validated
1da7105a-f0ff-479d-9f82-6c1d94456c91	0000772b-773d-4cf8-8baf-0e1e6dbf55e8.FPKM.txt.gz	b8585b253b34be5271775c04de5e9bc5	557419	validated
1dc6fb4a-66ec-4818-b5c0-63d47542b9e0	5d3c2256-e8ed-4145-8c2d-b221c75dc049.FPKM.txt.gz	d9261df250bb25058dede1f2f640f5ce	542613	validated
1dcc50a1-ee44-49a2-9a33-c682e5e895da	708413f6-ee3c-4379-a8a1-0143b0ac7adb.FPKM.txt.gz	e92006954d5511285a6b83b19964e3e2	513854	validated
1dcf2fb5-d3ee-4a8d-9149-39805d57b1ec	723562fb-cff9-4cd4-94ed-9ae9cde55a9d.FPKM.txt.gz	22abdeae0786c4a6958cf89d219ab4d2	548295	validated
1e34d85a-894e-4212-a63b-66555605df62	2d721010-840f-4ca7-b41c-6792385b410d.FPKM.txt.gz	188b78c8780052e2784975ebbea7c2fc	501830	validated
1e462a99-599f-40b7-9365-3c2b3348ac96	968ba83a-fbf6-45ca-b8a9-6543b30be443.FPKM.txt.gz	fa6f19bfa775f43fa7b94ec804f0c38c	534459	validated
1eabb62c-b3ea-4c27-9004-b79eb6749c44	463f2d23-8b4d-45f5-9600-06c2920498ca.FPKM.txt.gz	516a5975b6ab9ca5e8d35ec41f7f9625	514032	validated
1ed23e1f-2706-4f60-a49a-13aeb401323b	e58d8f68-0808-4a7b-b6b5-65d90c82875d.FPKM.txt.gz	0f9b571fab0cd6923feccdc0268d27fe	512636	validated
1eda2c17-8c2b-4b1c-a0ca-d047262d17b1	15ea8c4e-2ee1-4aa4-89e5-6876e4b80381.FPKM.txt.gz	14e57da1b88dc204c0d123d33864af81	514995	validated
1f70f110-42bf-4e2e-a478-38f93558bb6e	938f73df-ebb5-4905-926d-e609a601d9b5.FPKM.txt.gz	01754ed61336dc8612648802a1d80e37	550578	validated
1f87ea03-b63e-4405-958a-abb3d3fc1f3e	2cf65487-9fb6-4e58-92b8-378c61d14c97.FPKM.txt.gz	0b50dc01a1e0e8f2675554a8a0095a2b	518587	validated
1fb17a5b-367a-4d30-8b8b-a58d51182459	f40edd33-8549-48a2-9fc7-a9313468b155.FPKM.txt.gz	d08abce6e8392418ce3ca3bd93ad488d	542199	validated
1fbdd7ba-ba5a-4fe6-9c2a-295e4b23d90e	85c33017-be81-4bcb-b452-d297c2016992.FPKM.txt.gz	f9b38a25ce0c2bcbefc5ed4eca52e93d	529886	validated
20bc224b-2af2-45cd-9e44-969005d23bf8	6598740f-64d5-4b20-af26-dac644efc45f.FPKM.txt.gz	e098889dbebe7adc0e255de73f90b0e7	556956	validated
20c548fd-0ac1-4d10-a3cd-7611f40aba0f	757b49f6-849d-45d9-a182-4caa6c527fc2.FPKM.txt.gz	ae5f89350e0dfb3a15d6a37835710318	514135	validated
20ebbc04-f579-43e7-ac9e-baac658ef603	a1f64771-b573-4ae0-aa9e-9eb9dc4409b0.FPKM.txt.gz	25dda68e0895f00929d2f7618d6edcd0	508174	validated
211bad01-e40d-4d1b-a117-92adf0af0a48	bef64f1a-1c0b-4615-bbbf-9faa7b0a03c8.FPKM.txt.gz	0970a34b2087535e3cee94d01707707b	524341	validated
214fc4ae-6989-4b3d-b3ef-0416c9685308	6419a6e7-9e3d-4c0e-9ae9-e14b9ae02661.FPKM.txt.gz	4c17d41c1fbac30f2884b8b4bd2400b3	547685	validated
21896cbf-a16e-4dae-a7e6-f713ee2075fa	45c8b091-bc89-4b52-87d9-2d9f97280abe.FPKM.txt.gz	32074a18dd9c9f42c5cb7918605fa698	506682	validated
219c220a-5f56-4d85-8d87-00f3e9da2917	be6d9906-45f4-4e32-83d0-327fa8c21666.FPKM.txt.gz	95d8617336ad8523ca62a7af04889a01	539046	validated
21dd15c2-099d-422f-9f05-cfd1170d5bfc	e740e34f-31fe-4fe4-8965-4e9ec5ec50fd.FPKM.txt.gz	030d9146c5a8dd7df9868637ed3f137a	507697	validated
21f004dc-f3ab-4b5f-a97f-2b4f4a75fda4	6069387b-32a3-4e1c-8386-050aa2da67c4.FPKM.txt.gz	d9e92a803aa6196c3daad52da739c987	544939	validated
220fc4be-7ed3-447b-a263-b127427d95c9	ef9be0f1-2a17-49b9-b90e-2bb2e4f43c84.FPKM.txt.gz	d36013e6841dea41933c43ab758f3347	520663	validated
221ea80e-4827-4406-9d8b-a19d9feb60eb	49e76e89-2cca-45da-91ac-e4c8c9c4d35e.FPKM.txt.gz	2fe30221bf5923084cde4c6b0df862af	487995	validated
22234bee-318b-4da9-9d5c-21769de7d713	ad6b6702-a1f1-4b1c-bd8a-8e2128c63a49.FPKM.txt.gz	8d019dfd903b4b34f64da948c0761895	522275	validated
2237e742-56da-4688-904e-8caaba7b1831	7d9d7119-4a9e-46f6-b758-153bfcc869a5.FPKM.txt.gz	e3e13b1607cd1278d9882dce14dc9da2	531914	validated
224661b7-4f85-4acf-a482-e30e47aa8390	e8ba3864-1068-4ff8-9a11-01f37ad6dc81.FPKM.txt.gz	c72edc8617136e048dd1ff38e4632339	529074	validated
2260deae-7b78-4a7b-8ee4-5068cb91fc7c	9d92a96c-a177-469d-b306-5f53aa2fa634.FPKM.txt.gz	56835556b8cab7b52b0d04b769f0d2ce	491069	validated
227db957-d136-4d27-a1a2-62a049ec9bbb	0d6f8d7e-2709-41be-a986-163c3763724d.FPKM.txt.gz	3adab6127b4d4220c6ba15014da47a51	538904	validated
2287da79-d366-4b32-a4cc-8a71e889d055	4e2d8faa-1d4a-41d6-ad45-a8206cfd9c90.FPKM.txt.gz	c735419e8ed874d4cc40cdde1b96d7cd	514705	validated
22a34bd6-25d5-404a-b96d-d2f188a39248	ca5d0721-99cf-4b7c-b708-6acea2ae86bd.FPKM.txt.gz	83b9a4bbc8dcc5eafbcc36748d933b1c	529200	validated
22bdad67-dd6a-4bd8-bed0-0e388873f784	ec83d8bd-7f42-4be1-aa49-18b436bf7cce.FPKM.txt.gz	dbb6eae14d03fc136814b875e5bb99b3	515735	validated
22d24f52-b3ad-4cda-b991-b29fa0a23159	e1877a07-b5ec-4ada-89cb-525e5abf966a.FPKM.txt.gz	3d88e0b01add290ce0bc61a0f949703e	525840	validated
22fc7e26-42a3-4bb3-a0f0-27d07522147d	f5e4c398-d9db-4cd0-bd12-3751a624d377.FPKM.txt.gz	0ff2f14890e4f32b88b4b9200342e89b	524742	validated
238810ff-17f4-4ffa-a44b-49e740da9af9	3a7a0c28-6d64-4f3e-bfa8-750d464b0b4a.FPKM.txt.gz	9d54e90bdac707770738c0bbc46aa33c	568141	validated
239fcf5f-b437-42a4-a878-934be908d0f7	cf7e72eb-b82f-44c8-894c-3995571ffe81.FPKM.txt.gz	df5f3de26975ae5cabae158eddb4c87b	514652	validated
23d940e4-418e-4457-b5a9-fe1a5d51c71d	a6c37f79-63ef-47b6-8709-94ce7b88a1a8.FPKM.txt.gz	5623715fdcf9e5befd0318ac6c3896b4	534423	validated
23ed8803-a9ce-4325-b159-0b7557667011	525c4246-ccda-417d-9cde-ee06297094f2.FPKM.txt.gz	cc13eae28223fd0431fc16130978299d	506009	validated
240efd21-ba02-4497-ad45-1f0d406b240f	5310b432-6d4a-4b07-a9c3-d3db29515dfc.FPKM.txt.gz	5c50733e5318402f1b21bf40321cfeca	482766	validated
24537c7f-78ea-4010-83f3-d0ab01cee015	39ff3181-ab7a-4143-b23f-0d5ab109ff86.FPKM.txt.gz	4a54b0bf31bd599abbdb1594ddc61005	519418	validated
2464bd79-e2f3-4e84-90b6-7cc5fa2e6722	8a987f43-454e-4b94-a2ec-6079c58eb99b.FPKM.txt.gz	9b776b723770a039755afbb62b687091	519707	validated
248eafe2-20c4-41cb-8ecd-12a5518919da	7f08d0f0-7b1b-4ef0-a3ba-4bc12097a0bb.FPKM.txt.gz	844403dc2b87c19e62359998feac3147	498657	validated
24db4240-051b-4c72-9152-7ba3a023987a	e7d40080-17f9-4d2c-a5dd-33ac2fb61f31.FPKM.txt.gz	e82c92cf27aa538effbe3b5978080407	516388	validated
2507b36f-e009-45d1-ae69-33c135fef3b9	2fbb0bb8-38a2-48ef-a2d0-8fa2d01772b9.FPKM.txt.gz	7cf7da278d6bbaf7b93cc78e78627d49	510904	validated
25559a0b-ef08-4ecd-b79a-27a0d8b6658b	58364fa1-64c1-4f78-9776-1f2eda22a9b8.FPKM.txt.gz	80ba18ea3cb9e617e8eefeb03b29801a	525458	validated
2580167e-c8aa-499a-872e-d5a7f938ff6b	bc7f010c-02d8-4cde-ac36-f11eb5d0042b.FPKM.txt.gz	73edd4a3a94188f1ed546f6eab883520	496905	validated
25a7f7f9-ac42-4765-9c2c-8126f163d463	e1b5d397-c4e0-4f6a-8ee2-7224a7195223.FPKM.txt.gz	f2742fca159721dcf74c052933a79d06	536893	validated
25c64f6e-1944-4271-a484-8dd5770252f9	6c6d7c1d-7a53-4877-8cbe-f50a26e7156b.FPKM.txt.gz	a774b86c6e39f8edcc28080a086febe2	518852	validated
25ed57d1-cdf6-47de-b8f3-1e9c3d498717	f4bb4f4b-2e42-4098-9edf-042f1fffea0f.FPKM.txt.gz	f40d1df7b1b1f0d86423570d5ce42308	528277	validated
26461186-e854-4ab3-a6ae-fb089dd29110	57e8b21e-eeb7-4f8e-a8b3-b6016bd37c96.FPKM.txt.gz	7045d7dd178834d16a56cc4a8c3d0f9c	521995	validated
264f8954-249e-4b9b-8803-7b81dddc1114	6068fbcf-7836-41f6-8cd2-4cffde58d00a.FPKM.txt.gz	c4e3c707ccb6c74ee8b3e33b6cd4c7df	479764	validated
26a9c0e9-3ae5-4762-851d-304da703d84f	c7e9dae6-ed90-4736-8f84-387550fb8bff.FPKM.txt.gz	2cb66da39f8ea272ff4c3230f98687c7	515972	validated
27850a4b-976b-422f-b32f-c786116ab208	ad778372-ad13-4d11-ac15-900de7d9637a.FPKM.txt.gz	c0096b9ab3f822b90861dcb2fafc258e	533974	validated
279f9e2a-4353-49fa-91a2-8e43eeda357c	0cae8943-749f-4314-aad0-b7f33e78c6e1.FPKM.txt.gz	80490898021f750a64fbd11c71340ba5	515061	validated
27c15e58-e219-432c-a286-9835a9f9bdff	00511204-3512-4a5e-b664-60271e968903.FPKM.txt.gz	c0bfea8ec04dfb64cf7d82512a8453c2	503608	validated
27ca7202-6052-472f-b682-b7171e67ce3f	9b529e72-7a69-4843-828c-f6ad6d1ee99b.FPKM.txt.gz	01f35702ccf0b059acfce7de06cbbfd7	528127	validated
27e9de15-d057-4de5-b7ba-cf9867ec1ce8	249889ba-18de-40e0-8b54-683f7230e42a.FPKM.txt.gz	4ecc69dce4c34f2ffe2749eb8232194c	532412	validated
282a6ff0-63a0-4f59-ae49-a34f5c5be842	339d6e55-7065-45d5-ba2c-afc689cb7386.FPKM.txt.gz	4ac64241d94986744f73da57af44d2b2	528101	validated
2879fd0d-7930-4e35-bd50-8ef96fd0991b	62299b4e-203a-4f74-a2d9-94e0617acfb8.FPKM.txt.gz	cfbbe70a8eaad56541c76a2ae80f8df8	512496	validated
28a7f5ff-5a3b-4469-b7ff-7f402b17b902	4ffc163b-f5af-407d-aae6-769e4ab354d0.FPKM.txt.gz	ecd4b37ea4f46f2b45d971990a573905	524713	validated
28d7afaa-bc63-4376-a4b9-e4be6999402f	af504400-7f49-4561-a8e4-8b0b6ca3d02d.FPKM.txt.gz	321728eb21bddd293c3a0a2ff05fff8e	523298	validated
29449c95-29a2-40a6-8cd6-d505192b7488	c510d4d9-eacd-4b95-aa07-79609c898306.FPKM.txt.gz	4fd823071b77a7ecf601038aa7afb589	527178	validated
29471e27-ce6a-4081-8002-83c64177ae1d	b4824c2d-fed2-4fad-bf6f-797119546006.FPKM.txt.gz	f2648e5bf9c8efc1a910da27d54dd424	503501	validated
29d6869a-6f8c-4a6b-a990-fdb7ceef4e06	3b2c4de1-9a4a-43ad-8723-1f634b339183.FPKM.txt.gz	da01c8a09c69ccdfc01c311762b39b32	528461	validated
2a042493-fac7-4bc1-acc1-7a39c61f6bdb	afc8bf99-83de-4e3b-a390-122fd7d152e2.FPKM.txt.gz	86e2fce600a9c9b735d0ddf4becd6d90	532793	validated
2a4f53bf-8972-4533-8ef7-6ef20ffd2aaa	62a17809-7816-47cf-959d-f00e5ea0c3b4.FPKM.txt.gz	a86a343b36c7dccdd716fa7d63e07bcc	525748	validated
2a5c1026-b019-4041-84fc-053527859b7f	4870a03e-aa72-4058-b347-5cb2861fa3a3.FPKM.txt.gz	c38be65c38790ada96ad6ab8979395a6	520200	validated
2a67916e-85cf-4a5b-b76a-0b12ed532af8	a44f0621-899c-4aee-bca7-902147d6876b.FPKM.txt.gz	80c40eb419a4d9c9b7a775bcf18cca06	492004	validated
2a6daed5-7dd0-4448-8d26-beef7626fa1c	f02c6de4-67f9-465e-bbc1-3d48ae377313.FPKM.txt.gz	3cb72312ae544f64a4ce84b443cc08fe	513934	validated
2a95b4f7-c555-42a8-9ea9-28744ecd4464	76e8be2b-99c1-4e5d-97f1-f1829343d76a.FPKM.txt.gz	4ca6127d29fa8eabe04d9b8b0b3ed6ab	531323	validated
2ac252fe-b49c-4a68-af8b-83b5ac3fb6e2	2d3e6de2-dc7c-4078-8d1c-aecac52b4a44.FPKM.txt.gz	035c3287c65142b706ef986d4c0f3cca	527924	validated
2b306b09-4509-49c9-81de-df73294360af	26e8feed-d934-4dbc-8b04-d771b2a65915.FPKM.txt.gz	6819fb4aba17598f95439531f4caf238	531151	validated
2b4813ec-400d-4db5-ab36-71dbcdd47986	d65ba1da-680e-424f-a82c-e50eba2e64b7.FPKM.txt.gz	ac925a20dadb2088a66c727e8f04a73a	490575	validated
2b6044b5-5518-4974-a0de-83a9d050c7bc	9b4a8702-e00c-4a28-9e56-5a32bf3313af.FPKM.txt.gz	e791168ed8b66d3ac7110799817fa651	522571	validated
2b9db4c7-61dd-417e-93bb-dd20bde68c23	7aa14420-27a6-4d42-82e0-f30878a8ab1c.FPKM.txt.gz	fc37b60a76ad28e2f0185b35ed871739	511268	validated
2bc70d0a-3e90-44ec-a67b-888d3ba9c481	6a508e94-c094-4c0f-85c3-5ea50b54a399.FPKM.txt.gz	c80383d2607525c31600c082f03b1409	541416	validated
2bfb870e-5da6-407d-89bb-c9ec7f6b0342	47af78ae-c41a-401f-a88b-d7e35831f816.FPKM.txt.gz	c3b881b040650eb2baa43124f390c032	514250	validated
2bfd678f-1430-489d-aed0-3a420002a0e6	d73c2a36-6943-4e5b-a019-d760a38149d2.FPKM.txt.gz	ca85ea995f4fa4fb9dff4e9813960f2a	519321	validated
2c8a5018-d331-48e9-9262-072a3734e918	d86c50f3-0eed-43e3-b089-2145c75ce7d0.FPKM.txt.gz	1ac56868f35bcc6808a4605b24d85623	514206	validated
2cc59746-06d8-4eb1-87ee-a067e1fdb714	1ead6cd1-6336-4ecd-9a0c-88c39bd52a03.FPKM.txt.gz	459e46e18760999d9cfcd90ea2acdc95	532801	validated
2d334ea5-6e87-4f64-ac89-575cfabaa8ee	c56d7aa2-51fa-485b-94e6-39077c6b72c6.FPKM.txt.gz	25fb550658c171b018342bcf1a5eb560	511216	validated
2de36762-b1f2-4a08-8b48-ee28c22b0eb8	5cb04b67-53f5-4a10-859a-64652cea2b4e.FPKM.txt.gz	7097cf4d65870f1fb05482e74317fc54	502595	validated
2e026464-05a8-41f5-a6f0-103c57beaf86	7e89a428-9132-4efa-b119-10241f0ecdcc.FPKM.txt.gz	d6324d0864c798bd6330c16c8474b6a7	513951	validated
2e099ec6-686a-45e5-a081-20179e27b805	5141c576-e074-4fe4-805e-d58eae3ee198.FPKM.txt.gz	2201941fc16fef085cb0705e66a0c914	524599	validated
2e3285eb-052a-457e-a0f4-ba22404d2079	4aef3e8e-65b4-4494-8c05-f0f1b5e0a0a0.FPKM.txt.gz	6eb4cef5034999dd47fe9ac92c40d4ba	523108	validated
2e7ee1a7-2a5a-4637-9c15-733c3224e132	f125d4a1-cb15-4729-9318-433c39c685d7.FPKM.txt.gz	1392a6d5840c262c29408540255955d0	517920	validated
2eb53fc1-6c76-4637-9cfc-116dacf91e21	c91683f2-3388-434b-8207-c9b68ffc977d.FPKM.txt.gz	a20e22cb05c61fd9ebab92890ce1e6d8	521248	validated
2ed4cd98-0706-4eac-aa3c-baf5fff09a65	87ba691e-883a-4e45-9649-ab80e53c9243.FPKM.txt.gz	5f193be2250ce42aa7076afaad40f9f4	541884	validated
2f2855cc-282b-491c-961b-7ed699ff1a5b	76f75946-4d85-415e-8602-d1153fe3e2c3.FPKM.txt.gz	02e5b2a3a18b156c4402fd6c4a537c6c	503690	validated
2f4008fa-8827-45ed-9218-0c4eb1a8ef3d	97b56126-ffac-494c-ba64-ab43307b3e6d.FPKM.txt.gz	7b706829a9f37166e7025c5783a725ef	511114	validated
2f90304e-0f75-4053-8318-73bf2dfde894	696b850b-b7a2-454e-811e-4c073ff2299e.FPKM.txt.gz	a25444a08a8c69919a91ea65b9a9c790	527535	validated
2f957bca-e101-43c2-a7a0-a96a274044e5	fae9bd48-6621-4fdf-86dd-8555f9695a08.FPKM.txt.gz	ea77319c905c17c956bf9fda6b20e028	511603	validated
2fca7034-0b83-482d-8b76-fea60134ed88	4e23d0e8-17bd-4c10-9943-94a393a9429d.FPKM.txt.gz	9b578e6060e328fb591a8da02b847913	505328	validated
2fea5b66-0a93-4c2b-a85e-43bc6d233104	bceffa81-996d-4775-a452-23b31a25daf9.FPKM.txt.gz	a4ffc669f7315355f1d8c27e619ba55a	522835	validated
3018f9b8-3bb2-4271-83c9-83eda9f2b80c	be0d2e41-7373-4fa9-9c05-877e9ddcb88c.FPKM.txt.gz	78e2da031cb4d493efa21216907fd278	524370	validated
3095c826-c71f-410a-97cf-2743809e398f	95c9a871-c81b-4a30-92a4-9227a0058553.FPKM.txt.gz	334e957f4b20d58eb387f79beace42b1	520796	validated
30ad67fa-d755-41f9-80a6-b063ead4aace	786873b7-1515-4aaf-872a-ee2e0ee05bf2.FPKM.txt.gz	f5c0aed12f5c9ff6f31158e1b053c53c	532937	validated
30ff759a-9d83-4951-9ab9-dcb82e3af288	55ddda00-b691-4f94-b128-20a0b1b9a7e9.FPKM.txt.gz	b512dad4ad77ad450a951b9faca493cd	519732	validated
31367167-cfb2-48e0-ab71-4268a9615790	4791874c-5ef8-4fbf-8085-055a28057529.FPKM.txt.gz	3a9b25de86df5e6b0406a1d396d44fc4	587484	validated
316c7b7b-f675-47fe-aacf-efb166011a6e	2eeb46a1-0422-4a77-b58d-3b7d57d51b44.FPKM.txt.gz	e47f4d0b0cd5de176dc2b3ee9a0d82a9	556885	validated
319bc898-6d70-4c38-a177-37ed7824dd7a	f1afa28b-fac9-4e2e-b447-36097ef45a0b.FPKM.txt.gz	e8ce0ccffb55ee807949dcaa647a72ab	538167	validated
31c26a58-c8ca-4b7d-a11c-4055a7ee093f	04268bf5-f4de-4c02-bd76-a64ac21b6136.FPKM.txt.gz	875f5152cb5b11839dea8c481494a6a7	529715	validated
320f63d3-58db-401e-a282-1efb7733252c	a32c6a56-997e-46b6-8da9-fcfe24aafc08.FPKM.txt.gz	6235eb7be7513712c93008d4f84379cd	532404	validated
32322b8a-6439-4df5-9c01-edf5292f2183	6a818968-d75b-44b5-8b1e-53ff8274ea92.FPKM.txt.gz	3373397a1d7cf87f01fcb4ac8b94b9d6	509740	validated
3232746c-bb0f-4e1e-871e-618fcfdb9046	a2233404-f380-4bd6-8770-0d4ba8998fd9.FPKM.txt.gz	a12016515da0223352b38caaf70c8717	506504	validated
325b6e0a-08a7-4ddf-bc0e-df3941da3624	16245b47-33ab-4332-a520-aecbed974167.FPKM.txt.gz	0a713c527c033c00114bb8d15aa8db6e	527352	validated
32782893-f904-4878-8fad-d3cd7546d1c7	592f19d7-8afb-4db6-9409-24ded8862985.FPKM.txt.gz	e951746ff97d550ccd6b48fa7792ea5f	510200	validated
32a8cfef-47fc-4652-a277-04e2c0cc95aa	1f90a18e-1e38-4365-bbbe-9959fe96ef77.FPKM.txt.gz	2c3fadb2ee11a640b0b81921fca0f0bc	515845	validated
32b61e02-7535-4807-a54e-d458e7968e6f	84ab7d33-de05-49a8-af92-5ce869de2561.FPKM.txt.gz	cb315dc9452232f712cca18cf315e3df	522368	validated
32c6076f-0789-4a75-9dcc-9fb754b72966	78e16228-2d9f-4e19-bbd2-b0bb85e8faa2.FPKM.txt.gz	07adebe716091605221037b39cce75f7	533041	validated
32df74e5-40c4-4c09-bc7e-9e967e960e00	71857763-8175-4a80-8bf4-ebf3c5018151.FPKM.txt.gz	dd5a6181f690f0254605de4d57506887	508602	validated
32ff33ff-852b-44dc-aa26-4ac0e5492520	9838a921-f1fc-434a-abe3-d396e32c32b5.FPKM.txt.gz	1decbdccb5f03675f26b7477e35b0330	501431	validated
3446ded4-3823-4a04-b09e-5a02b99dc490	ce137517-0320-46dd-b4e0-82c02773ba97.FPKM.txt.gz	0c534fb06da6ccb8484d862844017a65	510717	validated
345f3d12-b9ed-4425-b445-a3d8e22c2cdb	c87fff18-9dff-41c1-8ec7-99a581e404b4.FPKM.txt.gz	9bc010ff4bf74b00fca59d2220294185	532963	validated
34e4995d-256b-4c15-b690-139bd9eeeb90	1414d172-710a-4fb6-af82-f8b0c923b259.FPKM.txt.gz	dad4d93c8b04065326269b513205b39b	516490	validated
3503c531-f818-4bf2-9d6d-76bd23538039	1d7afc91-311c-4f26-9be0-b76ac284ee96.FPKM.txt.gz	4093deaeb874f5074721398772c150c5	497651	validated
355799b0-5a25-4557-b0d2-83fc929e6d4a	d6238304-f96f-40ab-8d2c-d426a5e1ecf0.FPKM.txt.gz	7bbe21686c0472d39640d280f8cf843d	521830	validated
3561b90b-d2af-41c1-8012-89c8ccc6f7a0	6de5c310-794b-4a9e-8777-0382a0584157.FPKM.txt.gz	af51028d2ad170c56f8c73e282a1742d	506253	validated
357e6220-7ab6-4239-af40-83539425ac7b	dff9d818-892a-4695-b04b-857906906d26.FPKM.txt.gz	a45d3c12adcea1eda5b02fc85fe66145	521857	validated
362b6b82-8fa3-44d8-9881-7010559425b5	7d229eb4-cdbd-4578-9e54-c7cbd7ef1378.FPKM.txt.gz	231292347166b2b3bfab87cef9b67844	525213	validated
36306de1-48c7-4d2c-ad1c-9ecf8ca5544a	bcf137e8-156d-4609-8b1b-9a9b379aa2ce.FPKM.txt.gz	1ebb7be14e73ea96956e139b21a7fec6	518760	validated
3642b8bc-d5e1-4bed-b9ca-a935b3e61e2a	7e450615-1252-4b4c-bebb-0f292dec3ceb.FPKM.txt.gz	c48eb39ef787dad56c20c687a23f68a6	506294	validated
36451332-c378-45ff-9eca-0b2363496f89	3e0b8b8a-c9b6-43e7-a1eb-79c73c315222.FPKM.txt.gz	a935a6c4ae52fe031094450109410d6d	518323	validated
3681db73-8bc7-4605-bc62-64be75d5be36	44355367-8f17-4d9b-94de-993036a280f3.FPKM.txt.gz	6a1f86ad0b3f2c9d2ca8333c756d9a68	512584	validated
3690866e-8a58-4382-81c3-f867e12f5972	571dfb80-0e39-4e9c-8dd2-597b93d67e90.FPKM.txt.gz	f4be09c862e29e4176c7b7cbe38c19e8	511489	validated
36e1e28b-5c24-47cb-974a-5a7f43df2079	0d604955-ce10-4fa9-ba8b-9417c5719653.FPKM.txt.gz	f66ca6481ca7d1e0b6fccf02498f355d	501372	validated
372648f5-dc0d-4c96-b359-166202c7629e	33895df9-2355-4a0b-ab6e-6218062ff40f.FPKM.txt.gz	74a96c20d06e1c9422a15533e2abaac4	499162	validated
3798d875-5ef0-4d9e-93b9-2ede31dc53cf	8ddc8e8b-d131-4f4e-96ec-078ced613de6.FPKM.txt.gz	5c5be20ab8661f73221e93d783d07f95	514818	validated
37bcb8e9-3044-44dd-afd3-ceaa779998c8	e733093b-8a60-46d7-9ddd-ec8a82206126.FPKM.txt.gz	ce3e3a7a293a2068359cb5f27f51a313	517529	validated
37df4a77-b649-4341-91bc-535d86ed119a	354bc895-1cf4-41d2-bf30-c52c21369fe2.FPKM.txt.gz	6878f8200df2d892274958706eb5887b	535828	validated
380aee21-d9f9-4743-b676-e3c351f20f9e	9ad28472-32f0-4cb5-ba51-17d3e75fe85d.FPKM.txt.gz	48992805f4bedc588d3a3942a8e3f7ae	528955	validated
38a237aa-0693-4b3c-9add-f859f93038cf	0978e2a7-73fc-4389-9e63-3d6fd42832e8.FPKM.txt.gz	cd00f3ccf4c4624e4bf09a4bece0a599	552924	validated
38c3febd-747e-4e37-88db-2e2704eab798	e023c283-afcf-4334-b741-3dce8e98b0f6.FPKM.txt.gz	2a0ffa4581e50511bbcf698befc16ee8	522426	validated
38e828fd-8e79-4b0b-937c-9442a65ebca9	45c4eed7-f80d-4d33-abbb-321ff5ed0750.FPKM.txt.gz	35ca3ce8e9d8529ec6f31eb7f8bff346	535825	validated
3911c908-a413-46bd-86c6-5b93fd60dac3	cc55afdc-78e2-48c5-b1ac-386033852bca.FPKM.txt.gz	2268b77512247d91bc6bc3ffd3aeda43	517031	validated
39250af9-49b3-42b1-bacc-d314321ba4a6	47f0749e-01c7-4d8c-8926-06293c4a9b4e.FPKM.txt.gz	a9df6d08660bcf1b033f335587b4e480	522368	validated
3968213d-b293-4b3d-8033-5b5a0ca07b6c	33fef46f-c248-4d58-bb6e-3a4a55272334.FPKM.txt.gz	47c1f99c12dd181ed6c8454ac4431b61	525297	validated
399dda08-587e-41a5-9065-4e65a4a6fa1e	b33cca42-eff2-412d-a35b-9b35379f2997.FPKM.txt.gz	85a7b4cea627c5ea59943505f80f5251	516349	validated
399e880f-281b-48d4-820e-b75992c8457c	a3884915-b232-4c1f-b87a-d0a196ae7aeb.FPKM.txt.gz	743183938a5fc276ac7326d5a71c58f8	499635	validated
39cb6328-4a25-490b-8657-49c40bba4eca	0cad7bff-30bd-4c4a-accf-876422f3cb6a.FPKM.txt.gz	3c63eb2a67f9155fbd418c62a62acbd0	564196	validated
39f5bb05-50ae-4352-b5a3-399c48c9ad51	5c0f9cb8-cc53-49ce-8384-6acb54cb1855.FPKM.txt.gz	1745d68b1739aaff491a852f89f3efeb	526266	validated
3a1280e7-4abe-4d86-866e-b0f3fdf6f5cc	da8cb4c3-4599-41d8-9f1e-6854d9996435.FPKM.txt.gz	f88a452273aa8b238f528fbd9ca459a0	484242	validated
3a1703b1-969e-4806-9206-ddeadecc1e5b	fd3c752c-4a40-4ae9-bfb0-b0315eca3d1d.FPKM.txt.gz	e79448cc7ac81b6bfe8580a718ffec57	508955	validated
3aa46429-70b0-4026-87e5-0da1762d54fe	f6b9d070-6d11-40f3-9ca0-a20779091825.FPKM.txt.gz	cc65e71c5d7b81502e40a09f84cbbe69	516825	validated
3acfa149-21a4-4f73-b1d2-438a4115501a	470d1bf7-55b9-4c8c-a3f3-f7ad6c1a4c77.FPKM.txt.gz	4be5e308ba8cc144fa6e648ac52b4900	514701	validated
3ad6a526-77d4-4824-9ff2-00326888ee6f	4fe7951d-87fd-49b7-91d6-1d455415daa1.FPKM.txt.gz	dc6443287ba2cd08cf1510e0e59544f3	505426	validated
3adeff72-0ca3-45e9-882c-0d6b1426f7d6	5627702f-b816-439c-8ae2-43b51d455432.FPKM.txt.gz	9d46a36831d4d936aba1199b80d0dc7e	521340	validated
3b02595b-9747-4f4b-8268-4b0f1d2a8b2c	71c9e9d3-9276-468c-a3a0-053880a75511.FPKM.txt.gz	abef03989f3abfd1f0b3d08d0d20bd72	524275	validated
3b0690a2-c92f-4670-8609-8c87be763948	b140b49a-5eb6-4272-a534-ab9a3685b87e.FPKM.txt.gz	bfe0cae3befa9d96bc4381e41915d7ce	519336	validated
3b076c95-66a8-4131-a43f-11575b4b4e1d	eaa01a14-f563-4076-8696-9064c9397e6a.FPKM.txt.gz	a35024f8f0c2e12386d77af4f6e72f02	506564	validated
3b4a05f0-c5a8-4269-bfd2-b5993bd7c5ae	64262505-9f17-4989-94c9-fc6db56ca676.FPKM.txt.gz	338cddd0a55a102292581e41daa093b1	532698	validated
3b6676ae-7f53-4ce1-9b92-e80d7ca56c38	683bed23-e01d-4ad4-b1c6-fb6e31a69492.FPKM.txt.gz	56445caccf0a7c4087b872573ba959eb	509427	validated
3bb32796-16f2-4c22-8b5e-7bafddf94a4b	0e3c0131-7ad3-425d-ade3-a75296581f43.FPKM.txt.gz	8e3660d10bdb518778663ee5f58b6391	521842	validated
3bc08992-002e-47c5-93a6-fd1a71f5cb4c	36d40974-4d4f-4726-b98f-1ceab329d0bf.FPKM.txt.gz	a0ba4d08132d686acc2510a0eb8e3e94	519116	validated
3bdf6376-9aa9-44cc-a1f1-5a6387edce23	61d9afeb-0da7-4f13-973a-2c98e03038e4.FPKM.txt.gz	a403625ad970c6e9d9ef0c50c7a458df	509237	validated
3be3a6ab-07e5-4bb1-8f69-3ad798ee51ce	253937ce-abea-4db7-8457-b983156373d7.FPKM.txt.gz	913713f03366692aab095d01214f9b21	531483	validated
3c16f19b-9a4e-4e08-9d4a-08b48dab37a7	31024f61-9191-4a91-a8fd-a8f4b63e6da6.FPKM.txt.gz	9c91f465b979fa965227d7b7e399033e	526721	validated
3c1b3ee3-0672-487c-b217-224c489fd09a	a586e45b-1f76-4aac-9e12-a7302ebe4217.FPKM.txt.gz	d16b05510f683de619386b1ce7ca1403	516661	validated
3c8b1705-c081-4049-b013-ad44869088ef	46927791-e908-49eb-8ad8-21158fc1549a.FPKM.txt.gz	c0b9f8d538e51617db8e97c065e1d695	510039	validated
3ca69a31-0912-4a7e-82ae-8697d67dfbda	cadaaf79-d226-4eb9-a4ef-64cda5a1fe3e.FPKM.txt.gz	788ae9c823902ef00253d86f7efa9ef0	521145	validated
3cb81c58-72a9-4fa7-b9ed-306cb549ce99	3f500570-271f-4da1-90d5-d60f353521e1.FPKM.txt.gz	114bf887dc2b646596f73f87c9143bbc	518324	validated
3ce0601f-705f-45ca-9caf-0adcf02c3207	700fa398-8999-430e-a52d-0e7a40a2d45b.FPKM.txt.gz	de717a6531dccfe46fd051a96f658c98	516338	validated
3d1c1d9d-6aff-4731-9ae8-995fd7e2bb0e	9151bbcc-ecef-40fc-8834-e24ff848e1a2.FPKM.txt.gz	b192bdcb5594c84d829fc8ed29ef4e57	532290	validated
3d488c08-57a1-4077-a244-2fae8bd9c2f6	aa96ddcb-cfd6-4696-9669-d10ca5bcac82.FPKM.txt.gz	f24c51825490200837a223f9d5f7d1d0	516808	validated
3dc36c18-3c79-4d35-b526-98a86230fed2	fa49537b-edee-4d4f-823d-b6c574d33900.FPKM.txt.gz	3686c54827e499b90bf0cbe3f0140898	535837	validated
3dc80d15-e046-4d28-9a85-4ebd72f6987b	44ebe859-bc4f-40c1-bdb9-1fa970b680da.FPKM.txt.gz	e6ba8d219e03527c87c92713f8bc50c0	513968	validated
3dda50e2-5e6f-4e35-8137-7abbd7759202	55de73a6-7f94-4022-9ee8-8f959fa2866b.FPKM.txt.gz	9386c2766ffb38f45ddd0f00ab55ce5a	520061	validated
3e143290-ef56-4c7b-adfa-cd8f03401dbe	dfed7532-df6b-4ae6-8a7c-68bd89affa78.FPKM.txt.gz	e4fd020df135bb987a399deab61fb850	522957	validated
3e4c3440-b75b-44eb-a92e-6efc363b7562	883f822b-3d64-424c-b557-526c49ffa7b4.FPKM.txt.gz	3c9e9a45e719f5ecb4c80741d00e43d0	522374	validated
3ead90af-6613-44da-93a1-158a300f1d42	63a5626e-aca1-4920-b101-eb5a66373fc0.FPKM.txt.gz	a16b66565ffae98d95fc7965b6b4bada	506963	validated
3eba38e0-50a3-4376-b4b7-9189bac0cc0f	3846d74d-423d-43c2-a33d-168456d67478.FPKM.txt.gz	48642442740250c66ee735f6530a6888	527175	validated
3efc6def-8344-46c9-b8d8-ae4207c452a4	88522aae-be2d-4899-b32a-c35a39c25b89.FPKM.txt.gz	7b47b4f7d886e860ba698ca27e0bc94c	525144	validated
3f0d9bbd-7c6a-4b00-89cb-a9003b61a77f	e7f4d11c-520d-4682-aa1b-5cf821a49c2c.FPKM.txt.gz	91d8ef144ffe785954d798f77e591d12	521639	validated
3f21064f-47a6-4ada-81d3-7a70c84ac6e5	c5eb6a8e-2a5b-4268-8ae6-f6c13d3e3b01.FPKM.txt.gz	fcb7eae16b866a447af103f939ec4851	500624	validated
3f65d017-8bfc-46f0-999d-89c39289e6d0	9683e884-734f-4487-97e6-5ada5e3d3ebc.FPKM.txt.gz	ed849f4ea8c04af630cba5929820b975	534982	validated
40bd567d-80f1-40b4-a429-89dde4d3c4b8	1be91780-e668-4261-bd65-ee03f2a5a1e7.FPKM.txt.gz	699084243f19b1054f69c713f1e93aa6	522639	validated
40d2b265-18d5-414e-a277-cfd251865eab	19f52003-78b1-41db-af49-65536c538ce3.FPKM.txt.gz	76125e833d981ab2ce326a20865305d4	517007	validated
40d4618e-6e6f-4cf9-b42d-97fa02f0b28a	42441c09-0118-4457-8442-8ed8f4178cbb.FPKM.txt.gz	122f4d93bec43e85548acaca71ff5ff7	535913	validated
413c5030-740c-4d5e-8e99-e87786da4470	bdd8c340-250b-474a-8802-7653b7884ced.FPKM.txt.gz	30b30cbd93c92b518cc0153d872fcac1	530534	validated
413c9658-2f85-42ad-abfb-07c840a00950	0abe1897-c3a9-47e5-8a59-e5a2232b23db.FPKM.txt.gz	ebacdaf5c5d8077d0d917e11f510fb07	505714	validated
41628e37-ca0e-413e-97b2-c5b3b2ea8386	2826bcb9-5ddb-49c5-96fd-a3dba5885e7a.FPKM.txt.gz	4634879cbb290cd6286539809b78f61f	535648	validated
41747e14-5c16-4315-934c-88ffc920df28	1d102e83-ede2-460e-ab2e-f42d8db6970e.FPKM.txt.gz	526584a48d0b31aff3942c2af6bd9519	537589	validated
417c64cb-51ab-41a9-8732-1c8b96821972	f790ef4c-71bf-43a7-a610-4006a4c0a42c.FPKM.txt.gz	87697bea5416b1bbb538fba44cec2b17	509482	validated
41ae9aa2-62cf-42dd-be36-6a748a5e3d0c	fd9be810-7e9e-4697-99b1-70a5c5901e07.FPKM.txt.gz	d1679a3373f92b7e0287d122d1bac1a9	531446	validated
41cde9be-0ade-45fd-9025-a0dbfd7a2fb5	14c53db9-bd7b-4edc-afca-80f4c492e982.FPKM.txt.gz	940f384d22d3065133b487d43900e718	509166	validated
41ce5bfb-1e43-45c9-b11d-82e02dafa3b5	79b3f166-d05a-4a27-ac51-31a6e36bd349.FPKM.txt.gz	6174fc7127855c0aef1fd32da845e094	502104	validated
41ce9087-9224-4421-806a-f7b223b664e8	db03f5de-67a4-4503-9742-2ec13cd94ab7.FPKM.txt.gz	7090e1e8ac8b88b3f65a02c5c901df56	540683	validated
41ed29cb-71d8-4e14-a01f-11ca1d5c1346	9410727e-c872-4d2b-bba9-1f63c73b6908.FPKM.txt.gz	31a7bc238b79c31bf122037fa6f70705	529804	validated
428228e0-2ec6-465d-ab34-a70b2fdbb65f	7d83af5d-9bcf-4c82-a993-fa9053a9b3cb.FPKM.txt.gz	20cd8fc25215548cbbf5039b35b9527e	520783	validated
42bbec75-de01-4263-a4a7-cda8f6cbe770	555de98a-5925-41d0-8095-7ae42c480861.FPKM.txt.gz	71159dd6bf9a6d59b0334ce1a57359df	521094	validated
42f7963e-68e5-408d-874a-13dcb6228b5a	a19d9498-5d19-4aef-9db9-d62deef77142.FPKM.txt.gz	1c7cfb452c604b6c4168244fa87c7cee	512907	validated
433ebcbd-716b-4c5f-b281-cf5774e40dbe	456bf061-467d-4bd8-bf71-b0a54ef06dea.FPKM.txt.gz	423e901c64aeb96ee138808bb3e147ce	523216	validated
434cc034-b8b6-4c6d-ba81-5fc26fe07257	72be5cae-79cb-40da-b6ba-00d2192d6ec8.FPKM.txt.gz	f70d150beddb9790e499ed636710808b	527206	validated
43880535-f9c6-4caa-9f3e-fc0a259ba8e3	7e7b4326-0563-466d-90e7-47edae5f6961.FPKM.txt.gz	feeb0992608fe5bfcaba047872f70161	516318	validated
43cd14fe-8ab5-4374-a022-befa2be1faf6	5fbebc46-bcba-4712-9fc7-4477c1332381.FPKM.txt.gz	911ce41152e59543f17c8778a51a0063	504146	validated
4406b628-d518-4f35-bb0e-fb67ea138113	94719fc5-6ae9-410a-a15b-49ffe3753d2d.FPKM.txt.gz	ce6041d5620e87bdf95967766012609e	495702	validated
447eefb0-2c6b-4c06-93e4-82d03009f656	95e7a64b-f228-4d19-8e57-a02adde8d01d.FPKM.txt.gz	d0dbe1bd593f2439633b16e7c633bb36	520316	validated
44a976ac-d7da-447b-8566-280efd4a1005	ee2002e1-39a4-4d50-9d37-1beea973830e.FPKM.txt.gz	98c7434d288e1b4e968ef4a8cc7b4171	526023	validated
44f6f73c-9549-4a48-82b9-1b409e8907e1	17466fb1-5b0f-4872-a7fb-448a1057a32e.FPKM.txt.gz	27ed0912250f82a14d5be9586a57a5c9	532924	validated
44fad864-ba55-47f2-88ec-301bf5eb5e45	450cbf36-7dab-46a4-b6b5-d6b99d51083f.FPKM.txt.gz	415cba10ad2bd078fc55bd158c590cc2	521078	validated
45570a54-c83b-4c22-aaf1-4028e2575453	bb61735e-8207-42e2-95bb-3d2c8001595c.FPKM.txt.gz	6be71816167758012ff050ce03dbaeb6	526837	validated
45912d52-c02e-4bcd-8634-1b4a6e1c4772	35d82424-20d4-4d27-940f-770d4e0505fa.FPKM.txt.gz	73af8a7fcec31ac7809617c970973cdd	513853	validated
459ffa33-7eac-4bdb-9091-fe2a4b6e2a5e	6d29821a-4682-4942-aa03-b3260d2788e8.FPKM.txt.gz	44d6b8b36c11c3b8f34e6c737c0fa9ca	527078	validated
45aa6cf1-d1cd-4081-a500-2048cf97ac72	f8c7886e-59ed-4b72-bf54-72d35bfc5e4f.FPKM.txt.gz	4dd7cc82c76cc364561a90f956b2870b	533072	validated
45c08771-711c-44b0-a370-44a7499f96fd	cafa9291-b00f-4ca4-b8e1-7352c5d885b2.FPKM.txt.gz	3620d45777883ee9ed6ae14725fa5712	512264	validated
461a1656-e259-4679-8144-458c9b47d365	110de223-52e1-43b6-8c69-399a0af8b174.FPKM.txt.gz	a86eb91cee45ef960b0501f879fcae5d	510264	validated
462ce37e-3aa9-413a-9471-3ee688a8a952	bf247059-bf60-4e1f-a865-6e715e2db9a2.FPKM.txt.gz	43e8dce61009f73fd0e8397750828737	531590	validated
46456e70-cb39-44e0-9915-66a353cc7d68	74df62d7-45f0-47c3-b0fd-8b47ed7324b8.FPKM.txt.gz	b1e11665d7e4f03dabe58ae834b41096	528421	validated
464dc7db-ebc8-4657-9f79-ec3bd83f666b	d952c1a5-7755-4702-9f65-3ebc2edbb057.FPKM.txt.gz	5fd632245ad4a8505aa1127e23d75ffe	515558	validated
465643de-7078-4058-b9a6-82b9e2983487	8b7009e8-9021-48d7-a603-3c6038635252.FPKM.txt.gz	9ff1f28eef56cc7537845fe84b495ec9	528284	validated
469a5899-b3a8-4b48-94e2-0d823d9681ba	1324ee08-213e-44c7-b28a-849d091ce308.FPKM.txt.gz	37dccd512aa7f7b63c05475d3bdb6cc2	511087	validated
46c6ea37-574d-4511-ad8f-df7df6a07b96	12ae6516-f6b0-4b4f-adee-e9f98f814a06.FPKM.txt.gz	218ab4f254419fd1806e799742d9ed72	523780	validated
4725754f-205f-49af-9a77-1ee49e5779cd	bf78430f-6c70-4e76-ade6-a434e0770d5f.FPKM.txt.gz	b1b7d708df47bd9a819ca4cbc3ebf5d2	526656	validated
4742f9a2-bd9f-479b-bc02-04b9dc52e230	793d9283-e8c4-4548-8f2f-b57f94308b5c.FPKM.txt.gz	21d33cc15a336dc858335b15682cb12a	531765	validated
475e9fcb-0779-45ab-b6f6-c27b4e5e2582	0c2cf133-50aa-44c9-b4a8-5d17ac2f54f4.FPKM.txt.gz	3b2ee610e602999cdf01654f8c0581f9	518017	validated
4772e944-57cc-4008-8afd-217d99096941	f597456d-8d98-457a-99d7-598d321fbdc9.FPKM.txt.gz	a8a0ca6b4c973873963bf88770378ca2	510256	validated
47a8e538-7928-4f6c-9e92-7b574961785f	c7169e06-bce9-4524-ab91-84c24205814c.FPKM.txt.gz	d1c78ce401f72e1bd97001603156f7f5	500912	validated
47ca73c9-00ce-4b35-9689-8685f12508f4	690796a7-a685-4fcf-a121-33261d9fdd83.FPKM.txt.gz	12c969e4d34e489920b06d77fb764bc5	509030	validated
47d516d0-c7d6-4ff1-b8df-d169ebf228e9	23721967-f211-4775-b90c-282126ef6286.FPKM.txt.gz	bfc92bf1a851477025567d486a715466	527521	validated
47d5870a-e9ad-4e92-b380-2b5f51c3f6b8	1f886c5f-c9dc-4bf7-a9f9-30659e57597c.FPKM.txt.gz	0e53a305e8da88aef2ef964d0d3d32c5	514993	validated
47efc1f4-8725-40db-ac47-aa98a52c95a7	7acdfb7e-882e-43cb-a449-e1bff9869637.FPKM.txt.gz	090532a9170067b74f446755ca440cba	516988	validated
48198d19-bf75-4d03-928d-e83df742147e	4b5014a3-d76e-485d-b8fa-6c2bbc9ba308.FPKM.txt.gz	c1100315af4f36f421c54660fc62851b	473441	validated
4825f7fc-509b-4ad2-a823-2b50fac9ed53	4090ee76-ffc3-4b6b-9be5-53855d453e88.FPKM.txt.gz	5596b8277240b72bf45c2bdb488a4f56	532393	validated
48297e66-82c0-42fa-8535-9f849afe06a6	23aca662-0b7d-4e3f-97f2-3f35c143bdd8.FPKM.txt.gz	568004542b640c31600fd6dd561cab25	517301	validated
483f9757-c10f-44d7-a826-7acda6a9c8a1	c98b8334-836a-4c3c-b149-b08a7256aa68.FPKM.txt.gz	b7d3b1d496a9eeb7f79e1a3a58fe1bf1	524203	validated
48838a9e-99c6-40d0-8496-79f009030f4b	2a6ae2e8-733f-4349-8eec-d25e2b4abf86.FPKM.txt.gz	049b3b90216fa29f0ed7da86638212d8	523418	validated
48c32481-0fc1-4888-b1c3-4ccd57f4cc10	53c56c46-1618-49ad-9155-46f46d6d3613.FPKM.txt.gz	d1a4f121236d025d2227f0275169d03a	538175	validated
48e88b8b-d89b-4dad-92a5-27ac25b36abe	883728dd-ee8e-41ff-9507-1893977ad754.FPKM.txt.gz	1d34d731fc411439934e6f92e86cae19	516699	validated
4947b03f-dca7-4e29-86df-cf3d881c57eb	5fa89257-f0c1-43ed-99d6-991870b4e422.FPKM.txt.gz	2851446201d8f5cfc9ecab237701ee0a	523663	validated
497138e0-b4e9-4c3c-bd56-ae2d8ed00a0b	895c3465-8933-414f-a27c-83389d6f82ec.FPKM.txt.gz	5d30e86904c7a1d9ac8eac403a4840a5	516731	validated
4a05596f-8e60-451c-8803-a5dba9ceeff0	e70fb08e-1239-4035-874e-64dbb3ac0e3d.FPKM.txt.gz	c2db562acd4dbe63cd7daabe5bd8fbd4	528784	validated
4a3fff10-1eca-4e74-a2dc-6af7a5b0dd29	97745843-751b-4437-82e0-31ed8c323e91.FPKM.txt.gz	b27a7a7fd5b78308e6efd9024cc0d48d	530771	validated
4a9a08a8-1ea6-4260-ab56-883efb01b83d	6a979027-8bef-430c-bf09-67b3e8882482.FPKM.txt.gz	2a59359e7f863bf35d591104da00d57f	499206	validated
4b2514c4-a799-4df3-960b-67fb0b28a68c	3ec39b79-fd84-4006-b513-ea78ba8ba16c.FPKM.txt.gz	4c134f391e138daab858526a9e4aa100	524346	validated
4b2712c6-b78b-4462-b4bb-350751124dfb	91d53a9c-726f-4611-a284-d2b4d659fdd5.FPKM.txt.gz	be6e0442756c9986a23807a50f221def	509615	validated
4b6d8adf-cf37-4132-b1c5-1acbb610989d	78f2dfc0-9452-4547-b9a9-eb9dc920a4a9.FPKM.txt.gz	6c9ab619ebf9c99051bb1f578f3cd5d3	518110	validated
4bbd30ef-4b9a-4b08-9ae8-c0c29f5c73c7	09469727-dd69-43ea-b577-6941f597d6d9.FPKM.txt.gz	73d523cd15eeb0d7dc5c6009c27ed496	516411	validated
4bccf4ad-6500-417f-9894-35678e3bda33	327a6650-be57-412e-bc3a-3aaf68d44022.FPKM.txt.gz	c15e50c3f1e455c268ce08d5653807c8	520816	validated
4be3b19e-b6b6-4627-815e-60cf0c6faeb9	acf02cd5-270d-40c0-864d-abebe048f309.FPKM.txt.gz	9dd15d1794f643f09f985d2bfc32f263	514572	validated
4c516fd9-b810-43b9-8237-c1db079f10f2	5f615a4b-f0c6-4313-88f3-a2a8f4a713c4.FPKM.txt.gz	347b215bd949d41320e99c40b51e3a5b	532580	validated
4d2548ea-6485-46e5-8729-741bb986afec	fa3d5856-e25b-4d4e-94ac-f524dc8a4cf5.FPKM.txt.gz	cdcecd283183570237e8b5c62b63d71d	525761	validated
4d5a806f-b02f-440b-8130-102b46abe6db	4533324a-901d-4c51-b653-706e25e59019.FPKM.txt.gz	d68cc6a1412acd97ad37890dd5450b69	525360	validated
4d6bba96-72ae-4999-88f5-052813a46fcf	a3b9677e-a154-41f1-857c-4cd5244b77c3.FPKM.txt.gz	64f012bb04e7bcabd8f82bbdde05bbc4	539973	validated
4d908713-816b-4dbf-886e-1c6a9efe5b4a	9f9209c4-5e84-4efa-9fcc-60766c36e082.FPKM.txt.gz	5258b11bce9cc788abc01672ed625f45	516845	validated
4dbda499-29c8-49e7-ad14-502542c41f73	1c421a13-81a2-49de-b0a1-a2c0dc563357.FPKM.txt.gz	cd01dfb599d6789bcbc135bd73fd4180	491281	validated
4e179afb-b40a-416a-9ea7-bffc2a9660ea	68b3162f-a77a-4630-a64a-26a33a2ecb12.FPKM.txt.gz	aedd093070f40d18bffea1c91f4010f3	535113	validated
4e36a48f-7236-43a9-b658-7ed36a965bba	39b74af5-8b63-4788-b05f-d1696605afdc.FPKM.txt.gz	4e34ebed1f8351b593da5d87f8085181	525321	validated
4e4de286-baed-4999-8987-d644fe73d6f3	27a9c6bd-6e26-4055-867c-ab7276492464.FPKM.txt.gz	4c3e268e1b8747c522bc4bb0fa9dce06	525845	validated
4f6b07ea-933e-4fb1-8083-b9246c35cfc3	c0a8b0f3-7a09-4be4-ae22-a00df281b783.FPKM.txt.gz	96e2d6a1a9720af05b946f99d5d2fed8	518479	validated
4fda5b25-c7e3-4123-bc85-464932ad4c5d	fe07bbb2-6d46-44b4-8363-1e1b8d648660.FPKM.txt.gz	0edb1d5681ed466994d5c620aff4d50c	525201	validated
500fc423-2c62-4ef3-baf4-d845e5177c29	684122bd-81c6-41af-a8e3-700bb833cd11.FPKM.txt.gz	3788daa8c3d3e27a37380f841527ba7a	498918	validated
505dbc9e-8f8b-4ace-abd9-18b4aa6f04d6	17f01a59-b1fc-4a6e-86f3-51fc2cd0398a.FPKM.txt.gz	55fac86e0e16cfdc48f12f2e85e1349e	520179	validated
508b60c5-32c4-41f5-b8c2-c53231272d86	0733fd68-9cd5-440a-a849-fb14ef76c00d.FPKM.txt.gz	db463f96dde0b31c2c0429fbb2fba66d	494777	validated
50b06a1f-167a-4ba9-a279-21e66460a197	82bfc74a-cb0f-4966-b53e-c7b535ae7f23.FPKM.txt.gz	02220ab5d118e946d3e25792e3b447eb	505443	validated
51a7b621-b1ea-44de-9b6e-4e75cefebc9f	0320d3aa-0b8c-4bda-854a-eed5a2d48eda.FPKM.txt.gz	b2a5d6d07c4a74f300853b7c36c5d34a	514067	validated
51af2659-2a7a-4af1-a130-abf1f605aadb	528dfb33-8225-469d-bd57-d1c5ec8991bb.FPKM.txt.gz	5453172e8e4019cd575e82b199d78f55	535133	validated
51e03cc2-0c81-487e-b63e-7088ddf3c150	fb13b1f7-2b62-4cd9-8e01-875acc860016.FPKM.txt.gz	664dfc7d1a378df7500b4d751df49194	511151	validated
520d56e9-ae48-4264-8aa0-f6c94626c367	0d38dab7-b983-4829-9a5b-d79f0fee6f26.FPKM.txt.gz	1ba7c8ea84ce2aada19c1b280d0e8704	536889	validated
520f56ec-1fc2-4f9d-aa80-ca2e7b3358a4	6533d5fa-8631-4e68-ba3b-2039aa8c96cb.FPKM.txt.gz	6d9f9e8c3f43b788f8d37a04562500ca	510289	validated
5217568b-ead2-48cc-9010-8f2d7eb8ac67	41f9bceb-88d0-44ae-9eab-6ff9a6484e93.FPKM.txt.gz	f2e0eebe0da5be39a5a6cf165f10e425	539025	validated
522603c0-ccfa-4032-8c67-c2ec67fe5106	5ab6232c-5cba-47ca-af29-3799b0263a58.FPKM.txt.gz	93acbb91c4d872a49dab5fcb84bcf263	471508	validated
5288f8f4-f6db-46e7-8fac-a62a6d15babf	e5cb3591-f0c2-4630-be79-aaaf125fe720.FPKM.txt.gz	3189d06755961c04d46b5b318bc2435f	528742	validated
52945641-c5c7-4544-8c02-caed14e4d11b	b6a39fab-afc2-4498-bb4c-95adeb388c6f.FPKM.txt.gz	e386e0f46c125e0da573e1052dbea1e3	537660	validated
52bc3c80-4956-4dd4-9cd3-88ad71162e57	11f80365-b1a5-401d-840b-18e08c5052ba.FPKM.txt.gz	1b1504bda4b63de13542111e83f3efe4	520720	validated
52d5da27-6533-4aa4-8bc3-2fd6cd9597d8	009ff7e3-8bd3-4683-adf5-7b68a0859f35.FPKM.txt.gz	504f78acac59e80e100e1b120b485cca	499890	validated
530c16a4-d447-4b7a-9757-51a3f83a5671	4d186011-bf83-49da-85b9-a42337fa1a23.FPKM.txt.gz	1d6052f91fa21bcdb5acb409aa4e4849	522738	validated
5313ee57-c183-4953-9256-5b75516d08c9	913970e0-54a5-44b3-a93d-a3d8218fb006.FPKM.txt.gz	d6328b2e920117e6347bf7eecba55bb3	519697	validated
53bed5d1-b716-4b91-8ce7-e47e48a591ca	8ab96801-8d29-476a-908a-7a99f11f713d.FPKM.txt.gz	56025a39e11a544c6f228ffb9689a4c9	543087	validated
53d82c78-ef71-40e1-bf98-f7c3b280dfbc	411e5567-82fd-4cc8-99ea-5ed9bd3a198e.FPKM.txt.gz	3ba98a8c5da2ba243486894023560d60	582374	validated
53e2c23a-055c-4a95-ac6d-baf6cdc7c6a3	f4a128be-6910-49c3-9f0c-b6bd702ab7ce.FPKM.txt.gz	20a17b215ffc0085c1898f29fab3f087	540149	validated
5412938a-378d-49d8-873d-3ef8ad830abc	bab0168d-a91c-4977-a3bc-6958a0e49473.FPKM.txt.gz	9ee3cc8aac158d3532c9313a60482ceb	537363	validated
54b96a6f-0e94-4093-b18f-e9246e34fe89	61f88053-5c64-4141-b6ed-f2a472095b3e.FPKM.txt.gz	8a79491367b55bea4dd0922d3bee2ac1	515688	validated
55592256-af90-46ec-bd61-c38f6eaa171c	eaee0d82-cd7e-47a5-859f-59b7bf5ad6a0.FPKM.txt.gz	c8eb2169b41653249bb282e3ce31bdd0	587585	validated
556eeafc-8d06-45ac-90e7-481d4ab939b4	071c5b23-9ae3-4bc7-8a07-ce39445c8429.FPKM.txt.gz	4255730a7f28e9ebd3bdcff527ed9f79	520631	validated
55904574-f466-4a21-a1f2-1b8376a04224	a19e31ff-1afa-4e25-8c79-28b922052ff2.FPKM.txt.gz	094273c5ed0c67f58887813e11a856d1	507203	validated
55d6a107-472c-4d1d-9b34-0d1dd8a6e1b8	21b33b4b-04e9-4205-919f-8ec6b2e0cca0.FPKM.txt.gz	f28d4e9e2f8362db992bda959d33403e	513269	validated
55fdfe40-28af-4b5a-a68f-8d2eeedebd62	352a2653-8001-44cd-852c-288684114104.FPKM.txt.gz	d799e86b3b642fbb18925830a72b7ba2	544295	validated
56b4df2c-399f-4389-ad00-a0b510940a80	f5689b4d-3907-40ce-aa31-90508021731a.FPKM.txt.gz	67d6549b4791cd26aac25ef463d548b3	531760	validated
56e7291d-3de2-4daa-aa41-4b4fd04b1f6e	54a62dcd-c9a6-4a97-85c9-62e364766fca.FPKM.txt.gz	7d594eddc162efe7a40a91b874a9a0e2	525823	validated
571bcbf1-d8c1-4c40-abb9-dd95f445b423	0786b089-8ed6-452e-b160-145e495f6862.FPKM.txt.gz	9cb0174f85bec646c19766f66e312d93	514231	validated
573edc00-af10-47da-9040-e3e5cc3fc283	7c4cee3c-a8d6-4016-84e3-106d18d1c2e8.FPKM.txt.gz	efa9aa58f38b37da05dfdbc738870407	508778	validated
579eacbf-9557-4b34-83c9-56aed7ac3d5a	8e21887e-f3ca-4c2c-819a-538952264c23.FPKM.txt.gz	31a4fdac98589f71ce7e69f7d8ec42ea	525030	validated
57bba7f0-872b-44b6-afae-5cefcd98cdda	9075b4ab-16ef-4cdd-bfe5-855d18b15e11.FPKM.txt.gz	eac9786869b271ba24634e885f6756b3	513187	validated
57dd82cf-3d3b-4e8a-bc5f-27cf388b733c	a3bba70b-6661-4bec-bcf0-053da7aa61f9.FPKM.txt.gz	ba8186ce9092a8998ee7d3060a6c9db9	513719	validated
57e18582-f212-4b74-a81a-93a95df47dc5	8f994f43-e36e-4659-bb8c-ee3f0f91a2f2.FPKM.txt.gz	9cde1d27033b4610b5c8d576d93d72c5	528215	validated
586bca95-f39b-43d2-b92f-e73646a57d01	58d232f8-75a8-4981-9ccd-0530a31b4610.FPKM.txt.gz	d1f1e0e7117082da2ce82642315d4e9f	508482	validated
58c0191b-3bdb-4df5-bf54-ff14e555edd2	c77a24cf-b389-4c74-8477-792a1529b1fb.FPKM.txt.gz	b8b6649c348c0bf5fc024f39a842f58b	497656	validated
59504552-1c5c-464f-8b32-948318746b3a	eda48ba9-aef8-433e-95fe-e94a061906d3.FPKM.txt.gz	9ce48af145a6e377934177931a0e32ee	522517	validated
5963cf70-818d-416c-a38a-e09c785c689a	07b7d5d5-916e-4744-8366-9dbba5ee32bb.FPKM.txt.gz	fc8246bf111c0ed696f1da98f66eb58d	512925	validated
5979c92b-a5a4-4ee1-8913-9ccf5d929844	1f81c6d5-6a0b-43d8-b4e9-64ccd4d76291.FPKM.txt.gz	5871eb44085e8985ca3880bb02cea458	474512	validated
59b20861-78d7-4d22-a780-d86a8155e2f8	249869f5-8812-410c-89f8-2b7df632ac85.FPKM.txt.gz	4876e1e548f20455f276ae39fdfde8f8	508214	validated
59dee04a-f428-44d3-ae59-686adb65e543	9221965b-27b8-410e-bf2c-32f9318d0514.FPKM.txt.gz	0b5f7caadd8c0932eb6a0390f0fe3e65	509796	validated
5a3d8a17-fe07-4ea5-8225-fc8632985e3a	618b463f-1cbd-45d7-83ea-470a0451799f.FPKM.txt.gz	81808f00e5d7eb451724456b9bf4ae0c	547258	validated
5a6655eb-53b9-481a-8be2-d68893affcdd	dfe06359-c16a-4959-bb04-298f18474a17.FPKM.txt.gz	2b1180c92b3d8b185ebc09288c20fd79	527292	validated
5a677549-2035-4c0e-8869-9e723e4972e8	b4474f7c-f371-4ecb-8c2f-cd7b5d5d243b.FPKM.txt.gz	8f4f732a35d7b825700e9426588b6c90	521163	validated
5b1494b7-250a-48fe-8b20-2508cae15e40	0dd6e77a-a4e0-46bd-a382-64eb35bca67d.FPKM.txt.gz	dab844be546dbbb062e97fb5d3e17b7e	528471	validated
5b340ea1-3965-445a-bcbb-e2c7740a85a0	07a95816-646a-4eac-9f44-5ff0d5a3532c.FPKM.txt.gz	84f98c0570c5e5a501c7828a85c57419	522566	validated
5bc05cc4-5738-4722-b03b-1a29bc1c3da5	c32272b5-a619-4d25-bf35-71835715a159.FPKM.txt.gz	721d6790e61697af3e721d22475de1a6	522678	validated
5bd83cf8-8f78-4c59-a6af-8cc053c9f74c	985e098e-2c19-41ff-9f7c-2a375b269698.FPKM.txt.gz	aaeca7a862ac687bd6d1fe8cf0036ba3	523929	validated
5bf1ade7-ec26-43ea-bcd5-f13406ad0bf1	2eecdef2-2e2a-450f-ad52-f053f97275a3.FPKM.txt.gz	97db4ffe8f51b28e732e14918f3074e1	529126	validated
5bf7609e-68cb-4ddb-8f05-ee1d4f92cf9b	4a9bb3fd-4e75-4585-82f7-7254889b9838.FPKM.txt.gz	4678b747f2dfcca885078f369171385a	523975	validated
5c69ac63-bf81-4512-a45a-848ac96908c9	96ddce60-2be5-4f57-814b-35722aa00fd9.FPKM.txt.gz	47baeeeb11ea3bd31665cf89aeb46170	547983	validated
5c6ee255-03ae-4b2c-8d0e-d8b337ddda43	d7047346-49fd-444e-84d2-c3e4b7cda15b.FPKM.txt.gz	3b3e39ad94cc088e957163cf0a59d4fd	541879	validated
5ccb3e09-5998-4519-9afc-9eb9de044a1f	e8201ee9-2e0a-4a8e-bc99-6e2482da919d.FPKM.txt.gz	e3f64140104eaf69f108cebc26bc03dd	491505	validated
5d0f90a1-5529-4bba-ae58-294530478939	a18f26c8-9497-4824-a5ba-7b192f4ca987.FPKM.txt.gz	6cc7016540fb43708f165852882e2e0d	507858	validated
5d5c957f-2fa4-482d-af64-2d73e0879a10	583d6873-a3f6-4d4f-9b87-cd8f8c7366ca.FPKM.txt.gz	534d1678b435c17972939261aaab2733	503564	validated
5d86d6c7-d15d-41db-b546-e9c26b63b8d5	ff1a6ac0-ed5a-4736-8e76-083d33edb720.FPKM.txt.gz	b5c0269f4b100b391c277b080b762063	540803	validated
5dba202e-5075-47a5-9a45-b29a21e4fe28	981c01e0-2914-46db-b3b1-906bda5d7382.FPKM.txt.gz	1adad73ea2406e22c9278e7789474e60	522362	validated
5e02c1a8-36b4-4b0c-aa80-539121d98ece	2807d45f-9e15-4e06-8336-de7295fc7509.FPKM.txt.gz	1deb8e46c0cb865c0b01fdd9949a9243	524892	validated
5e934adb-1792-4f07-b9e8-597094b59ec9	48a74528-5279-4175-978d-4ef38e6fc835.FPKM.txt.gz	7e7362ca231ff3afc60bf133b41973d8	534835	validated
5e9586a5-ce28-40b3-8cd6-786e1d1324d3	ee409780-c7aa-455b-a74b-a7f41ce89b26.FPKM.txt.gz	561df6477f0e99df1ae557ea66630279	535093	validated
5eb77bd6-b34c-4f53-8ba8-a7714022a877	ec9d9157-c6eb-4bbe-acba-c5f45678ac3e.FPKM.txt.gz	d280200ade6a20099ee61d0bda138649	518677	validated
5ebe3dbf-639d-4034-bc72-29bd32e030a5	71de586e-9fef-4c8e-9c89-1936e9415ab3.FPKM.txt.gz	3b4b460541624dce70a8437c013c696a	506881	validated
5f1d6003-f584-42bf-a316-6bc96e255d81	95e7cabf-16bf-43b8-9478-84ef60df13dd.FPKM.txt.gz	841cf5619d1e30a5b1bc8b9e1f913958	518151	validated
5f2f53ed-65ed-4526-8406-ba3f6c5b6e24	d7cd82fa-6b87-4d9b-af1d-b029dfc1d4bc.FPKM.txt.gz	1a05223015c7e925c46df6068de743e2	500671	validated
5f693ba5-3845-4231-895b-c431db35452b	111d998f-4133-436a-9990-64cb293a986e.FPKM.txt.gz	72f373878590de7925573358baf9acb0	534081	validated
5fa7bdac-3f9e-4ff7-bba4-38aff6cb9080	7795a8f6-c33c-47f5-95f8-f976e8e15bd2.FPKM.txt.gz	46373543bf47329c1728113a1f76541d	522961	validated
5fe56962-6755-4415-941f-1e0d987dbf72	8e5a3c88-35f5-4620-86d7-53c014a2687b.FPKM.txt.gz	969fbe18bb1ba3df3d44b68d96a1c0f3	531447	validated
5ff1fabe-4122-4a8f-9a61-96a48f7ae2bc	0b6603e7-a619-40d0-8af8-ddc7d30ffd7e.FPKM.txt.gz	8c0fb7441ce8183ac8d2929ecb50d28b	517513	validated
6050e06e-0431-4d2d-bdac-0d631882cbde	5c09d572-3fb3-4b7b-ac32-279c6351554c.FPKM.txt.gz	98545f4ff4a57eccd329aaa1da497dd0	534200	validated
608c3afd-d48d-4b2a-b6a8-22a193c54450	774b7b7e-f349-495e-8972-cbcb08907805.FPKM.txt.gz	76f392f7a3b8199e01558dfc4ee6e5d4	521122	validated
60a3aca0-2b0f-4712-ae05-6b14b9295308	12b1e149-ee9a-4cff-9706-d1da57e659c7.FPKM.txt.gz	8e601e09ae5d8ee14916639f405a446d	518772	validated
60b7ccc1-8d6b-4285-b7f1-82131188d103	c3351663-44fc-40a7-b557-850a084648d9.FPKM.txt.gz	bc78ec4811aa1c3e54e07c5269d3e2b2	540631	validated
60b7d54f-dcf5-470f-aa76-c1cd3b776e21	40a5ed6b-a4db-4f80-991b-b884a0d4036c.FPKM.txt.gz	f6c349f009b67fea90b8cb169efd9e9e	524465	validated
60ccad5e-69b0-4be1-a170-91b926a65fa0	fc6344e0-37d2-45dc-843b-02c6ba035f22.FPKM.txt.gz	a545a41409aef6d7dc11226211d5008b	510193	validated
60da2284-25e2-4e70-b76f-47d9d6bfd0eb	943f8d82-d39d-4621-a357-6ff69e85a6bf.FPKM.txt.gz	20715d3465da199a23026da359c3095c	518397	validated
6100424e-9398-4f64-925b-8cc3fcd8cfe9	4a0d9b7a-427c-4446-9fbd-ebb4b55b0469.FPKM.txt.gz	9c1b3471a9fa0cd90ee163d4729d5f29	526300	validated
610d35a6-4a56-4832-8866-16cc6a363c1d	b07b373c-29e1-4e88-a3a9-783568cc12eb.FPKM.txt.gz	27754bcf87c3f7f414de8e90fb394e1a	521376	validated
61146026-fa5b-4d3b-a54a-feefd0a63ac8	d65401e7-2bde-4b7e-b901-c173dd3cd33d.FPKM.txt.gz	08a8603be5a97579315ae7f49194bc33	518669	validated
615c26d7-bcc7-486f-9555-c8dbb5168b97	b5b60d8b-1977-4b67-8b23-63ca508027b0.FPKM.txt.gz	17dc764e0d2b981a394aa3554e51e78f	541805	validated
617d8cf2-1e41-44d2-be18-1c8906657067	42d4f4c7-690c-4c0d-a2e8-ad3aef6f7776.FPKM.txt.gz	450df94a9026529a44c357c51bf39349	516069	validated
618118ed-e4b2-407f-85bf-6fcfc281fa95	83da7937-9e38-46f0-967a-bcfaeaea1588.FPKM.txt.gz	e9b492ffe33032a7a02f73e623e03944	554865	validated
61ad0d1d-68f7-484f-a82f-7d2ce6423e85	60396a51-81af-4e2a-8599-500eb58620c7.FPKM.txt.gz	febf5308cc75a87b4998deab5c96f17d	517981	validated
61b737e2-5a35-4c17-b674-f4ddce8355bb	148d950b-4202-4f3f-be15-84735cd08a48.FPKM.txt.gz	23f93840340284f41de3f62bcb2b6221	529689	validated
61dd1d8c-b88d-4174-9653-63451dcedf5e	c4489317-3e8a-4159-b32b-4cfde723359a.FPKM.txt.gz	30e750639a8770450c335f8599acb746	512354	validated
61e9f2b1-486d-4c24-8c3b-96205a90f2d7	c14af0e0-81e9-43e7-b08d-b751194e35ef.FPKM.txt.gz	3127c6d4410a8c7fcfa7167125f33660	512908	validated
61f30db6-fbe4-47b6-a764-8c8539e8b3c0	ab1f0023-6b52-41b6-9867-87599e4d6d60.FPKM.txt.gz	220515d860f2d9f71bb5efbfc818327d	513207	validated
62480c39-dfe1-4c01-8192-85eb044830f3	1885eb4c-2149-4746-9c7e-620125b03d94.FPKM.txt.gz	ecbb088e47c9590bffe5958b19182954	500402	validated
6253a1c3-d79a-45f5-a591-7f5afd0bcd2d	1c072d05-bdd8-4d30-ba1d-099ed32ea33a.FPKM.txt.gz	a994fa0c3c6409e333f4c02ac751d84e	520302	validated
625bcc1e-47de-41ec-89d4-d0f3b1921c59	fd168f37-df3d-4cf2-881e-c90c61c95fdb.FPKM.txt.gz	ea9a2aa17340f1e853758bf9dd54ad1e	535463	validated
62bf623d-24b6-45bf-b99a-91f6aae9773e	cf1a1478-68c1-431b-86cb-c4ddb105accf.FPKM.txt.gz	a9aa83bc60a6c78d16f598a9e4577650	533317	validated
62c15432-f328-4ff0-8488-a46bcd4764e6	c592e62e-5de0-4c40-8e4c-f56b9546a545.FPKM.txt.gz	2cbab60c55702cc9282abdfdb3216144	499748	validated
631201e6-f402-4499-8539-0e7df19e6c90	d70033a1-9000-493f-9474-6e9e3f47b851.FPKM.txt.gz	99a1fc2327ed3fd6e575843855ff01e3	521945	validated
6313a0d2-a1da-4e87-bf7a-d2e875d43ed8	99b36a99-25c3-4ce9-9c0f-bbbdedbd31f6.FPKM.txt.gz	7ff51e1393308bea0e71700a4c0e6053	524050	validated
63352256-7919-42a9-b3ac-401c7fcf8924	64c6dc6b-5fb3-48fe-8103-ee7cd86b989d.FPKM.txt.gz	a7c54fa0adef3ead54f0b74aa4ab7b63	503979	validated
63ac6bf9-595f-4dd5-9139-fddcf4683c0c	90d19c5c-f80b-454b-b776-99d13f01617e.FPKM.txt.gz	52602c237b87295db93a9dc78264023c	511738	validated
63af2827-c09f-4410-9543-1f97c25e3f00	3ca8233e-434b-477c-8683-b1f770cedc63.FPKM.txt.gz	6e245f7c495ed23a9b6e499725cd7168	503101	validated
63ea2d78-58a0-4055-9667-8dc6b625c696	0b11d3f4-aa05-425b-ba4d-34bd9990f3e6.FPKM.txt.gz	fba0f6cdde818cc92fc613f62d0fa08d	509629	validated
6406d530-58e9-4661-90a8-28e1ffd23d6d	34dd2d8f-6b3c-42ec-94c6-2c3eb75e8b91.FPKM.txt.gz	0044cf6762bc38ce869821e4fa38e5a9	514811	validated
6465c674-fde0-4e31-b925-b147bc7caa1d	b71a52ae-68fb-47c3-89da-24a42e947a8c.FPKM.txt.gz	a901a06fb1db85fec607979c02816593	520103	validated
64813c42-28c4-4ec5-8830-e4fd007e60d5	8682197b-7b3d-4d3f-8f3d-8be702aa02fd.FPKM.txt.gz	52300ab87ccfd9c2175878f5f57c3205	531736	validated
653e06f4-b2ab-4981-ad8d-d02b9ddb464c	41263b0e-e2db-4ecf-8152-136364e1ad66.FPKM.txt.gz	89c528115b28fe42165208b9ccadd82a	530579	validated
6640dc42-96f2-4872-8ea9-46a2e078abaf	bdceb6c5-77d1-43e6-9046-1340502c2a60.FPKM.txt.gz	d812af00602845dcf00ce5af98f5cedb	521600	validated
66e84817-61d8-4918-99ca-d31515291f4f	fd55692a-cd56-459b-8edb-ba83a735e665.FPKM.txt.gz	334ae7c843c2f2dfb3323739fb1e6f93	534940	validated
66f05f69-9a5e-4e8b-a12a-3cbf1695724f	86d12b04-9652-4ddf-8e7f-056501d112d5.FPKM.txt.gz	552c173eb7e8afea4b64d81cd9c5c511	519451	validated
6727d9ca-3d88-4989-add3-9d51fae3e31c	e14e717e-76d5-4474-a3ad-b902f7c157bf.FPKM.txt.gz	840e95daf96b125e7c0dc443358af6b8	513263	validated
673e595c-76a7-4b73-b864-13cca111f74a	23f8f5e2-25b8-4b43-b939-66e7e3f55977.FPKM.txt.gz	40c10ce8ad282c9247da351a25226633	519250	validated
67482804-413a-4ec2-8bee-ecefcf698db1	d5f0ea64-6660-49ac-a37e-3cd747045147.FPKM.txt.gz	9d9dc194f6f69dca9170478077ce7e7f	492041	validated
676552db-7d52-4e73-ade6-8ec277bc0f73	1a33a98d-2df8-4c2d-8042-5d2add5ce54c.FPKM.txt.gz	88de0547df1b9c64636dc675aece2598	523687	validated
6777883d-8f62-4b14-b510-a656f0221444	0c7d119e-22c0-47ed-b736-3404ab2c7065.FPKM.txt.gz	6cdd5ca7c1a68a50dfb1b8a849381bd1	545750	validated
679d24a5-40b9-4e0d-af4f-c15d33855d60	02939ecf-77d0-49fc-a04b-8fd5334b44da.FPKM.txt.gz	5b3aebd7754aaa4ee1eaea5e2c4d0fda	521566	validated
67a2c791-b15d-45b3-b41b-c48fa1c43b79	9c67b11d-1bac-446f-8bd7-ca34b7bc2ad6.FPKM.txt.gz	1612c2e8d6e71f04518af094408c9f7b	521878	validated
687575d0-a292-47d3-aa23-46df1e1ff218	4d8ca8d3-eec4-4dee-9805-4a84fa1f1716.FPKM.txt.gz	1fe89afd4d2857413c7778dc14c35b16	527874	validated
68acd717-d11f-4b61-a69e-1f24ed8a2127	b41174a5-4db8-438c-a9fa-6da8c08a9c75.FPKM.txt.gz	bd06f03ddf447b6e56381fc6c232dcea	515842	validated
68d47d90-f441-41fd-bcee-5b17fc808674	a1e80ada-950c-439a-a360-f99c02ccec93.FPKM.txt.gz	fad05df6e9c2feeb39de5d6b55f464ab	515179	validated
6a16893f-2bd7-4d62-9818-fb65cfdfd38d	4b8c5e71-cc16-4181-a790-f4ea8d6d5ba7.FPKM.txt.gz	173f9f4d9834c8de7c9b02098be36a4c	532096	validated
6a768149-fb23-462e-9506-e12cfcc98c0c	d2ba49d2-5207-495c-97b3-d70ebef30c7d.FPKM.txt.gz	5efc7f6680a1cabf05b091c96b24c4cc	489087	validated
6ab2dd1f-500b-4219-a775-e1bbfe8a368b	3201fd37-ac44-450b-8a85-058ead558da2.FPKM.txt.gz	2f8448ad0f2127ff24cbf8f24694b6df	493333	validated
6ae5ffc6-363c-4840-a4b5-d2c03eb411b8	dcaf948d-c02a-4b7b-913b-e91c74b7641c.FPKM.txt.gz	d4676072b0d4d0999ef462ca14be12c8	467756	validated
6b0f951d-0dee-4ff1-911d-e784f10e98fa	c56cda8a-0755-4715-9c46-5bc6280a5bf0.FPKM.txt.gz	4505ade71bf0021d3279021b3f109dfe	539908	validated
6b9c4ad9-aa77-4f84-8cf6-993672acd2c3	52fe6ec2-36d3-413b-81c7-b79870d74450.FPKM.txt.gz	b7a4e86f802df02968074e024c38b31a	501646	validated
6c49ca71-8d68-4faa-b1ab-c5bdadac489c	05862db6-8464-4336-9e34-e9b5ee863829.FPKM.txt.gz	4b1e9d49c6f0e85e4ee0ff44c26cb95b	545345	validated
6c540e00-c2cf-4fee-a283-65953dade719	3ab61b3d-13bd-4fca-ac15-f70acbce447c.FPKM.txt.gz	10489756fb869abdd6f9fc34f83673e0	517600	validated
6c9e50f9-22df-42cb-9fbb-7dc509ce4688	fced57a8-570a-4f05-aa10-4e16aa7ecc85.FPKM.txt.gz	9aebfb44da8bfa220d50e95efb2f76fa	515440	validated
6cbc374e-ec78-4650-afa5-ec2e75113a07	130c9498-fa87-4c5b-82b7-60fa417c56d2.FPKM.txt.gz	cda436fe1fa43d7fdd9575ad8400166f	532260	validated
6cc0570a-e886-4b01-ae70-d87586c6698b	e2c8d95e-1e56-4b01-a818-7eccc0059d6e.FPKM.txt.gz	d5490493a15a5c45346ea9ad49b571ac	532680	validated
6ccc9d9d-ffea-4ad8-b292-61ad554ce7d3	6360d281-1d89-43a0-aaea-46a46533ae38.FPKM.txt.gz	e0efcf531bfa43b78b80bd79617b9e4d	510748	validated
6cd5c6fe-bdb4-42cd-a493-7ce23c10c30c	1f853089-c40d-4bee-9833-837f327b275a.FPKM.txt.gz	0deff17c7b9e29c8057613b73d63a95d	538986	validated
6cfb84b9-6b50-4a83-9981-2b946acaa68c	80972822-9505-4450-8648-220cfda9f695.FPKM.txt.gz	bfdfcd1da43ef957c5f7346d0536e49a	513210	validated
6d121f4c-89d7-4af6-967f-7749606cbe9c	aab22bf4-8c7f-46b5-8170-844f24a65522.FPKM.txt.gz	f45f0a3222be03f8d37809d9057e28c8	519030	validated
6d2cc189-d7e8-4a1d-b344-ebf83c63f70c	b576af04-e163-4b7d-be4a-eff959d214dd.FPKM.txt.gz	8ebf4f51016dc6c3107e30176124e357	497782	validated
6d5432c4-2c6e-4c9b-b5cb-3eec1f7063fa	3f9f9a93-3270-462b-a014-567f98a963cf.FPKM.txt.gz	ab553c396431691ffa95f0f7968e0c90	529994	validated
6d937a6c-c572-47d1-ae29-ab074cc924e7	c1f0e689-1d11-4f7d-8386-616efe367e52.FPKM.txt.gz	e5c20c5dd0f2bae23c402cf47e847a8d	513241	validated
6dd15e3e-d0dd-4695-ab6e-4b760254a1a7	1c860457-48e6-4a74-a455-e61bc10c6b32.FPKM.txt.gz	9405b3489ccfecfce14ad7c372f3961a	522712	validated
6e4b1ffc-b87c-46af-90cc-0016c8a25f51	1f4c4871-667d-4310-a45a-4a5d5f6b60eb.FPKM.txt.gz	66378c5cfa40b3e5db0e550fdf8f40af	516501	validated
6e51d1e6-8d14-43d0-91d9-5ed8bc4d4dc8	70029e42-3b29-48f5-908e-7cd203103277.FPKM.txt.gz	da901509da38273d67744bb51fe6e3b2	535725	validated
6e7c7f8f-c51a-4eb5-b584-25fb04dfd1dc	d6608d24-28bc-4d51-b6d8-8fec450a858f.FPKM.txt.gz	d83066096559856371a7161b1c57f979	538268	validated
6e96f3bd-bb65-407f-91c2-5028282acfe3	f87f2bab-c823-41dc-aac7-75d626ec8200.FPKM.txt.gz	6f8d6ec8594fa4d545a6d12ce7049d06	524262	validated
6e9c7b1c-6d96-4405-aaf5-7a6a269a7ae7	e9422605-b2da-42b0-aa64-a98472834140.FPKM.txt.gz	a998fae4ce864674212b2fdfe2df0a4d	534183	validated
6f48f09e-b9e1-491e-adaa-eff160dcb341	dd538c2f-a55d-4f4c-a83a-1507bf365403.FPKM.txt.gz	5d41e93cb6086058824d202c6dbbe27e	503392	validated
6f5fe013-65c9-45de-a559-a136548cdcd7	fe613719-8ab9-4a9b-9db9-dd5d473d2a1c.FPKM.txt.gz	cf7a97ee31229c606965663cc6368c20	522535	validated
6f94b0ec-9949-4c96-be6e-fdb86c321f33	02e47d87-c6c8-4051-a2e6-f65ab814591b.FPKM.txt.gz	fe2be2a5c6619857b33ac46bab42237a	533829	validated
6fa9196c-da7f-4567-9a09-861d88a42e3f	86a3c9bd-5095-4ef2-a676-7c29d9f4db4b.FPKM.txt.gz	3a83b84250561a1612716ae8c76573d1	520447	validated
6fbbaf92-ea41-4451-810a-49c6584e6db8	953d264d-847c-4c4d-b29b-727bf1d6f520.FPKM.txt.gz	4ee4bad7d4e949111565376697ed3ace	536607	validated
7061c88c-3a5b-4a6b-bf55-bcf20d89a6a7	3db1a6bc-c9e9-48d3-ba3f-394cd2f693c5.FPKM.txt.gz	3896db00317c22c7c0d1e152ecf837a8	511115	validated
7094a6a2-9a94-44d3-8e29-1ffe8f047c38	638fedeb-ba58-471c-8a1d-57d4e798c840.FPKM.txt.gz	457f3beb94e5acdfcb93e2810b6ffbaa	531479	validated
70d4a3e7-47c5-4a48-97f2-bc8e8497c633	a526094a-eada-4f8e-a73a-12761c1f25b3.FPKM.txt.gz	885facbbb55b65d3f83de69367e9671c	504602	validated
70f88006-772b-4682-837f-7b59c42a5de5	73f7d513-46c8-4559-86cf-8b789c042e32.FPKM.txt.gz	eea2be6ff359cb0aab5084802c31d8d7	530165	validated
714b1c15-a966-4bb6-aa7b-6192f7f4a825	65bcca98-e3eb-40f6-9eed-84b1c09da28e.FPKM.txt.gz	039f8d4bf6599b9b488d363ef835e945	488940	validated
71533f7f-a578-42b4-94b8-48ab5fdd2564	db709478-5a22-473e-bccb-7f26c3c35578.FPKM.txt.gz	88ddbe38025be31be31f197333395992	527275	validated
717c2786-9894-4bc1-b849-8edeaf75e639	9b6df35c-cc33-4935-b321-537e0fd29f37.FPKM.txt.gz	8378e2410daad7ef341b3ef04a2d32d2	517958	validated
7184cee6-7d17-4791-a2dd-329ed64a9b81	6aa147a7-6444-492e-bb01-af0c4d4fe93b.FPKM.txt.gz	6585a5670211ac16f5e2ebea3c34f5b5	516838	validated
71a8b5db-18ed-4a6b-830a-2c7afbde1cd7	d63d0968-a63b-4d2e-96e2-9ba2129d8288.FPKM.txt.gz	bcfb7128cde1a057f3d11c503c409437	522529	validated
71cddc4d-9420-4718-8b9a-ce181b65ec38	08be86a0-bf15-4e7a-8ffd-1848ab648f9e.FPKM.txt.gz	4e2462c41e70887270ff20ce3197fcc0	530612	validated
725f5ede-f22b-4422-a9e0-66646538121d	7a494c60-48a3-486a-83c2-aefb4c160a2c.FPKM.txt.gz	c97856ca2881f94a8d5dc95f2af921d6	520188	validated
728be0eb-7a5b-42cd-84d9-6a86cec842d5	58050606-3a53-439b-836b-de391c4c630f.FPKM.txt.gz	93f4f369085b41015333e9618b55b63a	521596	validated
72bec2d2-c003-4631-ad0b-1db5d4ac9cd5	9db4e7bf-c6e2-4774-bf72-7092224aa5bf.FPKM.txt.gz	d2f86941d7edd55f36b13f533d392fa0	539751	validated
734568a3-c021-43c9-a9d3-7c261c1a81e9	eab58571-a6f1-4bc4-aa01-0df9c4beb79f.FPKM.txt.gz	8d28621d81c3d5ebb8adcf8f28c338a5	503370	validated
73872179-5ad7-4ca2-8a00-944408e401c2	3c99f021-2d9a-4322-96d1-27329c4abee3.FPKM.txt.gz	f4be7c6f9502d8e65032c86d36b8ed22	521780	validated
73b906ab-d779-4365-a298-3194f1541e83	258d40ba-4e39-4789-b997-cc4e828dda85.FPKM.txt.gz	e14ddfc77b0c21537948b4410b3f4eec	539546	validated
73bdeb34-4967-452c-8fe8-f49019573691	3067f41a-e3f1-47f5-9545-56d54fa75b98.FPKM.txt.gz	b2f3e3d7244e1cb251ced8fc82ed58dd	536627	validated
73d42e63-2132-45bc-8bec-6d638e9db88c	dbb50b30-9856-4a56-91e1-d31ad106fd48.FPKM.txt.gz	cf459f38cd186f46eea0c539b86da2ad	498924	validated
7407a999-b6e0-42fe-947a-1511f62a1b57	bb3e9961-3505-41e8-9d11-7f511c2d9cb1.FPKM.txt.gz	afd9ba94233c83fea7c34834b347b165	525059	validated
7484e637-b06c-44f0-838d-82c08ae53dbc	5029a88f-ac46-4a7e-afd0-398cfb17bd5f.FPKM.txt.gz	ab2f75aedcc0345b1bc0f477598cbced	520807	validated
7488ed84-db28-4bb4-bb2f-1d4ee1b6ce19	6e0e0989-0b95-4f1f-8853-2da52fd6a6fd.FPKM.txt.gz	eb416f4e32d8b8a1209915e2adc15034	522760	validated
74929104-9890-4be3-9cc7-30374f844aa1	fa9d8ef2-0fd0-4fd8-8266-e4760b77d103.FPKM.txt.gz	1c2e652e7c8923054932037a5f74c5e6	524552	validated
752652df-af4b-4357-900d-f9d4520ed782	fb425afa-26e0-4867-aa6a-cfe1d9fc668a.FPKM.txt.gz	f4f930794bd7760598bcc08c22b10b69	509945	validated
753df0d2-f653-4cbc-b3e3-11c83e3e6228	ad1b1ba2-a050-4d62-9e44-4dda1b68aa2e.FPKM.txt.gz	63d98a43dd3c49ed1ce2d1bfee76efb5	523360	validated
754774dd-77e1-4cf5-b9b5-3afad9f41410	999edb9e-8a45-4115-84d5-fca75dcfa639.FPKM.txt.gz	591e51aee2e01d0c2d8f5a5926d43f51	511682	validated
75634eda-e0f6-4cb1-9b02-144d32352f8e	5762891c-adc4-4d52-9927-2af194da03e1.FPKM.txt.gz	0a4f3318b1b7d4f0974486704079a23d	519790	validated
756be143-b37b-48ad-a36b-52af43133e73	bc4753f9-5ca7-4bc8-b25a-622e1a4cdf5d.FPKM.txt.gz	97e2af76185c6c0000a1ab2f1a7c6f00	526422	validated
75b220a9-eb89-4e36-a49c-110b0bc3fb79	66174391-806a-41f0-ad9d-685e2adad5fa.FPKM.txt.gz	e3b422d0a09324c882a182ef305ab55f	515639	validated
75bebe1d-86dc-45bc-b8e9-ece1f5407430	648e4d91-e53f-47c8-b343-e224d2a72956.FPKM.txt.gz	514828f5cedf0516fb8236e37ea495e9	516616	validated
7665d44d-5604-4e66-b22e-be29756ca099	a8c7988b-3063-45b8-8ecd-5f8f91e9954d.FPKM.txt.gz	e611db320886fedfbda832eda3ae12b7	542393	validated
76c83632-0a0c-468b-81ba-b08ecb684cf1	7abbb947-e35b-484c-a84f-d903268d219b.FPKM.txt.gz	331a4a6fd1bea60e9cf3d918f65a89f8	530105	validated
773cf507-869b-4a51-bba9-0372962ce487	c633bd52-3f48-49b8-bb20-2aad7b910a47.FPKM.txt.gz	85cd272ebadcbb407df57c3ece69131c	525764	validated
7742d60c-321c-4618-b076-a386607f3715	03895e36-d4e0-4849-a0f1-26550373338d.FPKM.txt.gz	960dfb39085afce0e8ac49bccb1781bf	526258	validated
78130dc4-6e61-409a-863f-2eff101d9ad7	36bcb602-58b0-4731-8d2c-090eaac15d29.FPKM.txt.gz	e1246579454a7d5fda47a7eaae771c07	510120	validated
78563113-1779-4f18-92e2-869f4f544dd0	be56acd5-8a0c-4891-9501-d386a4e2ccad.FPKM.txt.gz	32bdfd498c5d218f896bc259967ed5bb	535492	validated
788885a4-7387-40c6-ba28-a52f21aac2da	a0c5137f-e9b4-413c-a0b3-96c2c11e68f2.FPKM.txt.gz	8b12c86e82c89630dedaa11885b4bfbe	500915	validated
7908cb98-d40b-4f75-9b01-b58479330f35	28973531-fd03-4f86-8cf5-4c6941560c37.FPKM.txt.gz	c8db78893b3f5672b9123e9633cee7a5	527671	validated
792affc3-2220-42c7-aa6f-bbfb707581aa	6cef5fb7-2c60-4ece-87e8-4acff9374fb2.FPKM.txt.gz	22fe07237e6b1b65588c14d948bee0b9	523117	validated
793f5d3e-e021-4d7f-ba61-2dcc6bce911f	e54638eb-8b35-4cf1-af4e-3411dfbd1ba2.FPKM.txt.gz	0f925393b030dca9174daf2f28887b32	506225	validated
79504845-30d6-46ba-8dec-6bd47b7a7e16	ef6406a9-591e-421f-8ed4-0fee40f53ef5.FPKM.txt.gz	eed749f22c3361f90f6153c1bc72e37f	507822	validated
79b83fa6-c529-43e9-a850-c96b000fdb7b	7eed3c23-853b-4d0e-9b2d-81990f2ca0c6.FPKM.txt.gz	0e87ab3f9e12e00f85e8f89b0e7eb683	509646	validated
79d82923-e55c-4aaa-a271-18bd8ca7947d	9fe16c01-88f8-410c-b412-fe0067b10aaa.FPKM.txt.gz	bbc9697b5a92017b4b5cbe5e2df3d706	517547	validated
79e50b21-862b-4e58-a74d-939d85d88da2	5fbf674e-49f3-4af8-9c9c-20a528ad0684.FPKM.txt.gz	0370530ee009891d53a72a65a3ed4d62	527006	validated
7a02938c-644c-487c-b508-ffc3a6afabe0	99c7b545-c90e-407f-9086-0ef8e108f973.FPKM.txt.gz	2e2a2206664b64d002911cc86d335d2e	497390	validated
7a21003c-3448-44b7-b690-2db12a87e7ff	5fa81a55-a556-4302-94ea-1249e51511f1.FPKM.txt.gz	8b45b6b03b4b5549a41da786956372fd	550448	validated
7a5faded-dcb9-4b4f-b501-875d86b6336f	ec27c2ca-312a-4e06-bc8f-ca8cb085ab3e.FPKM.txt.gz	3c615235d45e9a092398600c23dea465	505389	validated
7b0004de-21f2-42c4-be8c-33951874f212	1946496e-3021-4f63-b80d-7110e9f9c42c.FPKM.txt.gz	4456435c98ac60108d21d704c96ebdc6	523097	validated
7b2c0f29-79d9-4f7f-be6e-115e43d77420	0ca8f6dd-6ffc-416c-8f06-5dee152618a9.FPKM.txt.gz	49349ee9bbca42a831469d879632f0f2	537356	validated
7b4e1f02-4b48-4a2a-8051-4481be641cae	fcdaa827-e263-46e0-8a83-206fa5a009ba.FPKM.txt.gz	5ff2beecc187732dfb37914e906c99ce	496735	validated
7bca6750-0fcb-4bbc-a63f-8d40228d8a6b	ec57a9a3-90f1-4559-a241-d647a9ce37e8.FPKM.txt.gz	d2e2b6861023702d3a348ade60abfe14	502633	validated
7bea1765-c17b-49b6-9926-5893a3d84503	c6a5effb-1af8-4eab-91cc-9de7780d6249.FPKM.txt.gz	fbc74c114ca08ffcce561c934eba1adb	492084	validated
7bfbf1eb-afd5-4580-9925-81b48a98a548	0a3fb653-84e8-426a-999a-8dc8127dfd6d.FPKM.txt.gz	1e2f038f00f4d940d43959782d89c094	503471	validated
7c49f3ec-6107-4c5e-a038-8f6595053c8f	ed925930-3cf2-4ba7-aa24-1bd7b8faadc4.FPKM.txt.gz	fb0d1ce40cad69fb2dcc32310b2e7df3	525439	validated
7c4aeee1-c362-46fb-b3d6-15812f26cd04	15f84276-f2b1-42fe-af09-229a77b9ba1a.FPKM.txt.gz	540aad23b078c1e020fd20eee13308db	525666	validated
7c58f3aa-a013-454d-bf78-4fa069341359	eaf65f67-8d04-49ec-8bf6-883237d6e67e.FPKM.txt.gz	0abf73c814fcf418f76d770eb86fef2f	526448	validated
7ca91695-ff54-4418-9ed1-e914cf36291e	dc322491-2407-401e-a422-96be40d6518f.FPKM.txt.gz	810a50c59926a8fb41baf121f12ffe32	504022	validated
7cad60aa-8a19-45d9-997e-6417e86ae6ab	60cc2580-b21c-4526-ab37-e5dadb4fa9b7.FPKM.txt.gz	b775502040a05503cacc05315f1bf9ea	549972	validated
7ccecf9c-194f-4f4d-a8f4-3b1878ccf440	11b92965-3650-4f3e-a6da-65728487d7ab.FPKM.txt.gz	1d6b9eb2832bad1ef664562ffb2436e3	545546	validated
7d45b4c7-1511-475d-9cd6-77929211b2bf	ddf98c57-1c48-4277-8a49-c74f52141723.FPKM.txt.gz	45696f9e573c1514ed5d8993b3926d51	505152	validated
7d6de62c-33fb-4a83-a4ac-9ac5de31cf25	33fa1673-1d0d-4838-a313-1929c5af60d1.FPKM.txt.gz	42638bf1ad01dfb3af1f8d21b9bf44c3	522708	validated
7d6fe3bc-b3e4-4088-b740-7bab98699826	3840477f-a5a6-4420-8d06-18f61b313ec1.FPKM.txt.gz	43184e87878a3b4e270ba0f031f19900	533419	validated
7d7569ed-4b3c-4aeb-884b-ea2426127597	2e528e8d-46a5-42b0-aa58-d266b30190b0.FPKM.txt.gz	f8407aa6ea1e59d216d54945d44e5c3e	537934	validated
7daadb9d-61ea-4ed7-b263-1e09f179c59f	698eba4b-b0f0-4923-9e43-d9707959c65f.FPKM.txt.gz	94f7e1e8dd452a9fc873087eb5fd7ab5	521365	validated
7dbf1ed2-8130-46cb-b77c-c42a38d04634	ed666213-31b2-47c1-b33f-f4ad44b05ded.FPKM.txt.gz	19d6537e4da687de660613d3a830774c	552659	validated
7e0fb449-07fa-44f4-82e6-414faf78b71c	8cc12fdc-c850-42a3-9aac-eae3ac9b21a0.FPKM.txt.gz	9c88443b325447cccd436fc8eb200ea6	533215	validated
7e22c050-d80f-4f94-b7da-115e68802ac4	7af2075c-0386-4971-ae25-375330ef6cec.FPKM.txt.gz	6d81b1d7f8580183485b5517c5700809	532945	validated
7e454408-5662-4268-b605-681df38ff5bf	d9b4ed1e-39fe-4378-a9f8-f5f74a284c57.FPKM.txt.gz	e29ab1c9aa112e66bb5b9d67a70fb42f	516282	validated
7e5f1018-4b21-4c3d-99f1-b9d7b69e0340	aee34477-7bfd-46c3-88a8-f3e7338a8444.FPKM.txt.gz	8f76a0d7c4d7622a7e8cefa5f7186fe3	542211	validated
7e6ed787-5c28-44d6-ab7d-9a744a29d6a9	40633fb7-6665-4897-ba2d-76502e35dcd7.FPKM.txt.gz	d70ddb9955bd724cc90a56a9a1e09f89	535627	validated
7e908ef8-8064-445f-9cec-4b3c7b583f2a	f0537081-d849-4717-8cf3-eef54655c198.FPKM.txt.gz	92cc64faaf9ee0c42c9fda3960057914	495040	validated
7e9cf9ab-c327-471a-b164-7654142a1347	00b24800-9f29-47e9-99c9-eba03186adf4.FPKM.txt.gz	8bc4d1fe5ccdddf2cf3a392425b0684a	527687	validated
7ec92bdf-6d00-4a98-9c68-665a78c961c1	7f92fd47-9938-4069-bc1d-ce6d7d6c1dc4.FPKM.txt.gz	5aca1d162c91e91d5ca37066d6767c40	521415	validated
7f3970d5-f992-404d-b0a3-9640922c2b11	519e5c0f-8649-4676-8618-79cdc1770de0.FPKM.txt.gz	ad6e6601a9fb5db66120bc4c9bba4676	529506	validated
7f483b24-cf78-4ae5-94c3-c1774a828322	1cfef63c-cd25-4997-a0a1-90a6f87fa4a3.FPKM.txt.gz	e07e56ce54ab3b746849ab9180786999	529028	validated
7f4af9b2-6a6a-400a-bfa7-32547c2a61b6	c1a570df-7a5f-44a1-9569-8a7eecb651d0.FPKM.txt.gz	117d69096bbea302b997aed65896ec38	495309	validated
7f761049-df0b-4b8f-9026-7189a9cfc309	4d0a2c1a-47d5-4798-bacc-c333913c095b.FPKM.txt.gz	c329061e6570267bad90f4c5d499d640	512867	validated
7fd26291-9f69-4b1e-8492-8390e3a24ff5	de704076-e915-4749-9729-e6ee06a0d359.FPKM.txt.gz	d55a9872c666c869e39308cac4a1e50d	512225	validated
7fe80e4a-fe5b-4045-8dea-6f889ef28a75	4eecfe47-e618-4f17-8a74-a91ebd259c88.FPKM.txt.gz	68635b5b22d65f9ec0f383880daf2f84	523243	validated
80072d64-b734-46ef-b4bf-a9e5cd0d5d06	29c4a2e1-2e48-4f4a-9ad6-9b0a7c04b8e9.FPKM.txt.gz	ec3505db698bff4196b5a2a42de89c39	517209	validated
805c6aca-1101-4462-b31a-11222d9c991e	1f226697-d1b4-4b04-bed9-3bea79fcd755.FPKM.txt.gz	1eb2a294ddb837e78a8932c227e7db7a	529685	validated
80716644-0387-4ac5-92d7-4d09cd928d0e	e4b48aa4-4fc3-48b6-9f65-01e99fc85608.FPKM.txt.gz	e6444297895d7b3baf9e4d1069a6cb9d	525615	validated
80920f6e-70ec-4cb0-813b-43c30dcb34f1	ec592b67-6ffb-417e-be69-f5da01020675.FPKM.txt.gz	09959c82b96899056e27c4abcd341c41	508027	validated
80a4c59a-77dc-46e5-8679-a2e6555bd02d	338b5431-af4d-41ce-855f-998a293c3680.FPKM.txt.gz	8c3942648fd0bd4f80bb6612532ca82b	615823	validated
80d61ee2-5fde-49bc-a472-bc6fd9c901eb	83ae9156-437f-4ca1-b66b-43f8559ff592.FPKM.txt.gz	107ab0c6f42efdd3d58232669d17012c	517020	validated
8200ee3d-c5ed-410b-a107-059966eb0c94	1c89ff2f-6e0a-4244-952b-1391dba1b815.FPKM.txt.gz	658ea8f0dd0da93161517808a980b8b2	550304	validated
820fc681-96a8-47d3-a0ce-b2b6f45202b4	95ffbe8d-1a65-48ca-a3f4-ce05a5fd5201.FPKM.txt.gz	12a89f90047429848b4a833ef6f85de1	524365	validated
821282b5-ee24-45f5-a29c-fe207c4686c8	51f23908-2796-4c07-82a8-21b8a717f84e.FPKM.txt.gz	b4314fdd3897bc75b5cac47ca5719e08	531087	validated
8225ae02-3c0b-4039-9c58-755b8e22090a	720b9121-0bc4-4ff8-8a36-f146fea4da3c.FPKM.txt.gz	1ed57b076991c1b889e61e1ca3eba589	524258	validated
8265c002-8c7c-4c21-9aa5-b32d4d186be1	70cb5052-4284-4147-a745-d2f2b58cb481.FPKM.txt.gz	3a28e3276c83e4e31da173718dfe01f8	543183	validated
82983215-9c24-43ab-abd3-466a8fd582eb	48436ca7-2b7f-4615-9c88-8ede9398d11a.FPKM.txt.gz	573ce00eddd45017a1af243d517ae325	518795	validated
82caa657-8c3a-4dee-977e-13478e8c9902	036e2fc1-c001-40d5-98c4-28bd121b9554.FPKM.txt.gz	9777148c1f22ff5fe5f55a4a83749759	516293	validated
82e47e42-ace6-4f82-864b-2a40b8ab0ce0	8d54214a-1d9b-4fea-9c42-5bbb3cd11da9.FPKM.txt.gz	ec2a1fc16abcf2092f817918024f1413	535022	validated
83483ade-03e1-4963-8877-03fbb11e7707	bcae978c-e9b1-4c7a-8691-caf718db5b3a.FPKM.txt.gz	6ff81c0a00a48438701d90c9f82a66c2	534291	validated
837edc9c-0d20-4889-a9cd-a54ed6b68d13	c0055307-e827-4621-82ff-9702ae53df10.FPKM.txt.gz	7d8974c4d346401a408ebe36bfd8787c	488130	validated
83a14f2d-bdd0-482f-b65e-fc9d0d2be54d	92891ee4-51a0-4e4d-b6db-70fbb2a756bc.FPKM.txt.gz	48af7ae8735263155c3363cfb11a6978	540602	validated
83aa0f19-8556-4bc4-b17f-7cb9ccd6b9f8	f8d89988-7ca5-4d3b-91da-ffaca0702f9c.FPKM.txt.gz	8fe5066992eb63239313cef1cf2e5723	500298	validated
83c49f7e-ad7f-4e74-90a8-522db9b659cc	7bda3c7f-9e51-4e8a-9398-e9dc1dee8c62.FPKM.txt.gz	bce6b4203a84fbadc6bff337a671c25d	511942	validated
84049598-e96c-4a9f-9c47-0234169f2610	41f067e1-7d50-448c-86fd-bdad3824b2ec.FPKM.txt.gz	228e69131b3fd53b6345ebaea111df76	526704	validated
844611e9-93f5-4c06-ad19-713e077906ce	112c740e-8830-4ed0-99cd-eadd91276f63.FPKM.txt.gz	6301db00daff3c4eca997d29b04a570e	515601	validated
84777112-6d20-4de9-aade-26dbdfa6d47e	45f27da5-7fc4-40e2-a78f-3f9af7500804.FPKM.txt.gz	896963a7e4bb6d9c7f5778270859d4b9	500102	validated
848df680-4b79-48e3-8fd8-c53cedc32af1	98591c77-f3ae-47ba-94ea-a15cff8a2102.FPKM.txt.gz	3f728d2bd2449defb1d631d03c5e15f3	512304	validated
84df1e0f-7966-4f03-b5d0-e3b8c4360b9e	829af93c-fd1a-4792-be16-a5b7b7221b09.FPKM.txt.gz	c828e959ace5a545535157f5e27710b6	514535	validated
85566f6b-9595-4008-94ee-11f52480e939	f9787d01-42ae-46a6-b098-9450cff06cf5.FPKM.txt.gz	fd26c3c54d6f6e797aa0ada96adaa001	527223	validated
858aaabe-c850-4f24-99e4-2ef56b5061e5	05eb3daf-d392-4ede-87d6-8f0aef8b6372.FPKM.txt.gz	d90c4c9f1a4e6b81f807d4cfc59eb92f	543173	validated
85c8b823-cf32-462c-9611-90837222c0da	a1218099-ef29-4229-a2ca-e4f69287f31a.FPKM.txt.gz	2393a7008e7e034f1516ab1b281bbc9f	510950	validated
86028dc7-dbf8-445f-afe5-21fd052904f7	6d44a9ba-d0f4-4d8b-b368-036d00198d1f.FPKM.txt.gz	df97c6260fdc1e5bfc7b6736545d7ae5	526167	validated
86035c37-0c8c-4691-92cb-9d8271947c5c	ef647ec0-3322-4dd2-84ca-83bcd786b765.FPKM.txt.gz	3aa47566432f648a867b1806e32c4c6e	517156	validated
864c896e-0d16-4fbb-b5d3-cfec4f20d368	67943973-e57a-4285-bd6e-995053d23fe0.FPKM.txt.gz	30e7539ad4a46bd95063de429cdf6e5a	505826	validated
86a7c439-1841-44a5-bfa5-ea16084b7543	f2351cac-aee0-4de6-80eb-d5b886ff6ea0.FPKM.txt.gz	40d575f9bf1f5ca52e8d2df5bb68667f	499332	validated
86bc1873-1354-4b0c-9054-84d3201fa5e4	b033c85a-2395-4ced-a84d-ac1fbce674bf.FPKM.txt.gz	14b5f1f2ec9b000da05aa76aa4536df1	522956	validated
86cde2e3-fcfd-43ad-8d89-2d844fe0c17b	3dfc9814-c6f5-4bbf-99ae-3890912c39d8.FPKM.txt.gz	32f8f0d016f43f1ea31866cd82c8eac3	520840	validated
87016eb5-77ba-4e20-9b51-73adc74eb427	5cb385a7-dab3-486c-83af-80aafe9c4669.FPKM.txt.gz	8c5c443a0b8f7517859a445b0a9a5933	509447	validated
874c6132-66d0-4730-a6b0-4f1efbfa4640	334ec5ef-bc13-4a08-b60e-445108510a95.FPKM.txt.gz	ef1a4e67c45513267bb7fa79ddb33c2b	535951	validated
8797d3b9-ec90-41a3-8bad-b411c6242c83	c18ab48c-9c87-46d5-ae3d-a97f7b3875c8.FPKM.txt.gz	c4a4d5ffd652578c1f2d0375ad9bd345	531111	validated
87b99bc9-5f8e-48c6-82d8-b5c9bedad3c7	6c6c01b5-ee5b-4ef0-a44f-2b982033fe4c.FPKM.txt.gz	13b0451092341e16c1494fa8125f031a	506314	validated
883057bf-5e2a-4009-8445-25273350ace2	9bfd1930-f3c9-48f2-8b02-4d01b70b4ea0.FPKM.txt.gz	8d588a691c00276e8052edd91f3f00f9	500173	validated
888c8e8a-f7d6-4159-a770-2805a02b07c6	379553b2-13c2-4543-a9c3-9616fc249730.FPKM.txt.gz	799019380e7d28304a5be91c0d1299f8	539588	validated
88d5dcec-41d3-4cac-807c-7bfb0e573884	6e1f1d9f-85b3-4ed0-87f0-94aa404e1ca6.FPKM.txt.gz	2faf4bf0790059a1a92fea0b4fe242ee	496134	validated
890162a1-31ef-45e5-aa5f-7d8369dcc705	9a005671-3d16-429c-a08f-c66c40d1d663.FPKM.txt.gz	8ddd849a79248cb8f023cb16216ac362	522434	validated
89171e16-118b-4fb0-a224-5490012c0123	c9b778fa-3a42-4447-8788-efa1dec49899.FPKM.txt.gz	ab74d6092ab044889dc3b557e6dbe7db	512951	validated
8954835c-5a92-41ed-9ccb-150982c528ee	8ef08961-b69c-481b-ba38-205bff347775.FPKM.txt.gz	bab27f3cfa9a66a676c5fe04cab8421a	545598	validated
899d4db5-8168-4431-9f91-59a246174675	0fa42346-ce4a-4f63-832f-e347145b8c72.FPKM.txt.gz	e8b12c3e304a9aa0325390b86bd73e16	520932	validated
89aebc1f-e721-4a51-ad0c-f652b0f3661d	de2ffea0-e172-45e2-aa15-f543758deb78.FPKM.txt.gz	fad1b655068a56e418dd6800823aefc7	522154	validated
89eeb0b7-bca4-45bd-9836-805438266571	52f569c5-6c2a-472d-8dc7-c259ff8b0c32.FPKM.txt.gz	b3685ea2985f2ae26eb5b61ade7ea3e2	497361	validated
8a1c6909-4e3f-4615-9480-cafea564c88a	54f95193-f419-44ce-b397-a67ef67786a4.FPKM.txt.gz	396f5c112c21f93edd7cdaf8d72b9d1a	535351	validated
8a2de886-aea1-46af-8318-2332b1e4beaa	fdc8ad41-ba94-485d-8bd6-6ea2794847f2.FPKM.txt.gz	6be8b3ecffb827232e0ab99a423f2dcb	523689	validated
8a325751-e9bd-41c4-bf59-e9ab43ff1958	e9cbd268-573f-41fc-9f17-d25e1d1c9759.FPKM.txt.gz	3091829f19fc7472049f28de613b8749	512221	validated
8a9f891f-0809-4b3c-a94f-84ee5256ea56	ab2d5a3d-4253-4c80-bfe6-0d8ffe163140.FPKM.txt.gz	2976d40e3add6bbaa05caf33a3d87473	514742	validated
8aa62458-c6da-450a-98d8-fcc964e90b81	bd556315-a050-465f-9a41-bdebe7e3eb61.FPKM.txt.gz	041a8851b35e80318e3e704e6bd79248	524434	validated
8ab2be00-8f52-4986-85a2-6f6dc2e9be3d	f4ff65b1-0c38-4cc3-85ce-52e8a0640446.FPKM.txt.gz	842d1d81deb173f4e3932a5ac6ea4569	526184	validated
8b1a685c-0256-489c-a3b6-152d68a6ae7f	85a57663-89b0-4cc6-b118-98fce8640eb2.FPKM.txt.gz	3176b401bdcfbb58e24651434d46fc85	510432	validated
8bf0abf6-669e-4773-88f9-0d9fd51fe372	84bf2e9a-56a4-49ba-bbb9-ad931c77e117.FPKM.txt.gz	b6adc04dca1e58b78be4cbeb0da52b9c	512093	validated
8bf102b9-baf7-4749-bcd0-eca25f600722	23393a6a-bfbc-4dec-9ab5-e78a487a095f.FPKM.txt.gz	13398d0c9ecc43bda1cca83f55c044dc	547169	validated
8c055347-1296-4958-8282-62126c5bcad8	1fb17947-620e-4655-8b19-7adef7238ab5.FPKM.txt.gz	35170afb51efec1390aecb05527182ae	536608	validated
8c0e71c7-876d-443e-860d-40dee3030935	82cc9906-3664-4b13-bdb6-405db9d15e31.FPKM.txt.gz	0a7d95f320e1a7c13be9ca001e47660d	516201	validated
8c17be82-272c-43ac-b021-95dad7894ff2	915d5363-e343-4154-86cb-dbef1a586192.FPKM.txt.gz	3d4d4fb1cbe17a9baf9ae0f1ad99c9b1	505887	validated
8c2f2000-5989-4d43-b3ae-6f18fbb3b5d1	64ba6d44-548b-4c0b-b86f-5edf7deddd97.FPKM.txt.gz	ec232045c4d5cc70dd78a3cef2b8d753	532865	validated
8c9bb353-26f2-4d3a-b596-35d898c22bbc	811bb9fa-9aea-4ea9-a1c7-3f9fa5d42f6b.FPKM.txt.gz	b51dd0cee45b129fc4bfcbc2c6ac9682	531940	validated
8d179200-143f-49a6-879b-511cc9847469	f01c01c8-97d9-4ba6-98cd-4ac9ac85ed82.FPKM.txt.gz	b9c38b9e63c044fa93ae95e7635609ec	530314	validated
8d41fd11-b470-4ba3-8edc-4278ac338859	56ce81a1-b4ae-4567-a140-4a68c34aabf3.FPKM.txt.gz	81d2d66cc14b4733c8df37bf5f43e99f	499168	validated
8d7802b0-b46d-4532-9e72-b1552d5a1062	8fd4ceba-6ad2-4726-bf8b-f0316640305c.FPKM.txt.gz	918680f3fca42d8955b4899e27d371b3	536149	validated
8db035be-6b8b-438d-9f3f-94dcf58c0d86	8b86fbec-ded3-4910-9a7b-c9e9d1c7a377.FPKM.txt.gz	fe3e2a22cbe4d99e9c5c14ed0f1845f2	506917	validated
8dcaeda2-1501-43b4-93af-a45b22cf613c	faa53d6b-5b59-4efa-948a-37217bb04db9.FPKM.txt.gz	c5367782b9c708d0d826f3fb0c26ac06	524547	validated
8e29e294-2f1c-4056-9631-feac4d893eda	16288ca5-3605-41ad-8842-38a8ac9a4922.FPKM.txt.gz	eaf7ebc79ff28bb8a24badea69431e59	500920	validated
8e665c9e-cef0-4c3e-a0ba-260ed5fd412e	3ed0100a-dea2-4201-bb12-8646875a04b6.FPKM.txt.gz	feaf498806c694b24f91d5f2307ec618	502839	validated
8e8876ad-9b78-4c94-ac59-677c92966a23	9348d9ac-3c90-433e-b5f4-92a7c1287bed.FPKM.txt.gz	daf1281f9b61e9b25d077ce079ebe9cf	539199	validated
8ec56b38-300f-4fbe-ad84-900a768d5f1d	020fd3f7-63fb-4995-b96d-6c18bf292e14.FPKM.txt.gz	18fafd1c3c73b425a897e2c12f5b0956	525088	validated
8eeabfad-2f2a-45ce-8da0-f572d627e72a	082418be-42c4-4717-95f4-755ed21d4366.FPKM.txt.gz	de372af7741d778e0c1395ef37037168	519025	validated
8ef87599-f519-4dd7-8749-d3dd71451ae9	7cf82e1d-569e-4a10-a384-3144f3c00305.FPKM.txt.gz	3da5a1c1d193b71daf5a660d5ccb557f	519618	validated
8efd4fc2-0593-4339-877a-1a1d0b9efbac	f5aa7410-7a2e-4267-ba3a-2a6a391f6b45.FPKM.txt.gz	dfa3ef1780dae6144199fe77408dbc94	509600	validated
8f1adbad-eabe-4f6f-bff9-946871afe474	b50bf6cf-8540-4fdf-9745-973f1c546f77.FPKM.txt.gz	c6dd1170e2344dff5431ce31d1d80aba	535361	validated
8f69ea05-0e47-4caf-86c6-8d26609ea6ca	003d640d-3bfc-4791-b241-4a3206d49468.FPKM.txt.gz	4b19ab38df627e451fe46d8512eaff57	555799	validated
8f7b4674-f60c-421d-88bb-a445efa864c6	edc3bfaa-aad7-44d5-8aa0-bb5a311b24c5.FPKM.txt.gz	3124b48de2714bbfdf0a6a1c0ad717d9	548987	validated
8fd31230-f35d-480f-939c-7c2596e974a5	ea1b4005-545a-4fa3-a3d7-a2dbd1bcc744.FPKM.txt.gz	7ed0a32e475e61fbff74efc9e0a5a633	534981	validated
8ff93aa7-5874-4f73-8cb9-0953ac4c4c42	a763a168-2e72-45e5-a96f-387a4825e84e.FPKM.txt.gz	f044a68c459914b095fec35420bb5e5d	513250	validated
9023262c-0d80-4723-b4ad-43d7b8492fde	34dd0e22-1014-4fe5-8392-faddf79b0ad2.FPKM.txt.gz	b09557c404f88cd32b86fdbadda713a8	515460	validated
902f5a3d-2e4c-4772-bb58-d4fb7c643f22	56b1cfde-d0f9-472f-bb70-f1fd1f6fa7a4.FPKM.txt.gz	3bda34560ae6054fcdeced21a5f55fc5	520668	validated
905a7854-81d6-4f69-b5ee-3f84b834a3b0	a0c9781b-0c1e-4dc0-a3f6-84e938b07641.FPKM.txt.gz	98ba3e58657e904af047f793cc83e8b8	516021	validated
90806fde-a6a6-4096-88dd-66fc1ac7dc68	488f53a2-92f8-4164-adc8-28b738a312fb.FPKM.txt.gz	71acfd189d0265a346bd6ccaa239511a	531837	validated
90c69cc9-3ceb-4267-b4c2-eec48f413a04	b52e7b94-7fcc-4e31-ade1-0898a418598a.FPKM.txt.gz	a1889b4d4f794895d4ba98ab510bd866	516184	validated
90dc4007-f217-4a6e-9424-70f7966d203d	8691a335-a632-4529-b77f-35ab2dddae26.FPKM.txt.gz	39008af11abfe31a080858101210bd98	516477	validated
910c0c07-4964-43d6-a333-ae8cfa651a7c	95bae25e-21b8-4b27-a2da-f6ab696f674a.FPKM.txt.gz	545b94e1eb9f0ee30ee70bd18d1d2643	527323	validated
910f3ef6-b7f7-484f-9939-b569d5f8f3d8	6fdbbe35-6392-4100-8f96-0e0d02257b73.FPKM.txt.gz	4cb43b2cc927da0a272ca8fae2eb7470	518599	validated
91ced081-d348-42d7-a3aa-6920ee26bc4e	03d7d46d-fc0b-41ad-9086-414355a432af.FPKM.txt.gz	2fc9ee178b53d2785b6f19d13ec5c5b6	505350	validated
922bad20-7774-46fe-bf0c-183a6f667241	28dfbaea-e781-4f64-ae7e-d12d49f33675.FPKM.txt.gz	840fbff4b19389439559410ab2220b89	590475	validated
922bfa9e-e605-4454-b764-17e5f5eeba90	cbfa8434-6acf-4122-ab58-991efcc6aa6b.FPKM.txt.gz	97c9ec49a734ffaec9a86469c7d5df7e	481644	validated
925c5a67-ec93-4a9e-8c99-c920a3ac0914	e608cde5-d4c9-4972-8c69-8bc04e6ded95.FPKM.txt.gz	9640c52bf98e65dc1ae4bf62e001493e	527560	validated
92cdd867-a142-4465-8e91-72d34bcfd269	b5086d62-fa3b-41ad-b0dc-e7c45b726bf7.FPKM.txt.gz	b1486e8c15351f0bc715063d98e462a9	517622	validated
92fc3520-e19d-4499-be04-93e1d8fe1d32	ed4ae015-8f5e-49b5-886d-e8489ca1b013.FPKM.txt.gz	fd8b52238f82c5d448c1d367dc395064	528309	validated
932fe85f-b083-4669-b527-a4bd45fc4db6	3a3d56a9-e18a-4346-9350-bed393553080.FPKM.txt.gz	ee3d3286373467ca43bfceac54c2dd6d	497387	validated
9437981c-3976-4a92-aa81-96f660329d8e	920f661a-0613-4c80-8a42-65c7a0c32337.FPKM.txt.gz	510b7148c72a9a44e55050e4a606703e	509532	validated
9457f16e-0e17-4306-afda-fad444aa578f	220c7593-ae84-4db4-9ce5-c6372fd696e3.FPKM.txt.gz	3d01f9f6446b249c053dacf04f277cdb	528120	validated
94d7a58a-54e4-4d5f-b675-f1ea511e07ad	e4698729-7951-474d-b2d2-d0fbf6d5793f.FPKM.txt.gz	3839d9cf263c075a9b89b9554059c1f9	515753	validated
94f4e787-bbe9-4ced-aaed-eba5ff968ddb	0cb461ea-1a40-4f29-97d8-9337a74bc6c7.FPKM.txt.gz	9af4da758cd64ba2a4d88ea7d25e7958	521852	validated
953f3352-2227-4cb6-a291-55a7692d8082	06a8ba43-c1e0-4de1-9073-4b16c95245ca.FPKM.txt.gz	822475643a86a5db19c30c94c9ceee9c	480262	validated
954c3665-d8f6-4493-95b1-f123cf669875	18fbee33-4731-41f4-bdc9-6cf90952d370.FPKM.txt.gz	7608d454c3c48ce0f54c446a9b4f0e06	525419	validated
958a5e1b-8173-405a-a1c1-445997e8d7d1	d806b4fb-807b-4d66-b17f-c2e381675e4f.FPKM.txt.gz	972a71d71e9a5acbaa514496af6345f2	496989	validated
9618d91d-9caf-45cc-a119-fc1834b4fde7	02759563-fa2b-4d96-ab78-dd7fee7513d4.FPKM.txt.gz	abcefb283fdaf74f4ee576a1ebd5177b	492492	validated
96617bcf-e129-4bf5-95e9-aeb2afeca0f2	c9719194-63d1-4e32-8ce4-7f0a62319025.FPKM.txt.gz	b4547f07ff1875cf3405bd869ce4c466	498253	validated
96773850-b738-4f65-a820-bb3abfadd864	445fb7df-2bd7-4324-9423-23b573ada13d.FPKM.txt.gz	bf689456828b7ee63d380c7e013e0701	505291	validated
96f36116-0c71-476e-9728-bda6cad79553	c14ae3ed-5d43-452c-8955-631a8c62660d.FPKM.txt.gz	ed5cc46cd075e6c97ee026023608ef66	523811	validated
9754d9e1-76c4-4b61-bc41-ecbed082ae98	318901b4-4f1c-4017-8113-5115747c6a67.FPKM.txt.gz	9b9847449736fa5636e365b7028c37dc	493177	validated
97cbc2b6-b656-4ae3-a492-76cc224ae8d9	47d55900-0081-4c1f-ba13-beac60c63bec.FPKM.txt.gz	7423ecdbb7df220d0440e291911d59d2	529469	validated
97cf0c0b-f180-40e0-8910-9ee39953878e	8131b1ee-eb8a-4d50-a106-724a798645a9.FPKM.txt.gz	25057d42d7c631aa4b261a74a31f80a4	506800	validated
9813e738-5284-465d-afd6-1e90a1e49c22	677dde68-3c06-4e1d-9250-8a99c84643c3.FPKM.txt.gz	60008703a827beb5bbeb01f71e2f6dcc	510339	validated
98208034-8e94-4e12-afbe-8480bc26f494	987f148b-b2ba-4d97-a09a-20487b27051c.FPKM.txt.gz	f1ae39a9b8c8784ddd584999f7ac162c	488742	validated
98383339-897c-4590-9f41-d33c8f5ece08	ceefc80a-4852-44aa-a234-26d0e5062c5f.FPKM.txt.gz	adef3c6e52794c84563d1fbfaf1c6149	529883	validated
984c8ca6-8d94-4940-aeec-1bb1e706dcb9	133a3327-f686-4061-b6a3-edcc9085264e.FPKM.txt.gz	f65e3a29ad13bd0fd94eb1505a45556c	520789	validated
986634fc-f014-4e47-a43c-a06a74448a8f	284f0774-1db5-4f86-a26c-0f967fa05d2f.FPKM.txt.gz	9f422cf9b834c146c4c6aff7e56975bc	546397	validated
986d930e-ffbd-4916-8a18-666d4df3e9ef	42866dc5-1fed-4d60-9177-9ad8e4ae8168.FPKM.txt.gz	a2133b714504848a3f74b4640181d2f2	531864	validated
987da7e5-80e3-49d5-b51a-4d1ceac1b052	6328270d-55e5-4e9a-be5e-c0e2a888f128.FPKM.txt.gz	edcedaaff63b6f5a65d8dc3f0be5ccb8	523978	validated
9881b2e1-fa2b-48da-b51d-42dc7582dd31	5c9922f4-9f47-4580-8c94-ba1f89c96d8b.FPKM.txt.gz	11f29d9b90f9a6ded519c3615b992e03	524692	validated
988aeea7-1436-49d7-b7e7-c5562357268c	220d10e6-c62c-4ac3-bd77-62ccc3676962.FPKM.txt.gz	15eba5dfca737b66bc6cf456104c0653	526855	validated
98b3c14d-5a33-45d3-8c29-ef9b9d002c9a	f5703c0c-00cc-481d-9296-416238a6f42b.FPKM.txt.gz	feefbe6bb2f73f20de443bdc2777087e	516839	validated
98bb8ea9-025e-40cd-a21e-3a9dd478ef23	b95cd925-a039-4c0f-b587-4bd4acf03e1f.FPKM.txt.gz	5cf6a7f7b469cc9cb114c831b722bbdc	469738	validated
98d7497c-c771-45d1-9272-6bbb6694fbf6	eb5bc3d0-9f66-413f-b6bb-72a5a6b7fde9.FPKM.txt.gz	7eaa7cd97dafcd216e75de620e3e61d4	535491	validated
98f79f4c-a53e-4a83-8778-430d81698e66	4cb8bb61-b1d0-44d3-beb2-c6989b60aa50.FPKM.txt.gz	b528569ac12781110e578befeea965e6	513382	validated
990f24a9-c842-427c-8285-e8d52f91cf94	6515c0f7-2334-4bad-bde7-b562f5f67148.FPKM.txt.gz	b78743cd9a92f09adab30876382bf22a	505056	validated
992d698c-b453-41fb-9595-fda7bc85b717	f76b3ebd-e168-41b4-ac1f-e58b583a0506.FPKM.txt.gz	c2e24c075505efd1b200a5949e785e1c	528730	validated
9a9e1d58-4137-49a2-a4ad-1d0e42697390	ee7d6b4b-a341-4a9b-9a3a-38526e749cdd.FPKM.txt.gz	cd7c1e8bacb292f63b1d026e9e6ef333	504961	validated
9aac02be-72c3-4d76-8078-96a7b4975e04	7487d66f-3ca5-4df9-ac9e-88f0af7838c3.FPKM.txt.gz	fa55a84c486e021de83d4d7dc4afaa92	505599	validated
9abd6301-a0e8-4484-b3ea-daf4b9175f0d	6d32c2f4-c318-4917-8e17-2eff74b5e127.FPKM.txt.gz	7c846958f5f511d820c02b6479eabd75	504671	validated
9acb4a3f-1ad3-405a-8ffc-9e8f8db25411	07858399-2ec0-4d01-b197-b362873e56a8.FPKM.txt.gz	c3e20305f0abedf8f2c961ad701792d2	508846	validated
9ad71dc2-5c50-4391-940c-78f8d26342c0	ba44ceca-a2fe-4731-b322-4377c80a79df.FPKM.txt.gz	9a605388a5d8aacab70ac62dd430c775	525253	validated
9b8eb01d-9107-4d01-8abf-71cc53a8fecf	4fa6a1c4-e574-4003-8461-3b494a113644.FPKM.txt.gz	8c377145795b1f49e651bfa6a9e95de5	532737	validated
9bd6ae25-bd3b-4360-b3be-44f7f60a9691	c0b05393-e154-459d-a17a-9e03d404ae6e.FPKM.txt.gz	dc8903cb6047d0b5c518423894a0f0f4	510612	validated
9c17b13c-f196-40dc-a558-891462524cf5	7bc55a1b-4962-4882-80f9-db2f0a808bd9.FPKM.txt.gz	d1b5673a89415b0650b47664e67ee0a3	526365	validated
9c2ffccc-c4c8-4f87-bcd8-8ce099e31b1b	0c05d8f9-d045-4189-95b8-04d221600a83.FPKM.txt.gz	2671fdd743a4afe30446b9c0b6f87709	522336	validated
9c5448d7-4786-4ac8-a5e5-8102c9d9b23a	be5ceb98-a493-4cad-8bab-281342dea3d0.FPKM.txt.gz	15e3bb77aedc4ecc5db7454b3f16028e	532077	validated
9c63d703-e9a0-4407-89a8-31f383063bc8	b40a318f-fc61-49e5-ab41-c2e41510a12c.FPKM.txt.gz	a8b93307c77379a59398107042d7175f	522099	validated
9caffd9b-0aa8-4aac-8a0d-598267a9f293	d578e27f-537c-4aaa-8903-6ffe68346276.FPKM.txt.gz	3251fb300e73e0f5229747b815094aae	506927	validated
9d19afb7-c09e-4370-92b6-584e429e4314	998523c5-4a3d-4e63-8e3e-bdd0ac9cda0f.FPKM.txt.gz	59539c179010c1982795f22c6f44e2df	578181	validated
9d337189-7302-4bfd-bd56-1bbc2595b95d	6f50e461-7336-44de-8968-c6114116b3b1.FPKM.txt.gz	a5ef97da05b59377d7172fad2869d0ea	539854	validated
9da1cf8a-188b-4079-a0cf-3ea316ebf7a6	89898350-742a-4b99-b1b0-4db42205fdba.FPKM.txt.gz	4b19eeffad6685bf8556295bfad7520b	522654	validated
9dabe13b-b249-4565-93cd-efe5af178f3c	b85e2c85-8baa-4c95-9d23-84d77c1e2c48.FPKM.txt.gz	3b0a0379b75b79bdc1f9f6f5d4155d06	546296	validated
9dbde639-b42d-4526-b0db-0296354d3636	dc0592cf-5a96-4aed-86b2-eb7de5492b7c.FPKM.txt.gz	60feb2f72c0dfe0fcf049e2f0fa843b9	527207	validated
9dfe0bc3-a7e8-4248-aeb6-9af2613d9b6b	97f034ef-f311-475c-9d91-d6b639840ea7.FPKM.txt.gz	2279689699811f349cd1b7693cb16139	515057	validated
9e0e36d2-066e-4fba-a6a4-0d7ebcb9af80	583a285b-0bcd-4fd7-9c66-19ca10d974c3.FPKM.txt.gz	c8590c6db13cf3079de2e433f9c8e8b3	526249	validated
9e482a52-68a0-464b-b7d3-abaf245b4598	e91a54c8-5b35-47e6-a65d-0e3b07b31d40.FPKM.txt.gz	87d3dd0e3ea02e37ca7f63bbdb6f7c87	514624	validated
9e4f0ea3-7e58-4b67-813b-4f91655a379b	cf4d50b3-f391-43ee-8887-10de9bca126e.FPKM.txt.gz	37d1ac3269d1ec569867b90f56cb2e5c	507802	validated
9e8cca2f-77c9-48ed-8eac-23c93c518190	1ff9e4f4-089a-4364-9ec9-c5ecc6b8c4f6.FPKM.txt.gz	a940e802d1ea615b7de16abf6bec9eb8	533631	validated
9ed58537-a85e-495b-a1db-4334c85f67a3	9e5fc005-e1de-4b0f-ac72-085dbc6d1189.FPKM.txt.gz	45a14dbd945bf97de6cc74ac9d6693b0	523965	validated
9f099f1b-0395-4e1d-8169-4d7225b4a49c	6f14823c-a53d-4546-a100-5a276ac1c4d8.FPKM.txt.gz	a38b0bcbf53fa1deab1651065a35e0d8	517723	validated
9f2c0adc-bb72-42be-9bfe-ef6118a164f0	f3631c65-b194-4894-85cb-146980e4cb2c.FPKM.txt.gz	41bf7e9e0e012e7eb3ebeb32f415a129	521442	validated
9f4571e8-a4da-4357-b93f-2129be47627e	44a7b09b-a258-4e97-ac42-02d7f09b8b32.FPKM.txt.gz	19c46939a6f53b84d01402826901e523	496977	validated
9f4fa108-a10a-4556-9186-6295e9929152	b9e7b7b5-54e8-4459-8a21-ea3472b013d7.FPKM.txt.gz	7edb66438d3b13d1fa818a08b34fa5ba	506296	validated
9f60cf35-f571-4c14-9f53-f31b4e025edf	cf169f96-4fcd-4cc7-bea7-97a9a259b78a.FPKM.txt.gz	2e49377df4cb7cdd465be207b5f13398	519390	validated
a12a9484-519f-4c9b-bf28-23770bde451c	559102b0-8f67-4bfb-ae0d-bfc74f439198.FPKM.txt.gz	b584a0c9583b4e67200c2eadab75d94b	494959	validated
a12dc290-c095-4038-ad01-1af24dc5e965	0d6bb28b-f5d1-4847-9aa9-bd58af1a7198.FPKM.txt.gz	c20d2558b0acf42b6ebf76dbdf9e0a8e	534546	validated
a14f3eb9-20d7-4b22-8721-060ec25fdd0d	bd7bf37d-b076-4e82-bc73-83454dba8ff1.FPKM.txt.gz	4d97a7646cf48b39cfb65457d67f5057	522870	validated
a1979071-e81d-41e2-9760-9b505303afc8	46b3483c-ee02-414e-af72-57313469a30c.FPKM.txt.gz	952b9d78b287a99b96050f3a90fd77cb	528129	validated
a1c58f43-5f16-4005-9db1-7ed04d4b39b1	1785abbf-4f85-4a72-8365-44c743ea786b.FPKM.txt.gz	73c0fa7565d408857da4a5d2555310ed	523710	validated
a20b3dd2-1994-463f-b960-33eadbe79034	4dced115-7653-470d-b341-be1a447175db.FPKM.txt.gz	93d0cf046c9eb7a6d298601d271b7812	525197	validated
a20c1257-a1a4-40d7-b249-a66a80297f2a	f6170d9d-53fb-478d-b305-ab3fd5c4ecc8.FPKM.txt.gz	5af513a3b7a00aff4d0770ba03223d37	514035	validated
a22254d9-c6ac-4ace-8ac7-7244cce45754	6a99a9ab-dcda-408b-886a-1600fb578306.FPKM.txt.gz	9ff6d20f72d9e34d84880b00e45f2175	521753	validated
a2420e6f-2e39-4685-b671-a90bd54867a6	5ec8fcf2-85bc-4c30-9329-62b1cc47b67f.FPKM.txt.gz	af70d4bf4b0fde8c2219da7b13a92215	508792	validated
a26ad886-3033-4491-9444-ad276533b8cb	1f1cef0c-bdbe-41be-bcc1-c4d30bddead4.FPKM.txt.gz	72aac7075820b5933931ee1677775d9e	528451	validated
a27e621f-2eff-41b3-875b-cc81ca0700c3	f50438de-b313-4b2e-97e1-302cdfb9d9d7.FPKM.txt.gz	85e6e4bee09a00abedc97045921ce575	522142	validated
a29e708d-7579-4483-b704-3ade34ba0c1b	168e9550-9975-4230-847a-71d868d46fb6.FPKM.txt.gz	6e46a738336ac5932086db65a1eb0704	524984	validated
a2ae8ff5-f15b-4613-af02-e1ce7eda0055	aa623193-428e-41b8-b051-2d9693d852f8.FPKM.txt.gz	7391b31a6abf8539dec24c47b58236e8	539442	validated
a2cddfa2-3a4b-43a8-ac6f-5456e35b3820	019a5486-ad80-44b4-a9e3-7e7f93e8e6fa.FPKM.txt.gz	38037c273c22c0506be1cb380c2bf963	542898	validated
a30c430c-ec33-448d-81ba-1b96e5f892e1	a5be0ae4-accd-4fa5-84b7-fa8377054755.FPKM.txt.gz	47e21c12dc10ca86d9ec3f8bfa6b9d66	539566	validated
a36302ae-b4fd-4e0a-aaad-f970795861cf	0a265069-f238-42fe-a1bc-51967ac44f82.FPKM.txt.gz	0e26f715c3d42eb66d3e2b531cea87f5	524427	validated
a3c1b6c8-2e3c-4375-9fb7-8d9b8fe6d4d2	c6e9cad6-fa27-439a-a5eb-eab1bc1c6a71.FPKM.txt.gz	981aba9a085f2c83beec3e753b439e53	525090	validated
a40b3279-5f28-4d2f-8978-222f99955f9c	445b096b-502f-4e88-9338-4ad309a14425.FPKM.txt.gz	c600b4ee7614e250a851f1d9bf0443a0	502206	validated
a479e796-26c0-474d-af84-ad603ff421a5	4c05f1ea-cd90-4a8c-b445-fb60850144d1.FPKM.txt.gz	6f34780e89179a1b73a069fe84756097	517079	validated
a47a93b5-f7d3-46e9-8353-83f873b64878	cf52b0c5-b1b7-4f0a-b5a1-f1924b39046f.FPKM.txt.gz	78c1a585ce799816348454bc62957eec	534407	validated
a47f4d25-64b6-4f18-9fe3-e9090917499b	98921931-2f32-470d-97ae-824716d1c034.FPKM.txt.gz	5643aaa1d538046b91b2c78417e3fe02	514842	validated
a48ed412-d5f0-4923-9257-7b561f7f7ac4	3a04fb30-378c-48a0-a02e-85cf81b31b43.FPKM.txt.gz	4619cc944c34c463c7b85ffb4f09d21b	525554	validated
a4a409d8-bd71-4bb9-8a30-de1acd7d318a	5fa88a87-e100-4fc5-bc26-995ad8191c8f.FPKM.txt.gz	e7bcb8cbbe3991e725ca6bba5beed1a7	515618	validated
a4c15921-96e9-4e93-8845-633791fced0a	6cb1791d-bda0-44de-ac3f-5405ba1ac5ec.FPKM.txt.gz	8f3aa5245855decfeb3b75654f059b2f	504469	validated
a54f6997-1c48-4698-9a00-f9069c726e3d	16942d90-640a-4f7f-9822-e613cd44b3a7.FPKM.txt.gz	78710d86579e140d4f3404103003c87e	508267	validated
a55a4c4b-4f39-4d14-bcb5-08dfb217d7e1	053e76fc-4063-4039-9bac-bfbe73929d0e.FPKM.txt.gz	be3ce855b8be139a0ec0d971d4b02a15	478347	validated
a5e2a80f-a964-4861-8263-f56ec05482db	6999d309-8502-49ee-8d80-9d0bde00081f.FPKM.txt.gz	931dfceac889fbc90c0c3197aca5870e	516187	validated
a60c09c8-8bed-49a6-a2da-4203b94f5d6d	3be0bfb9-097d-4875-beaa-b0a9929b4c91.FPKM.txt.gz	34aac47db4e506e71554c82e5e0c78b8	534975	validated
a6138554-a705-41fe-9c9a-53381e40ca3e	f641a19d-8497-4bc7-9df1-5228adfd5334.FPKM.txt.gz	87fbcbeb221e74dd03546f145d091d0a	522821	validated
a62fbc8b-c366-4205-82c0-2a864a2eca87	133909c8-05bc-41ea-97aa-44eb699da75f.FPKM.txt.gz	1f12741d4a9ddc9ca543b9f2bd6aee6c	512436	validated
a670b507-c53a-4214-a9ac-152a170f6c60	4138b9da-1f18-437f-8d62-c16d489e7c09.FPKM.txt.gz	0cccb070cb31c2489240bcaf9dd0309e	516024	validated
a67dd7a7-1847-47ff-9707-de96adc58c32	0f8ed930-950b-4bae-a02d-e598b74bd82b.FPKM.txt.gz	5eb6a1f4a3c26be9e1e8a41fcf4f7833	518575	validated
a745d1fb-35d1-4212-b145-880ff210a9a6	1651f9c4-219f-4d46-adcc-6003c91eb059.FPKM.txt.gz	158437332969d0c2e68143ee84d03865	501291	validated
a76962cc-eb91-497e-9d33-31724b635f12	7354b3fd-3ab9-4ca6-92ab-deb63649cf60.FPKM.txt.gz	922a559e6617f18f6400f81c8c1b9104	528789	validated
a7820aa3-3fe5-4574-ae2c-47baa33b3167	71c3f9c6-9226-4a8f-910a-3cee62dbeb3c.FPKM.txt.gz	c2d569c12b06cba586782f5488830cc1	519059	validated
a7b96f11-4bfe-4bc0-ac98-bf6ab9a87042	0632152a-63d4-422f-a105-de29b83e3523.FPKM.txt.gz	0995817993c8fca8cb8ebb897d9d4d86	501417	validated
a7c1cc01-de3e-48dc-8cc4-d644a2fe7abc	5fad0e23-8efc-4911-accd-2e9f2fb8d987.FPKM.txt.gz	c7811645b2edf303d49514213e869a86	484239	validated
a7d67b44-fbb1-466b-8288-1b884627ffd5	5bc7e90d-0fa4-4bde-bee8-4f9b92de03a2.FPKM.txt.gz	8bd41c869b8e6c36fe7f215897e75854	508364	validated
a7e19a0c-f72b-4325-84bd-c72f1918eee0	aa42dd76-efb1-4fb7-9922-cf54540844e7.FPKM.txt.gz	e524e4b31f910b784b4d47d6ed08159c	513066	validated
a80cbd87-ca73-43c4-ae64-816ae0751236	de2b023c-ec3f-4440-8f6e-b0ea8e723122.FPKM.txt.gz	e79a43eff08234409d1e9b6d5f51d9f6	517417	validated
a862fd14-6178-4434-9916-6469c45d07e4	7411d69d-b4ea-4099-9709-451756f03af1.FPKM.txt.gz	9e76d22c8cf806ad09b882a643f17c85	510516	validated
a892dc87-e874-4bd4-911f-7db4bb0c52c5	baa3cdc1-1ee8-4aab-80f9-dafa35cc5fbf.FPKM.txt.gz	2109bb2eb7f60bb8dede85a17b58c659	515534	validated
a89d1fb3-1783-4038-8e58-dbcbc01419b8	a720c6bf-6365-4e4b-8761-f5e1097fa711.FPKM.txt.gz	a793450393b9a4391756e634932c6e08	515247	validated
a8a6ed14-8100-45a0-92a7-2435802cf466	2afc73e0-d4e7-4b35-8c1c-8bfc1237ee0a.FPKM.txt.gz	094c35c868a217e93a5926053dc12504	541535	validated
a8ee2a4f-5234-4362-ac61-b61ddd35fd6d	a4cc111b-f49a-4aea-91ed-10e31c60d522.FPKM.txt.gz	53d01d59ff0831271cef6cd76218ebd5	531186	validated
a8f6742b-bb5e-478a-833a-512f293498d7	a33fd703-0e9d-4b9a-9650-7b8fcb86aeb2.FPKM.txt.gz	6e1317ef1fea254e42bccdeea9c36d5f	556460	validated
aa2848f6-a892-4a2d-a72e-3275e096e3d7	bdc7d527-3905-4905-b245-b282883ea3a6.FPKM.txt.gz	fad60adb846f36cc28ffaa242e5d2c2e	510155	validated
aa3cf0c1-fda2-4f83-8ad2-3a2b8d1d6db5	f488d4bd-07b5-4a18-b6e8-982c6303f4a9.FPKM.txt.gz	3687c5d8305ed193940a7ed317b707da	538483	validated
aa4a76f9-6a17-453c-b3c7-3693f007cbf3	54feb6b1-f384-40f5-a680-d0b1764d4d2d.FPKM.txt.gz	7b01067d5588ef48745c0953045fed79	520204	validated
ab0d5f9f-543f-4863-9d38-15417e05d655	55ef3047-ebc1-4b33-be74-b94dcf38988f.FPKM.txt.gz	c62e53885c049f9353f48483355d86a7	524972	validated
ab103199-667c-4563-a221-2027b0eb71c1	d2fc363b-c14b-441f-9ec6-2a40820d85ab.FPKM.txt.gz	06266155403d739fb5e2e9f7d914bef8	520925	validated
ab245985-2c88-4ed5-8a53-b1806fcca956	3c841072-1f34-410a-b993-13d51e011783.FPKM.txt.gz	1949e7b50c150a69f770bdf01b26d92d	533445	validated
ab83e2bc-5df0-4d6a-8650-299eaff10892	471d762f-bd20-4665-9e2f-cc7ce8f94001.FPKM.txt.gz	da7a22a62a6d245e56a5a91d0f35dea7	526172	validated
ab868557-a584-4bbe-b48b-a13387073bc5	95c75be7-d55d-4d74-9179-9be223230a5b.FPKM.txt.gz	a76e7e831ff5106c209d3ef6f444c095	503431	validated
ababa460-59a4-42bc-a89d-658c6b0c5cb1	f60a3faf-0997-4e4a-9fa2-8d49df335fd7.FPKM.txt.gz	d85c4c42b12c1f1ba7eb02f79d88c6c7	520524	validated
abc4d6ee-444e-482e-8657-2b9cd5922e85	d998e259-4ea6-428d-8c47-4bc4656dbaa7.FPKM.txt.gz	673a40497c56eba73ae2603b7cc81e75	528468	validated
abf7c42f-3738-421b-b895-50648b8730fd	87fcecde-b317-4518-bea1-cc8d14a18107.FPKM.txt.gz	835cf45f2c14bfca7074f381834a5707	502484	validated
abf8c3d1-01cd-422d-b377-6c27431d94dc	17ceeaa5-3ce3-4b34-8a52-fadcd8c8e893.FPKM.txt.gz	0b9500fc018b97557e52988f12909e9f	543927	validated
abfed772-f7c0-4c20-ae6e-9a5cfd4a4027	6cec6969-b8e2-4d99-a833-7c6b1ca08179.FPKM.txt.gz	fb4e4a4c04c02f53172623aa3eb608f5	500869	validated
ac121172-d49f-4287-b4ad-acbb234ca148	d8a963cd-8c5d-4b31-86bc-ecaf7e74b456.FPKM.txt.gz	4fda9d38532c9e5d62e58ee38c7c46b2	512536	validated
ac1d0a30-2e0f-4d25-abb8-7cc9458a496d	e87558c3-8f26-480e-853c-2e8ec6f39aca.FPKM.txt.gz	3e296a5a46b72bb95df4ca52a8c9653f	514657	validated
ac30055f-06ec-482c-b64b-381a62935d84	1119c89a-a4db-4962-8578-997bf19b7b23.FPKM.txt.gz	933b64cc31182b4c400f247170c5802c	511919	validated
ac52fdb5-9bcf-46bb-b9df-25b888188c80	9bb09b83-b276-4402-a02e-3c0c6e054e18.FPKM.txt.gz	32ac05774144b4077710c5b425fda254	486680	validated
accb24e3-56ab-4b52-ac31-67ff8e1d102c	ca223822-8759-42a7-8058-ccd90a02320f.FPKM.txt.gz	4d17097b49966e503f01a900d6aaa378	514486	validated
ad21bf7a-9af9-49da-aa20-5d4e5c41bdc6	2ac83384-33be-4500-b1fa-9d19eb2de6fe.FPKM.txt.gz	0d15b89bae7baea362c7e50da2a082f3	513846	validated
ad3b3339-8a4a-4a58-8439-7b82544acec8	b938ae4d-f9cc-42d2-bcf4-5dc14e8fb372.FPKM.txt.gz	7ea7a4c1a9319d1c3d83e3f440e6d9cb	507983	validated
ad8e6a02-4483-4049-ae7e-3a8a58868d27	0ca5cc29-f48e-4533-a732-877e7bd2e73a.FPKM.txt.gz	9f7a21256895f0f92f1a631df265162e	524382	validated
adaff977-0cd7-4087-b7b8-a199bce37d96	c64c76e7-635c-458e-a032-07775aeb03d9.FPKM.txt.gz	a1fcfec42c94b0ef9a62147eb3a4b6e4	529217	validated
adb5f8f3-fdc1-4ec5-8769-406615cc2e73	9f90bbb9-173f-4dad-a5d2-0e07a7481099.FPKM.txt.gz	385e0d5487682f66b1fd08222d71699f	496942	validated
ade3ba03-e34d-4c23-8ede-45eafb135a0c	3e19bb94-c3f1-4d42-868e-0bbc5defd999.FPKM.txt.gz	b753f630ed5131d2a1b7de4bba7e9471	529008	validated
ade61371-c5ef-4a78-b8bd-6ff91082127f	2bdbf400-8324-414c-8296-601d4a8c3eb0.FPKM.txt.gz	f3a50d36fd9b628240343b3b8d5d3a03	535379	validated
ade95960-d418-4146-8b59-a06a88a8e214	01a1c77a-3f93-4561-a079-c771ac054f56.FPKM.txt.gz	2260e223d75c8b9eb064b7bbd70a65f8	546534	validated
ae55a2e5-0718-4d44-bafb-28e759190346	d487c477-1052-4b32-8df9-edf0e6872bd4.FPKM.txt.gz	29cb0ae0dafcc50fd53c4a2f980ad2d5	536500	validated
ae596b2e-39b4-4ed8-bd1b-19a7abfdf243	c595d44f-7e4f-4ade-9c9a-87b44ccac393.FPKM.txt.gz	8621753f4f30fe02a00ebc9ce1e68e0c	530501	validated
af1a2550-ab14-4494-b3c9-cd7f3455825c	087227b4-113f-4319-964c-ff20c789038f.FPKM.txt.gz	f6806f995ab7235b81c54109ccd0c7a9	528088	validated
af468487-39bf-4edd-a5f6-e0cb59f242b8	103f15cb-936b-4859-a8d5-5cda17ffabcb.FPKM.txt.gz	aa4e8fbb6414a5a2928dc8a415e6cd8b	540761	validated
afbb646d-469a-4ba2-8a8b-b83405ca3ad4	4a775326-e623-47d4-b105-d32fc21afb8a.FPKM.txt.gz	da10752c6ad25199bcd6cf49e7add9a1	519792	validated
afd9d831-2d83-4e38-b34b-f4e08b672c72	5c006621-470c-4d58-9c59-804988b955d9.FPKM.txt.gz	b7b64b104d0a1108f8cc4e03f46aa639	490734	validated
b00f2b1d-3e97-43f4-ae26-2f7f9c2c4de4	04c6e85b-a520-402d-b3e7-cc569f9565d8.FPKM.txt.gz	d7fe16459b9d21765de1a49b778ff71a	501888	validated
b018ae70-dddc-4f7b-882f-6b45feceac32	b2544700-678b-4daa-841c-bf401896da1b.FPKM.txt.gz	ae7be8f8c348c2744079c9b457abe74a	507473	validated
b1110fff-1cc4-4ed2-a6fd-ac6d298d908d	44caf0b5-d05f-49fd-b8ec-c32d0003c5f4.FPKM.txt.gz	5ac2e3b936221a21b8b31849fd992d13	523486	validated
b123f07b-c370-4c40-889d-57fb65690c22	c71784ba-45ac-4377-b098-0a0e5ba6d58c.FPKM.txt.gz	5122edb2aff3e8da497cbaeec15645d7	527951	validated
b16ace99-3fac-4d83-bec4-9124fd920de1	67418961-d894-42a9-ae6a-21f41e6ca9bf.FPKM.txt.gz	05b7931dec6f8c92b485e956da8704e3	524671	validated
b1aaa3ee-578f-4596-853a-f815d6b4f1fe	79bc5610-8e95-4d2d-a3e1-8cdb75398752.FPKM.txt.gz	1c4b7071b8889f615db52ae401574cd2	520326	validated
b21b2170-e986-488d-8da9-72933a5c4e6b	2c0f0500-6dba-4195-9ce0-21ad15ea8c9a.FPKM.txt.gz	f6b6eace9a76d7d07d0add11a8009d66	528853	validated
b2434cd1-872b-43fe-bb67-2cf7727b91ba	7d43beb3-7d7b-4d27-b63c-ac3c29ad64e7.FPKM.txt.gz	16ae42c73dc5361c016288ee36dc0465	511333	validated
b24ad090-8a4a-4e7b-b675-278c4f7ea47e	d7bff2a7-1ffe-495c-b297-3b734b688267.FPKM.txt.gz	b1008678ce8e5d136ebbb337c16d5e4f	525685	validated
b2726fd0-2939-49cf-a398-d31acd42b53a	77c7bf1b-e986-4e9c-832d-a64e063c54ff.FPKM.txt.gz	1321d5657d45a71cc29cf2e6c3fab7a8	512968	validated
b27cf9f9-34fb-4330-ba75-fc8ece77888d	49169d14-c16b-4f51-9cf6-4191d3d2e25f.FPKM.txt.gz	437748ddbace5ea6501211c4768482ff	518369	validated
b2d4a994-bb2d-4feb-a5d0-5fdf0b5e0ce3	33dbd5a5-f760-491a-aef5-5ff8be13a8cd.FPKM.txt.gz	10d70ea5381d70fa79ed4dc3bf8d6fc1	523791	validated
b2d633c2-e2c8-4bfa-bf93-361dca99bc91	e7c738b7-08e2-4616-abcb-173382854dbc.FPKM.txt.gz	216a4b754da05d4891e80609c81c3bb5	512303	validated
b30af90b-f2fb-4fb0-9989-46b6fe07d563	509529b1-8dbc-4abd-a037-84fa6c48575a.FPKM.txt.gz	f1547c17b97633dfc940d530cecfac69	502606	validated
b33ee5ff-b551-40d7-8106-1b54fe93e99a	f31566a9-ffde-40fa-b879-71827a3540a9.FPKM.txt.gz	ba84b2c9b7b6b43d0276ebe3e3b5678a	536717	validated
b3949ae3-d701-4471-aea2-53a2f2df1473	cc74a8c4-ef47-4199-be75-ab9480945cb7.FPKM.txt.gz	4f7b5e5c963c15c96f2b518197c9bd28	526739	validated
b3e9d272-782e-418f-9069-cc81eb3bac77	4b19c0e2-2a61-4f0a-9257-4a528e6b320e.FPKM.txt.gz	53a34528f0726c3c2d039ab643df2c82	505565	validated
b3f16def-86dd-4ecc-b3e7-8e2347ae26e7	743ef32d-2d6c-4ae0-959a-8c20de3e6734.FPKM.txt.gz	21a06246e1bd29e864a238c7b3aebb1c	480037	validated
b43d2326-eb4e-45a2-bc61-94d3d0e2db0f	5445d9fd-a8a9-4fc0-9876-b9bebc549f9b.FPKM.txt.gz	e5f1bca677769aa50481e9007b1b528c	485288	validated
b4673e90-71cf-4b1b-82b4-d1393f3e7aa6	709670f6-cbb6-49ac-bc82-982be7eff36a.FPKM.txt.gz	ae525283df00034412b8d0531eeb29d4	512043	validated
b4949da0-9ae6-40cd-a37e-aa1f774c4aa5	c5dde43f-eb24-4d24-92ca-932bb79ea7aa.FPKM.txt.gz	755e3b18a6ca314b16cbde63d2c8380f	528053	validated
b4ac6b82-2cd1-4a75-b321-a9f52135cb64	fe6c451e-0747-4a02-9d35-59d0a9f4a468.FPKM.txt.gz	ff5d60c4fc96f45171bf360f7b0b7e69	532265	validated
b4c12e7a-2c91-4492-8662-d87c2f8d67cc	c909a75f-23e8-4c96-82f2-72e46fdb8155.FPKM.txt.gz	bc02100bb86f27af678f26739ada655d	528573	validated
b51e579d-65ec-4359-85b1-4966fd5e53d3	6d27be54-6210-431e-b460-247587c5ab8d.FPKM.txt.gz	aa0130fd648213e114bb2a33294a52ef	517822	validated
b5707100-b786-43db-bf68-f42a498c1fc4	6577de41-48a3-4933-94de-64553f13bf05.FPKM.txt.gz	ed363f0b0183c1b0f6b26bf29cda156d	509635	validated
b585d0a7-a039-4593-9f46-7f4dd8326379	483b7d6e-7853-4fd7-9efe-de5574af9045.FPKM.txt.gz	40e8f6bd2685f629d6292c5cac85ca8e	498009	validated
b59b9e0a-6e61-4fda-8177-ef849d17bffd	ba08bef5-b401-4327-8923-bd5cfe44bb11.FPKM.txt.gz	be41be7616cda5b1d54ade23e69e9377	533586	validated
b5a7bfa2-1f78-49e7-9c19-2686a4821764	6e2570b0-fc95-4ba9-a8a5-b79f6dea0246.FPKM.txt.gz	2728887742330009adf957d06c8c1eb1	549994	validated
b5bff568-a4cb-46f3-82d8-67a16eda7e59	d8fea32d-3ef0-4d7b-8b3e-7619ec2ad987.FPKM.txt.gz	e7574a97ce6caf54a725b2f567fdf70c	496006	validated
b5d91723-93e5-4357-a3a0-7795f014e01b	efab89c4-921c-4b89-9bff-78c1cf10417d.FPKM.txt.gz	5b3674a348b826f22dfd776345275d99	516900	validated
b6101900-e633-4407-a74d-a6cd07aa1274	00587432-3004-4d4b-9dc2-8c90c81f7640.FPKM.txt.gz	6fbf5a287cfbf6dfda4ab1a192ed7061	491707	validated
b62b49f1-2632-4c6a-ba9b-d164110b5238	4d5b0ba8-64d8-404b-9a83-fc4111686afe.FPKM.txt.gz	e11b44d4d534d770a07ff970e93e5e52	487709	validated
b6752084-8177-4082-b69c-8fee44e1fccd	1349107b-b18e-406e-a07b-5662b8eaa2c5.FPKM.txt.gz	6bbfaa62b44787c6f1d806fb02eec128	524793	validated
b6e34218-c074-4076-af02-9518ac0c8a9b	c443bbe4-b053-47fa-a7a9-97457e44e2a0.FPKM.txt.gz	f6235c9d55f8bedc5cb9baa8d9e26009	509928	validated
b72e400e-ad45-4d01-9d26-6196b7b86222	e53f1c7e-2846-491a-9517-7215f4af2f74.FPKM.txt.gz	400b671da417cfe76eb06935d831f085	520393	validated
b764e41e-d23f-4b0f-9a0f-a0e4390b817d	91f35d16-88fd-4729-b4a8-09d26f20ad86.FPKM.txt.gz	6a83c8bcb22b7c2d92dc07f05e197834	519677	validated
b78e05da-c6be-44ab-82a6-6d25f906fbce	5525258b-a896-4735-bcfb-63db002189e3.FPKM.txt.gz	39622422467c84ea7766b31117e27b06	501669	validated
b79e41f5-01a0-4fb4-897a-9fa4ee623950	78847e00-15b8-45a5-8b5a-db379f48a1c1.FPKM.txt.gz	519289ac5d328d81a8304289394b225a	552691	validated
b7a051bf-937a-4b3b-a5a5-bd95f0061712	aa256c1a-55a8-43b1-a553-26444a950087.FPKM.txt.gz	679e9c32f73e76e708468310eae9ba20	535016	validated
b7c082bd-508f-4175-a72e-aed1019123c6	c42cc842-bd51-456c-bb5f-f900c8223dae.FPKM.txt.gz	5e167333b6713babb46d3fd3e9032ce8	535209	validated
b8d60887-f000-46c0-a682-71e614806a0f	754aad86-ccb1-4716-84fc-abe77e4b3e2d.FPKM.txt.gz	e196020df43dcd9f4f70acd44f1b0265	499706	validated
b9002265-fe15-498a-af13-f3bb1e8abfd7	ff850c31-bb15-47a2-bd3d-2590ca013e68.FPKM.txt.gz	89369c86f37ed29fb25ed0622a1bb9f4	507790	validated
b9610459-bd3e-4d65-92cd-8eb34541f259	4dcd18d6-b7b2-4a92-bcbe-361c7278e84e.FPKM.txt.gz	a4cef437e5523efb4f60f50386065534	500108	validated
b96bfce8-e3e6-4985-8fdb-7196ee918e2e	b3b6981a-b5db-481c-bc27-76a114856b03.FPKM.txt.gz	b0216336be06976f215d0afda00b0270	503786	validated
ba81b699-cb45-47b4-9ddf-74d4c64e589b	ab574ed8-1dcc-437e-9471-7caa4b7fc4a6.FPKM.txt.gz	783d22a9d86dafdccaa9e0883f77f3fd	514614	validated
ba8364a2-c4e3-4d07-b5f0-8ac55de072f1	9b13b9bb-b184-42ed-80dd-2d9b90da17ba.FPKM.txt.gz	09b5acf0ebbdfc97ca886f8752cbd66c	524424	validated
bada56d4-d7b5-4b57-8b1d-abe8cb7d44fc	1953cac0-8088-44ea-b371-e8b98097d871.FPKM.txt.gz	88ec8ed74627a7fff50caa1a6133d24e	506890	validated
bafb1ae0-12f1-40b4-bbbc-ca2982ece54a	7bca938a-45fa-4a07-ba7b-71796388e645.FPKM.txt.gz	ab6eeac4f3f6aa06653f79b8398cab64	500241	validated
bb5d2011-57c7-450a-b288-0ec2fef21c7e	e7dd2f36-adee-4be2-ae3c-39d7664055e2.FPKM.txt.gz	23ab778ebec7b685faf84fb319a9df44	508873	validated
bb6dda23-0225-40de-bd3a-d07336874254	171a4828-984e-4225-b16c-c0bd6c319e06.FPKM.txt.gz	d8c93f91d2e055013f334b14ecb8ce99	512321	validated
bc0c3704-097e-4de7-a776-f7e2b89fcd10	900a1913-f3b7-46ca-88be-c180a5fb5265.FPKM.txt.gz	c7aea423e0079521919ec79a031e6fc4	505515	validated
bc30211f-f106-4790-b17e-47bff3ae3369	a7450ed6-711e-4879-b87d-68caabaee840.FPKM.txt.gz	7eb82193e220735b3d570f58e6aa8ed6	510935	validated
bc8671e4-45de-4bc0-aa56-e3dbce4ff7f4	2d21d348-762a-424f-8965-e5132ff2359c.FPKM.txt.gz	76a55ea1365f128df3e54ec599f52bea	499894	validated
bcd4f231-65cf-49a8-8d57-d4f26343a6b0	3fcf11cb-f4ef-4adf-ae8c-f6f225fafebd.FPKM.txt.gz	8c01a82d483e37ee8584ebb7535372d3	523625	validated
bcf7da0f-004b-4a25-b85b-6e746aacfca7	e3a6fb76-0374-4823-91ec-7caaad95f1b9.FPKM.txt.gz	ffcffb0e21d097c7fcb2a4a83f2fee24	511271	validated
bd47b547-3454-4ffd-83fc-baa22406ab27	406342c7-8231-4efb-a8dd-b65238aacd9b.FPKM.txt.gz	926b681ff5f8a45bc8655b7350ca86fa	499468	validated
bd4d5b6d-c80f-4492-a942-d317656c79c5	a9f75c82-3489-4b20-bf60-59fe5ef83f21.FPKM.txt.gz	f0cfbc303d3d238d6c0919de75741cf6	515290	validated
bd836dc6-095a-40f8-ad91-c0a4901d1991	e5ab04dc-af44-4a07-ad5c-d3845c91d7ef.FPKM.txt.gz	a010d3d5cbd47d53a08d7fceba7b8663	524951	validated
bd9789d3-b205-42d2-a80e-fcf38ed1982e	f2fe0734-ec9d-4c91-9651-4d19d16be53c.FPKM.txt.gz	4014b2afecc65312cff9107421e3438b	517692	validated
bda27bff-3406-4cc8-963a-723b7304bef8	95c0cf0b-7077-4a93-9590-3948e55c6e31.FPKM.txt.gz	201316176bdc87176456a58b4c548253	537319	validated
bdcbd4a4-508b-4d26-8dd5-e1541dcd7cc9	c3ddaaea-9c84-4595-9c6e-e006f6d73dee.FPKM.txt.gz	0d0a810afaaefd64084482eba832577a	505407	validated
bdd374d0-f06b-48f0-986f-98d48540ebdf	0e397288-82e4-48c7-9332-2ce733befdae.FPKM.txt.gz	dad8ac2e8c907c0adc232369ff32a4fa	530241	validated
bdd6e642-6628-4d64-bdb4-f0a35074a73c	01cdf894-fd1d-42c0-866b-10c68cde7c54.FPKM.txt.gz	d19aba90134abdb91243b1e58ae6af0e	516121	validated
be3f42fc-c6a8-4035-8b1d-41660c65ae8b	15f8a6a7-ab64-4106-b52f-601e3c5d92c5.FPKM.txt.gz	31b7bb1d8be82f12408a47df8be2f6be	512830	validated
be49c5e0-5e76-44fc-b015-69b429be3a45	996000bc-080d-4559-80bf-c5059838622a.FPKM.txt.gz	94d141c7c70c824c576d9fff11f3174e	529535	validated
becbf815-a3f8-42b4-9dd6-88987ec9ee96	8d13e259-238e-4d2f-b9d3-4cffd4302abb.FPKM.txt.gz	c15981adffb2bede2a7846c76cd71d1d	510581	validated
bf29effd-5d1f-4af3-95b4-e828daa919e7	7b18f9cb-2541-450d-b816-9823edc1afe2.FPKM.txt.gz	c376f3aa51bfb128b4a124942211abfd	528090	validated
bf77d5eb-2954-48c7-980c-6a93c7515fa6	ee6beadb-79ab-4f2f-87cc-bba566e6bc24.FPKM.txt.gz	85cf3a92580cc7f5f0b984fa936d99bd	492241	validated
bf99ee52-df70-496f-b7aa-2b4dd56f998e	856ca504-791f-45f1-b756-e180e6a2535a.FPKM.txt.gz	c5cb876a7e9a1a41d44904c91958feb6	506470	validated
bfd5a673-0b6e-443b-9245-36d71c79426c	db630aab-54b5-4729-852a-aec20152be99.FPKM.txt.gz	c439375c466df56b31735435e6be625b	523265	validated
c0019c36-8416-4f77-9680-f105a835fb40	f1d5de66-76f3-4911-a877-3571069649a8.FPKM.txt.gz	ef8ba12e0bd7c1256046dfc86d08a18e	523158	validated
c010cb2e-f29e-4d75-aad8-b30beb7fb8a8	69700f16-c897-4ce1-a462-d5fc5edcf73d.FPKM.txt.gz	74e1d653bc72e6353f073f59e9feebca	522173	validated
c0731a21-3c64-4881-8929-ac175978e0f9	8a90ba95-4d75-415c-867c-dad5f14eadad.FPKM.txt.gz	e2be89a96b05b02c38739762948283a9	517396	validated
c0967acf-5b3b-4304-a362-bad807331b07	57cbdd69-7be9-4865-86dd-82bfb0ea803d.FPKM.txt.gz	505dfa0fb872c95a06a5092967375637	519104	validated
c137c37d-cc63-4427-b016-c3d62b1b8d35	95041603-df86-48f7-9ba5-8289883df2d0.FPKM.txt.gz	a4685bf754c1d9b6e9dd39fcdc69e260	519906	validated
c1394fe1-547c-484b-85b1-db6f2becf00d	e84e835c-ce99-46bd-a50b-068cfb983143.FPKM.txt.gz	c132eb0ada21875aaa0a2874d02137a3	517313	validated
c1487e48-6a7f-498f-b0fc-2290953f7a84	d1245d77-44fd-4238-82ce-b52bc519a24a.FPKM.txt.gz	3064af5d7a39fc71284c6d4740a7d1fa	519853	validated
c15775a5-4005-4043-a390-84047f28c383	b3ae3d7d-e056-444a-8d27-39faa849ae37.FPKM.txt.gz	1d87f76e5ba5e4da9c90f11e7d31cfef	512211	validated
c2045ed0-0966-45aa-855d-c6a9d1c9e852	e3067466-096f-4bea-993f-b0469a7e11e3.FPKM.txt.gz	3e4df4bfc9ebaa2b0c5140d1276d0ebc	515281	validated
c2652426-b46d-4e88-a595-b7889f7bfbf4	996415ad-eec3-4712-a0c7-e099ff6df33b.FPKM.txt.gz	ef5594d6aa83058cbd0f56cdd8cde070	527507	validated
c31c3d88-4529-4522-a003-cd4d15ba3c6c	14def78d-b065-4d11-9c28-9970f9e065df.FPKM.txt.gz	5dc35a4a35d28d3639aebc7d0e164e73	498163	validated
c353d11b-2b5a-44ab-83fb-0bb4807e3906	a5de7a1d-cbce-4e2f-99bd-9b72e9f9405a.FPKM.txt.gz	26270ef1d29e958c96b6104615d378f9	538121	validated
c386f4fd-95b5-4f33-a2c8-5b19467f6316	5d4c3e4c-0f1b-4e23-af3a-7644cab6c70f.FPKM.txt.gz	b3e7ec3e83b77978c0f4facd0cc49493	533361	validated
c40ce85d-56a6-4f00-9ae4-8764a9bdb4ee	e6981360-42ea-402a-aead-f6f2b31ef30c.FPKM.txt.gz	f41296d70638474e76d11121f636b325	527531	validated
c4fd07b2-0ff1-4215-b951-e1c2a147aecf	b76eefac-da30-4ee4-9670-4afc45f86b4b.FPKM.txt.gz	a89010655d576fe303b56518c2ff38e1	519704	validated
c531156f-38a4-4ab8-ab45-32f246d8f39b	93904035-e387-47e3-90f0-ea0d5f726dac.FPKM.txt.gz	c8f7ab057a9014c21e50f1345c67bdfa	519914	validated
c54c5330-80a6-40d8-8a8d-4499f916b8c9	1e7b2b3b-f84d-42b2-b991-42d44f10340b.FPKM.txt.gz	cead05b4d4d5a9ee91c353d07666de13	526197	validated
c559a4ff-edb3-4eb7-b79a-56c9f45695f7	68872445-c6f8-4e6a-b0b3-dcaa53e70e56.FPKM.txt.gz	2ac918c9dcbb9e14d47cb86d901c45f6	494615	validated
c5798e9e-2dbf-425f-8cb6-2b4303e012ca	bc6d88b7-1139-4be5-a1c5-7dab273b0997.FPKM.txt.gz	a9e623d07924c006d8fe8216ee805642	491377	validated
c592136f-d0fe-42c7-874b-980d822499a4	deaa56c1-8031-4c65-b3bc-1228407e06ea.FPKM.txt.gz	27247183176f9fb7237da006bd06c190	496689	validated
c5bab183-ecef-499d-b9da-551bbc6dfb4d	22c16f46-950f-4389-bb16-b5cec4d8b94e.FPKM.txt.gz	a60687589674e51ceb8000ec33dfd18a	511279	validated
c5f0870e-e501-4318-967a-c0bd9e4507b5	3b187f2d-fa67-46a4-ad60-0d26375a9632.FPKM.txt.gz	ad55c1441dcbb2dd517c32a01b822bd7	520317	validated
c6124e2b-bb14-4774-a348-5e3bafe3e608	cc50f15c-1da3-4fb9-83a2-a89057c96bf8.FPKM.txt.gz	096c7a42d1234048f12606635cdbaf45	507721	validated
c6a2f0ab-c26b-4c46-aec2-7d2e4d87e554	ccdbc757-4bf2-4132-bc03-dced7d6c2c71.FPKM.txt.gz	2db985f1d6fd668c0ac054dbcdaa94ec	524002	validated
c6e26d48-afe4-4042-8391-470275178c22	df706741-6d56-4953-8d15-ef916d73848a.FPKM.txt.gz	6284e66b85d84e9f38ad9ad068b38e92	483738	validated
c6ef91c7-ed61-488f-ba27-b0019453e490	30621023-91a3-4b13-bc10-922491b5f9d3.FPKM.txt.gz	8111e994aaf7e3b5d2d5952683f7bf30	528088	validated
c71bdc4f-ce82-4884-b9d2-85f21dfc7197	1d293e9f-7672-428c-be8d-3d180c8e8590.FPKM.txt.gz	a0db21e4f2450c2ed830a54477f0e388	529826	validated
c761bba5-e383-48b1-aba2-42f6e40d2a97	673b5bd8-a5b6-4b19-9a9d-4bcbc6988ab1.FPKM.txt.gz	07c20f0f7599a6b99e3f52f8b03004b3	507334	validated
c7656803-6194-447b-a462-a7fb78ed0eb2	5018e9b3-06a9-47f9-b6c9-73d6dbaf188c.FPKM.txt.gz	f1e059d332e70c5730bbd1d9d43b3a47	503823	validated
c76c214e-3041-41ab-aa90-ed04f93dcb2f	d4675ebb-2444-4e2f-ade2-5c5af9882399.FPKM.txt.gz	8994e721f6769b8f41ca3e2fc2346bef	529486	validated
c77fc388-5434-450f-96ca-d702ec9ff899	bd3834fb-9a9b-4a7b-880f-b4073f51bd31.FPKM.txt.gz	6ecc2954e91791a1f40c9556c3b741b2	495125	validated
c7843936-3b14-48b4-8642-8554341d3f21	3960a39a-badb-45c1-b68e-5280677881f6.FPKM.txt.gz	e9067561cda416d1b9689d539755c93c	500926	validated
c7e18cee-d69b-4765-9ed2-840b67cc6920	39ff37d0-344a-4627-b972-68d81304b355.FPKM.txt.gz	e4aaacc4c88ef069ea4f8d4f4137e4eb	539042	validated
c8582708-bb21-49d3-a5a8-1037b93a889b	a6f657a3-439e-4afd-be04-413f2ed02828.FPKM.txt.gz	8a266f97bcf9679b2371c6470f42cb75	541079	validated
c8bb8292-0030-4980-b25d-ef182d1adc69	8c573441-151e-40bc-bb2a-18d6ec2b4ee5.FPKM.txt.gz	9b0cb901efa0ab6e32f4b640ebd4dcb9	509492	validated
c8bf7a0e-d325-49b1-ab66-5b9078466cd0	36725a42-52bc-4e9a-bb7c-728fbb8b1d19.FPKM.txt.gz	602898a46d928366fc12ae03d11946e3	494894	validated
c8c66718-7144-4e26-bed7-145e428ebacd	0b5a79f8-be5b-4b72-b5e9-a764a70b2b38.FPKM.txt.gz	0ed5384397cc3bd5c4c4beb3fbcb0676	524030	validated
c90ef576-a858-4e7b-aa74-0b46e72b9b63	0d82c41a-3bc8-4c71-a97d-90217b1af358.FPKM.txt.gz	056fca6caccf7e31c50d9bb04c09e14e	518777	validated
c9fd90a9-24fd-417a-b058-2d6a695b2426	40d9de72-e2ee-4bd1-9c1f-b5a6df9ce3e1.FPKM.txt.gz	371ca4e7f6d849df3e5a096a0a260b42	550738	validated
ca14cefb-2742-47bb-a9ee-227b56eaa84f	4e7c8fb8-81c8-477a-b012-b6e4d89c88f2.FPKM.txt.gz	644cedb49a2e4b9cf87ed2b00db7064a	535390	validated
ca1c74af-746f-4a65-b5d7-a83e040699af	1287d36a-6a27-4e4e-a2f7-51727ac3cc0e.FPKM.txt.gz	370b01e5a976f09f01c07762f0000279	527469	validated
ca5465fe-b66a-4dcf-9e64-014c4241bcc3	bc2ab403-bd52-4feb-8f85-3e84d8cda7c3.FPKM.txt.gz	08dfb4706f104be95efa37aa3af47250	513565	validated
ca982320-3469-4cfd-81a5-7988e3ce4b83	7483525d-d141-4e9d-aced-92be415ec529.FPKM.txt.gz	f4b3c724abf78f12695698f72ccb1869	520487	validated
cadfedcc-2742-42ad-9fd3-733d01086392	dea7fd8b-f6c6-4208-861f-0da8c0808074.FPKM.txt.gz	af67805d1ebd0789e2b6ff883b0c10f1	492514	validated
cae3acf1-a34b-420a-a894-6df75cc04551	669cf849-aa91-4d4a-b08d-7c10baf81d15.FPKM.txt.gz	d542f5b63cd9f8845505ab7cb2d1a024	515017	validated
cae80695-eeb7-4047-b250-7da7b81ee714	17be1b8a-4b2d-499a-9847-37656dea85a8.FPKM.txt.gz	db967a77bb8deecf20a2e5fd5949d377	541462	validated
cb9da987-22f6-4ab3-98b8-7bcc8dc667ac	b7d3f454-f36e-4ad0-bb40-8728ca3b240d.FPKM.txt.gz	36fc86479f70c7f0d89f5ee5c8d3cc59	529553	validated
cbd3a11c-fb5f-4aa9-a51f-27d6c6ec6cc1	22d5f0c9-2f95-4a72-b8c6-d98c1bce07f7.FPKM.txt.gz	ad18e1b5a2a49bb4ec5af862893d9452	533657	validated
cbfebabf-753c-4930-86a6-d9f5b6de1e52	8acd201e-0b81-4787-8365-1e52c4c7ac6e.FPKM.txt.gz	e0e7565e7d59cb8b51ba8d037ff22830	535082	validated
cc74f268-405f-440b-8726-582aeb36fb05	92d61df7-5fb6-440d-8a44-fcc1f51c2aee.FPKM.txt.gz	0d27513d2d859df6383f8c8ef51ad058	517994	validated
ccecfa72-7b32-46e4-91c3-225817f757be	56451515-b448-4c8f-837a-8a78ac630d8d.FPKM.txt.gz	e607a0d7de021002abdc3ea380ddced4	535356	validated
cd03303c-ca7a-41d7-82a4-598355d132b9	22562d81-b588-454e-bf1a-c67bd24f0d54.FPKM.txt.gz	78f48d7ef4047fc5ac931ed2d71284c2	498492	validated
cd21722d-1aa3-48a5-bd67-cd8d07e5ba72	62ae8183-68ac-4317-8196-c95bc40c3119.FPKM.txt.gz	99b515c050c6148f0fe434e862649e0c	539428	validated
cd2430be-2074-4274-9bb2-b37c136e45d2	7f2cf950-b5e1-4a01-a44b-88a4e3303233.FPKM.txt.gz	78fb394cdd6513890e75cb6f0ac4dd91	513953	validated
cd6891b1-3411-49ec-9003-f22d1c2287c5	f77842a7-a3c8-4556-b707-0adf1a706895.FPKM.txt.gz	7c2d407cdd1c24d48379b69ff0c6b546	528540	validated
ce077c1d-c5b2-47ff-83e3-bbaa1b3446a8	b493310b-77e6-43fb-96cd-ab56d12de273.FPKM.txt.gz	c2f9541e46a2ce3e08b4bb7f491eecc0	516184	validated
ce203ab2-4c5d-479b-9ae2-5cab07d446ad	d827a931-364f-4e8f-8a50-d600f619be5f.FPKM.txt.gz	a03833b9a6ef9a9f076cd465aed9a045	526899	validated
ce638cad-65db-40b1-8c3d-95efa0dd4b3e	c1c1111e-858a-438e-8bb6-90df4defcede.FPKM.txt.gz	04b1bcff056c3a736f2dce2939c48958	517003	validated
ce839333-0e6d-4c0c-9ca6-37fe285d06b0	b39d696e-8048-41d1-a849-4cccdaf54d06.FPKM.txt.gz	a8dfca45d9184915e9423cfc0827813d	518483	validated
ce9594e1-a133-4dd8-8c90-2a305ae874e8	3ef6e68c-dde3-4c06-9a68-e99db9fb2a5c.FPKM.txt.gz	45e3a669863b78918229811dd21dd4b0	511547	validated
cec36cc5-1a2c-4782-82c7-f1f3e46ebb78	383e04eb-e6c6-4138-b336-1847e128807b.FPKM.txt.gz	02e0540f9f603f68f782b1fb4996d01c	517229	validated
cec4f072-b3bd-469e-92cb-9271c981ba06	98f9dbc0-5a0b-4a9a-b11e-e95ff9ff4497.FPKM.txt.gz	1c00be4edcf30e23b3b848940571d461	550046	validated
cee7cc1e-2c12-4dba-893a-6efc765930c9	cc233ff9-d5fb-4e9b-9007-f58d008df995.FPKM.txt.gz	44af0fdc591689e4850c30bae67fbdd9	507484	validated
ceef27ab-44c1-4e6a-9bac-51d37e80f8e4	b2a6c9e3-65eb-43bd-849a-5829007379ab.FPKM.txt.gz	2f525de9369e1804f4487d3ce87b0f83	534266	validated
ceef3e17-3137-4afe-bcac-5241221f848d	742a6c93-affc-4447-8951-4447a5f439c2.FPKM.txt.gz	908c90debd9a4f520d61a5e577f25ca9	529398	validated
cf44f8e0-723a-4a8c-8b23-8cfb8b3347c3	ff41537c-7cf5-4899-86b0-e1b2a2b7d463.FPKM.txt.gz	0d1eeb60bcc20d8637e0ba0b5c8a3f6f	515640	validated
cf5b6af9-ec8b-48ef-b799-14fe78be4fdc	2edcaaa7-63b4-40b4-abbe-5d7a84012e60.FPKM.txt.gz	1330a28aa11c1bd72887260c266df664	515648	validated
cf8f56c2-7560-4342-95a4-766c689d2890	ecefab08-36f5-4a49-9e4d-9e6def0d747e.FPKM.txt.gz	27cc5278f1287ba665c16576eab1bf49	481417	validated
cf9b91ce-db8f-4900-bd04-d73f68cc3eeb	3c49cb1a-c0f5-4b74-81f9-aa18d3da1e43.FPKM.txt.gz	7d44a07102f2f5bf1b8da3204583ad8f	506056	validated
cfd8a756-52eb-4e71-8855-5927e38bf727	899a4fae-569f-463c-8cb1-049b9d50b9f4.FPKM.txt.gz	ef67479eabdc69ae5803e3a3c045fa98	540239	validated
cfdef10d-3feb-4f01-88ee-d7c3663fbf4c	6b59b355-7581-426d-98c1-36e132a77c4e.FPKM.txt.gz	4794a999ee93f4ad978fca8175e27068	507844	validated
d0061ed1-55ca-4b0b-8ad4-1cc9b647b99f	9d52a72f-06cb-4a2d-8aca-63ca74cbde70.FPKM.txt.gz	adf557d51306362f50d8e0d374b31b38	533303	validated
d00adf76-e015-4785-b853-7eae266a2d22	c1efb56c-bcb2-4f9d-a291-b2c05217de2a.FPKM.txt.gz	1c5fc66c378fd6c0710421790f76d6dc	503165	validated
d04fa283-b663-4c6f-8e35-d3856945d8a8	c0ad23b6-ecc7-4756-a37e-bf3439b4cc3d.FPKM.txt.gz	5aeaaf2952dfacae18acd1a99319fa84	525887	validated
d061c573-8d7d-4232-8910-5892c5775f3c	8eb08ef8-aaf4-4a18-b9f0-78540f02a8b7.FPKM.txt.gz	38dd0c4e4f53af58df7fff8e0bbcca38	527799	validated
d08541d5-41a6-41c0-af66-aa8c301c120f	e4e0ed55-a9f4-4978-9aa5-7a6f892ebb53.FPKM.txt.gz	fe1621a8a1946e20c2d87a49149c55bc	482071	validated
d09b47e0-2db9-4cf3-bb5d-a62d8c392c1c	ec631f8b-d227-47f6-988a-c24b0e8e33c2.FPKM.txt.gz	edb44bb2c4e98006b857571a74c72bcc	524851	validated
d0a31926-db5c-4d0f-9ed5-f5d4dc822fcc	9f29fd2f-3231-419c-b7d5-dba6457e523d.FPKM.txt.gz	3335d95009bda221fe97c4f11207b750	520961	validated
d0efdbf4-8fe0-4c50-b1c2-2e268509e0c5	1f26c527-17d1-4b5a-92ac-057f2411d67f.FPKM.txt.gz	56865beb7f872f10a1839c3fc107cfa4	499833	validated
d0f5cfbf-5384-4e93-bfb0-1ea431ac6ceb	cf5790d4-7c94-4b99-9c84-1174a277cefd.FPKM.txt.gz	3e50faabced7801c8a8e9ccaeb70b300	513543	validated
d0fae173-8098-4be8-b601-ab2946c0d4cf	c0838214-75ee-4668-85fe-4247b8e5ea1c.FPKM.txt.gz	2a25b9188a93d499568ff0402d365d61	515286	validated
d10967bc-40c6-45d4-b108-df73436bc93e	ce40da7e-5408-4ecb-84e1-059dc054f38d.FPKM.txt.gz	6fa55df79467d39abe91826984f2b4dd	522534	validated
d118e9ca-2282-43c0-951b-6a880f9ed5a3	8a244dd2-0dc1-429c-81a1-5873ce536b47.FPKM.txt.gz	dbce53fdf445ff730495fcf3facc501d	510768	validated
d14add36-6662-47ce-9a26-3374bf1e8807	086a6348-e87d-44bf-96f3-71a42af960ff.FPKM.txt.gz	2e7ad11902bedf975f3f7d3b91fac74a	526392	validated
d1500523-feb5-4b01-94d7-28d9ebf1fb74	96b44e28-67a2-4781-a85b-c82fe528157d.FPKM.txt.gz	b634fa3037b15317aa38264d8ee47e65	517730	validated
d16aec05-a457-4cda-91a5-aedad26241ee	0094a627-a55f-48dc-bbc3-ea66035e514a.FPKM.txt.gz	97d46b8e5945fbe6a3f8f9b82c9599c5	523552	validated
d1b8e7ef-4f72-48b0-8833-842b7b44770d	f4274249-5d92-402a-bce2-d28579e87f33.FPKM.txt.gz	4b3c4fce9954b2ee9e25f5f14097a5eb	534689	validated
d1d65b5c-bddc-43de-a983-d3d8a3f236d6	44f52c83-3eb1-4f91-a885-599fb960049c.FPKM.txt.gz	099782156bc28f28dbdba67c9876d838	501396	validated
d1ee71d6-e989-4d9e-9601-f464cb3e7d9f	6632e6de-5170-4096-a298-078b6bfd3760.FPKM.txt.gz	ad572ba2c293845235934c37046772a3	517751	validated
d1fc62ef-0908-4e47-9842-72e3b3acde8b	8677d42c-aef1-444d-b9a2-0dbcced0e886.FPKM.txt.gz	8758e063af862bbd5163b8dd58af5f17	527187	validated
d28c540f-a290-49cb-9a2d-09949e2a598e	2bb5a0f3-eaa6-4138-8bec-38c7c36c95fc.FPKM.txt.gz	00a3499d272c5f9076f2cbc0e0434d3c	495557	validated
d2bb3705-7e39-4bf8-bea3-304de9a947e9	69e11cde-c26b-40d2-a3f5-b668ef590688.FPKM.txt.gz	fb59bf5749606205ec0fc13326ab3235	518205	validated
d2c9d285-efb4-4feb-a0b8-0171814f5867	a62f2229-21de-4876-9735-062659ccdcbf.FPKM.txt.gz	9e9f35869ccadd95f9f6fe5c694d2a8d	547935	validated
d3225b12-d0bc-43d7-aea0-318a07b3bd90	022a665e-1ed2-4e37-a6cd-911ccdb1dfcf.FPKM.txt.gz	9dd4eded76c09fe774add2ea6d454f75	516625	validated
d3a17c36-d702-4045-bd9d-c30a751be754	e1353694-9f60-442a-a164-5b2aca82419a.FPKM.txt.gz	97d120f608ad04ee6bf6a106141e1d88	500716	validated
d3b5e88a-1d67-4db3-b5a7-a8da91940488	07d9b7c5-d77b-4b89-8c65-10e98149bdeb.FPKM.txt.gz	73145914ce1c07fef3a687a52468d214	651169	validated
d4d9ec1c-fcba-479b-b429-7249209ae1ed	a09e07b7-9834-465a-8e85-0cec02fc1881.FPKM.txt.gz	2cde719f7823f264e1189acf459cd502	513464	validated
d4f8b849-07a5-4421-a4a2-a84305b1a304	79eee19f-5a9c-4e79-83ef-d6871ef4cb6f.FPKM.txt.gz	7bbeb599b751d8b5a7090108d63af926	523624	validated
d52bb730-64e0-483b-b90b-743cc7530534	801d0a1e-b2c9-4e05-bd6b-15322b0458c6.FPKM.txt.gz	bb9d23654504dd9ab54668bdad46478b	522048	validated
d582f4e8-15ce-4536-a166-15a1abe8b21c	79c1a9c6-a12e-4e12-8acd-52a8ea0f9dea.FPKM.txt.gz	bc9188088fb9fd783a9da10246a6ff95	522287	validated
d5d98c44-ab54-4c6d-a936-54945c0f01e9	4ce3e99a-a195-414c-a967-7d3795d48934.FPKM.txt.gz	646053c9e7ce6bb1e87ebff12db29958	526489	validated
d5e5965a-efd0-482e-9f61-cab3cad1cb01	762e3c02-fbce-4778-8d79-8fa732fd399e.FPKM.txt.gz	38e48cc6ffb3ce47caa683dd76c85539	508965	validated
d69f67f0-bea8-4b85-82ca-c2aa7d2207e5	067b54e1-ade4-4607-9dac-af223e2eaf9d.FPKM.txt.gz	7a56f384f485aa50bf53ec769eca6c3b	490751	validated
d6a930e8-ecc1-45f3-8e86-6f37bd81c601	4f882084-0568-4c2c-9c87-6b376eea8247.FPKM.txt.gz	b2daf7b44a71038a699f6d2f28cbb81c	525267	validated
d6e2246c-f07d-44d0-9a00-6e0ef4c3c761	63a39ca4-6ea7-468e-b726-b3b8ce17d7b1.FPKM.txt.gz	c0c271a0bb709166f5c94443f5bdf016	520092	validated
d7377937-4909-4010-8a53-20ebc598f7a2	20b241da-8e69-4eb0-a7f2-4eb24cf76059.FPKM.txt.gz	b9c119023775f36c7765e4990fdbd0d9	515064	validated
d77a071f-6cb8-4432-8572-c2f3200b952d	26bfd2ed-0d81-48ae-afd5-cf61b249bc14.FPKM.txt.gz	a72d4a417be3824aca78a2e5a56dec4d	508354	validated
d79eec4e-4412-4103-96a1-92e7de3f9e74	ce85344b-0f16-4f96-b8da-af518e2adc71.FPKM.txt.gz	5e4ae6605e9058d33bd095d4c57fee43	501282	validated
d8a1ac8d-5081-45ac-9fa6-f5193ded53c0	74baf4dc-d3fc-45f5-a39b-7c88aebe1b89.FPKM.txt.gz	10282d2905fd9cc8393a491131d3e43b	521517	validated
d8b0aaf7-e034-40c0-a607-0ebe906f2aa6	d6f019d0-dca0-48e7-9936-ae27b69a3c57.FPKM.txt.gz	29cb6af597d541a00ced09cca7cd1dbe	529317	validated
d8f8cb34-01dd-4073-bc3c-1c64f931a6ca	b8dffd2d-f096-48d2-bf27-1e8c0ae526de.FPKM.txt.gz	241aa29f87b9f1e3ab054665251c459f	545933	validated
d92ff869-de5a-434c-8ebd-8fd2d875b809	7403bf3f-1678-4b86-b094-c87c993e583f.FPKM.txt.gz	96d6bffe54fc9e713c8ca3474bf26b24	551672	validated
d944c7fe-6af5-45a2-a470-f0b9563ef4e9	3c631c4d-ec26-4f29-abcb-bed2221f3da5.FPKM.txt.gz	7c33b8600716bef7e839d25161b948ab	521116	validated
d9561ddb-e55f-48e8-8877-ca2af3b26ea4	e6bec4f4-0b51-43ba-b62b-5af777712488.FPKM.txt.gz	594a0d72255c6824c80a5794b6cf92f1	529831	validated
d96c7a65-5196-4486-b519-3e0431462c08	7133f91c-4128-4578-a1cd-2c1ee81b3f16.FPKM.txt.gz	da8dc9d49f0c63d77d79301b1d455606	530854	validated
d9803898-a63d-43f0-8097-dc6adbb04cec	bbf9a30d-3067-491b-9aea-0cb9bed91969.FPKM.txt.gz	c2c1414dd01f4eee906df8c9b65d4f3e	535777	validated
d981f15f-3580-45c7-a40d-6276a4890a33	54fd8129-1f2c-458b-bafd-fc76ea2538cc.FPKM.txt.gz	5d6e45afd8ace42e9d9a2d0ddbda2d28	521163	validated
d9b3ff44-74aa-460a-a093-a19e068aa784	a148bcd0-e03e-4d86-a0b3-668cad2a9312.FPKM.txt.gz	53eedc9400d3327ca3584c855e8ba353	536200	validated
d9fa0c82-0e69-45fd-82f4-0f42e669e502	7200e770-c95b-44bf-97bb-4b20f26edb77.FPKM.txt.gz	f8c729bce0f51751efe0e1054cf4011f	534970	validated
da25349f-b9eb-47d0-b6fa-525ab5f71ab8	f8c2f22d-5254-46c1-9b7d-429e5ac2854e.FPKM.txt.gz	bd59abed54abcaa093611c85fab6e531	536346	validated
da3c444f-6abc-4bb6-8b7b-e2bcb171ffbb	e457f8f6-fe2c-4314-a831-c9aa095d4bc7.FPKM.txt.gz	7704a0cf65ab98fa263b5031a594eb76	523585	validated
daa29b50-936b-4aff-8a98-e9f8b3c34ced	6b51c7b1-a0ca-4599-8876-75b7f0269c64.FPKM.txt.gz	677cd991f9cdc2babb23742014a8ff31	521458	validated
dab06ca2-5027-43b1-ac04-ae5df5553abd	b6b2e280-f8b7-4689-84cb-d3733bb083eb.FPKM.txt.gz	d00d159cc344dbbcccb79082dff21793	534357	validated
dab2f5d0-709a-429e-a031-c7ff8f2ad959	79f4c86a-f806-4fcb-ac89-db4e95a6eaad.FPKM.txt.gz	fb7f5fd40bb3110a3ef0ee945fcf6f40	530820	validated
dad5e43a-e610-4e17-b89c-136f72bd62dd	b02d1d2d-13e3-4246-ba2f-ae22d934c776.FPKM.txt.gz	c87b87dc31b86e56a1220ae8e1da9858	529009	validated
dadd68d1-f7a7-4c49-986b-12167405d6b2	b1e5ed14-a40e-41a1-b424-a6765ed70286.FPKM.txt.gz	7de52b3c40a8174761ab51fd688911cb	541543	validated
db21f39a-a343-4968-83ed-4cbb189930fb	2f01ef65-282d-46a3-acb9-97a27fc30a97.FPKM.txt.gz	f09c471b848b5a99c5159bd6b5c7b203	503305	validated
db5abcbb-5d3c-4b2a-b07f-d24349a2e9d4	daee50d2-e281-4cbc-ae7b-c52460f4920a.FPKM.txt.gz	b0f9e54744921d59cdd97946f72ae5b6	512250	validated
dc38ce95-22b0-4ab2-ad96-faeb9f1a520b	2b61282b-2240-4f72-b8ec-a6242c3fdac2.FPKM.txt.gz	1795e3314f440c07a2a936c0d214e0e5	515323	validated
dc535119-2569-477a-96c6-b0c5a06622c0	552e9a21-3493-4567-8d55-40e7f8009a5f.FPKM.txt.gz	d1818945a3def522e2f9d7d748b5fcc6	521167	validated
dc866797-f089-418b-900c-950178e6dff8	e17180f8-d562-485f-ae60-8ae37e898099.FPKM.txt.gz	069acb3d5555d2847c27da74210a1e6d	536677	validated
dc9498d6-e133-4fb6-89a9-0f789638a0f2	a8a58442-78f5-4876-b25e-c04339eb6f26.FPKM.txt.gz	659576592e11d505b1f40830b1e7e6ee	523351	validated
dcc09019-f4d7-45e2-ac35-08d474d643cf	43c99312-8f57-4a49-a030-450bafc13d2a.FPKM.txt.gz	3775a57e5b4a934decc466da64be700e	520350	validated
dd3ab173-ab47-449d-a4b9-a9b1bd20e68a	98fca957-e5a5-42e6-80f3-0711363b4c4c.FPKM.txt.gz	2e0b0a1dc81f3102db032e625ec9f49b	525740	validated
dd96243a-0f25-4ede-b169-e25c1e197328	6f618400-b914-4103-bf46-9c026b470aa0.FPKM.txt.gz	069df600ec4f53fca20a878c7eea021b	527779	validated
ddbfb00a-e356-46dc-baeb-b55968de4330	ba2c3d6c-cca9-4de1-b307-9baec3930c1b.FPKM.txt.gz	88ec875a6c46add5d7e9ebce40d2f3cd	530772	validated
ddc3f546-66cb-448c-ac82-4825a3f3843d	157d34d0-1e1b-4004-9141-34bfe201788c.FPKM.txt.gz	fba0abd53b0dfbdcdad5595e0c2de224	518030	validated
ddc7dc48-36c8-40fa-9a2b-469ecadf6023	e8816445-8476-4bdd-8f13-bb7f6d755b93.FPKM.txt.gz	081028d1ffa92e401d893806780c050e	522548	validated
ddde5095-9468-48ca-b5c3-1c652ded0149	5270d12d-756c-40d7-8f5d-8e7ccdf24a48.FPKM.txt.gz	4869772a2172a873949337afb66f657b	537779	validated
dde08ac9-3697-4c20-8131-c738d977de4e	24d7f10a-ac34-4f7e-8424-d2fc0d32ac58.FPKM.txt.gz	f06de421bf0d1f2b961e5d8a35338e9c	511446	validated
dde5e47f-8b28-4971-9ba4-5dec17b17b14	ab322811-e8fb-41c5-8437-d774fea552e1.FPKM.txt.gz	bc70d3e20ae72f33fcb7d7467855405f	529644	validated
de46a22e-9c43-4752-b58f-1e42ec7911be	b8e564b0-affd-4137-a10c-be4fe254a905.FPKM.txt.gz	b1905c72ce5fdcdec6d31cf27d3bd491	522636	validated
de55fccb-dc58-44bd-b027-12e1da525b4c	b73518ee-287c-4130-9da2-61772aa195fc.FPKM.txt.gz	74c4cb321fc657b1d32488a7c852a95d	502964	validated
de5bd299-c120-4736-ae72-3b1d375c50a2	b0ae2bb5-9b1b-47a3-abc7-76c02bf8a229.FPKM.txt.gz	1987ed180733b8916d996c0f8d098c78	513832	validated
de6e7d2f-de34-4ee9-b7a4-cf90dc3555d7	aa08f8f5-e41d-4987-aa65-5cfe5fedeb1b.FPKM.txt.gz	aa3db48c670c6188b06e7deb3bc73fd1	500358	validated
defbb551-1ee7-4ca1-93ff-0dadf9fe5059	0404b823-fd3c-47dd-9861-0f9f01a02d2e.FPKM.txt.gz	97e67bd6dab07d7a92d78aa93ac9f5de	545797	validated
defc66a1-7a7c-4cc0-8713-d482ad1b749d	ccd1ad3e-4220-41ff-b3a8-bead01b1eaf8.FPKM.txt.gz	ffddaa4f922f76abb9ec95daea44099d	522970	validated
df0432ae-531c-4f7f-a8fb-11b04d36a5e0	87e68da8-743f-40f7-8894-fb66e474bb61.FPKM.txt.gz	d880a84c1471833b5f4a285b1f8d58b1	520564	validated
df81c948-3f76-4367-bf6d-7b8d264e8ec7	aae31d67-6d6a-4150-be3f-67d98b16abbc.FPKM.txt.gz	a463a36e389fa8113e9cf779a190ed73	508380	validated
dffa9cec-3fd8-4d8f-b226-1cce17ff537f	1b70d7d9-1d4f-4912-820a-e7ccaa0c9038.FPKM.txt.gz	624d9a4c70e0efbde452a87c7ef5abf8	526350	validated
e011d682-e543-4f6f-95d2-e86cce259644	e29ce54a-49a1-47a8-82fd-7687cec0d1bb.FPKM.txt.gz	f0c7b4023c2365b4eb6f58556db897fa	535342	validated
e0360e14-ac48-403c-85b4-69f1cfdc79e7	b668544b-f580-4057-9187-b713b843e9e7.FPKM.txt.gz	e33aeb6b84f6c2d878914de5da0307d5	508711	validated
e0376c26-0184-44dd-827b-a20463ff8bb2	48a95042-0ff3-41a6-a447-dc3a64d087fc.FPKM.txt.gz	4a6c235c8d73e18dfa113ca3c9c15cb9	511261	validated
e05c95c8-bf99-4e0a-bcc6-07e9a5db3c3e	9ae1330c-a197-416a-9d5f-3ca16b36ec90.FPKM.txt.gz	e9aa2f7cfc6f10a57516dc5497514109	498408	validated
e08091c6-044e-4242-9134-94a9f5eb7b2d	3bb2c361-dc3f-431f-87d1-e2fd1ff4939a.FPKM.txt.gz	46b0e142666e6256a98a52465720acbd	516326	validated
e09661cf-99cb-420a-8f79-b5a05010a816	ee7de819-1be1-4028-8e15-7da042502687.FPKM.txt.gz	23e0b5afa5f1532d0b073ce1d2e1c52e	525989	validated
e1d5fe29-6ee2-4f38-97ec-f12c35692537	f4d80dc6-a28c-4d31-99e8-f58e78678654.FPKM.txt.gz	f5a2ba6e6a7f2e96762b5c9e53bbeb16	517327	validated
e1f19c60-b9ca-4345-a8dc-a92572ccd4c9	94bedc10-62c2-4bd2-bad9-0ec08c9bf5e9.FPKM.txt.gz	b1fd59a30807a020e27426d2c021764f	528727	validated
e212ecc4-48ba-4367-b524-ee9420487860	1968f4d3-ab4e-47f5-ae81-41b42fbd7da7.FPKM.txt.gz	e45fb73cf241d6cc07536cacf4c69b76	529246	validated
e2162f74-1db2-4534-86a0-6efd76ad73d9	33acbfc3-2762-4f80-859f-e7f78961bef9.FPKM.txt.gz	3c28c7bd12a0f6cf15dcf163d2d503ed	484708	validated
e256af0b-7f12-422e-bf27-8ddd9040c60b	24ce4353-ea69-400d-a1e7-a3d785f463f2.FPKM.txt.gz	68f0f6ce73abd0aee28ca8fb14107670	517018	validated
e2d6911c-9935-441b-8b23-3c23873084c3	f5d3e683-9177-45fc-93e3-357bf7366ac4.FPKM.txt.gz	1d9d982dae35520a50b658393a015bb1	520002	validated
e336c823-e7dc-4c2d-b134-b9a9ffbc1348	891fa657-fa9c-46b3-b751-e337d88e08ae.FPKM.txt.gz	4ad3abfb2882b6e04c4cec21d89f0172	504396	validated
e3381c34-884f-423e-83fa-e48fbe68d2df	63b48baa-7826-4b1e-ae67-7cdbd36a4e92.FPKM.txt.gz	6f459191b19b64a8761ea9285bf7d3eb	526089	validated
e338ce8e-9a5e-4d82-9e49-8e9649b81ccd	eeff4d01-f161-423f-9d6d-d2d31cc69047.FPKM.txt.gz	618440cdd8dd2420073810757a15f2ba	540837	validated
e353f887-28aa-46f5-ab28-ac34de5f0f80	57b2e9d8-ddae-4457-9959-0d911288e8dc.FPKM.txt.gz	bc19340a0144c30b037c0d8518f19930	516601	validated
e359cf02-3f4b-41aa-ad5b-49af3a619f7d	8970e6da-5904-483d-8770-0ede67f98cf4.FPKM.txt.gz	39157190c2ac961ee2580970b255aeae	555640	validated
e369af2b-dc83-4d02-a242-a3216481a222	746a7243-3733-48e0-92a3-5d45962786b8.FPKM.txt.gz	894526a3263fd993d31cc4239c95acb9	505466	validated
e379c119-7e1d-489f-ad0f-ffb43ff20da2	bf9e1674-9f2c-4014-808a-1f3f7544e9df.FPKM.txt.gz	a3a1857c65d528cc9a66509ad2f1aae6	502722	validated
e3c763a4-1fc8-4b82-b31a-15cd38aa7dee	90c4dd6e-a5cd-44fb-ad0c-8a27d88429c5.FPKM.txt.gz	6509fa5b1cc065d629303383d2230f25	511108	validated
e3cacc94-c92a-42b1-9fad-9db163983729	4fd836c4-32d6-4d8c-a660-0b198ebfd954.FPKM.txt.gz	672c26f592fba35b4e20cf0b15cb9227	499166	validated
e3e615bf-f48c-4232-b20d-494aef0e4197	69878c97-02ab-4504-9506-aea3adbee455.FPKM.txt.gz	032683e689162ee0fe693de4dc029ac2	517877	validated
e40e36e8-ceb0-44bd-88bd-b60c879b5f64	8247ad98-4681-438c-880e-ff2a89b5a094.FPKM.txt.gz	dfc779c2c22e4961689c19620d147eb1	517483	validated
e40e42c1-cb37-4457-8f2b-8976112e14d4	043440ba-20d0-47b1-8589-8b89769e5cf1.FPKM.txt.gz	14b5fe2a40ee84583021aaf738f6edf6	505439	validated
e42726c1-af04-4bd7-ab52-31fad7f9953e	506c50e7-9e5a-434d-bb0d-2fd224c33bfb.FPKM.txt.gz	d28e599f220df7af6c0cfa0055c70893	526622	validated
e4a1533f-5ae5-4b42-8738-eee4ae65409c	ad2fae5f-ac5e-466a-9aef-8bd77ba15961.FPKM.txt.gz	3e14c7917fb029de42bece4ddd6e8824	532283	validated
e4ba3dac-a3a9-477b-9dab-1cb1347434cc	58a71f2d-d3bc-4006-973e-0fdf93c3095f.FPKM.txt.gz	3e82beb8f04a9f8c011ff915a0bdcf31	513354	validated
e4bdb2fb-483f-4c26-9c75-0c927e7982d6	b98a0c48-8404-47bd-a781-22dfc6c1475a.FPKM.txt.gz	72d7b4edea6e813b4a2a7979630e1283	499346	validated
e4d53601-071d-4528-9deb-98d3903cb8b2	b4106436-0adf-4e37-b006-189aec892562.FPKM.txt.gz	0985cbe7ff02e01e70aefc36e42be78d	503677	validated
e4d5acaa-fe8c-4711-8b33-b7adbaf91b04	01f17467-b7de-49d4-a9d7-00108f4de1f9.FPKM.txt.gz	443ca3c362a7a60d8a110cbba5b3bb97	508690	validated
e4fba51b-cab5-4714-a0b3-9aa1e3786a27	cbf61237-f5ba-4fa0-97be-e79e8e75a887.FPKM.txt.gz	f38e398c063e4563b2dbd2e425dee5b5	523892	validated
e53d5465-f26e-4599-9469-3ff054457701	4ce949d4-55e1-4e4b-a6d3-d2910ae3b448.FPKM.txt.gz	82585b23cdcd28d1510e315fe8c745a3	511846	validated
e5a7fd2f-846c-4284-90eb-17fdfa0f0078	25de1c24-bb1d-40a7-b62f-b54d6184426c.FPKM.txt.gz	87baad30afab67ee7478b16ae9dd02db	517378	validated
e5b408da-27ef-40e3-a50e-2a92ebc0789b	04c61105-b954-48fe-bfea-3018dd304295.FPKM.txt.gz	8b4f2372e672af93a64420dda1fdec03	517889	validated
e5b8c21e-3d00-45b4-a3df-c4e533da618a	5891f699-0097-48dd-b35a-0f8999af21c8.FPKM.txt.gz	e4c1a845c1b4f8b660c3846c0c2ad586	522793	validated
e5b96a53-6e03-4e9e-a080-f92f2bd8ceea	98da76dd-0fb5-4313-a277-a122c205e843.FPKM.txt.gz	a85924a03b7dce5beb8e82fcbe86b068	533544	validated
e5ef7666-7e7e-48af-bbb6-9bae627212c6	a1a68fe9-9635-4b7f-b9a2-34474ef8c1dc.FPKM.txt.gz	882bef3bbedfbed0f0ea0e5db567a423	510440	validated
e635ad7e-9b6e-4ebc-bbd6-a370cbf3d148	d6bbcaba-61a7-4360-bc15-1426f8eafa82.FPKM.txt.gz	8bb5029e71199a288152b8ae4c217ed6	517017	validated
e65eec8e-125c-4efa-b760-8f945444a91e	5fb64539-aa50-41c0-9b2c-092455ea02cb.FPKM.txt.gz	9bc708a7e1ebf0d0ce3803b2d1a67b66	535540	validated
e6642995-8a51-41c5-bd10-7d389c370e15	b4219e05-aeeb-430d-9310-e6f1541e5ef1.FPKM.txt.gz	fb28f178bc894c59a2baf00ac6208a68	520382	validated
e66b31fe-678d-43fb-8970-9c0c3d0ce4d8	27035d6f-4b2d-48ef-ae2b-b3cf52d67903.FPKM.txt.gz	57fbb6115899a0a3520101382d421e1f	528345	validated
e683ceb5-c122-48da-a595-82f9f2bf2a71	15b1a310-59b4-41e8-bbc3-19131f12ee09.FPKM.txt.gz	531cdeef6b28bd9cc2ca7e94f1b89746	539451	validated
e6ce9ed6-881e-439e-a80f-475c45f75163	c8c58445-3c7f-4c98-85b0-6a707c3d8473.FPKM.txt.gz	9d6f10f79905499517da24697221a8dc	500036	validated
e6e059de-beca-4e4b-9b1a-b2e4c54a4309	9350b57b-9f7b-43c6-a42b-9ddae857af0a.FPKM.txt.gz	12ac9afcec0b9784bab9e53919c25ce4	518856	validated
e7417a54-c3ac-4bb7-af55-8bda749c3533	46ee3218-2a1f-4d44-8706-d44d7e4b980d.FPKM.txt.gz	621b27df041a6212e8d950c08fdcf45d	510538	validated
e7433fed-a06f-40d1-b967-6874c45b791e	e7132b1c-b839-46ac-80ab-989ceeb3c157.FPKM.txt.gz	3e86bc5bb727b36e1eb77a863d73a2a7	534002	validated
e752b4d0-496a-41aa-adcb-0f3a7ba2e0bf	05c907d7-e28f-4f9d-9df3-64ee7b3a8c8e.FPKM.txt.gz	69a20e78a7436222a013f55a57e7e529	515687	validated
e76bea21-6886-4a4e-837d-1d68171b0595	59325a83-799e-4f38-aa82-a26b34e7e563.FPKM.txt.gz	5a9a7d8c307dd022ae9ea881658f90bb	495243	validated
e783e871-98d4-4b7f-b9af-aba25af1d21d	21feac5d-641f-4802-a910-51b73431de3c.FPKM.txt.gz	7b75b09c519fe29b7c0a9b01cd34f6ce	532886	validated
e791ffdc-8b01-4727-bae6-a21c787b2ebd	fe86fbf3-07cb-4d29-bc2b-58c5fbcd275c.FPKM.txt.gz	d00188fc5dcc92a212d4fa4045b03251	517169	validated
e7a77848-0df8-4260-b7e9-df8587e9f9b7	6f2d3476-cfb8-4e9e-abd0-266cc679d0df.FPKM.txt.gz	73c19a1ba746293c2fb9bb1d95613de8	493614	validated
e7d81e78-c110-49e3-820b-a07a73b0cfef	8dfe19ae-aec1-4de5-9b94-1a48c05c11c5.FPKM.txt.gz	1eb5d42ed1448707faf98090213bed95	536462	validated
e7f727cb-f02e-4b89-b248-24f0d18612f2	86b85802-2fb0-4628-a79f-04bdb80b7461.FPKM.txt.gz	9bbdb2fb63930ffe33083ded8f75ae00	536682	validated
e8342825-161b-434a-8c0d-dde58da71b6a	7d7f57fe-a717-4d26-a74b-d050700c57cb.FPKM.txt.gz	c30b562b034e3b3e8cf03ee01c1a6516	512391	validated
e854b99f-17bc-4e9d-8b36-fbc3ff35c46c	f966cb98-e661-453d-b1ae-aacf5876520a.FPKM.txt.gz	114921710e26f8087c1b99acd214aa23	510343	validated
e86ce301-c07b-4687-a4e9-49f3f68c3e10	ecfae4ac-1c9e-403b-8ff2-cff2609a1329.FPKM.txt.gz	9ce7eb34d9fefadee8784ed37356d95e	528100	validated
e8a23b69-4da4-48e8-ace5-4f750faafef2	db106f15-9af2-4808-ab7b-d1ebb66a2954.FPKM.txt.gz	2a73ca57741b589277ca72eadecfc5ec	536244	validated
e8eb7c08-1ee3-400c-b6d6-3ac8bff40c16	aaec9256-9b45-4208-8eed-29e590c34c09.FPKM.txt.gz	0cd56d53b519f99483399a403de66472	522525	validated
e91620ce-7086-4b4b-be93-21b34da430d4	8d38b4b8-6074-469a-9af0-8200f4ee8bb5.FPKM.txt.gz	a30c2bb9df9109dca80ddd453cae76a6	535165	validated
e91c1fe1-928b-4597-b409-d30d404eb714	97be5457-526d-42ee-ace4-d900b8c6fd5f.FPKM.txt.gz	538fbc2d98b3f98ca2ed5f30f4e66192	519557	validated
e95621da-3cb5-417e-819e-d095e24bdd24	1fbc7c43-62b9-4f70-8f26-fbe1900e386b.FPKM.txt.gz	ec0f85906a25bf2e22f2a7565ace8799	527077	validated
e9bcc089-a19c-4bd7-9950-fb4724574ed9	9023df26-92cb-4dd9-8f2c-629dfaddd88b.FPKM.txt.gz	589291ba877f5e2660b8de6c283b939a	508180	validated
e9d3d6ad-bd0b-436e-b542-1698b09021f2	225ccdc9-0d78-4d35-a969-080e6db2d42b.FPKM.txt.gz	503461cdc544d599a87c6abbdc3d9bbd	529039	validated
ea516c33-2590-4bf5-a944-19bd6703eae6	325a69a6-7312-4c08-94d5-9d76fd913376.FPKM.txt.gz	3ef8287cecc6efe5af0c45fb2d4cf196	514141	validated
ea54690c-52bc-4408-8b09-370cc27db377	177b3d71-2c66-454b-9680-046b0fef23ac.FPKM.txt.gz	2ba21067ce371914d3a80db2b4a2aaa5	539927	validated
ea74dd36-4d14-4ce8-8f14-38ad66accd5f	94dcaa51-315e-43d9-875c-4c4ae2e9bef3.FPKM.txt.gz	ac9732cb05536aa619afebac07589583	487374	validated
ea835994-cb2b-440b-bcb0-91004b33760b	3ab0577a-0d95-4f3b-9ec8-850820c5ecb3.FPKM.txt.gz	92babca33a9c979f4277a2036a35ffbe	526205	validated
ea9bf46a-39bc-49ec-86b6-69f7e9fde815	892b14a6-b2b6-4860-a7fc-f65beac8530e.FPKM.txt.gz	15a3ddf956be2bb0b87d82a537182e30	515191	validated
eb324724-2682-44a5-af4b-912b6c6d30e4	d5639603-bb2f-4385-b769-c1a48e44ec43.FPKM.txt.gz	37218c6978cd5fbd67cff23ebba34483	507397	validated
ebe3ce2c-8e44-4c2a-9d92-9ef613a49b0e	00a47e69-ef6a-4be9-827d-d48609859a7e.FPKM.txt.gz	66bee57def28c3dcc0f75571ebb78100	492235	validated
ec3f6e7c-759c-4bb3-a091-76471a80f8a6	2656413d-a5d2-4812-9ce9-a02c15ab04bd.FPKM.txt.gz	8e887d3a24c54a3edce91faa5e70d05f	549713	validated
ec9e05dd-70c7-4b0c-8414-e4501a277d36	afe5f01a-b3c1-4d24-94cf-27ec0894e308.FPKM.txt.gz	8bcb4c4c7b1b416f895d36c2cf9fa868	586492	validated
ecb47488-133d-42c4-897c-0f4b40b221f0	7e56863a-53f2-4c94-9cf0-053d72b4d5ee.FPKM.txt.gz	ecd17ff85afc5c2848a73ec445917f68	515106	validated
ecbb61f5-0bd2-4928-bb9c-41177856787f	03bf1372-9f5e-4af4-9cc1-cad158836156.FPKM.txt.gz	c9c8a4206331b4226e12cf1737e61e05	524575	validated
ecee798d-556c-43ee-9978-d36ea0eb9c8d	8367f33b-6f1e-4fd1-b57c-dcee572553c3.FPKM.txt.gz	ea24190c80adf06de9c60828ad879f68	512862	validated
edc18f90-2d41-4d1b-bf5b-e2b153ce6cbb	2627073d-a532-4d75-9937-0a4f62df51f9.FPKM.txt.gz	174b9c487a75394586a7c2a2742fed9e	497023	validated
edef1748-6b72-46e1-aed1-db34f9afbfd8	7b9248cd-ed82-4b7b-8bda-81b6e8e8000c.FPKM.txt.gz	0f32f5cace50234d88eea66f52095583	515934	validated
ee581cf8-7034-43b2-be9b-d1f709d9b9c9	906456e9-96d6-4be0-9d61-73647f6684d9.FPKM.txt.gz	9ad5c3017942d1fe9c9c6de8368240eb	506041	validated
ee993e10-aafc-45c9-9e20-8265324c9238	b8001d68-74fb-46a4-b0c5-388387479685.FPKM.txt.gz	048cfaace269d910d764a17ec3e926d0	529888	validated
eeca40cd-89af-47b5-a6ff-b9a6d598fadc	0827bd64-de4e-45bc-9e75-a9bdce41f4a5.FPKM.txt.gz	3f82bc5e583bdad6b0b104bb40549e91	513238	validated
eecc962a-d893-4d27-a9f9-b61528e0ac78	d4d6abaa-9134-42ac-9adf-2045f747abb4.FPKM.txt.gz	44643faeb2036ba39b278494e0154b7e	507883	validated
ef1787be-6ee3-41e0-84a1-8c0def4018cf	66b276d6-92c6-4ada-ae69-2ca5db2ad797.FPKM.txt.gz	40f0724feb7bb6bf8abccc88f86f0603	505600	validated
ef8a3804-1950-4dfe-abb0-6c1efbf2adb0	2d71fd22-4dd1-4954-87cf-a7c5879b8bec.FPKM.txt.gz	6890647ab80f13206d79185e479ba618	523173	validated
efee8882-c841-4792-b576-7ec12cbd4568	e512f861-c59f-4272-b528-7424a882c795.FPKM.txt.gz	ea7fed6420240316f677e479a72df556	518313	validated
f0077b01-6892-4847-b810-2f1efab068d3	4a557993-a2f2-44eb-8dff-1541628b0f88.FPKM.txt.gz	dbdd3812d68d45cddb7b974f17c0ded7	527619	validated
f06ce126-5dfa-42f9-9313-73a9c4217bae	03419112-80e3-4f01-a952-1492008a7451.FPKM.txt.gz	07b3801edcba8407d23b720174cb3a68	513933	validated
f0ab87a4-2ba1-48a6-ac12-b82c9a28d72b	2c6a02ee-c88a-4e23-8915-6976b95386e3.FPKM.txt.gz	a838cd3616790a15adb2c6c1f6417204	528678	validated
f1132589-e8f7-482a-ab7e-b1dbda39d435	5958e543-9a75-4144-9f93-9daa1cc14190.FPKM.txt.gz	3767d51f824a1e76e4b86e459d6ce474	533636	validated
f1366a4f-73b0-40ba-8a63-c2b9dd27a18f	fd39d52c-5ae1-429c-b85c-96321db417d3.FPKM.txt.gz	5659a3b5f0a98717688bc906c02dae18	523232	validated
f13e224b-00df-4fe5-8798-a25f1bb0e126	609420eb-0650-4187-8b48-cb1ea5fa0d8d.FPKM.txt.gz	79fb411b8a93f0fc75029edaad8bbdf1	533607	validated
f1a982d1-28b4-47ec-9e42-1f3cf5b2012a	be8c6402-fb97-4c31-8a18-a5b4783a1726.FPKM.txt.gz	b1071e948728b2acc024004e3e56eda7	507040	validated
f1c50289-1db1-4066-a44c-34e89963ee6d	d4924657-2b67-4083-8190-bd4c15534066.FPKM.txt.gz	efb70f561245181f4e656b4de224f485	517592	validated
f220db10-2c33-4675-bad3-0b2c79d84c78	0a2c1866-d6e1-4add-bcb0-b297ba1394ac.FPKM.txt.gz	b5fd9278988cfea78e45638744ae3fa3	519160	validated
f239aea4-3df2-4b97-8f24-7b8e4c2bdeee	b64a6c9f-29af-4af8-a4cc-045a03354fac.FPKM.txt.gz	a9b988bf783728aeaf4135b9a9f2c49c	491217	validated
f26d4675-ac07-4c59-add7-acb33def0754	b667a6ae-353f-4045-a442-a4320231ed73.FPKM.txt.gz	f752196b5b8bce05708f6e4b68a07649	524014	validated
f30628bf-dcb2-4c11-8873-f7ff1edc26de	f98e4d45-12ea-4ebf-86b0-858de800a057.FPKM.txt.gz	5a7e34c64bbb18b232fed6a7facaffdf	532199	validated
f3132184-ef78-4625-b148-1be5d486edd8	a4c7b6e8-ed30-42b2-9daa-0cf0b9d59259.FPKM.txt.gz	f1c3c7a47578e0ec35f801cdba47ffc5	516677	validated
f32b5f15-ff7f-483a-9bd5-23cc08c4b245	87a1f0a2-5c97-4e4f-92f0-af2259c42be7.FPKM.txt.gz	6e3b07ac9b6c91625bc9d875c28a41a0	536165	validated
f32ba427-4fdc-445e-ace2-a69cebcdaedd	8b26a752-d1fa-4a0d-8600-9f7bf97cc94b.FPKM.txt.gz	0d9d5966bc127df3ca45d816bfb25f62	511873	validated
f33b308a-9f63-474c-8e07-e5e495115c24	ba65f95e-4a58-4378-925b-60f864c4f5de.FPKM.txt.gz	db8ab0ac4e483918e005d1c1ce1b4c43	520038	validated
f3600513-f8d2-4c5f-8eca-feee7e8584c9	54401c2a-7124-42b7-90d8-6267575bce51.FPKM.txt.gz	9e0245bf0fccf3b2be78b03fc7f300e9	517865	validated
f36a8876-7d1c-450c-b9be-943e33f58a2e	4270fb7c-3aa7-419b-9e7f-e449e6f659fc.FPKM.txt.gz	3c32eeb909e6384174a5196ed06d20b3	520011	validated
f375b385-ce64-422f-bf81-b02baf972825	37c712b1-00b7-4db2-8728-88816e06bbdd.FPKM.txt.gz	25f10c2ff0a80325aa8aaa720dbc81de	548597	validated
f37cd7df-5e84-4c9f-91b8-4509f4eb7a3b	99059480-b9f1-4b89-840c-439e42d8f42c.FPKM.txt.gz	fbaff893a991e4581166074f0a0334af	515290	validated
f3a5c557-5feb-4935-98d5-88b29fd813b5	4253d955-2f01-4657-909e-756c899dd81d.FPKM.txt.gz	37889b7b52d40a547352ac2ac772afe2	515982	validated
f3be1241-307c-4f15-b213-8af0c6dfbcec	a503f57e-f9cc-405b-b68c-9c3b205e106f.FPKM.txt.gz	5faadfba8ada983884cb1d2c2256b574	529722	validated
f3f82002-5c14-4fe2-a1ef-bb215c1a516d	39ea216a-6bff-41bc-a730-350145ffd2eb.FPKM.txt.gz	b696460ce98688ac0b6ea9c029be5d01	509958	validated
f411bee1-b2d5-4289-be30-fad7ea3b0240	53a59278-dd3f-4678-bbee-a7c9aacff1a5.FPKM.txt.gz	907f54547b347180748e258959a93c68	502042	validated
f41a0e79-9d3a-4ffd-85b8-2a6d5511e120	36866b9a-180c-4d05-8030-6d0ace6f6adf.FPKM.txt.gz	768a875b1765252e5a3e8a23ad4feadb	513596	validated
f4436b19-52ac-4ce4-b54b-a963a6347fee	1cbb4ac2-5588-441a-85f9-59deffb16a22.FPKM.txt.gz	5f7f29a102c0c82ad721208c17af8218	517867	validated
f48a90cb-4b76-4ac9-9853-346671ef7017	87e0be4b-bc1a-4bc7-a744-6b960dbc0526.FPKM.txt.gz	add2d1a0a8a536ed3058834f4e443d6d	532503	validated
f4a78c1a-209c-4b2d-bf99-70dacfb053d0	70a755a4-250e-4b5c-a341-a63f1ff430ae.FPKM.txt.gz	33465617599965e1b5f5da5e16fd2977	534409	validated
f4f51b52-c045-4ac7-9474-be80c9ee0fba	0a219d18-db73-46e1-a9c9-3565cec06451.FPKM.txt.gz	c42430bcbcfa7e3ce425e268e31bcbd8	534221	validated
f4f67bf7-5383-441b-b654-f505e1714e6b	49c4c177-b1d5-42e3-acaa-bfa4f6982437.FPKM.txt.gz	b0c8ac2eb65f87d1f911809e4d373ba7	544532	validated
f51d406f-0509-431d-a516-2098c8fd747b	2de4e8e1-2f87-43ca-aba6-19720e119397.FPKM.txt.gz	cca45a84d8cc5788333dd87c88b86ff0	533474	validated
f57b5c27-369f-4db2-bdfe-50f283eee155	2a2f6758-f11e-4060-bb0d-601e92e7c392.FPKM.txt.gz	d3c6ee4c8690404ead323e2b99554fa6	523244	validated
f5931839-8380-4e79-816b-38ff08acb308	0b27a4e5-3e45-42e7-a965-3e7eb02c037c.FPKM.txt.gz	8a94c8f9c4169b75b00a502c9651a63b	528315	validated
f61a42c5-bc29-40f2-b8dd-7f1cb52637e1	e5661a4c-e183-4935-8536-93c4949e793e.FPKM.txt.gz	0cf388246cf0327a9bdc95a013ba0064	521272	validated
f63aedf7-e839-497b-aa11-0c90e81ed9b9	2163b681-ae29-4907-8f15-6c3665eae736.FPKM.txt.gz	d77be4379c7dee0202b0fc0787771ed3	520878	validated
f63b840c-4c45-4a58-a69a-96ce5f7ec498	a33029dd-b5fa-4be0-9cbf-971d289146dd.FPKM.txt.gz	81ff7eb95e392e8bb1c8048e2b4c7eb2	526198	validated
f654c3c4-910d-4072-8478-31e724873755	d8a60f70-c2fa-4a98-8481-177dcd94b4dd.FPKM.txt.gz	e09acda9c011ae7bcb455fae70676b09	519676	validated
f6657316-3a0a-4011-8cdb-402f8f0d3403	8867e7c2-0694-4172-a51e-9267a01f0658.FPKM.txt.gz	ff27480e8ff062bffdd07a17e2552dad	537076	validated
f6d3d770-157b-479b-a5cc-56e174dda026	b5dc51e7-76d4-480f-bc2f-a0fc74947c35.FPKM.txt.gz	4cc9ea69afe0d232e8295b072e1b9a1c	542060	validated
f6e9a889-4970-4bb9-8c7d-1ddc1b88362f	c4261805-d89d-4cf0-8dd6-24a8f504a9ed.FPKM.txt.gz	70662be61f97f900f3f2f4d4178b72ae	521361	validated
f772aca4-037d-4c29-87d1-44a5bf67d249	944b1e8d-7219-40a4-ab27-385192062cbf.FPKM.txt.gz	c9a2ec04c6f955d8f56d64969003449c	510060	validated
f7a94322-c83f-4859-8ee6-b79be8c860d6	b4100ce6-2507-4ba9-a3d4-b47810c9ba99.FPKM.txt.gz	d979d4ab215c9b7e739bb57df8a68eb7	521494	validated
f855c8fb-857a-4eb4-94f9-4934a84f0c24	23507f34-1c8e-4d83-a1c3-634b49460eb9.FPKM.txt.gz	f19770c252658e1722e8f3d8da5ac752	523312	validated
f860232a-df1e-4cde-99ca-4439eb5c025e	f8a64fd0-7e9c-4796-988d-607ed07c4c23.FPKM.txt.gz	52da213fd2b81a766779f85755f0c76b	525187	validated
f8cf629e-005c-4e67-9b34-244214476d1a	9f0d673f-ff69-4d01-910c-f04921b538a2.FPKM.txt.gz	20de6aed216f1d2c2c0628e5f6cdab92	521595	validated
f926fad4-2fb1-46aa-938a-b65cfded3efe	4810fb0a-881e-40be-9705-9c41b143e83b.FPKM.txt.gz	1784a1c726ec57645c5c6c9a442ee2ee	528942	validated
f9a158d8-c763-4844-aad5-d292b33de659	8dc6012e-51fa-4750-85b3-0edd67a9266a.FPKM.txt.gz	e502428724043ddac6860a9c6e861410	521788	validated
f9acbd12-1d52-45af-a9d3-d7fbba0955e0	e4544c39-bf5a-4f95-8853-6a59eae4c262.FPKM.txt.gz	67c8da88d682e4af3a07d9246ee61bf9	503163	validated
f9c9f699-4b08-42f8-95cf-d36bc8c10674	88a06699-eaa7-4c6e-9062-d235298fe3da.FPKM.txt.gz	cb20f66ac4ff52c9704fe0714dce48f7	529550	validated
f9f208f9-68fa-4779-8359-d3233bc681e0	c5375772-6f28-4bf2-bd70-63a8872b7b7c.FPKM.txt.gz	f61a105c32fc694f4ac0c6cc74c2b60e	511764	validated
fa0fcc0c-2281-47eb-81bb-85844731c77a	995dbed7-f7be-48fc-be3f-6d24f6639b70.FPKM.txt.gz	c338a0193bad69450ffb2e6caba9dc3c	518157	validated
fa22877d-0c08-4725-a0f3-1ea869f8f6d4	1cf5a03a-2e3c-427d-87d3-3215724dc6fa.FPKM.txt.gz	c08f1e8afad9b3e5db028be49584810b	541156	validated
fa56e9db-9610-44b6-a58c-9dc12c4c7e41	9da11996-ba83-4163-bc96-c20a038ee77b.FPKM.txt.gz	7ae10399759af5ac8e0bd34e970fb13b	544302	validated
fa6f131c-5af2-4455-80d3-0376e7b2fb02	07ad35fc-1e35-43b3-a252-193323d5e680.FPKM.txt.gz	c965f30c5e95602d6def91e47b0e2271	512605	validated
fa803a1d-7c45-4474-a362-c3a3c39eae0f	cd052da2-9e32-4881-87c0-5e66cdc6f5f7.FPKM.txt.gz	6a642d3eb6e9694e5857da94c3cf5f55	510959	validated
faa377a3-bb47-4a31-8ebf-b8fac7f368eb	658ec1a1-9948-4be6-a4e2-44ea4655d29c.FPKM.txt.gz	af7dfbd2cffeedcfb8a3c44ec474fd93	521180	validated
fae97aa0-62e4-453f-b85c-016793f0c688	d6db49d6-d27c-412a-872e-2a53f9d2167c.FPKM.txt.gz	f4be843a569e1835c7221269f72c56e3	523548	validated
fb07f15a-efcd-4757-b84c-ec28c0b579a3	a963531e-49d4-41c6-b19a-ba5b94b8af94.FPKM.txt.gz	4985af3a082867aa0472595e53fe196b	517742	validated
fb635b12-25da-4cd8-ba90-10c45abcd9ab	cd20a78a-7e98-4601-8cf0-3a121d58613c.FPKM.txt.gz	f2cf5e9988eaf526b3eaa2ec7273ea76	498663	validated
fc3350a0-fab2-426c-9bca-92fde5f4a089	41734a51-fd66-4ef9-a7c7-481e19c7674f.FPKM.txt.gz	71f5599eb046493cc79b603bad2bf269	498172	validated
fc400192-2d12-4b3a-9571-1d60a708eac0	a60ed4b8-a041-4b38-b961-fc976b254702.FPKM.txt.gz	dae53671c553e86a6813b0d8ffe7fcca	519944	validated
fc4a5dfe-e25e-497e-8fdc-f1920315a9c1	dc03b9a1-8313-4705-a185-c42ddf9870b7.FPKM.txt.gz	0438cdbaa0b10dd2a2a045fcf9d65f1f	537766	validated
fc5845c7-e1a3-4d50-a982-ba0c847602c3	512b0f65-4ee9-4d01-b453-075499fe9d83.FPKM.txt.gz	1eb235b93add95f2ba2446df1cce1a62	535572	validated
fc7724d8-b299-4935-82c9-a4c6e1afbf69	7d31ccae-fd6c-41b6-bdfb-2a42fd68b4c9.FPKM.txt.gz	bb107754eca7e19f134f8624ea9789e3	465454	validated
fcbd6507-98d6-4af7-8b94-9cb75983a9db	edea4e5b-ad4d-4a0b-9656-3d82d4a24698.FPKM.txt.gz	fdf402a544b9751c3c153087f997b055	542108	validated
fcbea61d-c835-4752-b623-f357e5c2f466	1e215a66-f961-4870-a370-4b945e1f7053.FPKM.txt.gz	18dec9820f1476d2f483a9e56d78471e	517499	validated
fcc1b1e8-abc8-4f69-97ac-132bb5efccf5	9ed9fdc8-a437-4f4b-8ef8-e3f0c219baca.FPKM.txt.gz	64677a306c8d0a327370ee13dfdcfa70	502291	validated
fcc88929-cc86-4d73-bdb7-f27b94ee65f4	6c60605b-a647-481e-976d-f2945740faf8.FPKM.txt.gz	ad58acbe62d3659f3149d820e733b07e	548423	validated
fd573109-bd63-4b2c-b029-9e45c3b76bcd	cbb39a6a-61e7-4295-b712-daf6af43dc82.FPKM.txt.gz	06338c742268de0388f7a5de82ce2bb8	522665	validated
fd9eb3a6-614e-4194-84df-e6cbd7559043	7a284ab1-3849-4c83-ae30-86cf1136f641.FPKM.txt.gz	1b4efc3c3483b64423ae5988530863f9	504669	validated
fda14d83-2d03-4c8f-a21e-c091e5f9ed8d	d09f7126-4c4b-4f95-918c-b12b5ca080e3.FPKM.txt.gz	0cb387915357ecc5ea641fde57e10801	545068	validated
fdbac226-ffe4-427b-b9aa-d6859c0c6cf5	c22879b5-4183-4c3c-804b-f6cef1df617e.FPKM.txt.gz	a2be7560c19ecc9842a7fac42a1a09da	542209	validated
fdcbd3ea-55ca-46a9-b2ae-94e0df54cf29	1c903a79-fbee-47a4-8847-79d9242a2fcf.FPKM.txt.gz	e8a4c37b3b72ef9672c5baeb007c4481	519448	validated
fe14aaa3-2747-49af-ade9-0beeafe79a39	1294d2f0-3a01-45b8-9e18-f5da4fbe8223.FPKM.txt.gz	55719321163c1ccb1c4c34dad1d32fab	494358	validated
fe16c6ef-a6c1-44bb-984c-b6c249712707	7bcc02ad-a4c7-44e1-8654-10c4598f936d.FPKM.txt.gz	7af16936f4213f64c9758fc413e3cb5f	571366	validated
fe718a6b-5f6d-4314-b891-08aadd1f0009	4dddb0ad-1c56-4100-9f5e-a0e9722a12f9.FPKM.txt.gz	7fbbc1450eda52910f3d07d422429bec	511491	validated
fe8d402d-d919-447b-bdf4-d55bd70295ee	13ead835-a0c3-409c-a651-2256e57ebbb2.FPKM.txt.gz	7019a5127442a1f0f04f04fb880b6abc	514170	validated
fed55ba2-8a4b-4466-b176-222699cc24c1	88ac1ce3-6538-4bf2-960c-80aebb70a148.FPKM.txt.gz	a735bb5ca987529936e9d566b0be0740	533840	validated
fee7c1bb-5ea8-400f-8b14-202680df3d0f	61af99a7-ead9-4107-9979-5a8ca85c2020.FPKM.txt.gz	87d6bcb51c8337dcaf5c78a01b1e5941	516208	validated
ff12377f-7153-4c30-9948-cd36382387d7	ca75ae4d-3d90-46d7-9544-fd71dd6c87b2.FPKM.txt.gz	81230dbc07be8e8941e8cdb26ce17e67	495508	validated
ff21c665-edba-44fe-9bf1-b44bb6291243	e1557786-4586-409f-9c5a-a559535f0aa0.FPKM.txt.gz	063c673a8566c2b438d04c49d079ad6d	528671	validated
ff254978-1b10-497c-b757-6ac1372af506	ef51ae2e-91ac-4d5f-ba2a-0ae978ba33b9.FPKM.txt.gz	96db519f864b62e1b7b126bf415b11e3	541418	validated
ff27b9c0-3344-44a8-b01c-7ce539bea41a	2c9671e1-e001-4565-862a-a4845c9bad4f.FPKM.txt.gz	18bbe07600888f0269762710d5117e1d	521775	validated
ff941a89-d67a-4699-9de4-8d006f12568d	2b5c518f-8327-478a-a282-01bfe59aca4c.FPKM.txt.gz	08af646bb1e6a32c4437957f28039511	537504	validated
ff95a120-4d50-4489-b706-48276d67f1d9	e091bf28-5002-48ff-93df-3030c0942b3a.FPKM.txt.gz	681a0584075c7f7b9f8be8c30aa0aa89	526605	validated
