# Supplementary material for: TP53 Mutation Infers a Poor Prognosis and Is Correlated to Immunocytes Infiltration in Breast Cancer
Source: Front Cell Dev Biol. 2021 Nov 30;9:759154. doi: 10.3389/fcell.2021.759154 (PMC8669954; doi:10.3389/fcell.2021.759154)
Supplement: Supplementary file 1 [file DataSheet1.ZIP › original data/gdc_manifest_20210102_094211.txt]

id	filename	md5	size	state
002468c6-2ffb-4e45-b145-8dc4438f2acf	DLP_REDO_FROM_MOHEL_B02.nocnv_grch38.seg.v2.txt	1098ea9d2954087bde4dfd8ce0b1ad7f	5569	validated
00260539-46f2-426a-8c48-1fc102b82618	WRIED_p_TCGA_143_147_150_Hahn_N_GenomeWideSNP_6_G06_799828.nocnv_grch38.seg.v2.txt	b646ccaa65e944cc9e95b83c5e732868	2908	validated
0098d25b-85bf-4c30-a7f4-64e132b45b4d	CHEEP_p_TCGA_b120_121_SNP_N_GenomeWideSNP_6_G05_777660.nocnv_grch38.seg.v2.txt	08b2c7939e0adfe906eca84e94c9783b	3198	validated
00b6e03c-cc23-4f3a-bbd2-8d7bfb4341ff	BEAUX_p_TCGA_b109_SNP_2N_GenomeWideSNP_6_B06_772144.nocnv_grch38.seg.v2.txt	c3ab47bf8a919594e0f952e0afbdf294	8564	validated
00ccc1aa-196e-481e-ad06-a3857a074a9d	STOPE_p_TCGAb3_58_59_60_61_62_N_GenomeWideSNP_6_E09_1388038.nocnv_grch38.seg.v2.txt	de9097da19d332c92e1bfe2d8c45718d	7685	validated
00df01ec-1425-4435-af8e-277c0235b0e5	HAULS_p_TCGAb47_SNP_2N_GenomeWideSNP_6_C07_628576.nocnv_grch38.seg.v2.txt	518bf97d0092dd35ceb914d791bfe7ae	3539	validated
014dd78f-0faf-4eae-b3e1-5768df410ffd	JOUAL_p_TCGA_b96_SNP_N_GenomeWideSNP_6_C06_748044.nocnv_grch38.seg.v2.txt	f15d2cdf3e8107a5d91f32c440919773	5117	validated
015c37f3-1dfa-4c27-85bb-1aa8700a39b6	SHAWM_p_TCGAb72_SNP_N_GenomeWideSNP_6_H06_697992.nocnv_grch38.seg.v2.txt	6067089b5aa3a45e6c059ee55a5738e3	3869	validated
0163604b-2b89-4eea-ba21-20297a5582c0	CENTS_p_TCGASNP_212_216_217_N_GenomeWideSNP_6_F06_1039580.nocnv_grch38.seg.v2.txt	d69eab9371c5db76a9c2781927cfb5cc	36632	validated
0178eb47-6402-4126-949c-f213216ec768	URAEI_p_TCGASNP_b85_N_GenomeWideSNP_6_G01_735168.nocnv_grch38.seg.v2.txt	19f4870d791e8b0d0dad9df60e4faf49	39454	validated
018c4125-748f-4ebd-bc14-ee1dd07bddcc	GHOUL_p_TCGASNP_b85and51R_N_GenomeWideSNP_6_G01_735234.nocnv_grch38.seg.v2.txt	ad62f4b286c6669a78805aafd68a024d	29898	validated
018dcf69-0aa8-4ea4-baa4-0eed4e6ff084	WRIED_p_TCGA_143_147_150_Hahn_N_GenomeWideSNP_6_G03_799938.nocnv_grch38.seg.v2.txt	02a2e358a429e33a106847f220fac9c8	3745	validated
019478ab-0f7a-4d32-85a3-a308bd3d62b3	COZEN_p_TCGAb56_SNP_2N_GenomeWideSNP_6_A08_667112.nocnv_grch38.seg.v2.txt	5f40c39779c338801dd6896de15e102c	4972	validated
01cbc461-127f-4ace-9827-d8ee91928ffb	BEAUX_p_TCGA_b109_SNP_2N_GenomeWideSNP_6_F05_772150.nocnv_grch38.seg.v2.txt	05a37011984c28976cd3f60966da2823	3879	validated
01e0c6ef-717b-4692-b95d-47403d5ab549	URAEI_p_TCGASNP_b85_N_GenomeWideSNP_6_C04_735096.nocnv_grch38.seg.v2.txt	ff9c2313de4c06ce3d6409a5829af4fc	3882	validated
01ede46f-3c0c-4e8e-bc58-2c4cd82d941e	GOOFS_p_TCGA_b117_118_SNP_N_GenomeWideSNP_6_G12_778082.nocnv_grch38.seg.v2.txt	7752c8542b12c6aba587f145a007cdfa	3198	validated
01f05178-142e-4880-a722-9fb23a30549c	BITES_p_TCGAb61_SNP_S_GenomeWideSNP_6_D01_697136.nocnv_grch38.seg.v2.txt	07b5c1ecb7f13a70e4550d154ca2b3ea	4295	validated
021ce1d1-3526-44bf-bb34-5311cb22a493	KEBAB_p_TCGASNP_226_227_N_GenomeWideSNP_6_E06_1151634.nocnv_grch38.seg.v2.txt	5a6bbe892dc6f734b359ef3f0805452d	3589	validated
021eb1d1-9df6-4a36-8582-5add77368d81	BEAUX_p_TCGA_b109_SNP_2N_GenomeWideSNP_6_C12_772180.nocnv_grch38.seg.v2.txt	9839b93f237f61da86be12017ea89bec	2769	validated
0231cc72-51ba-425f-8d7c-cf02a35fdb18	COPAL_p_TCGAb_337_338_339_NSP_GenomeWideSNP_6_E11_1373636.nocnv_grch38.seg.v2.txt	fcc787011ca5a3ba5f2050dfd9d70326	6095	validated
02436945-0ed3-4ad1-a19d-f3cb04072a43	MINAE_p_TCGA_200_202_203_SNP_N_GenomeWideSNP_6_D06_955128.nocnv_grch38.seg.v2.txt	d24aef1a741804ee759f0630f10471fa	5051	validated
024b790b-1b07-4853-86bd-bd340f03a1ec	CENTS_p_TCGASNP_212_216_217_N_GenomeWideSNP_6_B07_1039588.nocnv_grch38.seg.v2.txt	c8cc326872abfba47d70f6b3fb15b5ab	4431	validated
0273d943-f5ba-4ce5-a537-cfc02854823f	SHAWM_p_TCGAb72_SNP_N_GenomeWideSNP_6_G08_698134.nocnv_grch38.seg.v2.txt	99c18b79b18bbb5e08e658fe790d2bd5	10653	validated
02878799-28f7-43ea-906f-4f3dce74036a	BEDEW_p_TCGA_FFPE_7_13_N_GenomeWideSNP_6_C05_1347438.nocnv_grch38.seg.v2.txt	b237b078a339d6055970f232ac14ab1e	8131	validated
028e3e56-18c7-417e-b4ad-e43e7840d521	BULGY_p_TCGA_bM1_124_SNP_N_GenomeWideSNP_6_D03_780900.nocnv_grch38.seg.v2.txt	f330c4b76e087cc5f513c7f2273e5469	12168	validated
02cf6b77-f403-4171-9c87-72145693d363	CENTS_p_TCGASNP_212_216_217_N_GenomeWideSNP_6_C09_1039546.nocnv_grch38.seg.v2.txt	e08d58ace31f67cc8ee2532b75eb6fee	10231	validated
02fed569-6f12-4609-b0c8-bb8a173e2257	MINAE_p_TCGA_200_202_203_SNP_N_GenomeWideSNP_6_D11_955180.nocnv_grch38.seg.v2.txt	708896fca74c0d5c681228fe281d8c21	4052	validated
0318b2c8-ab13-4ea6-a3e6-ade7c1a0aea3	SHAWM_p_TCGAb72_SNP_N_GenomeWideSNP_6_F12_698032.nocnv_grch38.seg.v2.txt	e7f5a42d198ef5807126b3d2a15d624a	7049	validated
032cb966-4bbb-4c53-8baa-4558ec543646	RANDS_p_TCGA_b109_SNP_1N_GenomeWideSNP_6_A07_771954.nocnv_grch38.seg.v2.txt	410077ff7e1f9e383a883bb44071b4c6	15687	validated
035e661e-72dd-4ae3-ba1f-411263bf02c6	URAEI_p_TCGASNP_b85_N_GenomeWideSNP_6_F10_735158.nocnv_grch38.seg.v2.txt	9305513e286f9d807180f5b936683954	181881	validated
03711135-161f-4600-9797-71f73691a309	CROZE_p_TCGA_254_256_255_N_GenomeWideSNP_6_B09_1301428.nocnv_grch38.seg.v2.txt	4aa145fba8d999daea0d9909efd2f7d1	3772	validated
037b7e59-b903-48e0-af0d-f2442ded4dee	EXINE_p_TCGA_b142_SNP_N_GenomeWideSNP_6_A01_802484.nocnv_grch38.seg.v2.txt	979d91b5844e6b8d444e91c19fe5a9b7	50145	validated
03aea959-2ed6-4f8c-b560-efec89462013	WRIED_p_TCGA_143_147_150_Hahn_N_GenomeWideSNP_6_G08_799834.nocnv_grch38.seg.v2.txt	68225cc0504e171895e6cd34e0a74ca5	21503	validated
04068179-271e-4332-a396-b4fa11a722e7	CROZE_p_TCGA_254_256_255_N_GenomeWideSNP_6_A05_1301312.nocnv_grch38.seg.v2.txt	d21764c33a3b155316c6814c23e20b72	2625	validated
04135f9f-e3fd-471b-a93b-f82f8a607099	EMMER_p_8TCGA_Mx_242_238_N_GenomeWideSNP_6_A03_1244878.nocnv_grch38.seg.v2.txt	0c714c6f0680d668b4afe8175465343c	7047	validated
0417528c-61b1-4384-920f-17b6e6620b58	URAEI_p_TCGASNP_b85_N_GenomeWideSNP_6_G12_735092.nocnv_grch38.seg.v2.txt	36c7e6fd244ac01f146911b64ca5754a	3325	validated
0417a4fa-1bbb-4a47-83e2-5b45bdb88de8	CUSKS_p_TCGAb47_SNP_1N_GenomeWideSNP_6_B07_628378.nocnv_grch38.seg.v2.txt	57846e56e0461bb06a6acdfd4b9e0bb7	20433	validated
04192da1-770c-4d5c-9ef2-b406ecd073f0	BITES_p_TCGAb61_SNP_S_GenomeWideSNP_6_D03_697114.nocnv_grch38.seg.v2.txt	5b8070430a23aeef8ef09c6997b76040	3749	validated
043d6bae-a0dd-4a2b-86f7-0240bec7d17c	HITCH_p_TCGASNP_b93_N_GenomeWideSNP_6_F04_741576.nocnv_grch38.seg.v2.txt	b706642ba76abe30b463ca8d13cd45ca	3047	validated
04496d8d-d31d-4956-af3e-4d935fb2c8e5	GOOFS_p_TCGA_b117_118_SNP_N_GenomeWideSNP_6_E07_778070.nocnv_grch38.seg.v2.txt	9f1f71b230ff2a0753db890ac45e331d	2617	validated
046a72be-fe61-4135-a575-dbe784162446	URAEI_p_TCGASNP_b85_N_GenomeWideSNP_6_H02_735024.nocnv_grch38.seg.v2.txt	8299891eebb6e450c7057c4261b6dc5b	2363	validated
047cd6b6-b660-4c8e-bd89-0ef43338f1e7	RAMIE_p_6TCGA_250_232_4_236_N_GenomeWideSNP_6_F10_1245206.nocnv_grch38.seg.v2.txt	6b890ef77979ddea028a1f9006b1991b	37635	validated
048210d0-5e40-4993-b4a9-58f0ad9c8046	BONZE_p_TCGAb56_SNP_1N_GenomeWideSNP_6_F02_667030.nocnv_grch38.seg.v2.txt	cabe66b612bbda18a7baab80bfc87ffa	16257	validated
048a25c1-a8c9-4060-9412-c8aad1c6e257	CENTS_p_TCGASNP_212_216_217_N_GenomeWideSNP_6_D06_1039554.nocnv_grch38.seg.v2.txt	498037dbcc203dd1bfc1ea55fa9fe069	6945	validated
04e33cb6-8662-4686-a8f7-a0ce8590bd5a	RANDS_p_TCGA_b109_SNP_1N_GenomeWideSNP_6_B05_771940.nocnv_grch38.seg.v2.txt	2f9639f652975015ca97d75f6359634a	3876	validated
04fde328-8ef8-42c2-ae7d-6a26aa931445	CUSKS_p_TCGAb47_SNP_1N_GenomeWideSNP_6_A12_628274.nocnv_grch38.seg.v2.txt	7489d4b8b805f2097dc4f90e9531f1f0	17912	validated
05000064-f53f-4d36-a310-58d0356e9530	BONZE_p_TCGAb56_SNP_1N_GenomeWideSNP_6_C10_666916.nocnv_grch38.seg.v2.txt	18c3c482f0f8fc850cc025dafeaa7e5e	35430	validated
050d79d6-5c21-47a2-83f6-4611b8075962	MOHEL_p_TCGA_271_274_275_N_GenomeWideSNP_6_A11_1320328.nocnv_grch38.seg.v2.txt	8873be791aacf90f792bed7a99fa5a96	3773	validated
051177fb-8398-4b9b-8a5b-ba15b1728a3b	DOUSE_p_TCGA_287_288_289_N_GenomeWideSNP_6_C11_1361140.nocnv_grch38.seg.v2.txt	f32ba948178d1a52602b06ec9996ee08	42974	validated
053cdd5e-f944-47ef-a4b8-039e677d0eaf	CUSKS_p_TCGAb47_SNP_1N_GenomeWideSNP_6_G10_628232.nocnv_grch38.seg.v2.txt	cc2fbc09f6f8be33e095a1cf5d170536	5309	validated
0588a7a4-ec5e-419b-a195-990b0f3baab5	SHUCK_p_TCGAb74and75_SNP_N_GenomeWideSNP_6_G12_731086.nocnv_grch38.seg.v2.txt	72235a8cd6c705730f3b31b75570d244	4566	validated
0596058f-1dcb-43f3-8037-947fc6b7b77e	COZEN_p_TCGAb56_SNP_2N_GenomeWideSNP_6_E04_667184.nocnv_grch38.seg.v2.txt	bdb24eff3bcfd29c15968a716bd1a72a	3056	validated
05a217c3-f38c-49b6-829e-e57d49e636d0	TAKEN_p_TCGAb_379_400_FFPE_NSP_GenomeWideSNP_6_C03_1513324.nocnv_grch38.seg.v2.txt	c49cd0d4c564f0d0738304e932aa08fd	4858	validated
05add1a6-f2ad-4dc9-bddb-65948ffb7540	FENCE_p_TCGAb_332_333_334_NSP_GenomeWideSNP_6_G01_1367420.nocnv_grch38.seg.v2.txt	af96d83ddebbb05e17261f8139a1d93c	8420	validated
05af5fac-c524-4dd5-870b-4484f4fd8424	BEDEW_p_TCGA_FFPE_7_13_N_GenomeWideSNP_6_C12_1347490.nocnv_grch38.seg.v2.txt	0241e5287e983ab1edbd207895b7b6fd	17699	validated
05dd659a-db73-4402-9cc5-db7941b8aeb9	JOUAL_p_TCGA_b96_SNP_N_GenomeWideSNP_6_E01_747952.nocnv_grch38.seg.v2.txt	b82cef15f64caac121424b722aa814b6	3480	validated
05df66c8-44a4-4785-9d36-0e2cbf99dc85	BEAUX_p_TCGA_b109_SNP_2N_GenomeWideSNP_6_B12_772088.nocnv_grch38.seg.v2.txt	7ea69742d4ab0aee6a237f3ad260a3c7	14189	validated
060059fc-511a-4ed0-9186-6017200e9a8f	SHAWM_p_TCGAb72_SNP_N_GenomeWideSNP_6_C06_698154.nocnv_grch38.seg.v2.txt	762f3128930627f2fef2c08748aaeb02	3614	validated
061eab0f-3543-468b-a60e-3d8e78d33b7c	HAULS_p_TCGAb47_SNP_2N_GenomeWideSNP_6_B05_628466.nocnv_grch38.seg.v2.txt	e4151e2a5283ca7056c2713485b41e08	14029	validated
0623635e-8246-44c5-9abe-9ce973dad982	HITCH_p_TCGASNP_b93_N_GenomeWideSNP_6_F08_741510.nocnv_grch38.seg.v2.txt	48075d7a1610b40e71510296d8f2f26c	6041	validated
06408923-3d7d-4494-92da-1aac69c3cc7a	MAPLE_p_TCGAb78_BrstRedo_SNP_N_GenomeWideSNP_6_G07_729620.nocnv_grch38.seg.v2.txt	387dd4d197263dbb0de8bfda5b66f15f	3545	validated
06445409-5ff7-41e0-8c3a-02c2b95f6ca7	JOUAL_p_TCGA_b96_SNP_N_GenomeWideSNP_6_B06_747894.nocnv_grch38.seg.v2.txt	71edc51d3aa4421c3cd97bf63a358de0	19957	validated
064972f6-7f61-4a23-be43-6304f8928097	HAULS_p_TCGAb47_SNP_2N_GenomeWideSNP_6_F07_628408.nocnv_grch38.seg.v2.txt	bf7620c36c4b48c29e41d1a4bac87cf5	3205	validated
06573b42-d24d-4fb5-98e1-0dcb424a1eae	COZEN_p_TCGAb56_SNP_2N_GenomeWideSNP_6_C12_667090.nocnv_grch38.seg.v2.txt	c1b77369cc3a5810038d90a7fcdd5a1b	32355	validated
066b491c-e9ae-4e12-ba1a-23bc57c86708	URAEI_p_TCGASNP_b85_N_GenomeWideSNP_6_G06_735106.nocnv_grch38.seg.v2.txt	efa2c17180fc3116db12b4bbf02d4b78	8487	validated
066e8726-9d42-4dca-bf53-fcb6d37658ba	PITON_p_TCGA_b162_167_SNP_N_GenomeWideSNP_6_F10_844790.nocnv_grch38.seg.v2.txt	72b97efe2418a1535ec171f3f4766a2a	3756	validated
06748c49-6e03-4d6b-98ad-05bf8192c417	COZEN_p_TCGAb56_SNP_2N_GenomeWideSNP_6_F12_667162.nocnv_grch38.seg.v2.txt	ba4172fae8befad3391cf5a2b7b7d52b	438295	validated
0690f349-8c0a-4782-8f68-07b7281145e0	GHOUL_p_TCGASNP_b85and51R_N_GenomeWideSNP_6_C12_735214.nocnv_grch38.seg.v2.txt	5df7698467b21dfe8cf154975c09e7c6	10519	validated
06a2ef9b-ac3a-4b29-a967-bc04a0ec83e5	DRIPS_p_TCGA_295_296_297_N_GenomeWideSNP_6_E11_1343826.nocnv_grch38.seg.v2.txt	da7130e4b4e482140e9862953abb0de2	22785	validated
06bfc377-999b-4d1a-933a-4e575b01eed2	COZEN_p_TCGAb56_SNP_2N_GenomeWideSNP_6_H08_667182.nocnv_grch38.seg.v2.txt	c32768b3ad175ef8cfc142912e7679dd	5841	validated
06f0c1ec-a467-45ab-9177-b70c7b4a69e0	URAEI_p_TCGASNP_b85_N_GenomeWideSNP_6_B10_735098.nocnv_grch38.seg.v2.txt	4c63e05b8dc7570ac77c755cc2a3cbbc	11938	validated
070199db-55e8-47f3-af4b-e24525d8550c	BITES_p_TCGAb61_SNP_S_GenomeWideSNP_6_D04_697026.nocnv_grch38.seg.v2.txt	11aec49fa0a7a05107489259f21e3cc4	7859	validated
0720559b-4591-43ec-822f-066f2ea2769c	FENCE_p_TCGAb_332_333_334_NSP_GenomeWideSNP_6_F09_1367368.nocnv_grch38.seg.v2.txt	08eb12fce8c08c98f6bfb4f8eb1c0cc9	9451	validated
0720b640-d5ce-4c24-9657-5da9dcb4efa8	CUSKS_p_TCGAb47_SNP_1N_GenomeWideSNP_6_E06_628340.nocnv_grch38.seg.v2.txt	c218319fc4a1fbfd1af630659a4d4841	7795	validated
072b9314-7f5f-42b8-9897-cf4bfcdb04d8	FENCE_p_TCGAb_332_333_334_NSP_GenomeWideSNP_6_G04_1367304.nocnv_grch38.seg.v2.txt	bd13bd52fa78b725aae8bb3eacdd10eb	8100	validated
0736cebb-6b4e-4b26-a3e9-01640d04e5b2	COPAL_p_TCGAb_337_338_339_NSP_GenomeWideSNP_6_F07_1373646.nocnv_grch38.seg.v2.txt	1832d54913bc18620e21bf47f88bc1d8	5960	validated
07475cc9-a623-4d26-b7c9-682b74b578b3	SHUCK_p_TCGAb74and75_SNP_N_GenomeWideSNP_6_A04_731032.nocnv_grch38.seg.v2.txt	6da5da68ef5b6ee56e2c7a5f49f320e5	22111	validated
07977155-53c6-4806-8570-dde261c4ce53	TAKEN_p_TCGAb_379_400_FFPE_NSP_GenomeWideSNP_6_A03_1513176.nocnv_grch38.seg.v2.txt	af8cd8cde9ce7731658e60b30093dbd0	7472	validated
07c0f949-c6d4-4143-aac0-5da0bc2ba789	COPAL_p_TCGAb_337_338_339_NSP_GenomeWideSNP_6_F04_1373616.nocnv_grch38.seg.v2.txt	e1b1e5df3419c6bd1c8c92782b9397b5	10452	validated
080fd536-57f4-4e25-8991-138229a4f218	SHOUT_p_TCGAb_319_20_21_22_NSP_GenomeWideSNP_6_H07_1365128.nocnv_grch38.seg.v2.txt	e5a3e62ca73c1764671c7e28f6fd2b86	34244	validated
08177103-11b8-40e1-b42a-bfe26e68bcfa	HITCH_p_TCGASNP_b93_N_GenomeWideSNP_6_H06_741558.nocnv_grch38.seg.v2.txt	d10410a5eef1e01a86bd6a3e6bd51359	3638	validated
08363c4a-6bc2-4ccc-85eb-ce54797a5398	SHAWM_p_TCGAb72_SNP_N_GenomeWideSNP_6_B02_698080.nocnv_grch38.seg.v2.txt	3486230d1c05867a00823ceb45eb70d4	2355	validated
084452f9-ec67-4c5e-bc04-c96ad704be62	FENCE_p_TCGAb_332_333_334_NSP_GenomeWideSNP_6_F08_1367400.nocnv_grch38.seg.v2.txt	97ae61e3a53e6b730f5bd0487493df57	12314	validated
086925cb-41a1-48d4-a2fe-404058aa5f75	CUSKS_p_TCGAb47_SNP_1N_GenomeWideSNP_6_B05_628290.nocnv_grch38.seg.v2.txt	7f29cdb54b43e29409f54579552ffbed	9488	validated
08ab8616-3b39-4096-9524-b42a62cba4c5	SHUCK_p_TCGAb74and75_SNP_N_GenomeWideSNP_6_G01_731008.nocnv_grch38.seg.v2.txt	c891c587f54071ed57b4f491659141e8	19041	validated
08aec6ef-fd69-42fb-8476-5cdf7eefd0e6	GHOUL_p_TCGASNP_b85and51R_N_GenomeWideSNP_6_D09_735346.nocnv_grch38.seg.v2.txt	88078d3d9d7e1ea6667e51220ab557d9	2795	validated
08b41fe8-3a40-4f1f-8c01-b539155fc510	EXINE_p_TCGA_b142_SNP_N_GenomeWideSNP_6_C05_802414.nocnv_grch38.seg.v2.txt	0e3253f33351e1d70aa0eb1a7d3869b5	3603	validated
08c6fae3-0f99-469b-91c3-9799a610852a	GHOUL_p_TCGASNP_b85and51R_N_GenomeWideSNP_6_H08_735314.nocnv_grch38.seg.v2.txt	fec68264a03bef988791dbf7929117a4	3333	validated
08d188f2-5cff-456c-8c48-c3e84e826efb	CROZE_p_TCGA_254_256_255_N_GenomeWideSNP_6_B05_1301454.nocnv_grch38.seg.v2.txt	e7bddb4d56a46b2c29fafd2a46bb081f	11336	validated
08df9308-0cab-43f0-b9a3-e5afe4113400	WRIED_p_TCGA_143_147_150_Hahn_N_GenomeWideSNP_6_D06_799882.nocnv_grch38.seg.v2.txt	f1b2a355e49d0bb3e5fe6ba3e9124c3e	3225	validated
08e89e4d-dea4-4bc4-a95c-73e45a0af9b7	RAMIE_p_6TCGA_250_232_4_236_N_GenomeWideSNP_6_F04_1245202.nocnv_grch38.seg.v2.txt	7e56777c1b7f34b9ff84b7cb6bf99994	4676	validated
091319d3-3961-41e4-8755-74b2d9819ed7	HITCH_p_TCGASNP_b93_N_GenomeWideSNP_6_H11_741450.nocnv_grch38.seg.v2.txt	0090e0e803b21d8159a70c59750532ae	2486	validated
093d03d8-653f-45fc-8c51-c159753c437e	JOUAL_p_TCGA_b96_SNP_N_GenomeWideSNP_6_C05_748002.nocnv_grch38.seg.v2.txt	e00dd8e33a3e507e6ce42e13651c56ec	5125	validated
099114ab-1fd4-4729-837b-7d11ee8d0d20	HAULS_p_TCGAb47_SNP_2N_GenomeWideSNP_6_H01_628524.nocnv_grch38.seg.v2.txt	ea5607e62ccb352215a2624a241fdb18	10601	validated
09eb309e-ad6d-4447-a6d9-1528ffdf0057	GOOFS_p_TCGA_b117_118_SNP_N_GenomeWideSNP_6_F02_777994.nocnv_grch38.seg.v2.txt	a0a6bb4b7e5dba26074386f90e0a36a4	11061	validated
09f7d556-1971-424a-a721-316a8fe4af81	ETUIS_p_TCGASNP_b80_83_N_GenomeWideSNP_6_F12_734782.nocnv_grch38.seg.v2.txt	7c3812c061fde46653b58363ae287cad	3743	validated
0a0b3afa-c07c-4f4a-8a47-6475ca6e76a1	COZEN_p_TCGAb56_SNP_2N_GenomeWideSNP_6_D12_667140.nocnv_grch38.seg.v2.txt	d89c82a8b9b28ee8cbe7a62a231ae203	24939	validated
0a41f740-da97-406c-99fd-c9d556b036c6	MAPLE_p_TCGAb78_BrstRedo_SNP_N_GenomeWideSNP_6_F10_729568.nocnv_grch38.seg.v2.txt	5233c966c44d695067ac059af5139149	2296	validated
0abb0ae5-dcb9-4951-aec3-18b54098f9f2	DRIPS_p_TCGA_295_296_297_N_GenomeWideSNP_6_G08_1343908.nocnv_grch38.seg.v2.txt	5b5515d99b4b573e7a8c8a2b1ed58903	5009	validated
0abee7cf-ef07-4156-95cc-172e70650b0c	MOHEL_p_TCGA_271_274_275_N_GenomeWideSNP_6_C01_1320366.nocnv_grch38.seg.v2.txt	eac2598b917a1f8db4333b9557b9d47b	4033	validated
0ac24955-0d37-41b4-99ff-27985d4a1667	SHUCK_p_TCGAb74and75_SNP_N_GenomeWideSNP_6_G11_731040.nocnv_grch38.seg.v2.txt	37253f76f941383e24913c5b1031311b	26808	validated
0ac289b1-35fd-4c7e-8130-adfee67a6d6a	BULGY_p_TCGA_bM1_124_SNP_N_GenomeWideSNP_6_D11_780930.nocnv_grch38.seg.v2.txt	9ba0e513b11584cd129f47e5f7850285	26465	validated
0afe6886-5152-4153-947b-1a5b4e720447	GHOUL_p_TCGASNP_b85and51R_N_GenomeWideSNP_6_B11_760368.nocnv_grch38.seg.v2.txt	e48127763a07e0a0b2f8f98a1bd64cb6	3208	validated
0b01900e-a6f7-4c25-81ed-3838191ca453	BEAUX_p_TCGA_b109_SNP_2N_GenomeWideSNP_6_A10_772192.nocnv_grch38.seg.v2.txt	415300307d659b2821b5fcfc007d11ef	4441	validated
0b2f4fae-2222-4b5b-b2dd-e95aac234399	RANDS_p_TCGA_b109_SNP_1N_GenomeWideSNP_6_E03_771968.nocnv_grch38.seg.v2.txt	62e189267aa4aa40000e554ccda7fb0f	4558	validated
0b488305-8fe7-4207-bf4a-f84a289caad1	GAMMA_p_TCGA_b103_104_SNP_N_GenomeWideSNP_6_D08_755838.nocnv_grch38.seg.v2.txt	0697debb1249e1023adfa6726d94e54f	5242	validated
0b94677e-8ea4-4033-8e12-5268b8bbaeda	TAKEN_p_TCGAb_379_400_FFPE_NSP_GenomeWideSNP_6_A08_1513202.nocnv_grch38.seg.v2.txt	e234d75586590e50455eac3372ecda03	56566	validated
0be415d1-33f0-4dd9-9b4f-d086d206ec1f	EXINE_p_TCGA_b142_SNP_N_GenomeWideSNP_6_C07_802500.nocnv_grch38.seg.v2.txt	e80c42321ffd42430672d380a40bd483	9972	validated
0c05b0d1-79e2-4e6f-be99-3c7eeece9f0c	JOUAL_p_TCGA_b96_SNP_N_GenomeWideSNP_6_A02_747974.nocnv_grch38.seg.v2.txt	95d82be42c522e690b5aa87f1d70cd2c	4081	validated
0c21539e-16a5-42d6-a677-c4f32ed3010b	BURSA_p_TCGA_303_304_305_N_GenomeWideSNP_6_E02_1344716.nocnv_grch38.seg.v2.txt	f562e811c2a02741e8a62ef07b0c5d3c	4453	validated
0c22f64a-6993-4594-b022-ea67d33aaa29	COZEN_p_TCGAb56_SNP_2N_GenomeWideSNP_6_D01_667082.nocnv_grch38.seg.v2.txt	5c589b0cf3a021f270f338524a8107ad	6387	validated
0c39c59d-2b63-40fe-b102-3dd17a330c06	ETUIS_p_TCGASNP_b80_83_N_GenomeWideSNP_6_G01_734780.nocnv_grch38.seg.v2.txt	8e74322da6f9af15f784ec8100d73aa1	26064	validated
0c3ba127-1293-4641-b113-dc4a16ffc27c	ETUIS_p_TCGASNP_b80_83_N_GenomeWideSNP_6_F01_734778.nocnv_grch38.seg.v2.txt	50d0122c0c39f7ac2cf6c40ac4f72e39	5602	validated
0c4a3747-5902-497c-9d0b-967a15a2c989	CROZE_p_TCGA_254_256_255_N_GenomeWideSNP_6_C03_1301448.nocnv_grch38.seg.v2.txt	edb3aa4013154dd4ba1ad949c24fc447	4079	validated
0cb69369-424b-46e8-b92f-88512afcf302	BONZE_p_TCGAb56_SNP_1N_GenomeWideSNP_6_D09_666894.nocnv_grch38.seg.v2.txt	b973906b71b214a68443eb10f196cb29	4287	validated
0cc4682a-54bb-416b-a979-870383c82236	GHOUL_p_TCGASNP_b85and51R_N_GenomeWideSNP_6_E08_735372.nocnv_grch38.seg.v2.txt	19e398cc2ffc7565d677cefa549ab1e3	3184	validated
0cd8ef1c-a391-4b10-8ade-0467dee52ff1	SHUCK_p_TCGAb74and75_SNP_N_GenomeWideSNP_6_D06_731076.nocnv_grch38.seg.v2.txt	318e3efaf2f81afc3295e18f9a1dc216	14328	validated
0cda5d56-9580-4be9-8b4e-8db4f08c49de	HAULS_p_TCGAb47_SNP_2N_GenomeWideSNP_6_G09_628500.nocnv_grch38.seg.v2.txt	513636010caf5eb3acd6963d7cd2f2f0	32784	validated
0ce57b86-ddc3-40a1-9fb2-0d4fe693f978	COZEN_p_TCGAb56_SNP_2N_GenomeWideSNP_6_A03_667248.nocnv_grch38.seg.v2.txt	30e64c6a29bc68a3ff517d4d3b58e7b7	4852	validated
0d4a2836-41d2-4750-b0df-ab7b87f457f0	HITCH_p_TCGASNP_b93_N_GenomeWideSNP_6_E03_741536.nocnv_grch38.seg.v2.txt	fa98febe0bd172800ac371cb73065e81	4413	validated
0dc83802-05f3-4f3a-86c0-0bcaca53cdfd	BITES_p_TCGAb61_SNP_S_GenomeWideSNP_6_G11_697176.nocnv_grch38.seg.v2.txt	a9c4a96421842f6c9afa136947875d34	5659	validated
0dfd28e9-3db0-4011-ae0a-f29ca6b46f95	NULLS_p_TCGA_183_185_186_SNP_N_GenomeWideSNP_6_G12_914238.nocnv_grch38.seg.v2.txt	ad0e0911c27ce0e002442824c3407f97	4457	validated
0e0eca3f-6dca-4ffc-b9a8-299e90990612	RANDS_p_TCGA_b109_SNP_1N_GenomeWideSNP_6_G02_771854.nocnv_grch38.seg.v2.txt	bd3150bdd5c1a033826a3d3412ec6c57	2971	validated
0e46d14c-f3d4-4daa-8661-1937e6902499	BITES_p_TCGAb61_SNP_S_GenomeWideSNP_6_E09_697144.nocnv_grch38.seg.v2.txt	005230cb150593abaf1ca9fe461d0bfc	41143	validated
0e8cb912-6f1b-40cb-8c72-fd59f7213289	EXINE_p_TCGA_b142_SNP_N_GenomeWideSNP_6_G10_802478.nocnv_grch38.seg.v2.txt	81967b189a5081e5f343fa4227087f05	30896	validated
0eb6e3be-b19e-4de3-b13d-94c89f797757	HELVE_p_TCGA_b139_154_155_SNP_N_GenomeWideSNP_6_H11_808584.nocnv_grch38.seg.v2.txt	159f9b1e65f359306317d5d21fbdbf20	4566	validated
0ec88202-717f-4a36-a8a0-0299df0725d1	BULGY_p_TCGA_bM1_124_SNP_N_GenomeWideSNP_6_E11_780906.nocnv_grch38.seg.v2.txt	d19c1de9b5577ecedfc05cce2bfcc44d	3195	validated
0ed002e8-31a3-4e8b-852f-1455df214c33	COZEN_p_TCGAb56_SNP_2N_GenomeWideSNP_6_A01_667214.nocnv_grch38.seg.v2.txt	7cc87b6c411a4abcc2943ba3d536c029	31077	validated
0efaa7a1-8a69-4b9c-b92a-99b32d396e69	EMMER_p_8TCGA_Mx_242_238_N_GenomeWideSNP_6_A06_1244876.nocnv_grch38.seg.v2.txt	0ac919228d792b9ef362684c9754870d	9105	validated
0f25a0ba-830a-4ebf-80cc-15eec2b4533d	GAMMA_p_TCGA_b103_104_SNP_N_GenomeWideSNP_6_D11_755854.nocnv_grch38.seg.v2.txt	ed9bd7e57fc58f8c128fbe4c1dc0f8d4	6642	validated
0f49f863-13d0-4177-8df0-1547dd47eefd	SHAWM_p_TCGAb72_SNP_N_GenomeWideSNP_6_H01_698016.nocnv_grch38.seg.v2.txt	1ddfb57ca890cb21810d37893f42e113	21715	validated
0f6deeba-5b0f-4b27-8aaa-6a9568414eea	GHOUL_p_TCGASNP_b85and51R_N_GenomeWideSNP_6_D01_735272.nocnv_grch38.seg.v2.txt	efd8d6d382513d9ec4780964927a5e4a	4479	validated
0f8cc1ff-d75c-423d-baad-1ad4505b91d6	JOUAL_p_TCGA_b96_SNP_N_GenomeWideSNP_6_E02_748004.nocnv_grch38.seg.v2.txt	010078764b226fa3b1d7dcc8a20b0d46	5528	validated
0fc18555-527d-466d-b935-972a954f1f59	EXINE_p_TCGA_b142_SNP_N_GenomeWideSNP_6_B05_802402.nocnv_grch38.seg.v2.txt	8e8444e72dea9b51f26630b18516a79a	3182	validated
1012200f-fee7-481c-a380-9b8c2fb3d01a	HAULS_p_TCGAb47_SNP_2N_GenomeWideSNP_6_D11_628538.nocnv_grch38.seg.v2.txt	90528a3a46ebc943bcce5affd75443eb	3826	validated
1022c6af-97e5-4942-bb5f-7a490c5437ad	TITER_p_TCGASNP_227_228_N_GenomeWideSNP_6_F03_1151426.nocnv_grch38.seg.v2.txt	c48833db1033b9094a572725421d6f0f	4178	validated
1048123b-d526-4626-8f5a-d2405debeca5	TAKEN_p_TCGAb_379_400_FFPE_NSP_GenomeWideSNP_6_B05_1513306.nocnv_grch38.seg.v2.txt	30258e01169bfb8d06979e462dc062ae	2917	validated
10534a1a-995f-4a71-9f26-e5aa2a01da2a	SHAWM_p_TCGAb72_SNP_N_GenomeWideSNP_6_H08_698166.nocnv_grch38.seg.v2.txt	6e92a3defb467cba8d19da881f529c8b	4829	validated
107cb80d-e611-4075-983f-05156652f92b	JOUAL_p_TCGA_b96_SNP_N_GenomeWideSNP_6_G03_747872.nocnv_grch38.seg.v2.txt	69b8ada21193773de999185ba56ce13b	15273	validated
10a761da-fd16-4096-b7b9-d4994315dc45	MAPLE_p_TCGAb78_BrstRedo_SNP_N_GenomeWideSNP_6_H02_729740.nocnv_grch38.seg.v2.txt	013aff0bc7c8a9b3339286d4aee68897	6604	validated
10b0ae84-492e-44fb-ac7a-12e48f255b57	HELVE_p_TCGA_b139_154_155_SNP_N_GenomeWideSNP_6_E02_808558.nocnv_grch38.seg.v2.txt	aecb198ca4a9c75480197d01ae5269e0	29498	validated
10bac029-ca61-4609-af51-4b91f3864af7	COPAL_p_TCGAb_337_338_339_NSP_GenomeWideSNP_6_D04_1373712.nocnv_grch38.seg.v2.txt	796202af5a622c18236409ee2cf5d033	35678	validated
10d0454a-1925-4b16-bc18-d693f40947a8	BULGY_p_TCGA_bM1_124_SNP_N_GenomeWideSNP_6_B03_780850.nocnv_grch38.seg.v2.txt	604e1fc52fb1c47902a4416e5f5690de	6540	validated
10d69729-d8ca-4154-9405-d595c6db8b93	RANDS_p_TCGA_b109_SNP_1N_GenomeWideSNP_6_E01_771972.nocnv_grch38.seg.v2.txt	17efc793527cb86c58fc50c2c4c39ed0	26968	validated
10d82dc0-3e5f-4bfe-bf41-6dc52e61c5a1	TAKEN_p_TCGAb_379_400_FFPE_NSP_GenomeWideSNP_6_E01_1513268.nocnv_grch38.seg.v2.txt	43389315d435a4ab924bbeb6320e16dc	37024	validated
10eabadc-779f-4870-bcfe-6c57e624c4d5	ETUIS_p_TCGASNP_b80_83_N_GenomeWideSNP_6_H01_734804.nocnv_grch38.seg.v2.txt	a64a192fcb9bd9bda139af429b4fa21a	6606	validated
10f6022d-5b04-4350-8d15-ee500e3f0462	EXINE_p_TCGA_b142_SNP_N_GenomeWideSNP_6_E09_802490.nocnv_grch38.seg.v2.txt	0a839a8587474c767203d6b181006f75	61249	validated
111c841c-0c35-4a27-8f44-392c9ef4e086	HITCH_p_TCGASNP_b93_N_GenomeWideSNP_6_D04_741560.nocnv_grch38.seg.v2.txt	6fdcc3b65d8e0f1e38fe33f4b44afeb7	39733	validated
1136d689-287f-4e4f-b772-81c165485e60	CROZE_p_TCGA_254_256_255_N_GenomeWideSNP_6_B04_1301440.nocnv_grch38.seg.v2.txt	17e4dacf02b60f73ca035df4a0dae9fd	4723	validated
1171593e-7ea9-4838-b1e8-7fcef294717f	URAEI_p_TCGASNP_b85_N_GenomeWideSNP_6_C05_735060.nocnv_grch38.seg.v2.txt	6132f380b4aa451371b0b660d9debc32	3319	validated
1190cdc8-203f-4976-9f9b-4abde992419e	KEBAB_p_TCGASNP_226_227_N_GenomeWideSNP_6_E05_1151626.nocnv_grch38.seg.v2.txt	e918555ab164e52bf85994d6d5867c35	3745	validated
119ba5fa-9325-4275-b3c0-937bfee55404	CHEEP_p_TCGA_b120_121_SNP_N_GenomeWideSNP_6_C06_777664.nocnv_grch38.seg.v2.txt	7ac4427d29a7779723477975653947fd	8480	validated
11b13b06-cdfa-4a8f-ab28-3d8db5054675	SHUCK_p_TCGAb74and75_SNP_N_GenomeWideSNP_6_D10_731060.nocnv_grch38.seg.v2.txt	692c5295ac52a326d764c6ce08d0358b	14158	validated
11c28fb6-6fd9-4544-b11b-33ede53be53f	URAEI_p_TCGASNP_b85_N_GenomeWideSNP_6_B06_735144.nocnv_grch38.seg.v2.txt	87f65c1fbee4e32e2301d3b17a14eeec	31948	validated
11ff7393-fbe9-47c5-9e61-db88ea164141	RANDS_p_TCGA_b109_SNP_1N_GenomeWideSNP_6_E09_772018.nocnv_grch38.seg.v2.txt	d5138420c98a405490b4f3ae087a17e2	3466	validated
1200236f-5db0-4595-bb18-2bcee80d9578	GHOUL_p_TCGASNP_b85and51R_N_GenomeWideSNP_6_G12_735232.nocnv_grch38.seg.v2.txt	5f58074e9c8f85d4a492240ffcdae3c1	11602	validated
1202b9ff-9244-44c6-b5a4-f9dc29c99d37	RANDS_p_TCGA_b109_SNP_1N_GenomeWideSNP_6_C12_771918.nocnv_grch38.seg.v2.txt	02ef8bfe0dcfe8e9793fa726b6dfbee6	6927	validated
121efe07-b54e-41bc-8911-af94ee5ec85e	SHUCK_p_TCGAb74and75_SNP_N_GenomeWideSNP_6_B08_730942.nocnv_grch38.seg.v2.txt	cc9567046f4889ae40852d01561602a8	3051	validated
12213a56-1ff3-4833-909f-9b15b3a68278	CUSKS_p_TCGAb47_SNP_1N_GenomeWideSNP_6_G05_628384.nocnv_grch38.seg.v2.txt	188856a0bbc06ae412a3b955e9d758b9	3120	validated
122ab438-3fdc-4e99-9c0e-959a7b6d225e	HAULS_p_TCGAb47_SNP_2N_GenomeWideSNP_6_B10_628566.nocnv_grch38.seg.v2.txt	239419e853c74a8df7b5e305e1869331	3453	validated
122d2620-32c5-4990-9649-9bd9757f0254	HITCH_p_TCGASNP_b93_N_GenomeWideSNP_6_F11_741412.nocnv_grch38.seg.v2.txt	a43da85b5352d580d4b49bcc632952a5	2776	validated
12503d6e-a00d-41d5-bc43-41531deb0efa	BONZE_p_TCGAb56_SNP_1N_GenomeWideSNP_6_D01_666888.nocnv_grch38.seg.v2.txt	09358e4f811cf1910ec5b551de6c8715	4674	validated
127457d0-3887-49c5-aa54-fdbbef80b728	URAEI_p_TCGASNP_b85_N_GenomeWideSNP_6_D11_735190.nocnv_grch38.seg.v2.txt	908fa4e3952ccd35a0f07742f88b08d0	2348	validated
1276eb31-80ca-49ef-9579-991a1d92bb14	URAEI_p_TCGASNP_b85_N_GenomeWideSNP_6_F04_735118.nocnv_grch38.seg.v2.txt	5dd77bc15dbfa35b089f66a9b496dccc	29900	validated
129a8d6f-ba09-4217-b098-ef38e472d71f	GAMMA_p_TCGA_b103_104_SNP_N_GenomeWideSNP_6_G04_755938.nocnv_grch38.seg.v2.txt	9652ebb48a6b6022d284797d76e0a3fe	62183	validated
12cdfe91-aa37-4553-a762-887bb75b81b9	CUSKS_p_TCGAb47_SNP_1N_GenomeWideSNP_6_F09_628240.nocnv_grch38.seg.v2.txt	1920728ed8e94aa06f13c523afcb1d5f	2634	validated
12d1d692-da81-4ac1-9055-77611920b6bc	EXINE_p_TCGA_b142_SNP_N_GenomeWideSNP_6_A12_802324.nocnv_grch38.seg.v2.txt	5577ddb7a1c0c18d93f248c2a1fff0c6	13982	validated
12f24b45-017b-4d84-bfa9-50aeae93d6f4	HITCH_p_TCGASNP_b93_N_GenomeWideSNP_6_G12_741544.nocnv_grch38.seg.v2.txt	b76c13585c5e2a6c87e8620bd925be95	3318	validated
13028bc7-2f5c-4b9b-be53-c7c5466980cf	BURSA_p_TCGA_303_304_305_N_GenomeWideSNP_6_D09_1344752.nocnv_grch38.seg.v2.txt	663c5114c64cce6e737cfa4b47061a23	3195	validated
130dc3ba-0da0-4444-b750-d76d3cf3b9bf	SHAWM_p_TCGAb72_SNP_N_GenomeWideSNP_6_C07_698036.nocnv_grch38.seg.v2.txt	cf6c645547cee6412c92a330d0323f5a	16099	validated
131c6360-f070-412e-9643-f82548a082aa	WRIED_p_TCGA_143_147_150_Hahn_N_GenomeWideSNP_6_F12_799816.nocnv_grch38.seg.v2.txt	1603cdc417d84bc0625a69112646b2bd	12903	validated
134a814c-63e2-4f9e-a564-2b85f4efe314	SHAWM_p_TCGAb72_SNP_N_GenomeWideSNP_6_H02_698142.nocnv_grch38.seg.v2.txt	7cacd937403af07f9f8fafc710acae0f	5685	validated
135a2231-03e6-4807-abae-7816bdce4b71	NULLS_p_TCGA_183_185_186_SNP_N_GenomeWideSNP_6_H04_914228.nocnv_grch38.seg.v2.txt	9c4a341797fc6a10ba3e4b87597db106	3894	validated
13889c07-9727-4403-925a-e5a5dc0a4b7f	BULGY_p_TCGA_bM1_124_SNP_N_GenomeWideSNP_6_F01_780814.nocnv_grch38.seg.v2.txt	efda747f4172fa2c589041e2098dae29	23112	validated
1390895f-cc39-4c6a-8072-8fe63ccb5b33	RANDS_p_TCGA_b109_SNP_1N_GenomeWideSNP_6_F02_771894.nocnv_grch38.seg.v2.txt	3809b3314cb975f65e7185e2eae75c4f	65059	validated
13a1d329-722d-428d-a8a9-557fc7e9735d	JOUAL_p_TCGA_b96_SNP_N_GenomeWideSNP_6_E05_748038.nocnv_grch38.seg.v2.txt	0530f3c164d92a06e0d1d0e45c9af922	14936	validated
13b01c2f-0202-4488-8720-263b246b6b72	GAMMA_p_TCGA_b103_104_SNP_N_GenomeWideSNP_6_H07_755760.nocnv_grch38.seg.v2.txt	df2b8f93bc58e168c9b615ef712fde84	3329	validated
13c4f40e-c82e-4c00-96f2-9d64fd407407	DRIPS_p_TCGA_295_296_297_N_GenomeWideSNP_6_E09_1343764.nocnv_grch38.seg.v2.txt	d305e70f192604a7e96167b923fb9579	38348	validated
13fe30a1-7244-43ab-8fe2-9e6d4b83e838	JOUAL_p_TCGA_b96_SNP_N_GenomeWideSNP_6_D06_747908.nocnv_grch38.seg.v2.txt	25fc9623e020bcdb9ef0c3929b7d943e	26836	validated
142e23f5-e6bc-4e50-a530-a55a7f7d215b	CUSKS_p_TCGAb47_SNP_1N_GenomeWideSNP_6_H09_628242.nocnv_grch38.seg.v2.txt	671429ca65d3012587b46c66fac59e5f	3444	validated
1443f77e-8530-4aae-bf50-7276466a9d0a	GHOUL_p_TCGASNP_b85and51R_N_GenomeWideSNP_6_A08_735326.nocnv_grch38.seg.v2.txt	694d5b60b444fcc99179d789e828ebba	4289	validated
146ca593-d302-4d9f-a85c-ce8f1ca84997	DRIPS_p_TCGA_295_296_297_N_GenomeWideSNP_6_E12_1343838.nocnv_grch38.seg.v2.txt	caae15bc3eb42a71209b1a4975e237ed	6192	validated
14b53431-e41d-466d-8039-fbe42316e407	URAEI_p_TCGASNP_b85_N_GenomeWideSNP_6_F05_735040.nocnv_grch38.seg.v2.txt	cf6be8d8111411c62a07b290a03103f9	10519	validated
14c7509a-0639-41fd-ad58-272518949e14	CHEEP_p_TCGA_b120_121_SNP_N_GenomeWideSNP_6_E11_777738.nocnv_grch38.seg.v2.txt	5d7c33e6bfb41cdddba428e8d0624f80	6226	validated
14cf955d-7d52-4f1a-bd8d-1f2b5a0666d7	BONZE_p_TCGAb56_SNP_1N_GenomeWideSNP_6_H06_666958.nocnv_grch38.seg.v2.txt	320cedeeb15d67d52519549bc3de19d8	4030	validated
14d3fe4b-ef11-4d99-acba-20f32d4b7245	BULGY_p_TCGA_bM1_124_SNP_N_GenomeWideSNP_6_C09_780832.nocnv_grch38.seg.v2.txt	65d2bb7353ff1bc1727bf944dd478983	2767	validated
14e77477-c1e4-4c1a-a7df-937821d2ded5	COZEN_p_TCGAb56_SNP_2N_GenomeWideSNP_6_F08_667166.nocnv_grch38.seg.v2.txt	92b95e3956c0ac947fcaa651a69cef72	6929	validated
14f0d2aa-17f0-4715-8948-9018f1a16a3c	URAEI_p_TCGASNP_b85_N_GenomeWideSNP_6_B08_735148.nocnv_grch38.seg.v2.txt	6dfef049a29cb2c38433cc8357fa3aa9	31905	validated
15423b21-bcf0-4118-a8e5-c70479cd15b9	COPAL_p_TCGAb_337_338_339_NSP_GenomeWideSNP_6_D03_1373654.nocnv_grch38.seg.v2.txt	bbcd35614e3a33f5a82da90add905298	3885	validated
155f5adc-b357-433a-bdbb-c6f938a718e8	HITCH_p_TCGASNP_b93_N_GenomeWideSNP_6_C08_741540.nocnv_grch38.seg.v2.txt	17b1ca9e86c4065a7679e9a411b2ae64	4288	validated
156435db-2142-432a-9db0-c42696843005	MINAE_p_TCGA_200_202_203_SNP_N_GenomeWideSNP_6_D04_955122.nocnv_grch38.seg.v2.txt	1e1f61e9cf4d10684aa3f279c66be0c3	3483	validated
15a9ba9e-95fa-4823-947f-f99b50456a40	GHOUL_p_TCGASNP_b85and51R_N_GenomeWideSNP_6_C11_735316.nocnv_grch38.seg.v2.txt	af888ac74c450816326496e03d11c851	26302	validated
15e124fe-c75e-4435-9cfc-f44e4055c957	CUSKS_p_TCGAb47_SNP_1N_GenomeWideSNP_6_H05_628338.nocnv_grch38.seg.v2.txt	fc79c1c3f7cfa6c33171c4cfd600f76b	4356	validated
15fb006b-e25a-4a0d-b8c3-753b15303d8f	USAGE_p_TCGA_132_133_136_SNP_N_GenomeWideSNP_6_F12_787636.nocnv_grch38.seg.v2.txt	f400ebe0a220c431165ee96c4ebc71d0	30420	validated
1630cdda-b756-4d7b-9d08-c2b986056a93	BONZE_p_TCGAb56_SNP_1N_GenomeWideSNP_6_B07_666956.nocnv_grch38.seg.v2.txt	2017bfdceefb6ce0b071a85f1c576c0e	36352	validated
16341e88-1e20-46b8-b674-59345d5cd447	COZEN_p_TCGAb56_SNP_2N_GenomeWideSNP_6_B08_667084.nocnv_grch38.seg.v2.txt	36116f81f005458c5001b368ee6da28e	4005	validated
163422f7-4078-4652-ae5c-bd358cb48b94	COZEN_p_TCGAb56_SNP_2N_GenomeWideSNP_6_H02_667102.nocnv_grch38.seg.v2.txt	1096ce322ec8927cfd98ea2f2869c8d0	14272	validated
163616f9-c0c8-428e-8185-c99e4da1316c	USAGE_p_TCGA_132_133_136_SNP_N_GenomeWideSNP_6_G03_787462.nocnv_grch38.seg.v2.txt	cd6a053a8681d44064ac09f0863f7df4	29555	validated
163b1bf0-513f-4835-9ec7-0da45a42cee1	MOHEL_p_TCGA_271_274_275_N_GenomeWideSNP_6_C10_1320354.nocnv_grch38.seg.v2.txt	b41d11ae9f9ea1825b52eb13d4bf3a34	5200	validated
166463d6-5265-4586-af41-f0aab51eba55	URAEI_p_TCGASNP_b85_N_GenomeWideSNP_6_D03_735066.nocnv_grch38.seg.v2.txt	52b3f6f481b72f1081c1d5d3d52255be	4174	validated
166e98cc-9605-440a-a3a2-3e56175e0e6b	JOUAL_p_TCGA_b96_SNP_N_GenomeWideSNP_6_C04_747990.nocnv_grch38.seg.v2.txt	1f5e9ea94935171ce0c95abd9c473f8c	6560	validated
1679b5bd-168a-4f8c-8f3c-cb8188fb678b	SHAWM_p_TCGAb72_SNP_N_GenomeWideSNP_6_A10_698106.nocnv_grch38.seg.v2.txt	a7c047cac1347e9d2c6a1d6c4b0ddae5	33018	validated
16a4923f-307a-4f27-9cf3-490c679192bb	GHOUL_p_TCGASNP_b85and51R_N_GenomeWideSNP_6_D05_735198.nocnv_grch38.seg.v2.txt	8b232e396d43b31871f75f87e3b44ee9	34281	validated
16aa7500-d044-4fb6-b69f-f225de207f62	FENCE_p_TCGAb_332_333_334_NSP_GenomeWideSNP_6_F03_1367300.nocnv_grch38.seg.v2.txt	2e66a62ef7c8bc2ca1417579d7bbaa0e	5460	validated
16ef253c-4997-4534-accd-e77c17856ee2	SHAWM_p_TCGAb72_SNP_N_GenomeWideSNP_6_F06_697984.nocnv_grch38.seg.v2.txt	119de6d18e99ae410450d2f764230d7e	8130	validated
16fb300f-44b1-4e58-92c7-73f3264f51ae	CHEEP_p_TCGA_b120_121_SNP_N_GenomeWideSNP_6_G08_777668.nocnv_grch38.seg.v2.txt	af9f80085ad2b1faa7cef0755598e1e6	9946	validated
173fedff-9a3f-4ea8-bcb4-1d90ecb3739b	COMIC_p_TCGA_b142_SNP_S_GenomeWideSNP_6_H05_804520.nocnv_grch38.seg.v2.txt	4d6bb0cd179bab181a550de38cd4863b	12710	validated
17685165-d41f-4d9f-92f5-e092b84d5af5	DOUSE_p_TCGA_287_288_289_N_GenomeWideSNP_6_D03_1361040.nocnv_grch38.seg.v2.txt	44759048f6bd91df07fd9ce373b4224f	5757	validated
17b8a89b-5933-4af7-b192-c1567b48fa92	SHAWM_p_TCGAb72_SNP_N_GenomeWideSNP_6_E07_698136.nocnv_grch38.seg.v2.txt	ec7795535d62ec798db6e35fda224795	3051	validated
17e39841-9cf7-486a-9719-7fcc01f9e656	SHUCK_p_TCGAb74and75_SNP_N_GenomeWideSNP_6_D08_730998.nocnv_grch38.seg.v2.txt	6c3bc3adcdbb2ce4d009fe9554f410da	17103	validated
18157c0a-f78d-4584-a70a-e003067b3f97	TAKEN_p_TCGAb_379_400_FFPE_NSP_GenomeWideSNP_6_E07_1513330.nocnv_grch38.seg.v2.txt	a579b5ca23dd6db02debeef61c7c29c2	51232	validated
1821fb41-9e44-469d-90b8-7b998764f1df	FENCE_p_TCGAb_332_333_334_NSP_GenomeWideSNP_6_E09_1367264.nocnv_grch38.seg.v2.txt	39eacebcb9a97b0b2ed9c0edceb9cc85	17985	validated
1831ea91-ff27-4738-9579-a07800c380a3	MOHEL_p_TCGA_271_274_275_N_GenomeWideSNP_6_D04_1320430.nocnv_grch38.seg.v2.txt	baf28e609058a36c0ebaaaa1f7565646	5930	validated
1832a5e1-a7a4-45fc-a5c8-53f6f2bba723	COPAL_p_TCGAb_337_338_339_NSP_GenomeWideSNP_6_D06_1373714.nocnv_grch38.seg.v2.txt	610fd035c69b01f899661cdec23bf54b	30859	validated
18497ed4-a32a-400b-a4dc-243ac9c0f318	URAEI_p_TCGASNP_b85_N_GenomeWideSNP_6_A04_735014.nocnv_grch38.seg.v2.txt	a50d293debe3ec90347ec591d09439ec	3333	validated
1868471e-b0d0-4610-8567-5dbbf3d72bfb	GHOUL_p_TCGASNP_b85and51R_N_GenomeWideSNP_6_A11_735342.nocnv_grch38.seg.v2.txt	a445076c33b5f3b1de1fb17b32e9580e	3448	validated
18a8ec36-7625-416c-aebb-3f062f4cfdbe	TAKEN_p_TCGAb_379_400_FFPE_NSP_GenomeWideSNP_6_B03_1513274.nocnv_grch38.seg.v2.txt	bd854ae9883773f415c5c86fc2937cb8	5976	validated
18b02182-ac55-4b2c-ad38-88cd0632cbfe	CENTS_p_TCGASNP_212_216_217_N_GenomeWideSNP_6_E03_1039426.nocnv_grch38.seg.v2.txt	08aa5f5b6e9640e490205cebc385bb20	39274	validated
18b63057-880d-4696-bb36-d2930e0ae381	TAKEN_p_TCGAb_379_400_FFPE_NSP_GenomeWideSNP_6_C06_1513326.nocnv_grch38.seg.v2.txt	f2d4631739c8c64561eb15da3be4ef66	8117	validated
18f38b66-32c3-4be4-8c3d-aea0495509ca	HELVE_p_TCGA_b139_154_155_SNP_N_GenomeWideSNP_6_H10_808570.nocnv_grch38.seg.v2.txt	7765ad7cfffae60c9238a3f69394784f	6134	validated
18f8c65c-aa67-4181-803e-a24f2f771c68	USAGE_p_TCGA_132_133_136_SNP_N_GenomeWideSNP_6_G07_787458.nocnv_grch38.seg.v2.txt	94474b8981cc98aae76d3ba0fd0482cd	2763	validated
1961ee02-36a5-42a7-82ce-23f257927a59	GHOUL_p_TCGASNP_b85and51R_N_GenomeWideSNP_6_A05_735266.nocnv_grch38.seg.v2.txt	0e77f61169412b00afaa8deab390aa60	4299	validated
1988663e-ed45-4190-8cd8-83c800d30c08	CENTS_p_TCGASNP_212_216_217_N_GenomeWideSNP_6_D07_1039460.nocnv_grch38.seg.v2.txt	fdefe69a8679de74930a14b40f7deb28	9373	validated
198bd537-d5db-4365-9376-31de488e9015	RANDS_p_TCGA_b109_SNP_1N_GenomeWideSNP_6_A03_771984.nocnv_grch38.seg.v2.txt	62084643aafed898ba3327c6090c7ea4	2980	validated
19d1895b-4b37-4540-a4b7-04e55fd91762	GOOFS_p_TCGA_b117_118_SNP_N_GenomeWideSNP_6_D08_777960.nocnv_grch38.seg.v2.txt	cb7f2cf02a4832ba210394b060d642a8	3458	validated
19feeced-a8cf-40f9-9e18-fccd995164ed	CELLA_p_TCGA_177_179_Esph_SNP_N_GenomeWideSNP_6_E04_871032.nocnv_grch38.seg.v2.txt	fb21b4ff1cb9521ad4e3b229e1588c3b	17558	validated
1a067ed3-e92c-40b5-a8a3-9075ca7eb7b5	JOUAL_p_TCGA_b96_SNP_N_GenomeWideSNP_6_B02_747956.nocnv_grch38.seg.v2.txt	6dbe708daf83d05619ed93d9f3615a33	15670	validated
1a34864a-52bd-4005-b49c-d22af58ace09	SHAWM_p_TCGAb72_SNP_N_GenomeWideSNP_6_C12_698098.nocnv_grch38.seg.v2.txt	7e10e5ae2f728c7f3da1e3789d3a7987	4707	validated
1a44af60-2a90-46af-8794-fca5610d554b	ETUIS_p_TCGASNP_b80_83_N_GenomeWideSNP_6_G11_734692.nocnv_grch38.seg.v2.txt	b00cec0f37536b2eaa37debd246fd743	144629	validated
1aac9608-07b4-42e9-aa7e-99cabdca9a30	WRIED_p_TCGA_143_147_150_Hahn_N_GenomeWideSNP_6_F07_799994.nocnv_grch38.seg.v2.txt	65ba6a11bad50a3a6d3c4a2ee60210ea	2909	validated
1adae8e5-ccc3-48fa-b536-52f6af52fcf9	NULLS_p_TCGA_183_185_186_SNP_N_GenomeWideSNP_6_E01_914272.nocnv_grch38.seg.v2.txt	0d45060cd0457ebb425ae4727a182f46	4608	validated
1b80e681-c0c3-4e6c-b56b-6ce36b7e2df5	BITES_p_TCGAb61_SNP_S_GenomeWideSNP_6_H01_697038.nocnv_grch38.seg.v2.txt	ab091402a30d69426c32590794d5d2a8	2922	validated
1b98108c-cb7f-4624-9e35-8ec2bf285ce1	SHUCK_p_TCGAb74and75_SNP_N_GenomeWideSNP_6_B04_731082.nocnv_grch38.seg.v2.txt	1bd3431ee946103f94abe8c25b5629e0	5095	validated
1bec7a6d-457b-40c7-a92f-dabb8614b588	HAULS_p_TCGAb47_SNP_2N_GenomeWideSNP_6_E08_628562.nocnv_grch38.seg.v2.txt	fac6e00fb99b099ffc162ce2b042cc2e	3459	validated
1bfb1560-b6b3-477d-9b5f-81dbfca05fa4	BURSA_p_TCGA_303_304_305_N_GenomeWideSNP_6_B04_1344776.nocnv_grch38.seg.v2.txt	aa4f83d95e0676f0d62befe7725c1fc3	4146	validated
1c3d89bb-21e1-44df-b39a-e37c3a9f5272	ETUIS_p_TCGASNP_b80_83_N_GenomeWideSNP_6_A12_734734.nocnv_grch38.seg.v2.txt	b69f136b91c78ee35be5b37537db1826	9248	validated
1c4b0005-a291-45e0-89a4-7b1d5eb354f8	WRIED_p_TCGA_143_147_150_Hahn_N_GenomeWideSNP_6_G05_799854.nocnv_grch38.seg.v2.txt	67f37c855f34148527e761a78196a190	2220	validated
1c601c49-7173-4b4c-b84c-f35aad26e9c7	CELLA_p_TCGA_177_179_Esph_SNP_N_GenomeWideSNP_6_E09_871154.nocnv_grch38.seg.v2.txt	6c11245d4d67d662d08cc9be2faa2df0	8775	validated
1d0307a6-a028-4e8d-bbdc-561cb1d70e08	GOOFS_p_TCGA_b117_118_SNP_N_GenomeWideSNP_6_C01_778114.nocnv_grch38.seg.v2.txt	34302118399bd597da02049b764c5fcf	14071	validated
1d09f90b-fb40-4d04-afdd-ecdfaa7a3b0b	CUSKS_p_TCGAb47_SNP_1N_GenomeWideSNP_6_F11_628286.nocnv_grch38.seg.v2.txt	f8041461be56bd11c42cee4c5ebf288e	35529	validated
1da1efd4-0edd-4fe6-8060-c16532b55c41	HAULS_p_TCGAb47_SNP_2N_GenomeWideSNP_6_C10_628454.nocnv_grch38.seg.v2.txt	2a0848fac40d56752e23ca3f0900face	9741	validated
1db0f9d4-639f-4291-a2c4-5c7c9c72743a	JOUAL_p_TCGA_b96_SNP_N_GenomeWideSNP_6_G09_747972.nocnv_grch38.seg.v2.txt	2971f0d41ab36634ebbadcdab29de94a	13284	validated
1db673ee-5f19-4387-a420-d149a2e9e629	RANDS_p_TCGA_b109_SNP_1N_GenomeWideSNP_6_C04_772016.nocnv_grch38.seg.v2.txt	bf47b3abcb6290ff77b6376a07b72860	9060	validated
1df78ebf-81e7-4ef0-8281-e66acd481cd5	GHOUL_p_TCGASNP_b85and51R_N_GenomeWideSNP_6_C03_760382.nocnv_grch38.seg.v2.txt	6e5e870f52822674961ffd7241675883	4571	validated
1e44e83e-da31-4062-b396-79474ca89f56	COPAL_p_TCGAb_337_338_339_NSP_GenomeWideSNP_6_E04_1373728.nocnv_grch38.seg.v2.txt	a6f67f07300873ff3a2b95ef7bf46927	7611	validated
1e66765c-3fcc-45b4-a755-3b314471bab0	TITER_p_TCGASNP_227_228_N_GenomeWideSNP_6_C11_1151448.nocnv_grch38.seg.v2.txt	c7026b8682d8019e9def544503cdf117	2919	validated
1e7f837c-d0cb-4d48-8742-353562e026c1	BULGY_p_TCGA_bM1_124_SNP_N_GenomeWideSNP_6_E02_780876.nocnv_grch38.seg.v2.txt	47eff661c5c90fd2e9f3c68408a65f2e	3992	validated
1e7ffb56-cf97-4853-aaee-7a402d21ce64	GHOUL_p_TCGASNP_b85and51R_N_GenomeWideSNP_6_E05_735324.nocnv_grch38.seg.v2.txt	e1acc6bbcca70ffdc0042fa98d68e4df	25976	validated
1ec890f4-a415-4d74-9a02-ca4aecd79942	HAULS_p_TCGAb47_SNP_2N_GenomeWideSNP_6_F04_628438.nocnv_grch38.seg.v2.txt	6ea84ad0e8b0b6066338252aa87dd531	57558	validated
1ecbeba3-55b1-4970-975e-005e8e9f8b2c	WRIED_p_TCGA_143_147_150_Hahn_N_GenomeWideSNP_6_G01_799968.nocnv_grch38.seg.v2.txt	bb232be2197d76b052c8d6eba8586044	2632	validated
1efbf26a-7502-4131-a789-87bc2ea89f8a	JOUAL_p_TCGA_b96_SNP_N_GenomeWideSNP_6_F03_747980.nocnv_grch38.seg.v2.txt	4120ae5f0a72c8bd7152181e3ecbccdf	19759	validated
1f2d53c3-a6d7-4c0f-84ca-d00b45514bd0	SHUCK_p_TCGAb74and75_SNP_N_GenomeWideSNP_6_F06_731092.nocnv_grch38.seg.v2.txt	fc0806847ba5cc5b4e22694b4c68b492	48672	validated
1f5ea161-455b-4430-b402-fc386e9a93bf	CELLA_p_TCGA_177_179_Esph_SNP_N_GenomeWideSNP_6_G03_870992.nocnv_grch38.seg.v2.txt	126fa83cc94c7ddc91d4faf287b2e052	6275	validated
1f9a4cbf-083e-42a3-945a-babcafcc5bf4	URAEI_p_TCGASNP_b85_N_GenomeWideSNP_6_H01_735022.nocnv_grch38.seg.v2.txt	b37d2119d721e66831b5bc89e8669aec	2494	validated
1fb37f4e-4515-465f-bdfc-df7de391763d	NULLS_p_TCGA_183_185_186_SNP_N_GenomeWideSNP_6_G03_914264.nocnv_grch38.seg.v2.txt	f087cf073d9cbed426763b7b1106f3ac	7485	validated
20413ff8-d775-4579-bb56-0e84cd67ec67	CUSKS_p_TCGAb47_SNP_1N_GenomeWideSNP_6_E09_628296.nocnv_grch38.seg.v2.txt	f9b3bf156a1394709e987cbcf3147e5e	6761	validated
204df15e-afbc-4480-b6c4-ff81e611b621	ETUIS_p_TCGASNP_b80_83_N_GenomeWideSNP_6_F05_734658.nocnv_grch38.seg.v2.txt	a4ec61d5b5a5e48d10dff7c770f307da	5968	validated
204f462b-e4f1-4ead-91c7-29f335bfe0c6	GOOFS_p_TCGA_b117_118_SNP_N_GenomeWideSNP_6_G09_778132.nocnv_grch38.seg.v2.txt	edb5216e26a21e6e2f585efd845ad393	31457	validated
2078ee6c-c8f6-48c7-9310-ca65702d113d	URAEI_p_TCGASNP_b85_N_GenomeWideSNP_6_B01_735184.nocnv_grch38.seg.v2.txt	9d2d4500bdeba72f2f9d9e66886892d0	4449	validated
2086df93-c223-4212-a5ea-615a3266bbd4	COZEN_p_TCGAb56_SNP_2N_GenomeWideSNP_6_H01_667146.nocnv_grch38.seg.v2.txt	6672922ab5388b6fab0a65df1d9b25da	4170	validated
208de04e-5afe-4f20-9a19-53c303c7a4b7	DRAMA_p_TCGA_276_278_N_GenomeWideSNP_6_A05_1322434.nocnv_grch38.seg.v2.txt	4be386056cbb4896bc03cb1f0aa53a81	5846	validated
20909234-e4a4-486d-8eb8-c84c72efe37c	GOOFS_p_TCGA_b117_118_SNP_N_GenomeWideSNP_6_E03_777962.nocnv_grch38.seg.v2.txt	bc238d9c77272371b474c1386bbedae6	59817	validated
20af956f-2456-4682-b490-c2d662ab2a96	CELLA_p_TCGA_177_179_Esph_SNP_N_GenomeWideSNP_6_E06_871070.nocnv_grch38.seg.v2.txt	57b31d80e00ca77d094cc43b66c9cf53	49800	validated
20b506cd-96a2-46f7-a76d-cb8f5d16b3db	SHAWM_p_TCGAb72_SNP_N_GenomeWideSNP_6_G07_698040.nocnv_grch38.seg.v2.txt	d959cf9501a5aaa3ade1c26bd071d9e8	4007	validated
20c45f74-dd83-4353-aa76-82dda5e515b1	STOPE_p_TCGAb3_58_59_60_61_62_N_GenomeWideSNP_6_E08_1388134.nocnv_grch38.seg.v2.txt	6a8a363c03f02bde4942b71504146450	3477	validated
2101fd72-2792-4e1e-ae81-024a8117c946	CUSKS_p_TCGAb47_SNP_1N_GenomeWideSNP_6_G08_628354.nocnv_grch38.seg.v2.txt	5acfc79bf5219188cc94c0a5916bbe15	4429	validated
2126fbc0-7f68-499d-be1b-e4f77ab0e6f0	EMMER_p_8TCGA_Mx_242_238_N_GenomeWideSNP_6_B02_1244818.nocnv_grch38.seg.v2.txt	779c6efb159dcf2f1617193131f46782	34927	validated
2157828e-90e1-4d43-bd23-9f368230cb15	RANDS_p_TCGA_b109_SNP_1N_GenomeWideSNP_6_A12_771946.nocnv_grch38.seg.v2.txt	f7b53e678409b912ded9196fdd681adf	6419	validated
216382da-25b3-4c95-82b9-890d866c385e	BURSA_p_TCGA_303_304_305_N_GenomeWideSNP_6_E07_1344784.nocnv_grch38.seg.v2.txt	4c912a2784879c2334b5dffd16968a52	2908	validated
21814e56-4547-4c40-bfaf-27a7e853ca07	EMMER_p_8TCGA_Mx_242_238_N_GenomeWideSNP_6_B01_1244780.nocnv_grch38.seg.v2.txt	d93a257ce725db6cd24656829befcc63	18889	validated
2182640f-4aea-43aa-bc88-bd3af039572a	EXINE_p_TCGA_b142_SNP_N_GenomeWideSNP_6_E07_802474.nocnv_grch38.seg.v2.txt	bba754edb797a8ac738ce28876fcff5d	3053	validated
21905afa-b680-47bd-bf0f-cd71fc309553	MOHEL_p_TCGA_271_274_275_N_GenomeWideSNP_6_B07_1320420.nocnv_grch38.seg.v2.txt	f8282c1d6ee6ba853946b526fb397d73	5545	validated
21a66a58-b8e1-4ad8-bdf3-d1e3cffad064	GAMMA_p_TCGA_b103_104_SNP_N_GenomeWideSNP_6_G01_755818.nocnv_grch38.seg.v2.txt	8ae31850402f2ad8875196be6756aa70	4014	validated
21b865b4-1916-49eb-81a3-aba56ae4f5c6	CUSKS_p_TCGAb47_SNP_1N_GenomeWideSNP_6_A03_628284.nocnv_grch38.seg.v2.txt	c146a791bda2009e6661c16946331acb	25850	validated
21de6bc8-7a60-4c3f-aaf9-547b6df40895	HITCH_p_TCGASNP_b93_N_GenomeWideSNP_6_D07_741570.nocnv_grch38.seg.v2.txt	3515f0b1e2f6ba54c3f0acd3a72b5297	33848	validated
21e38fe3-d51e-435a-b7fd-e189be4a6217	DEVEL_p_TCGAb3_73_74_75_76_NSP_GenomeWideSNP_6_B06_1438332.nocnv_grch38.seg.v2.txt	255fd144df2a4671f3a841002743cd2f	3888	validated
21fac39a-5dab-43c8-ac4a-826264c19468	EMMER_p_8TCGA_Mx_242_238_N_GenomeWideSNP_6_A04_1244786.nocnv_grch38.seg.v2.txt	ce88b4c20780274c87307b4cbfeeded4	5661	validated
2202fece-c469-4f53-a6dd-83b2845005ff	DRIPS_p_TCGA_295_296_297_N_GenomeWideSNP_6_D12_1343868.nocnv_grch38.seg.v2.txt	cf560418771d48ae062fa1cebbf9f554	20102	validated
222b508d-bbf8-4392-ae82-2df21cca4022	BITES_p_TCGAb61_SNP_S_GenomeWideSNP_6_F01_697046.nocnv_grch38.seg.v2.txt	17d9dd252d513dd7abd918b5760dd53e	7875	validated
2232e1b9-c5e4-46cb-84a0-12c11291599b	MINAE_p_TCGA_200_202_203_SNP_N_GenomeWideSNP_6_A01_955188.nocnv_grch38.seg.v2.txt	d2c8e4ee754019dbc0865406300c9ba7	6978	validated
2236778a-b7d8-4b8c-84fa-496418ef8d38	EMMER_p_8TCGA_Mx_242_238_N_GenomeWideSNP_6_B09_1244736.nocnv_grch38.seg.v2.txt	76dfc8b28f634a3d5809b441614278ac	26728	validated
225f4358-8d6b-4286-bf9f-48743c62dcfe	GOOFS_p_TCGA_b117_118_SNP_N_GenomeWideSNP_6_F09_778024.nocnv_grch38.seg.v2.txt	9ea2b191462f0582b041294facca2f5d	4160	validated
22aa705e-a778-473f-b74b-b87b275b63e9	HITCH_p_TCGASNP_b93_N_GenomeWideSNP_6_E05_741408.nocnv_grch38.seg.v2.txt	0b047c5252c230f5a86edc82ea4705f4	4567	validated
22ab3f64-0485-4be3-ad77-0f1d55346c18	BULGY_p_TCGA_bM1_124_SNP_N_GenomeWideSNP_6_D12_780780.nocnv_grch38.seg.v2.txt	05b144ca2c210369b5bea2d6a1d7b4ed	4417	validated
22cac618-8a6f-4cc8-ad4c-aa2471e4c894	BULGY_p_TCGA_bM1_124_SNP_N_GenomeWideSNP_6_D02_780790.nocnv_grch38.seg.v2.txt	8b0edffe3b568a2da99e288445981dab	4270	validated
22d1eb96-0cb9-4152-8c5c-7b00ce4fd484	HAULS_p_TCGAb47_SNP_2N_GenomeWideSNP_6_F08_628494.nocnv_grch38.seg.v2.txt	bf731604c542b0756619f1e23242b2f2	26132	validated
22daf70f-1eb5-47f6-baec-4ee2732263c4	CUSKS_p_TCGAb47_SNP_1N_GenomeWideSNP_6_D03_628218.nocnv_grch38.seg.v2.txt	0b43f2260f6a45b90fc6109d7c362631	17268	validated
22e1c478-1b76-4c91-9df2-cf555535cfd2	URAEI_p_TCGASNP_b85_N_GenomeWideSNP_6_D06_735186.nocnv_grch38.seg.v2.txt	3501600205b9f9470b09f59233a20ed6	3831	validated
23027782-9698-4988-9c03-f52aaeb50f11	BONZE_p_TCGAb56_SNP_1N_GenomeWideSNP_6_H08_667018.nocnv_grch38.seg.v2.txt	c04f3ce6ed417740c72dbf3aba725df1	35259	validated
2302967a-198a-412c-b4ae-0ce88d4ffca5	GOOFS_p_TCGA_b117_118_SNP_N_GenomeWideSNP_6_G01_778098.nocnv_grch38.seg.v2.txt	569f525062c76cffc17f5d26bc63e539	3739	validated
2317f401-fdb7-4031-95bb-d92c92828a9b	URAEI_p_TCGASNP_b85_N_GenomeWideSNP_6_F09_735164.nocnv_grch38.seg.v2.txt	28c9fbbf159b79f34a7f3e1c93c014ea	5248	validated
2342a5df-9987-42fc-9ac9-6218a82369c1	HITCH_p_TCGASNP_b93_N_GenomeWideSNP_6_C03_741400.nocnv_grch38.seg.v2.txt	14e3834283726188117fac96d8c76e19	13906	validated
236f63fe-54f1-4613-bda3-176e263d41d4	HITCH_p_TCGASNP_b93_N_GenomeWideSNP_6_A04_741458.nocnv_grch38.seg.v2.txt	56b975673028686470d2f96932e779ef	3204	validated
23ad77ef-88c5-47e1-898e-e31ad9b8705a	URAEI_p_TCGASNP_b85_N_GenomeWideSNP_6_A02_735170.nocnv_grch38.seg.v2.txt	ffae99bf42465407b39b2df9129f5099	4540	validated
23eace0a-0ced-4cf0-92e9-a6cd51f544aa	BEAUX_p_TCGA_b109_SNP_2N_GenomeWideSNP_6_A06_772212.nocnv_grch38.seg.v2.txt	1e3990ca7b0f05826aa6b7809647b3e7	4529	validated
23f337d1-9cdd-4f45-ae29-e39aa5615147	SHAWM_p_TCGAb72_SNP_N_GenomeWideSNP_6_B08_698082.nocnv_grch38.seg.v2.txt	65894525124f8daed6344acfb021a2f3	6361	validated
23fe44f0-776b-4d05-808a-8e7a4da92a21	SHAWM_p_TCGAb72_SNP_N_GenomeWideSNP_6_E08_697982.nocnv_grch38.seg.v2.txt	eaa3e5d938ca75f5e119821293fead71	3591	validated
24758628-b13f-45af-90af-29861ec6e4c0	TAKEN_p_TCGAb_379_400_FFPE_NSP_GenomeWideSNP_6_B07_1513332.nocnv_grch38.seg.v2.txt	2160e290b749ad2c6e1e11b1c7d0c4b8	8131	validated
247a689b-e0c3-4cd3-b2bb-a58be0f40612	HAULS_p_TCGAb47_SNP_2N_GenomeWideSNP_6_G07_628582.nocnv_grch38.seg.v2.txt	cc5942bc671e2af36591e534d24edd5c	18858	validated
248f7481-caa0-4589-a197-bcd5a91a15c1	CUSKS_p_TCGAb47_SNP_1N_GenomeWideSNP_6_A10_628236.nocnv_grch38.seg.v2.txt	5fbff5f05bbae65e0e8166f59d937239	9839	validated
24bf5e42-2fe2-4ef6-8a43-22f00d19fd02	FENCE_p_TCGAb_332_333_334_NSP_GenomeWideSNP_6_G07_1367384.nocnv_grch38.seg.v2.txt	3dfe504f4cdea529b6eea927862740b4	5977	validated
24d07510-f0de-4436-a264-bfffe86fcebc	RANDS_p_TCGA_b109_SNP_1N_GenomeWideSNP_6_E04_771990.nocnv_grch38.seg.v2.txt	d92a96369b7edd93431a9aa801afde12	7916	validated
24dadc21-7274-4cb6-bb40-f90e4c593b73	CHEEP_p_TCGA_b120_121_SNP_N_GenomeWideSNP_6_E02_777590.nocnv_grch38.seg.v2.txt	140b55f9450d8da9b9da770fedba0e52	45615	validated
250f6970-d358-458e-83fa-35269f2dab53	URAEI_p_TCGASNP_b85_N_GenomeWideSNP_6_D08_735122.nocnv_grch38.seg.v2.txt	4e4eaadf3871802c9d18df2a6b435cb9	3911	validated
25377b37-82db-480e-aec9-3060101d4456	SHUCK_p_TCGAb74and75_SNP_N_GenomeWideSNP_6_E06_731036.nocnv_grch38.seg.v2.txt	757b43f6e709be47e88d57ae285347f9	5834	validated
253b3e1e-25ee-4237-8bc2-78382d9e10ff	SHAWM_p_TCGAb72_SNP_N_GenomeWideSNP_6_F01_698076.nocnv_grch38.seg.v2.txt	a8b029322309f6337e3f12981b2a29fb	3886	validated
253f1cc5-b525-42bd-b5c9-8c7d370564da	COPAL_p_TCGAb_337_338_339_NSP_GenomeWideSNP_6_F01_1373640.nocnv_grch38.seg.v2.txt	ae35c71e3b2abe9d53f93eeffa70fe4b	6068	validated
25416ba7-2fb6-4319-8c4f-060a896c4753	DRAMA_p_TCGA_276_278_N_GenomeWideSNP_6_A01_1322448.nocnv_grch38.seg.v2.txt	d8d1ea9efa96c2358a1b069894ecf283	3619	validated
2552b7f9-140c-4165-9642-52d05b1c91d5	JOUAL_p_TCGA_b96_SNP_N_GenomeWideSNP_6_D07_747936.nocnv_grch38.seg.v2.txt	0707798e0a20ee26fabdc0ae6ba5af93	3737	validated
25751e95-5e28-4c31-81c5-5fc7a53a5532	GOOFS_p_TCGA_b117_118_SNP_N_GenomeWideSNP_6_C11_777986.nocnv_grch38.seg.v2.txt	e0f4cbc528eb64c623f88cb7163ad87e	3460	validated
25926e92-2331-4e2a-a739-6e75f116d723	FENCE_p_TCGAb_332_333_334_NSP_GenomeWideSNP_6_F10_1367370.nocnv_grch38.seg.v2.txt	81438c8b21e7b18825232f843afc5d9e	21743	validated
25a7294d-efd1-4a88-ad05-3a9e33d42a09	HELVE_p_TCGA_b139_154_155_SNP_N_GenomeWideSNP_6_H02_808638.nocnv_grch38.seg.v2.txt	fe28f80604c949ce10e6932e4acd2e55	8984	validated
25ad4fa9-7e19-4589-847d-cf984fc0f4d9	TAKEN_p_TCGAb_379_400_FFPE_NSP_GenomeWideSNP_6_A11_1513198.nocnv_grch38.seg.v2.txt	2301b3b184e68d8cb4f7f2b8853c0491	6510	validated
25ad8843-0c97-49de-a356-7ee4103104c2	BONZE_p_TCGAb56_SNP_1N_GenomeWideSNP_6_B04_666870.nocnv_grch38.seg.v2.txt	7242ec6f73a679e5e463f82a6865e93e	5263	validated
25c3cb8f-a2b3-49a4-af4d-9eb3b02ce0ba	JOUAL_p_TCGA_b96_SNP_N_GenomeWideSNP_6_F02_747958.nocnv_grch38.seg.v2.txt	9568b9788de3d6d9ba8b7aaaeeb19a0d	2776	validated
25cb2ac3-1a44-47d6-8c36-ce2298f69f46	HAULS_p_TCGAb47_SNP_2N_GenomeWideSNP_6_E10_628544.nocnv_grch38.seg.v2.txt	5ee510fd79f7e031761e895e53771223	36523	validated
2627bf93-94c8-47a6-9561-22aeb4d6616c	RANDS_p_TCGA_b109_SNP_1N_GenomeWideSNP_6_A09_771988.nocnv_grch38.seg.v2.txt	55c633a7ff99c913266158ddd6dc5473	15034	validated
262d7541-7d55-4e80-b6e1-836a636d37a9	KEBAB_p_TCGASNP_226_227_N_GenomeWideSNP_6_G04_1151476.nocnv_grch38.seg.v2.txt	3da745ab0f52ee45ff0c8c39c51dea6b	6485	validated
267236f9-a8e1-4b8a-b8c8-7223b3cd82d5	WRIED_p_TCGA_143_147_150_Hahn_N_GenomeWideSNP_6_B09_799914.nocnv_grch38.seg.v2.txt	f4f71a67acafdc2dfa3060f2124f00b8	2646	validated
267398b3-4226-4cf7-8f28-f83fc9797d55	ETUIS_p_TCGASNP_b80_83_N_GenomeWideSNP_6_G08_734684.nocnv_grch38.seg.v2.txt	e98b5c481f5fd71fd5f7d336b8414b0f	10358	validated
268da561-eb4e-4f86-820a-3849debd73b1	RAMIE_p_6TCGA_250_232_4_236_N_GenomeWideSNP_6_F05_1245270.nocnv_grch38.seg.v2.txt	4355bfb3e96bace947dc77e1a738b9a5	2640	validated
269e25ff-75c6-4b8e-918b-3222a622db19	CROZE_p_TCGA_254_256_255_N_GenomeWideSNP_6_A02_1301374.nocnv_grch38.seg.v2.txt	b30d452d95a6bfa6b9a74d350449eb2d	3882	validated
26fcd45d-29c2-4c45-a495-06ee82685bf9	CHEEP_p_TCGA_b120_121_SNP_N_GenomeWideSNP_6_G03_777662.nocnv_grch38.seg.v2.txt	8891fb7930b1c411bbf41b405ccde3b7	15904	validated
271575d0-8762-4700-8e9d-c72eeede44be	BONZE_p_TCGAb56_SNP_1N_GenomeWideSNP_6_A03_667036.nocnv_grch38.seg.v2.txt	8ee55e983aa86c0d6c779273392d4add	3319	validated
2736ba61-e283-463c-b0a2-362e84974d39	SHAWM_p_TCGAb72_SNP_N_GenomeWideSNP_6_E12_697988.nocnv_grch38.seg.v2.txt	ce3450c84544bef5e4fd9c3cee16885e	4026	validated
27508fa3-3a27-4a88-ba33-5658edb21154	HITCH_p_TCGASNP_b93_N_GenomeWideSNP_6_A09_741454.nocnv_grch38.seg.v2.txt	399d7c53196e2868f944a4d32728374d	5114	validated
2787dc70-3ef3-44ec-bfe8-2844a78623e6	GHOUL_p_TCGASNP_b85and51R_N_GenomeWideSNP_6_B04_760360.nocnv_grch38.seg.v2.txt	e0c27e3b2c91ffee27fa293234ace14e	4721	validated
27bdac32-4c21-41e1-9570-dc4db13e17c7	CUSKS_p_TCGAb47_SNP_1N_GenomeWideSNP_6_F08_628214.nocnv_grch38.seg.v2.txt	465948c4e5a71ec503099c24e085ab77	32284	validated
27f5f6f4-7674-48f6-b186-5191281d378b	MOHEL_p_TCGA_271_274_275_N_GenomeWideSNP_6_A06_1320364.nocnv_grch38.seg.v2.txt	b0bb00dbbcebf34c086c497c671957ee	3484	validated
28018033-560d-44a0-85d0-388e97094027	CHEEP_p_TCGA_b120_121_SNP_N_GenomeWideSNP_6_A11_777588.nocnv_grch38.seg.v2.txt	26455f35b665b8e1ca6c992ff62a1a9e	4079	validated
2803a368-3d80-4211-bfd8-d5af809dda4d	CELLA_p_TCGA_177_179_Esph_SNP_N_GenomeWideSNP_6_D12_871012.nocnv_grch38.seg.v2.txt	4e4873c26760898cae94ae5c8a553d42	4167	validated
28874fe2-8bdb-4760-97ca-0aacb74954cc	CHEEP_p_TCGA_b120_121_SNP_N_GenomeWideSNP_6_C12_777704.nocnv_grch38.seg.v2.txt	83ae57f82152b58e2a980042f0e2c480	20136	validated
28982acc-3e69-4e84-9115-e1fe1c92df6c	COZEN_p_TCGAb56_SNP_2N_GenomeWideSNP_6_B03_667206.nocnv_grch38.seg.v2.txt	5899af7f60fb296c3e1e93451986c52f	4004	validated
28b81cdf-4d85-45c6-b41c-f82da2cc1a66	BITES_p_TCGAb61_SNP_S_GenomeWideSNP_6_E07_697042.nocnv_grch38.seg.v2.txt	6621c0216addf8ca9df7a0a2a831693a	4825	validated
28bd1a5e-9199-4fe2-94b0-0bb2d1b3dfac	CUSKS_p_TCGAb47_SNP_1N_GenomeWideSNP_6_A09_628388.nocnv_grch38.seg.v2.txt	a5358e118b12f8f2122491520bf7597f	39683	validated
28cbf787-5099-43c9-9a4a-7d287df4b76d	COZEN_p_TCGAb56_SNP_2N_GenomeWideSNP_6_E05_667114.nocnv_grch38.seg.v2.txt	f4651563b325ab8b6e36a32633be3407	4718	validated
28d94237-08c7-47ea-82a3-c9d0bce7efb8	MOHEL_p_TCGA_271_274_275_N_GenomeWideSNP_6_C02_1320298.nocnv_grch38.seg.v2.txt	f3db808643b1e452e0e4679c38a81937	10490	validated
294e47a3-1c63-4d96-bf5c-c62b0b4174ea	EXINE_p_TCGA_b142_SNP_N_GenomeWideSNP_6_F09_802336.nocnv_grch38.seg.v2.txt	20742d07eba1f568153e6d246562c14f	2096	validated
296465d4-8f06-41e2-9297-058c5ccb18b4	JOUAL_p_TCGA_b96_SNP_N_GenomeWideSNP_6_G10_747886.nocnv_grch38.seg.v2.txt	5e94970af039ccdc47d38330f2a8e61d	4275	validated
2974183f-3167-4c97-8b6e-e446d3f521ce	DRIPS_p_TCGA_295_296_297_N_GenomeWideSNP_6_G06_1343860.nocnv_grch38.seg.v2.txt	6e59cba971919299ed3d7bd9f2c32bdb	3177	validated
29d4f90f-2236-4359-b608-2c76683e146a	DOUSE_p_TCGA_287_288_289_N_GenomeWideSNP_6_C09_1361050.nocnv_grch38.seg.v2.txt	db7b865a473fec4071fd51c9bfbaa735	4300	validated
29d6e3cb-5528-40b0-910e-a70b204c4c45	MOHEL_p_TCGA_271_274_275_N_GenomeWideSNP_6_A05_1320450.nocnv_grch38.seg.v2.txt	4ba6bf449608c024dbab1a29899fd039	7005	validated
29efc059-07f6-4648-9dbf-00f97a35ae2e	CHEEP_p_TCGA_b120_121_SNP_N_GenomeWideSNP_6_A10_777604.nocnv_grch38.seg.v2.txt	d5a46da7b545c91d5f18e89aa4cfd7c2	3324	validated
2a00dd83-c27e-483b-8340-7cc88cde2bde	PITON_p_TCGA_b162_167_SNP_N_GenomeWideSNP_6_C06_844768.nocnv_grch38.seg.v2.txt	16f3e549c0048cda3165f85f537965ab	2635	validated
2a1e8044-4a81-4cac-9cb8-935c7334229d	USAGE_p_TCGA_132_133_136_SNP_N_GenomeWideSNP_6_H07_787538.nocnv_grch38.seg.v2.txt	129a75cdaa63527d2ff0acc09ceb283f	9500	validated
2a2ffb0c-c185-4518-897d-f023307ebae9	HITCH_p_TCGASNP_b93_N_GenomeWideSNP_6_A11_741394.nocnv_grch38.seg.v2.txt	74ecbceec4fcbe44c41948e5def213a9	4560	validated
2a7cba95-91b6-406b-9edf-5762058df929	URAEI_p_TCGASNP_b85_N_GenomeWideSNP_6_B04_735182.nocnv_grch38.seg.v2.txt	2a1972052d073fa4c43e563b3dc02928	19372	validated
2a7ce457-1fc5-4e71-9da3-0d81d9fc0a2d	BITES_p_TCGAb61_SNP_S_GenomeWideSNP_6_D05_697090.nocnv_grch38.seg.v2.txt	7c41af40ac6a568de1430e1736c22bb3	21467	validated
2a85f56a-a292-44fd-b941-a5e5da77e98b	COZEN_p_TCGAb56_SNP_2N_GenomeWideSNP_6_F02_667228.nocnv_grch38.seg.v2.txt	af39ada20b462340a3ea5e000e71f0de	3051	validated
2a90aea1-f84c-4b16-998c-c22285b7457a	COZEN_p_TCGAb56_SNP_2N_GenomeWideSNP_6_E12_667170.nocnv_grch38.seg.v2.txt	da24daff2f0fdea4d86331daa97135d6	52638	validated
2aa98808-7109-4a46-9b13-4a0f4178cf45	HAULS_p_TCGAb47_SNP_2N_GenomeWideSNP_6_E03_628452.nocnv_grch38.seg.v2.txt	bb084b9d505e9d8e20372d62bc65ace5	3747	validated
2ab03f7e-3cac-4774-92cd-09058b0d174b	SHAWM_p_TCGAb72_SNP_N_GenomeWideSNP_6_A08_698026.nocnv_grch38.seg.v2.txt	0964bb9eb3c61f06df4eba11396c3527	3479	validated
2ac88b2c-51c4-4269-9d65-95ef84e0f5e1	DEVEL_p_TCGAb3_73_74_75_76_NSP_GenomeWideSNP_6_B07_1438470.nocnv_grch38.seg.v2.txt	6ac1c2b6e5e898233c4e4a86a90aeb69	10220	validated
2acfe232-aa4e-48cc-9d8d-91749224f2fd	CUSKS_p_TCGAb47_SNP_1N_GenomeWideSNP_6_E11_628244.nocnv_grch38.seg.v2.txt	6b3c135a7bbcbd3a04fbe17c6a939cfb	3454	validated
2ad71907-5d1d-4034-8da0-9d3ed263b742	GOOFS_p_TCGA_b117_118_SNP_N_GenomeWideSNP_6_C02_778018.nocnv_grch38.seg.v2.txt	2e77a3cd3dcb4e24a3f4641a9b374118	15587	validated
2af40345-350e-468f-91c1-1db6cca616b9	DRIPS_p_TCGA_295_296_297_N_GenomeWideSNP_6_E07_1343842.nocnv_grch38.seg.v2.txt	6449b3e81de2ea6873678cc7c6019a21	22994	validated
2b005eec-3755-47be-b9c7-4a54a858730f	CELLA_p_TCGA_177_179_Esph_SNP_N_GenomeWideSNP_6_A10_871076.nocnv_grch38.seg.v2.txt	93aa787092f3a037a14a019dc2442788	4706	validated
2b20f53f-e99c-443e-a4f5-366470f19b94	SHAWM_p_TCGAb72_SNP_N_GenomeWideSNP_6_G11_698066.nocnv_grch38.seg.v2.txt	96e4682119015c035b4d927dcb4cc229	3739	validated
2b4d73e4-d61c-4361-97f1-5b561bba9e76	CROZE_p_TCGA_254_256_255_N_GenomeWideSNP_6_C05_1301430.nocnv_grch38.seg.v2.txt	88d9f842adb2007cad89b4f14ab3cfc0	17844	validated
2bc8d253-adf9-4e77-8084-b8adb5e8f7c1	DRIPS_p_TCGA_295_296_297_N_GenomeWideSNP_6_H06_1343768.nocnv_grch38.seg.v2.txt	6edc5516e02ccd280c4665beb5dfb1cb	4862	validated
2bd23cfc-9d89-4514-bc78-871def3d9760	HAULS_p_TCGAb47_SNP_2N_GenomeWideSNP_6_A03_628536.nocnv_grch38.seg.v2.txt	99d807bc202bebac9e44bdd38a9b79f7	61497	validated
2bff7ec3-2996-4f18-85da-df4941869edb	GOOFS_p_TCGA_b117_118_SNP_N_GenomeWideSNP_6_A12_778090.nocnv_grch38.seg.v2.txt	03aa9d543c89d6cb6153e004d3e382ca	2903	validated
2c08fcda-1354-4950-a117-510dc7e771b0	MAPLE_p_TCGAb78_BrstRedo_SNP_N_GenomeWideSNP_6_F12_729600.nocnv_grch38.seg.v2.txt	e3ef38268d1ec64fc3404d72b09019f8	3880	validated
2c13740d-448a-41db-a49b-3f9e3626f480	PITON_p_TCGA_b162_167_SNP_N_GenomeWideSNP_6_H08_844784.nocnv_grch38.seg.v2.txt	be9a8eb54da988ad0667d15ca023aa9e	4155	validated
2c543044-ef0b-4075-adf6-2045eee43b97	MAPLE_p_TCGAb78_BrstRedo_SNP_N_GenomeWideSNP_6_G04_729748.nocnv_grch38.seg.v2.txt	ccb38ba7a0aa288cdb3862d865754aa0	3881	validated
2c54f837-585f-464e-b47d-8795490d637e	USAGE_p_TCGA_132_133_136_SNP_N_GenomeWideSNP_6_D03_787592.nocnv_grch38.seg.v2.txt	e01bd35ddf9ada1eddbe030037ae97e5	13685	validated
2c66c75e-6ce2-451b-864a-e76bc47321f9	DOUSE_p_TCGA_287_288_289_N_GenomeWideSNP_6_E04_1361094.nocnv_grch38.seg.v2.txt	c7c60a4aefc95520003e26ec40767dde	27836	validated
2cac85de-01e6-4072-ba59-c8590f5b9b43	SHAWM_p_TCGAb72_SNP_N_GenomeWideSNP_6_C05_698132.nocnv_grch38.seg.v2.txt	fa4ee76fda3cd5e349e73aadbda14f8e	11182	validated
2cacdd96-08c9-449a-94fc-3b214652d34f	GHOUL_p_TCGASNP_b85and51R_N_GenomeWideSNP_6_B01_735350.nocnv_grch38.seg.v2.txt	a92546e3601dfc4624cfa5233bcbb3a6	13348	validated
2cb6b94d-fa9a-4b19-a0ed-a53b51e73559	KEBAB_p_TCGASNP_226_227_N_GenomeWideSNP_6_G06_1151630.nocnv_grch38.seg.v2.txt	43c07d6de8dc89c5598e2bd82e844e2a	4370	validated
2cc9e4c9-9423-4aba-b36a-0d989de26410	NULLS_p_TCGA_183_185_186_SNP_N_GenomeWideSNP_6_E05_914346.nocnv_grch38.seg.v2.txt	98c0dbda40ef7e74d153be06e62ffd3f	6225	validated
2ccc18c5-0a46-4074-960e-05a2cfa8f2bb	TAKEN_p_TCGAb_379_400_FFPE_NSP_GenomeWideSNP_6_D09_1513182.nocnv_grch38.seg.v2.txt	e358d2c0e950ff304bdecb926c2bc6f4	26090	validated
2cd2f035-a841-4870-ad05-76a982e73b83	BEAUX_p_TCGA_b109_SNP_2N_GenomeWideSNP_6_D01_772210.nocnv_grch38.seg.v2.txt	e2d10388d53b448edc46e6ed0eb96b55	3736	validated
2ceb7856-4112-4f1a-a4dc-7decfad07193	COZEN_p_TCGAb56_SNP_2N_GenomeWideSNP_6_G11_667066.nocnv_grch38.seg.v2.txt	2ef19ed2a6eb9008b8b02b7be6ff32da	5400	validated
2d1e9649-30d3-44c3-9094-070ec86e434d	HITCH_p_TCGASNP_b93_N_GenomeWideSNP_6_E04_741512.nocnv_grch38.seg.v2.txt	a9fc5405f3a0e98802788b17a95b194b	4025	validated
2d32bdc3-571d-4147-b27e-194364f627ab	NULLS_p_TCGA_183_185_186_SNP_N_GenomeWideSNP_6_H05_914350.nocnv_grch38.seg.v2.txt	b6a3a5db84c0a50b3e16549911612d7a	5118	validated
2d4ae5e6-faba-4c15-8159-44e44b1ce2cf	BITES_p_TCGAb61_SNP_S_GenomeWideSNP_6_H03_697088.nocnv_grch38.seg.v2.txt	20467c8cdd879552a790b9175ceb2b24	38957	validated
2d62da93-556d-4101-8feb-4b298e080c9d	HITCH_p_TCGASNP_b93_N_GenomeWideSNP_6_F07_741402.nocnv_grch38.seg.v2.txt	c0990197aed7a4dfb50eec28577e7cab	22340	validated
2d790c34-7f6f-418b-baf0-11184f71d1c3	DOUSE_p_TCGA_287_288_289_N_GenomeWideSNP_6_C10_1361028.nocnv_grch38.seg.v2.txt	237f9423cabf82279beea5d4873b2484	7627	validated
2db699af-d09f-4fb1-b330-f9886fe178d6	JOUAL_p_TCGA_b96_SNP_N_GenomeWideSNP_6_H04_747986.nocnv_grch38.seg.v2.txt	0cc6dd959926563eafb150e515dabdce	4995	validated
2dfbf676-71c6-4a5d-98ca-60a19d9ef55d	GHOUL_p_TCGASNP_b85and51R_N_GenomeWideSNP_6_C02_735200.nocnv_grch38.seg.v2.txt	c3108de4e4570c14b6b5da1ec66f3286	3184	validated
2dfc6971-8503-4b12-8094-f475a8e948ec	HAULS_p_TCGAb47_SNP_2N_GenomeWideSNP_6_D06_628458.nocnv_grch38.seg.v2.txt	fee32c6a6d1385e8ecf2a331aa9d4e70	8826	validated
2e14dae2-622e-4037-8cf5-264887e9611b	BONZE_p_TCGAb56_SNP_1N_GenomeWideSNP_6_E11_666978.nocnv_grch38.seg.v2.txt	622669167fb372cdec2a418e9951d8c4	4565	validated
2e213638-b753-449f-8d79-2c66c2b018b5	DRIPS_p_TCGA_295_296_297_N_GenomeWideSNP_6_A03_1343904.nocnv_grch38.seg.v2.txt	81014b55c952b926cc5b1050e5aae232	4730	validated
2ebe75b3-e208-4825-8e3e-6628bf037b02	BITES_p_TCGAb61_SNP_S_GenomeWideSNP_6_D02_697126.nocnv_grch38.seg.v2.txt	9b3b8562e3d18bc9dd3ee636a3974752	3880	validated
2efce490-84cd-45ca-83a3-4ef436648135	JOUAL_p_TCGA_b96_SNP_N_GenomeWideSNP_6_E11_747882.nocnv_grch38.seg.v2.txt	4b1f2ad14b9fc063440d2650b8a71b98	8290	validated
2f233390-1646-44b4-90e4-abb880354241	COZEN_p_TCGAb56_SNP_2N_GenomeWideSNP_6_G03_667060.nocnv_grch38.seg.v2.txt	1c33cc15da127803cc0a293ca4e2dfad	13373	validated
2f758e2f-2f1a-4f85-b7cc-f63eda670bf0	DEVEL_p_TCGAb3_73_74_75_76_NSP_GenomeWideSNP_6_C04_1438402.nocnv_grch38.seg.v2.txt	217e76980339b5a139922fc2d3dd8d97	5150	validated
2f786dc9-39f2-4c99-8d7c-536f08a7f016	GAMMA_p_TCGA_b103_104_SNP_N_GenomeWideSNP_6_D12_755790.nocnv_grch38.seg.v2.txt	400eaace15b4a98e8e538b918edd0cc4	4722	validated
2f9250c6-1232-4a59-8cd6-217893aca4ad	BEAUX_p_TCGA_b109_SNP_2N_GenomeWideSNP_6_B02_772110.nocnv_grch38.seg.v2.txt	19a2d0d8e8a46f24f4fa5f0b61a3626d	2490	validated
2f98332a-c1a5-448c-bc00-7d920db0d666	BITES_p_TCGAb61_SNP_S_GenomeWideSNP_6_A01_697138.nocnv_grch38.seg.v2.txt	20c938c2831e9214e8aef22ec28dc062	3050	validated
2fa7e17d-1f70-4e1f-a2c2-72305ecaa7d5	SHOUT_p_TCGAb_319_20_21_22_NSP_GenomeWideSNP_6_H08_1365166.nocnv_grch38.seg.v2.txt	45497ce305ac9a6e5756b6e271e3e2a1	3770	validated
2fdc2f57-fedf-4e3d-81b3-9ba29fcad8b0	CHEEP_p_TCGA_b120_121_SNP_N_GenomeWideSNP_6_F01_777672.nocnv_grch38.seg.v2.txt	1d79224801aa435f0f19f8a79ec6fbc0	4039	validated
2ff13b88-e497-4ada-88a1-226f70c5c4ed	SHUCK_p_TCGAb74and75_SNP_N_GenomeWideSNP_6_F03_731034.nocnv_grch38.seg.v2.txt	ba7b903918527d0e3a20dadff163a0fd	37657	validated
2ff27230-6c99-4720-b4cd-ee294520e132	RAMIE_p_6TCGA_250_232_4_236_N_GenomeWideSNP_6_G04_1245198.nocnv_grch38.seg.v2.txt	5b901ca172eecd3d09d68abbf6dda597	19646	validated
3008b996-6ebc-4d4f-95b3-28c7ae0c3b67	SHUCK_p_TCGAb74and75_SNP_N_GenomeWideSNP_6_C11_731078.nocnv_grch38.seg.v2.txt	537893a38e6413b69e7a7e52d57e2094	15010	validated
300e3900-839d-43fb-b8db-f32ef055b4ff	WRIED_p_TCGA_143_147_150_Hahn_N_GenomeWideSNP_6_D11_799818.nocnv_grch38.seg.v2.txt	8e5ab7007b37f0c358c448d408ba90b9	2082	validated
30382587-bbc9-4bba-9ede-d224f212eb71	GOOFS_p_TCGA_b117_118_SNP_N_GenomeWideSNP_6_B04_778150.nocnv_grch38.seg.v2.txt	f223af65c4516f1f8a6cb34e3a1642c4	2494	validated
30454fde-1ed4-419d-b82c-d9a9a216e637	URAEI_p_TCGASNP_b85_N_GenomeWideSNP_6_E01_735062.nocnv_grch38.seg.v2.txt	c4def9d6cceaec1f1960541913ce5320	6916	validated
30703166-248a-4979-95b8-c3cc5c4a6dd2	TAKEN_p_TCGAb_379_400_FFPE_NSP_GenomeWideSNP_6_D12_1513220.nocnv_grch38.seg.v2.txt	384d04751ebf6103f931af0048384945	3337	validated
308dee47-e15f-400b-92a5-2e0ec3d15730	MOHEL_p_TCGA_271_274_275_N_GenomeWideSNP_6_C04_1320434.nocnv_grch38.seg.v2.txt	7fc6853af5eebb14401c1a9d48235b35	19862	validated
30c13243-0501-45d2-b6ad-0deaa593869b	RANDS_p_TCGA_b109_SNP_1N_GenomeWideSNP_6_E08_772034.nocnv_grch38.seg.v2.txt	0f669d7354d9012b4f3a5afc0560c5f0	5627	validated
30e9aaeb-bf2d-4ce0-991d-7ca138c038f9	SHUCK_p_TCGAb74and75_SNP_N_GenomeWideSNP_6_A01_731026.nocnv_grch38.seg.v2.txt	b03a1c8f4dcbe855756c7e027d48d0f0	3050	validated
30ec9a0c-d120-4925-ba09-1508e9f30135	GHOUL_p_TCGASNP_b85and51R_N_GenomeWideSNP_6_B07_760344.nocnv_grch38.seg.v2.txt	2ee26c8e51595a37a70f47ce5bb0a90c	4137	validated
30f5e197-c78a-46ca-bf2b-80b87e915be0	BURSA_p_TCGA_303_304_305_N_GenomeWideSNP_6_B08_1344736.nocnv_grch38.seg.v2.txt	043a17731cf409a725cd35645f12ebbe	5174	validated
310647d3-6d15-4cd6-a6d4-0ab0129ea4d6	SHAWM_p_TCGAb72_SNP_N_GenomeWideSNP_6_F07_697996.nocnv_grch38.seg.v2.txt	7017fec44a5001800d1d375b3db2962a	82409	validated
310dcbef-19ef-481c-bbaa-287cafcbda12	RANDS_p_TCGA_b109_SNP_1N_GenomeWideSNP_6_D07_771902.nocnv_grch38.seg.v2.txt	aeeabe57d7900148db731b932876be45	21091	validated
311cbb65-477a-4cf6-a474-9ffe4d9d44ac	JOUAL_p_TCGA_b96_SNP_N_GenomeWideSNP_6_B09_748032.nocnv_grch38.seg.v2.txt	899dffdbac6ff6acabc567eaee7be3f5	4931	validated
3124d2c7-0141-4c37-8f49-67648240aeff	SHAWM_p_TCGAb72_SNP_N_GenomeWideSNP_6_E09_698078.nocnv_grch38.seg.v2.txt	ae48eb629e0c090e6d62af017eb0e186	3324	validated
31a9526a-d254-45c0-b70a-d7e7bfc3b4b4	BITES_p_TCGAb61_SNP_S_GenomeWideSNP_6_H10_697068.nocnv_grch38.seg.v2.txt	d56d07df7592b4a324291e0eaaca4f2b	13863	validated
31b604fe-f39b-4a2b-b2d0-0422d2072fec	URAEI_p_TCGASNP_b85_N_GenomeWideSNP_6_H12_735038.nocnv_grch38.seg.v2.txt	44c718a2b1af13d51419f40abe3bd8a5	4316	validated
31c3eec7-ffe3-45bf-a614-d8bc453fb3a6	HAULS_p_TCGAb47_SNP_2N_GenomeWideSNP_6_A11_628590.nocnv_grch38.seg.v2.txt	8154584a0a93f6925e6ad82adf23c0bc	4361	validated
31d29500-1de4-4656-986d-4eca93187d94	GOOFS_p_TCGA_b117_118_SNP_N_GenomeWideSNP_6_A11_778118.nocnv_grch38.seg.v2.txt	ea240ab46bef29eb9f9a34ce3bd785d5	3735	validated
3219a14f-ccb9-4c99-a266-135399bd5555	URAEI_p_TCGASNP_b85_N_GenomeWideSNP_6_F08_735142.nocnv_grch38.seg.v2.txt	37676512d2cdbbff273034a31a749392	37279	validated
3226bc9f-5fda-4e3b-9d16-319757d56f11	BULGY_p_TCGA_bM1_124_SNP_N_GenomeWideSNP_6_E07_780860.nocnv_grch38.seg.v2.txt	992a6de379eaac9aa5a0d3fe2fd6f0eb	7499	validated
32cd3e73-6da2-495f-9863-d1303a44ec7c	HITCH_p_TCGASNP_b93_N_GenomeWideSNP_6_G05_741532.nocnv_grch38.seg.v2.txt	4c45a486308caa204a518e6aa200f3c6	4142	validated
32d96a80-9060-42ed-beb3-c6662c5c2265	BITES_p_TCGAb61_SNP_S_GenomeWideSNP_6_C04_697074.nocnv_grch38.seg.v2.txt	bc7cbbb0d1058ec4d7823b790f6098f1	12302	validated
33367a7d-c78b-4cdd-a37c-25f1a749bbec	DLP_REDO_FROM_BURSA_C12.nocnv_grch38.seg.v2.txt	e33e0bd7fa450a0d69d14c53abb2271b	5596	validated
3345f417-f635-4782-84d9-634c45e7566a	GHOUL_p_TCGASNP_b85and51R_N_GenomeWideSNP_6_B09_760358.nocnv_grch38.seg.v2.txt	afd61045b80d343f1a71fdcd9bd05b4a	2910	validated
334dcd4f-480a-4a73-a89c-0c9e4d55707d	USAGE_p_TCGA_132_133_136_SNP_N_GenomeWideSNP_6_D11_787542.nocnv_grch38.seg.v2.txt	166df086f32794a8a457400c2de1efab	4802	validated
33519b7e-a51c-43cf-8e09-db64df994662	DOUSE_p_TCGA_287_288_289_N_GenomeWideSNP_6_A08_1361082.nocnv_grch38.seg.v2.txt	ac2f568711ffdde0a90be7980d1ebe0d	3893	validated
3390543d-4497-48de-aadf-a9378912e361	CHILE_p_TCGASNP_230_231_FFPE_N_GenomeWideSNP_6_E04_1147978.nocnv_grch38.seg.v2.txt	e29d9599e426428d671cb1038082fe9e	58558	validated
339d7c8e-3606-4c31-845a-f4c4753c1dfb	URAEI_p_TCGASNP_b85_N_GenomeWideSNP_6_A03_735080.nocnv_grch38.seg.v2.txt	dd65b2b22801ef780e3c8841137adda7	4438	validated
33c254e5-3e11-4ec4-919f-8efd7583d10f	COPAL_p_TCGAb_337_338_339_NSP_GenomeWideSNP_6_F06_1373718.nocnv_grch38.seg.v2.txt	2fe70b2bef282cc9775dc62ecc725b6e	35271	validated
3462cf82-e9b8-457f-8f8f-ca9fba0d1438	EXINE_p_TCGA_b142_SNP_N_GenomeWideSNP_6_D05_802426.nocnv_grch38.seg.v2.txt	8280e6dffa01006693473eb2e9008e20	22901	validated
34bd0dbf-eec1-4059-92e3-a949821058b7	URAEI_p_TCGASNP_b85_N_GenomeWideSNP_6_E05_735020.nocnv_grch38.seg.v2.txt	662090d18141dd964211d64e1735d42b	2488	validated
34fde25c-6270-4898-8778-25ce02298c82	CELLA_p_TCGA_177_179_Esph_SNP_N_GenomeWideSNP_6_A02_871074.nocnv_grch38.seg.v2.txt	e12216bf7b7b56a8e074ab432ddf4a90	3195	validated
35429e0b-7e08-42e1-b341-23ec4289f44b	CELLA_p_TCGA_177_179_Esph_SNP_N_GenomeWideSNP_6_G04_871030.nocnv_grch38.seg.v2.txt	bd368d4355615db1f980d82f6c4688c9	2770	validated
3546fd77-dd0d-4d18-bfaf-22c9eaae0f95	EXINE_p_TCGA_b142_SNP_N_GenomeWideSNP_6_D08_802352.nocnv_grch38.seg.v2.txt	6c0448280aa4bc95cdf8467b489a62c5	3752	validated
354ddd79-d263-4cbc-abdb-f82ac74d853f	SHAWM_p_TCGAb72_SNP_N_GenomeWideSNP_6_D12_698000.nocnv_grch38.seg.v2.txt	df0374ff8ef0f7c15a7b25384ba40689	8674	validated
3561c155-64b4-4920-b772-3be650c49c4a	GOOFS_p_TCGA_b117_118_SNP_N_GenomeWideSNP_6_D03_777964.nocnv_grch38.seg.v2.txt	0c9337f3f73e88d85ac1ce75b75d19e6	10569	validated
357482fa-a1fb-46c2-bcc4-fecdef082848	DRAMA_p_TCGA_276_278_N_GenomeWideSNP_6_A04_1322446.nocnv_grch38.seg.v2.txt	66598853905643666ccaead3c0565641	28948	validated
35926f67-5103-42dc-8526-e7efe01ec48a	SHAWM_p_TCGAb72_SNP_N_GenomeWideSNP_6_D03_697980.nocnv_grch38.seg.v2.txt	bcf179493d1e9d1d1a8aa41dac5710e5	7134	validated
3598cf79-d89f-4471-8da5-e244f22e5c0f	HITCH_p_TCGASNP_b93_N_GenomeWideSNP_6_C09_741444.nocnv_grch38.seg.v2.txt	82238888f1d0e3eaeffdca27cb1e1f1d	3330	validated
3599aa19-e170-4cab-850a-a1d17fd09a21	JOUAL_p_TCGA_b96_SNP_N_GenomeWideSNP_6_A09_747960.nocnv_grch38.seg.v2.txt	af275d9f38b1976993bdd348c63e56fe	23987	validated
35a81abe-a880-4c04-8ff2-62e3f9325250	MAPLE_p_TCGAb78_BrstRedo_SNP_N_GenomeWideSNP_6_H03_729588.nocnv_grch38.seg.v2.txt	85c63a13d7912c77801c118e5446436b	4374	validated
35af714f-01d7-4145-8979-7907a8a85efa	URAEI_p_TCGASNP_b85_N_GenomeWideSNP_6_H04_735034.nocnv_grch38.seg.v2.txt	76c1c7bb9ea5c07b4db6718db1798ac1	3182	validated
35c1dca9-3525-4f8e-a650-07a1a1794751	SHAWM_p_TCGAb72_SNP_N_GenomeWideSNP_6_C10_698042.nocnv_grch38.seg.v2.txt	0dafa80309b5e3ab82e95e5ca427ddd5	3605	validated
35db1f87-0a02-49e5-ad19-fb5796bffd9c	BONZE_p_TCGAb56_SNP_1N_GenomeWideSNP_6_B09_666980.nocnv_grch38.seg.v2.txt	edebe386bdbc5e8839ee1775eb86a233	28357	validated
366fa51d-1080-41b4-9cf4-8e395d93436a	USAGE_p_TCGA_132_133_136_SNP_N_GenomeWideSNP_6_G02_787526.nocnv_grch38.seg.v2.txt	2be68f0de0c7f21a9dc83be6680646b3	3611	validated
3673d796-c65a-4509-ba44-438fec4620fd	BONZE_p_TCGAb56_SNP_1N_GenomeWideSNP_6_F01_667056.nocnv_grch38.seg.v2.txt	0932eb40a66058ae81cfa0e030666a16	38963	validated
3692fca3-454b-40fb-80cd-a111d944d54e	ETUIS_p_TCGASNP_b80_83_N_GenomeWideSNP_6_F03_734746.nocnv_grch38.seg.v2.txt	af34b98c2dfcb566be1537d68df5ba7a	38272	validated
36b3a588-8c94-4d37-855c-0f8b4707f9e2	GOOFS_p_TCGA_b117_118_SNP_N_GenomeWideSNP_6_A09_778028.nocnv_grch38.seg.v2.txt	fd53c2caf14acb25b1b810d4ab41d98d	6666	validated
36c5bc6a-b95e-4d99-b1f2-bd645c9b129c	GHOUL_p_TCGASNP_b85and51R_N_GenomeWideSNP_6_A12_735376.nocnv_grch38.seg.v2.txt	723a9f926c80b3e2a0c0e14897370e50	55496	validated
36c8a893-03dd-4b39-8838-8d6cdfdca20f	RAMIE_p_6TCGA_250_232_4_236_N_GenomeWideSNP_6_G01_1245140.nocnv_grch38.seg.v2.txt	fee361e2e82428b648b2d33cb3bc6406	3786	validated
36dca36d-e7e9-49b0-a83f-274524b89c57	CROZE_p_TCGA_254_256_255_N_GenomeWideSNP_6_C04_1301334.nocnv_grch38.seg.v2.txt	567275cf9d8972fc7cb3a96a422ad85f	22485	validated
36e91e72-b825-493d-b448-67154f20caf6	SHOUT_p_TCGAb_319_20_21_22_NSP_GenomeWideSNP_6_H09_1365074.nocnv_grch38.seg.v2.txt	ea04d5454fc635348f05f0da1e7991ff	8428	validated
3712a51e-83e3-46a6-af50-7590e5dd6292	GHOUL_p_TCGASNP_b85and51R_N_GenomeWideSNP_6_F11_735312.nocnv_grch38.seg.v2.txt	0b92c7744159f4eafe2f825fc93cae40	22403	validated
3716f487-ec79-4895-9a61-a7bbebd553e3	TAKEN_p_TCGAb_379_400_FFPE_NSP_GenomeWideSNP_6_D01_1513190.nocnv_grch38.seg.v2.txt	d86c63e44c34b5bde282d15a04bf66a7	12060	validated
37482bc0-d3d8-4231-9ded-b5404610ccbe	GOOFS_p_TCGA_b117_118_SNP_N_GenomeWideSNP_6_A02_778042.nocnv_grch38.seg.v2.txt	db7df2fbeb7c349930962fa5df1943da	2356	validated
37864bbf-3d4a-4bdf-a386-8a0b17acb90d	CROZE_p_TCGA_254_256_255_N_GenomeWideSNP_6_A01_1301416.nocnv_grch38.seg.v2.txt	8e57586b25055e2c7f3deb6530157534	8272	validated
379e3ba6-70c5-404b-9099-2fe52b66c8a9	BITES_p_TCGAb61_SNP_S_GenomeWideSNP_6_H12_697028.nocnv_grch38.seg.v2.txt	52097a5b36da78b5aa96218d2cc65fd3	6636	validated
37caa3bb-f4db-4fcf-ac39-cefae21567da	COZEN_p_TCGAb56_SNP_2N_GenomeWideSNP_6_F09_667132.nocnv_grch38.seg.v2.txt	afa5eea7062c097581e4fcc1ee584492	6918	validated
37d66799-030a-4114-a8a7-64162153d055	CELLA_p_TCGA_177_179_Esph_SNP_N_GenomeWideSNP_6_E01_871092.nocnv_grch38.seg.v2.txt	66576a9673cd51c4d54291caa0cd800d	3331	validated
37e91333-be21-4cd9-9414-b21d9444f6b8	COMIC_p_TCGA_b142_SNP_S_GenomeWideSNP_6_H04_804488.nocnv_grch38.seg.v2.txt	f3359f508d8e77e60eddf4e983507e77	3876	validated
3802f02c-401f-486a-9550-c2bd6465f229	COZEN_p_TCGAb56_SNP_2N_GenomeWideSNP_6_B12_667076.nocnv_grch38.seg.v2.txt	4ede93588d6b8158e07320e4eede56e0	9677	validated
380edd50-fd92-4734-85b7-d2fcb761c237	SHAWM_p_TCGAb72_SNP_N_GenomeWideSNP_6_F08_698006.nocnv_grch38.seg.v2.txt	6eba27b4f616054dd00edc7ca9d706af	20379	validated
381b3bbd-a988-480e-a873-abe37f229f0f	JOUAL_p_TCGA_b96_SNP_N_GenomeWideSNP_6_C08_747904.nocnv_grch38.seg.v2.txt	1d76f5ef39a988afcbfde7ccf804445d	30442	validated
381c0a01-3c40-44d0-880c-40a1920d3d68	EXINE_p_TCGA_b142_SNP_N_GenomeWideSNP_6_C06_802374.nocnv_grch38.seg.v2.txt	4d89be590a1af0741a630222ede752a2	2493	validated
381ed47a-545c-4316-a594-98122cbb9476	HITCH_p_TCGASNP_b93_N_GenomeWideSNP_6_H03_741422.nocnv_grch38.seg.v2.txt	3f29f4ddfee1b766fb7e83ae2a77f3e9	4220	validated
38229f56-864e-4a06-904f-63a5d5fc8675	SHUCK_p_TCGAb74and75_SNP_N_GenomeWideSNP_6_B05_731084.nocnv_grch38.seg.v2.txt	d52ea895347e30ace294a165786c8b43	3464	validated
38406d21-f213-4d98-b45f-a8516478edb5	KEBAB_p_TCGASNP_226_227_N_GenomeWideSNP_6_E03_1151658.nocnv_grch38.seg.v2.txt	3cac2c8090a5ca0656d09915283b6256	5538	validated
386a9a37-f89c-416b-a9a9-e363865a87d3	BEAUX_p_TCGA_b109_SNP_2N_GenomeWideSNP_6_C02_772076.nocnv_grch38.seg.v2.txt	f8a7827550e4f3fb2b703b8ac7057f9e	25554	validated
39078a06-83a6-4ff6-99d7-74affe4501fc	CHEEP_p_TCGA_b120_121_SNP_N_GenomeWideSNP_6_C03_777636.nocnv_grch38.seg.v2.txt	c95b3d130acb9576d709de1582108a6d	11827	validated
39081018-d33a-4b55-8e00-4a77761323c7	SHAWM_p_TCGAb72_SNP_N_GenomeWideSNP_6_B12_698074.nocnv_grch38.seg.v2.txt	f8e6d25ac8e1dfce51153e482ca572bb	4820	validated
39087e6a-2862-4522-8564-8a5d5192a94f	CENTS_p_TCGASNP_212_216_217_N_GenomeWideSNP_6_D12_1039540.nocnv_grch38.seg.v2.txt	586f6c44b81fa2eeb7b930cd2a55cc58	27633	validated
39192322-481f-4564-9c20-ce2bd4b0c8a0	SHUCK_p_TCGAb74and75_SNP_N_GenomeWideSNP_6_C02_730904.nocnv_grch38.seg.v2.txt	4f41bb201e9c50120399b82ec917e574	3050	validated
39285a6d-29e4-4842-8af1-ed263f7309cf	USAGE_p_TCGA_132_133_136_SNP_N_GenomeWideSNP_6_D12_787540.nocnv_grch38.seg.v2.txt	711a218e8a1df463645a0f4e56109545	4558	validated
392d61fd-02eb-415b-8c92-aa2b0c7a6c91	COPAL_p_TCGAb_337_338_339_NSP_GenomeWideSNP_6_F02_1373594.nocnv_grch38.seg.v2.txt	a4398a5eae51b414b5667289956a57c9	5011	validated
3938b791-dfe4-4d48-a2bf-b2e89d440c48	SHAWM_p_TCGAb72_SNP_N_GenomeWideSNP_6_B01_698110.nocnv_grch38.seg.v2.txt	36b857db930694de7993ee443a381b7a	10328	validated
393acd3e-9b01-4a5d-af85-9029705b7ded	CUSKS_p_TCGAb47_SNP_1N_GenomeWideSNP_6_H11_628226.nocnv_grch38.seg.v2.txt	d4b2276d503012ce218810eb8d7d7abf	3477	validated
3958b979-e10e-4c45-8dd4-ed480b16cbda	COZEN_p_TCGAb56_SNP_2N_GenomeWideSNP_6_A11_667092.nocnv_grch38.seg.v2.txt	89da544f82ddc3a44e091370b7ef76f0	4122	validated
39859c19-572f-4ace-8949-88ff9ab98973	CUSKS_p_TCGAb47_SNP_1N_GenomeWideSNP_6_B12_628398.nocnv_grch38.seg.v2.txt	8e6851d2dd3ac69c5bdcf751d7b069df	3325	validated
39922258-4f53-4caf-85dc-53fb61ee0e62	BONZE_p_TCGAb56_SNP_1N_GenomeWideSNP_6_F10_666994.nocnv_grch38.seg.v2.txt	97b95b254653d1843d963e6737d0a83a	36710	validated
39958618-4d57-4d37-aaa3-fd11e85bff84	NULLS_p_TCGA_183_185_186_SNP_N_GenomeWideSNP_6_G02_914262.nocnv_grch38.seg.v2.txt	25c53632afd3c7b503a26ac706aa0e69	13204	validated
39db3998-8687-477e-aa63-052164f47d5b	SHUCK_p_TCGAb74and75_SNP_N_GenomeWideSNP_6_A02_730992.nocnv_grch38.seg.v2.txt	96e680d17e9269b180446fb334f2310a	3752	validated
39ea834e-b518-4a3b-8401-42d75ec3912d	ETUIS_p_TCGASNP_b80_83_N_GenomeWideSNP_6_B02_734656.nocnv_grch38.seg.v2.txt	e96b50c124d759e228cd108e582a6317	5803	validated
3a0e3f93-5705-467f-8e06-4c959317a497	COZEN_p_TCGAb56_SNP_2N_GenomeWideSNP_6_E07_667100.nocnv_grch38.seg.v2.txt	4767ab7e7a7453bd0e22ccef85f3e9ac	13617	validated
3a24892b-4dc0-4252-81f5-f10125adbc26	HAULS_p_TCGAb47_SNP_2N_GenomeWideSNP_6_C03_628546.nocnv_grch38.seg.v2.txt	abd2007928003150829453a46885145f	20090	validated
3a27d9ce-7e2f-436f-a633-8fdec5f391f4	BITES_p_TCGAb61_SNP_S_GenomeWideSNP_6_A02_697180.nocnv_grch38.seg.v2.txt	62f7a19d22662c057637b843a751b70d	2912	validated
3a2985fa-3bda-4fef-8da8-981a6044ce40	EXINE_p_TCGA_b142_SNP_N_GenomeWideSNP_6_D07_802408.nocnv_grch38.seg.v2.txt	b0df58d3bc930053c9dbaed8f02a2804	5123	validated
3a2b35df-9cca-4260-a718-cde2eaeceb8e	CHEEP_p_TCGA_b120_121_SNP_N_GenomeWideSNP_6_A05_777674.nocnv_grch38.seg.v2.txt	ca6d6303842b6b6c1e287fe4b7ca6c75	2787	validated
3a2c7f28-b5cb-48a5-9356-f4b06cb88804	URAEI_p_TCGASNP_b85_N_GenomeWideSNP_6_G02_735084.nocnv_grch38.seg.v2.txt	062c9b13ff0862f029630e6f5be2c3b7	29738	validated
3a3d554b-9a7c-4919-bad4-892e189cf707	TAKEN_p_TCGAb_379_400_FFPE_NSP_GenomeWideSNP_6_F11_1513230.nocnv_grch38.seg.v2.txt	91d0f9e86eaddcb18d2bfc5feb94fa0a	12682	validated
3a4f6aff-e8cf-4e40-b915-64fe848b0d36	DRIPS_p_TCGA_295_296_297_N_GenomeWideSNP_6_F04_1343806.nocnv_grch38.seg.v2.txt	20e19b131a90d3fcbbc5349cb78c7a92	15163	validated
3ac4f82a-b3da-4cfc-b1ad-50b8ce22d58e	HAULS_p_TCGAb47_SNP_2N_GenomeWideSNP_6_F06_628482.nocnv_grch38.seg.v2.txt	697d484396810987df993b0f0b21b17f	14439	validated
3ae3b359-ff74-49e6-a8f1-4db550bb2cf3	CUSKS_p_TCGAb47_SNP_1N_GenomeWideSNP_6_A06_628346.nocnv_grch38.seg.v2.txt	e8bb6ed27a0706318ae3bcfb4f4a99df	63217	validated
3af39509-9795-47a6-b5d6-66d561686e11	SHOUT_p_TCGAb_319_20_21_22_NSP_GenomeWideSNP_6_H05_1365070.nocnv_grch38.seg.v2.txt	67a74e04d2744c88c90c1fffcd503ae3	7773	validated
3afe76a3-d08a-44c6-9aa1-911a05356612	DRIPS_p_TCGA_295_296_297_N_GenomeWideSNP_6_H09_1343726.nocnv_grch38.seg.v2.txt	e875d83992fc98d705252e1f4d500595	7031	validated
3b1ba0ce-e8e1-4114-a83d-22f4f4fd4cb0	BONZE_p_TCGAb56_SNP_1N_GenomeWideSNP_6_E06_666884.nocnv_grch38.seg.v2.txt	545bea500566ff56a16e70848a4f6906	5641	validated
3b1e8197-29dd-4033-bb22-1f2f2b9aa45b	ETUIS_p_TCGASNP_b80_83_N_GenomeWideSNP_6_H09_734634.nocnv_grch38.seg.v2.txt	58191f7db86c9f861d3609193741fa27	13150	validated
3b1faf5e-ba96-4cb6-b871-4fd1bffc9f4b	DRIPS_p_TCGA_295_296_297_N_GenomeWideSNP_6_H01_1343910.nocnv_grch38.seg.v2.txt	a282aa547422352c2bba080530437d07	4443	validated
3b25d598-9005-49e1-ac30-4f99d418600f	PITON_p_TCGA_b162_167_SNP_N_GenomeWideSNP_6_C05_844780.nocnv_grch38.seg.v2.txt	0444130352f82029135b021817ddd39e	11405	validated
3b25e983-df10-46ea-b010-72f0085b26c5	GAMMA_p_TCGA_b103_104_SNP_N_GenomeWideSNP_6_H08_755886.nocnv_grch38.seg.v2.txt	7eeec5b69136da01fdc77cbbd9d40ebb	16488	validated
3b2ac507-3600-4349-bff0-45ec4cea6eef	COZEN_p_TCGAb56_SNP_2N_GenomeWideSNP_6_F11_667108.nocnv_grch38.seg.v2.txt	68dda261a33baab79974b957d7e22a00	7351	validated
3b642cb8-685e-41ba-b011-54f2135ce00a	CUSKS_p_TCGAb47_SNP_1N_GenomeWideSNP_6_D07_628308.nocnv_grch38.seg.v2.txt	253e5407f25b1d1993991087b2bbc5e3	2637	validated
3b9fd906-684a-4dc6-8820-bfc4412cc32f	CELLA_p_TCGA_177_179_Esph_SNP_N_GenomeWideSNP_6_G10_871132.nocnv_grch38.seg.v2.txt	2a8f7660d2c2d15602dd0df23358d3b4	3330	validated
3bb622cb-acad-447c-a345-a088588ef8ab	MINAE_p_TCGA_200_202_203_SNP_N_GenomeWideSNP_6_A03_955174.nocnv_grch38.seg.v2.txt	8bf72a84b1ba7fd8bc40f1c7235183d5	3060	validated
3befccff-67fb-4a34-87b6-dc6e396bf373	GHOUL_p_TCGASNP_b85and51R_N_GenomeWideSNP_6_D02_735274.nocnv_grch38.seg.v2.txt	26c9e5369d1760d9442eaa3a31e85011	14057	validated
3bf996c6-c133-43dd-b6e5-54a18ded2c25	BITES_p_TCGAb61_SNP_S_GenomeWideSNP_6_H06_697098.nocnv_grch38.seg.v2.txt	09fc0fdb574d608745e162b291c902d1	5429	validated
3c026162-387b-4cb5-aec5-6ea2fccae184	DRIPS_p_TCGA_295_296_297_N_GenomeWideSNP_6_D06_1343872.nocnv_grch38.seg.v2.txt	1d3a7abd55e869317dab5dd7bc1b885b	7180	validated
3c391b55-c927-4ea5-a77d-e2e75244b7af	NULLS_p_TCGA_183_185_186_SNP_N_GenomeWideSNP_6_H01_914246.nocnv_grch38.seg.v2.txt	518d0bba7b001cdc91d93a587e46d0c4	9365	validated
3c7923ea-b6e3-4ac7-ab90-7f743930f396	SHAWM_p_TCGAb72_SNP_N_GenomeWideSNP_6_G04_698124.nocnv_grch38.seg.v2.txt	11e8e98f1b53f87e81554ca5c13e06de	15534	validated
3c7a8bf5-763c-49d0-833a-0f74b525b2b9	DOUSE_p_TCGA_287_288_289_N_GenomeWideSNP_6_B09_1361132.nocnv_grch38.seg.v2.txt	82da963f2ba4c57a7a971d6886af5fca	7600	validated
3c8d4f89-a569-4614-9e8b-927bd128d5df	CUSKS_p_TCGAb47_SNP_1N_GenomeWideSNP_6_E02_628380.nocnv_grch38.seg.v2.txt	4d8d00daf53eebfd87501471048eeb8f	4269	validated
3ca6d25b-4a12-4027-97d6-b4ad17f4c083	URAEI_p_TCGASNP_b85_N_GenomeWideSNP_6_E08_735064.nocnv_grch38.seg.v2.txt	819007c636ed6ab79c206b3a9742486a	3319	validated
3cdcaf54-2b81-4cae-bd6b-fc6f806e87ce	SHAWM_p_TCGAb72_SNP_N_GenomeWideSNP_6_B07_698090.nocnv_grch38.seg.v2.txt	8d01964bb4587618b35cee3aa835985b	22442	validated
3d1871a3-299d-4a16-a8ee-d01d669d4ed3	BURSA_p_TCGA_303_304_305_N_GenomeWideSNP_6_E04_1344852.nocnv_grch38.seg.v2.txt	516980667a3ad9739aae8243e0737236	3609	validated
3d408257-4198-4b75-a2cb-14b6c61a4398	HAULS_p_TCGAb47_SNP_2N_GenomeWideSNP_6_C01_628430.nocnv_grch38.seg.v2.txt	dbef78b61bda13bb3641287d702226d9	19283	validated
3d879fc3-d9fc-45b9-b9da-335e8ef11774	BONZE_p_TCGAb56_SNP_1N_GenomeWideSNP_6_A01_667050.nocnv_grch38.seg.v2.txt	6125527ab21195f32ac89bc3f1c6276f	19391	validated
3d927365-e276-41c3-b213-9328153f6c43	EMMER_p_8TCGA_Mx_242_238_N_GenomeWideSNP_6_B07_1244752.nocnv_grch38.seg.v2.txt	e97d694090aefdd84fd0ce0966833fb9	4230	validated
3dab1d3b-ea66-41e0-a59b-5741eb1a4cfd	COPAL_p_TCGAb_337_338_339_NSP_GenomeWideSNP_6_D02_1373598.nocnv_grch38.seg.v2.txt	da024018870f24e9a6cdbf1d4c2f5b21	35348	validated
3dd918ed-f111-4bf8-9bc7-4e746800c598	COPAL_p_TCGAb_337_338_339_NSP_GenomeWideSNP_6_D11_1373602.nocnv_grch38.seg.v2.txt	7b8a75052ec7651c6f15e28d4ab3920f	7579	validated
3ddf97ca-d921-41a1-927b-622bc01508df	BITES_p_TCGAb61_SNP_S_GenomeWideSNP_6_C01_697154.nocnv_grch38.seg.v2.txt	dc6e2263ba211c583c2d964d3069cd78	35601	validated
3e4225bd-e228-4f51-8860-4bb168b49b8a	NULLS_p_TCGA_183_185_186_SNP_N_GenomeWideSNP_6_F12_914188.nocnv_grch38.seg.v2.txt	727c6d93eef630c43f7ac4dee3a6a42a	21363	validated
3e6417f5-f99e-47bf-a759-655385b4bd7d	GHOUL_p_TCGASNP_b85and51R_N_GenomeWideSNP_6_H02_735332.nocnv_grch38.seg.v2.txt	947878b7e41e4c9dfe6bf67f70faaa48	24180	validated
3e75689b-460f-4a0c-b3b6-a85e4a11b11a	DRIPS_p_TCGA_295_296_297_N_GenomeWideSNP_6_G01_1343734.nocnv_grch38.seg.v2.txt	8bacdfcf22edc405b0a9e702f918ea28	5022	validated
3e7b1083-1c72-4e56-9ebf-15ccc27b5400	SHAWM_p_TCGAb72_SNP_N_GenomeWideSNP_6_G03_698058.nocnv_grch38.seg.v2.txt	bec2063831a66fdcf43a98eb0add5b0f	7727	validated
3eabc750-cda1-4c86-8bd1-b415f6f9a840	GOOFS_p_TCGA_b117_118_SNP_N_GenomeWideSNP_6_G08_778140.nocnv_grch38.seg.v2.txt	bce5318075fc6a52d4b5abb264f9927c	4157	validated
3eb87e63-d23b-45fa-a8da-b2c40b850aa5	COZEN_p_TCGAb56_SNP_2N_GenomeWideSNP_6_E09_667064.nocnv_grch38.seg.v2.txt	51bc68056717bc3127835de6c0d2a195	5547	validated
3ed4aa7e-b79c-484c-891e-da7b66daab0d	DEVEL_p_TCGAb3_73_74_75_76_NSP_GenomeWideSNP_6_C02_1438356.nocnv_grch38.seg.v2.txt	2f6447e31ba90a561768aa089192fb19	3616	validated
3ee8984d-01ef-460a-a5d5-6435cecb6bc6	HITCH_p_TCGASNP_b93_N_GenomeWideSNP_6_B06_741410.nocnv_grch38.seg.v2.txt	13eb2e56dcd33b9d649c8375d3ce9dfb	14171	validated
3ee97e99-0a97-461e-affb-cf3c9152005c	SHAWM_p_TCGAb72_SNP_N_GenomeWideSNP_6_C08_698096.nocnv_grch38.seg.v2.txt	4642a589321c5f05803f324bad1a8639	10591	validated
3ef0d65c-c315-4b5a-acc9-a9e1fc0d3441	HAULS_p_TCGAb47_SNP_2N_GenomeWideSNP_6_H09_628554.nocnv_grch38.seg.v2.txt	73ad42ea59730dbc3e9e4c54fdcf04fc	34954	validated
3f11be7d-69fe-4bc4-9f83-8bd9239d1f4e	DLP_REDO_FROM_MOHEL_A03.nocnv_grch38.seg.v2.txt	6ebc7286ed7b465427a230e35e569b96	8854	validated
3f646511-c649-427a-baa4-e0a94b26154a	CUSKS_p_TCGAb47_SNP_1N_GenomeWideSNP_6_H06_628302.nocnv_grch38.seg.v2.txt	5948dd3d3f2cc2a591c3852f3e358d1b	7094	validated
3f942d17-a16e-49a3-b651-ef9ed346bc8f	EXINE_p_TCGA_b142_SNP_N_GenomeWideSNP_6_G11_802448.nocnv_grch38.seg.v2.txt	762d942903e9dabd71cbc46f02a6db96	4283	validated
3f9f4ea6-02b8-4140-8709-3fd718c1bb41	BITES_p_TCGAb61_SNP_S_GenomeWideSNP_6_B10_697116.nocnv_grch38.seg.v2.txt	1dd3e42d273645810e2bdf34c7a518a4	16610	validated
3faccd08-010f-49b1-8e93-a5f6c723cb42	ETUIS_p_TCGASNP_b80_83_N_GenomeWideSNP_6_G04_734704.nocnv_grch38.seg.v2.txt	e1d384559eadb44571ab6430ccf0fafd	11122	validated
3fcf4b47-bcba-460b-84a6-f1c21b762b93	WRIED_p_TCGA_143_147_150_Hahn_N_GenomeWideSNP_6_G11_799920.nocnv_grch38.seg.v2.txt	9bab07d8b467b5afee84946632732318	28997	validated
3fd0eca4-687f-4685-b4cc-9aa09331500a	BITES_p_TCGAb61_SNP_S_GenomeWideSNP_6_D07_697058.nocnv_grch38.seg.v2.txt	619259d70490b4ea17cc7f81de18151f	3611	validated
3fec86f1-6a86-4a17-8796-d2edf1fb00f0	BONZE_p_TCGAb56_SNP_1N_GenomeWideSNP_6_G06_666974.nocnv_grch38.seg.v2.txt	1cbe19aa688407cb83ed4d8aea615a54	44386	validated
4029ed21-f322-4edc-8f7d-ac25e87b6613	TITER_p_TCGASNP_227_228_N_GenomeWideSNP_6_D09_1151338.nocnv_grch38.seg.v2.txt	672038006b38f76e811b07af7959d0e1	65648	validated
4035dca2-3f64-4f1e-a158-19173685f9bb	EXINE_p_TCGA_b142_SNP_N_GenomeWideSNP_6_B02_802422.nocnv_grch38.seg.v2.txt	025c55f450e9d20b847041b1774d10ab	3876	validated
406a60cf-9ce1-41f2-9153-ab8976a17e0c	BITES_p_TCGAb61_SNP_S_GenomeWideSNP_6_E04_697112.nocnv_grch38.seg.v2.txt	108014289cf10804744a767d259688dc	27077	validated
407222e7-2c94-417b-9253-211dee5545dc	BITES_p_TCGAb61_SNP_S_GenomeWideSNP_6_F12_697082.nocnv_grch38.seg.v2.txt	3410c9ba56201aa33e91c141313b56f9	2917	validated
409d999e-0b41-412b-9a46-c1b600bd83e9	BITES_p_TCGAb61_SNP_S_GenomeWideSNP_6_G05_697094.nocnv_grch38.seg.v2.txt	ebf172f63c9db0248907b60c2d8b9e43	181796	validated
409ebd74-d697-465e-98e1-c6950e9a8eea	BONZE_p_TCGAb56_SNP_1N_GenomeWideSNP_6_F06_666922.nocnv_grch38.seg.v2.txt	3e8d2167356e1e8604456ac2c325ecac	36735	validated
40a18abf-3faa-4062-8d59-3e70da86c1e1	FENCE_p_TCGAb_332_333_334_NSP_GenomeWideSNP_6_F11_1367298.nocnv_grch38.seg.v2.txt	ea4d6598d3880a50f49119166212401b	5409	validated
40b8efed-ca4b-48da-926f-9012c3264db3	SHAWM_p_TCGAb72_SNP_N_GenomeWideSNP_6_A06_698104.nocnv_grch38.seg.v2.txt	90c3f18294de1d86ffd4a07fe6957dfe	31259	validated
40bb9875-9d1e-4a92-80ff-a8a6a02e8bb9	CUSKS_p_TCGAb47_SNP_1N_GenomeWideSNP_6_E08_628272.nocnv_grch38.seg.v2.txt	a6d6bb0db72da0013d60c66e19afcad3	6981	validated
4159753a-7f93-4b0a-bec0-87ed0b758f3e	HAULS_p_TCGAb47_SNP_2N_GenomeWideSNP_6_D02_628476.nocnv_grch38.seg.v2.txt	d013d19424448152b558b526678f51fc	12920	validated
41a25b47-03fe-48e5-ab13-e04269f40fab	HAULS_p_TCGAb47_SNP_2N_GenomeWideSNP_6_D01_628578.nocnv_grch38.seg.v2.txt	723a329535c4089f37311ea3c11460bc	18312	validated
41dc1ced-655e-4ed1-96a4-62bc51d7f5d9	BEAUX_p_TCGA_b109_SNP_2N_GenomeWideSNP_6_D07_772132.nocnv_grch38.seg.v2.txt	1bac84f92cbe00d7d5b44227e85d195a	6764	validated
41e2e5ad-7f99-42aa-a803-226f6dcd0a17	BITES_p_TCGAb61_SNP_S_GenomeWideSNP_6_D11_697080.nocnv_grch38.seg.v2.txt	46c634050dd94763641a6f63ce843ade	50817	validated
4274cb54-7f36-4a08-bdc5-44a43d27b8d5	GOOFS_p_TCGA_b117_118_SNP_N_GenomeWideSNP_6_F08_778032.nocnv_grch38.seg.v2.txt	1d2cf20fdfe1b9402fe9b7a66f1476c1	26898	validated
427d1c37-f9dd-469f-b400-d934fec37101	CENTS_p_TCGASNP_212_216_217_N_GenomeWideSNP_6_C06_1039434.nocnv_grch38.seg.v2.txt	e09ab7dafa9711c49f75db96ec634f87	7042	validated
42eacf87-e962-4b33-859e-29944271e335	BURSA_p_TCGA_303_304_305_N_GenomeWideSNP_6_D03_1344830.nocnv_grch38.seg.v2.txt	e9ef08fd1c815fa39417b4e534c684f1	2498	validated
42ecb820-7a3e-43ad-8568-5c386903c234	SHUCK_p_TCGAb74and75_SNP_N_GenomeWideSNP_6_G10_730994.nocnv_grch38.seg.v2.txt	9ef512d957593929df2f563f4a0bed00	27454	validated
42f10d55-a593-4f6a-adce-ce9e8ee2f297	TAKEN_p_TCGAb_379_400_FFPE_NSP_GenomeWideSNP_6_F09_1513288.nocnv_grch38.seg.v2.txt	e8d63aea0c9f97e4f7170392ccadc11e	14063	validated
4301963a-a9f7-470b-928a-8f18c6ca2497	BULGY_p_TCGA_bM1_124_SNP_N_GenomeWideSNP_6_E10_780946.nocnv_grch38.seg.v2.txt	9bb77af7639a989515f6f5c4a16759dd	3029	validated
43022002-f131-4b7d-aa2e-a2178aa56d10	BEAUX_p_TCGA_b109_SNP_2N_GenomeWideSNP_6_E11_772108.nocnv_grch38.seg.v2.txt	ea1dbcc4bcf1c32ae2d3b93aed7606a8	3188	validated
4328b3d6-718a-4315-93c3-385c2d8d00b9	RAMIE_p_6TCGA_250_232_4_236_N_GenomeWideSNP_6_F01_1245240.nocnv_grch38.seg.v2.txt	0ebd853a4152add73a747e7ed3ae7851	3756	validated
43414a32-36f2-47e5-9d57-d7b1aa5365ce	BURSA_p_TCGA_303_304_305_N_GenomeWideSNP_6_D10_1344726.nocnv_grch38.seg.v2.txt	50dc093dd6975fe161edab00ab655da6	3196	validated
434834ad-9e53-4a4b-abc1-983750181d9e	SHOUT_p_TCGAb_319_20_21_22_NSP_GenomeWideSNP_6_G12_1365110.nocnv_grch38.seg.v2.txt	e626a9f7e557ddead61a4dc1dc695781	5304	validated
434f8398-891b-4f2a-9d62-f2d39891cf6f	FENCE_p_TCGAb_332_333_334_NSP_GenomeWideSNP_6_F12_1367260.nocnv_grch38.seg.v2.txt	f7a37ed0714d2aba6cbc9cb59aeed2f6	16923	validated
434f9507-4ac3-49ab-9d59-280190364cc2	BULGY_p_TCGA_bM1_124_SNP_N_GenomeWideSNP_6_F04_780866.nocnv_grch38.seg.v2.txt	9d2b33eb5ccda87ace442c927777a9b0	4699	validated
43506b88-3615-4e3d-b1d9-faab11472f81	KEBAB_p_TCGASNP_226_227_N_GenomeWideSNP_6_D09_1151584.nocnv_grch38.seg.v2.txt	6103ca462271cf7623241ea8572c993b	9782	validated
4386500d-3899-4e26-b1fb-38ae05307e99	BULGY_p_TCGA_bM1_124_SNP_N_GenomeWideSNP_6_F08_780882.nocnv_grch38.seg.v2.txt	e11b7ed0cdad102af8be2ed495395cf9	3039	validated
43a12a9a-2dcd-485a-9a36-233aae64ecb5	SHAWM_p_TCGAb72_SNP_N_GenomeWideSNP_6_G06_698084.nocnv_grch38.seg.v2.txt	3481e46103a06e4846104ede2e6e30cb	49675	validated
43a68e09-728a-47d6-93f1-ff58fc61a77c	SHUCK_p_TCGAb74and75_SNP_N_GenomeWideSNP_6_D03_731006.nocnv_grch38.seg.v2.txt	dcd6252867386076257c2cd614c072f0	3975	validated
43af469f-85f7-4747-a296-377b3e58503a	JOUAL_p_TCGA_b96_SNP_N_GenomeWideSNP_6_C09_748028.nocnv_grch38.seg.v2.txt	68a3808d68f10d30f647e8173bdcea2f	6792	validated
43fb8427-7652-469f-bbd7-fcd48537a23c	GHOUL_p_TCGASNP_b85and51R_N_GenomeWideSNP_6_C05_735300.nocnv_grch38.seg.v2.txt	684ad29e98a11b1ed15ddd0d02fc06e1	2621	validated
4402c6b7-da55-4eb7-afaa-b6c7ae29527d	DRAMA_p_TCGA_276_278_N_GenomeWideSNP_6_A06_1322490.nocnv_grch38.seg.v2.txt	ed6787861d61f1cb74122c5364b22ce3	2783	validated
44167ea4-7fe2-469e-82ed-97b2f351bd5c	EXINE_p_TCGA_b142_SNP_N_GenomeWideSNP_6_B12_802320.nocnv_grch38.seg.v2.txt	fb65525e39784e2eaaf2a6c99bb2ac51	44167	validated
441b9e8d-7941-4580-8c53-173df493a335	GOOFS_p_TCGA_b117_118_SNP_N_GenomeWideSNP_6_C04_778012.nocnv_grch38.seg.v2.txt	26fc72651576088456df60fec660ee59	3743	validated
44478e93-039c-49fb-b548-4ac867ec1309	COZEN_p_TCGAb56_SNP_2N_GenomeWideSNP_6_H05_667072.nocnv_grch38.seg.v2.txt	fbfa66e32f86dbc51583b85bc7b905ef	5695	validated
4492012d-5706-4a18-99ac-62e9a916dad1	HELVE_p_TCGA_b139_154_155_SNP_N_GenomeWideSNP_6_H12_808602.nocnv_grch38.seg.v2.txt	d4ea50176970e5d81e2a0e37bb114534	9414	validated
44ad0dd4-de22-4d4f-b78f-0fc807995ab1	CENTS_p_TCGASNP_212_216_217_N_GenomeWideSNP_6_C04_1039446.nocnv_grch38.seg.v2.txt	015ddc20cd0fdb46ba0faa654fed4fd9	15758	validated
44c78e10-a803-4b75-9483-b861e354ebda	BONZE_p_TCGAb56_SNP_1N_GenomeWideSNP_6_D12_667020.nocnv_grch38.seg.v2.txt	8d46b473fd3f3b7ee17fa9b115136a4e	5255	validated
4510819b-703f-425e-8e02-926a7e02edcc	NULLS_p_TCGA_183_185_186_SNP_N_GenomeWideSNP_6_E02_914256.nocnv_grch38.seg.v2.txt	cf3e89e9a012b9e7b993d655bb19d8c4	25866	validated
451b6335-6f97-488e-9da3-9d7b727c9796	BEAUX_p_TCGA_b109_SNP_2N_GenomeWideSNP_6_F02_772114.nocnv_grch38.seg.v2.txt	a2d160d609d3d9d9ecdea7402e43b872	3733	validated
4536c91a-cc5d-427e-8165-b672d5dd5acf	USAGE_p_TCGA_132_133_136_SNP_N_GenomeWideSNP_6_B01_787488.nocnv_grch38.seg.v2.txt	bb2bda2fd7f6d3bc76c9a0c5c3f550d2	15402	validated
4564abd0-ecc6-41c2-bda6-9aec4881fe14	GOOFS_p_TCGA_b117_118_SNP_N_GenomeWideSNP_6_D02_778108.nocnv_grch38.seg.v2.txt	db57ce34dbe8d2fa66ff4c1e54097640	18586	validated
45795e8f-15d6-4b18-ade8-ea3e34986d27	RANDS_p_TCGA_b109_SNP_1N_GenomeWideSNP_6_A06_771966.nocnv_grch38.seg.v2.txt	04b9a9b34819e883b6e29f1442a96e1a	8968	validated
45830397-f91e-4de8-9672-f1145597d318	CROZE_p_TCGA_254_256_255_N_GenomeWideSNP_6_A07_1301472.nocnv_grch38.seg.v2.txt	29b31a1f249d093105165dcd28b2270f	5136	validated
45f00842-fdda-42bf-aff5-bb98e2949252	BULGY_p_TCGA_bM1_124_SNP_N_GenomeWideSNP_6_G04_780916.nocnv_grch38.seg.v2.txt	a230d38f842bee33f42ae608cc18d5c5	5431	validated
45f60c28-d9aa-4469-9d1e-618654e2c192	DOUSE_p_TCGA_287_288_289_N_GenomeWideSNP_6_A10_1361048.nocnv_grch38.seg.v2.txt	ea960046456715a161966aa4997efba5	6600	validated
460b41e9-4a79-4106-b672-865c5f15e36a	HITCH_p_TCGASNP_b93_N_GenomeWideSNP_6_H10_741508.nocnv_grch38.seg.v2.txt	35f069bd1ca431b8899e1a1cf10ecd2c	3462	validated
462d8635-f6f0-4a64-b310-333ca92ee40a	BEAUX_p_TCGA_b109_SNP_2N_GenomeWideSNP_6_G01_772064.nocnv_grch38.seg.v2.txt	1bb79e5afb021effa81e7bf0192186ba	3317	validated
46492f13-661c-4655-a94b-4bd633b1824f	WRIED_p_TCGA_143_147_150_Hahn_N_GenomeWideSNP_6_E09_799894.nocnv_grch38.seg.v2.txt	310dc5fe9ce6a04dd190fb5c8bbd9ace	4252	validated
46493b37-17b4-4112-89d2-ac5ee3af7b94	COZEN_p_TCGAb56_SNP_2N_GenomeWideSNP_6_E02_667176.nocnv_grch38.seg.v2.txt	a2edcccccc47f93f7abd33183e811a4c	6499	validated
46849a2a-92fe-4ff5-8e79-d737e21140d2	WRIED_p_TCGA_143_147_150_Hahn_N_GenomeWideSNP_6_D04_799870.nocnv_grch38.seg.v2.txt	411ca9f47f83228e4ea7ccd48f9dca51	6845	validated
468f7d4f-672f-44a8-8e26-fba8f609af9b	KEBAB_p_TCGASNP_226_227_N_GenomeWideSNP_6_G01_1151594.nocnv_grch38.seg.v2.txt	e4b6388f68698566ebabfad0490ef029	10250	validated
4697077f-a431-41d3-a530-3383bb7f73e0	CUSKS_p_TCGAb47_SNP_1N_GenomeWideSNP_6_E07_628396.nocnv_grch38.seg.v2.txt	9a834178a568fb6b7aec413157f4e233	16434	validated
46edaaf8-fd84-445f-8eff-0c83cd8a7d63	GAMMA_p_TCGA_b103_104_SNP_N_GenomeWideSNP_6_D06_755948.nocnv_grch38.seg.v2.txt	5ed86d1c78067afe9c180e94697e61d9	21200	validated
472acac5-ede3-4153-a8cc-6687c796f4d1	ETUIS_p_TCGASNP_b80_83_N_GenomeWideSNP_6_H04_734714.nocnv_grch38.seg.v2.txt	ef94092ec5615607e5d8d380f17c6cae	15077	validated
4737f1bc-ea3f-4ee6-a4fa-75ef56b25774	HITCH_p_TCGASNP_b93_N_GenomeWideSNP_6_H01_741520.nocnv_grch38.seg.v2.txt	9c1ded4c9a400e7793ac1e88aa9e23e6	22331	validated
478b16b7-b370-4661-a103-bb52a9b7dcef	CUSKS_p_TCGAb47_SNP_1N_GenomeWideSNP_6_A07_628228.nocnv_grch38.seg.v2.txt	d8f5b9a84c448b8dfb3eee3128e629c9	22605	validated
47d4a156-ae5e-44e9-ad43-733bef349089	DEVEL_p_TCGAb3_73_74_75_76_NSP_GenomeWideSNP_6_A10_1438452.nocnv_grch38.seg.v2.txt	5a0e8a7dcb233a2cf0b4485cfebe9a4f	5764	validated
47f986e2-1471-4b9d-99d1-43136769c415	BULGY_p_TCGA_bM1_124_SNP_N_GenomeWideSNP_6_E05_780806.nocnv_grch38.seg.v2.txt	c9549f39e722851883f7b565f57b8faf	26683	validated
47fb30cf-a893-4591-96b1-ae01f00de647	BITES_p_TCGAb61_SNP_S_GenomeWideSNP_6_F05_697134.nocnv_grch38.seg.v2.txt	b0a4d96b04345b40d1265f9affa7a3f6	4693	validated
48045e16-77f6-4c59-9f7a-6b408f6f8b7c	MOHEL_p_TCGA_271_274_275_N_GenomeWideSNP_6_A10_1320352.nocnv_grch38.seg.v2.txt	450386508c8c5153a270c544f35dcc1c	36249	validated
485bb8a6-8df1-499d-a7dc-7fe555431e5c	JOUAL_p_TCGA_b96_SNP_N_GenomeWideSNP_6_G02_748006.nocnv_grch38.seg.v2.txt	8e71fd5ffb5cad53bfa8a701cb18a9f5	3053	validated
4864edb7-42e9-456a-9bff-26b8a2b9dbb6	COZEN_p_TCGAb56_SNP_2N_GenomeWideSNP_6_G12_667168.nocnv_grch38.seg.v2.txt	3b03375f7e1ecf33487729e0501e8087	4023	validated
489b5bec-0f8d-4424-b028-e085f1b84654	PITON_p_TCGA_b162_167_SNP_N_GenomeWideSNP_6_H06_844850.nocnv_grch38.seg.v2.txt	9cc09d595b43191be39d04080bfae277	15902	validated
48b366ac-7a50-4c29-bb75-02fbc9009442	GOOFS_p_TCGA_b117_118_SNP_N_GenomeWideSNP_6_G05_778022.nocnv_grch38.seg.v2.txt	d0779bcafdc2d52e783fe83dbe780848	32461	validated
48cf2aa5-e9c3-46f6-a7b5-1b66d660797b	CUSKS_p_TCGAb47_SNP_1N_GenomeWideSNP_6_D10_628322.nocnv_grch38.seg.v2.txt	825991befbbd6aac5577df18a866b96e	4862	validated
49110017-7578-4ab1-90b3-6a6f69e896e5	COZEN_p_TCGAb56_SNP_2N_GenomeWideSNP_6_B02_667106.nocnv_grch38.seg.v2.txt	81467a0e4d3c85ff9e12febbf162b2fe	6728	validated
4939386d-1acd-475f-9553-11fc030999c0	RANDS_p_TCGA_b109_SNP_1N_GenomeWideSNP_6_F01_771952.nocnv_grch38.seg.v2.txt	7b7c82cd7422eb7864363747c5d1625f	7593	validated
495c2536-40ad-46f1-a219-bdf769c2830b	BURSA_p_TCGA_303_304_305_N_GenomeWideSNP_6_E09_1344838.nocnv_grch38.seg.v2.txt	319078b143033582f345b454ab97b31f	2773	validated
4963b249-a98a-4ed6-8f7a-9a0174389bab	GAMMA_p_TCGA_b103_104_SNP_N_GenomeWideSNP_6_H09_755866.nocnv_grch38.seg.v2.txt	e91a88efeda7ad7892cc41731481e935	4829	validated
498b8c1f-844e-48a9-b6ad-fe8cc1ace7dc	BITES_p_TCGAb61_SNP_S_GenomeWideSNP_6_A06_697120.nocnv_grch38.seg.v2.txt	4b15b6fd60b7d29669b942d728ad1f4c	4835	validated
49a73929-a26e-4b65-bbef-ed9b46b0253b	RANDS_p_TCGA_b109_SNP_1N_GenomeWideSNP_6_E06_771948.nocnv_grch38.seg.v2.txt	c06df3d08a08435c91e4a41dbf19da71	6163	validated
49a8ed72-e2a2-4ebc-a02a-ff5c081c9cee	USAGE_p_TCGA_132_133_136_SNP_N_GenomeWideSNP_6_D05_787476.nocnv_grch38.seg.v2.txt	73e03ace7c5bf01adab47616cb346eb2	29831	validated
49c7a8ab-01e4-46ba-8c9a-a4d719164079	TAKEN_p_TCGAb_379_400_FFPE_NSP_GenomeWideSNP_6_C12_1513178.nocnv_grch38.seg.v2.txt	fb0903a407d5892de46028f79ba74a70	4471	validated
49e5b485-3480-4f22-9a65-09e4f08ec676	HITCH_p_TCGASNP_b93_N_GenomeWideSNP_6_F03_741528.nocnv_grch38.seg.v2.txt	d36e3222e56bd3b6fc338c338f9f9b06	5841	validated
49fb5028-4358-4b9c-9b8f-a575019b00ce	BULGY_p_TCGA_bM1_124_SNP_N_GenomeWideSNP_6_A04_780938.nocnv_grch38.seg.v2.txt	fd0ec201db97f67906590530364e3836	3458	validated
4a225094-5512-4e7a-ac30-5d779ef8adc0	EXINE_p_TCGA_b142_SNP_N_GenomeWideSNP_6_G01_802400.nocnv_grch38.seg.v2.txt	9062842881830a04698c116662b87fd2	4157	validated
4a374183-756c-4c9e-9721-88b5d9acdaf3	COZEN_p_TCGAb56_SNP_2N_GenomeWideSNP_6_D03_667110.nocnv_grch38.seg.v2.txt	f98b6831973d8e8e97b25a4b9e76367c	16978	validated
4a42a2f6-ddb2-45b8-8718-a0f263f9bff0	CELLA_p_TCGA_177_179_Esph_SNP_N_GenomeWideSNP_6_H08_870982.nocnv_grch38.seg.v2.txt	a06f97d080d8e63ea8a9db43caac2c23	3589	validated
4a696b4c-b4ba-4d86-aa2a-6d87c664f359	GHOUL_p_TCGASNP_b85and51R_N_GenomeWideSNP_6_G11_735302.nocnv_grch38.seg.v2.txt	77743249755f889017877fab2a2ba6e7	65591	validated
4a71cd78-1c56-491b-855a-be87062b2626	SHUCK_p_TCGAb74and75_SNP_N_GenomeWideSNP_6_E02_730910.nocnv_grch38.seg.v2.txt	a5e102f45faa6ae108d81621e09991cb	32956	validated
4aaba610-31c5-430d-9a5f-f9d88f287fa0	URAEI_p_TCGASNP_b85_N_GenomeWideSNP_6_C09_735074.nocnv_grch38.seg.v2.txt	8720da19713b2e0e2f739905fc23641f	3252	validated
4ac5b431-b631-4094-aa59-bbaf94d78cc5	CHEEP_p_TCGA_b120_121_SNP_N_GenomeWideSNP_6_G10_777688.nocnv_grch38.seg.v2.txt	e98db4761a5cb1c1607b5a63c5db99eb	2637	validated
4ac5c4ff-5294-44c9-a5d8-d04fadff51e9	GHOUL_p_TCGASNP_b85and51R_N_GenomeWideSNP_6_A04_735228.nocnv_grch38.seg.v2.txt	93843124a1ec6ec2c41d31904e926f3b	3190	validated
4b16b469-f2d2-4208-b93a-08992e9ad23e	BULGY_p_TCGA_bM1_124_SNP_N_GenomeWideSNP_6_A10_780884.nocnv_grch38.seg.v2.txt	8d5d87b136f38341b293f51ee5b02293	15855	validated
4b7369ae-f556-4d34-a03a-94ccbdbd2d14	BULGY_p_TCGA_bM1_124_SNP_N_GenomeWideSNP_6_E03_780918.nocnv_grch38.seg.v2.txt	fbf3422fdf7cbb58a24c655dba4c7c76	9715	validated
4b84f62d-8664-43fa-90e3-370cbf81f2c1	SHUCK_p_TCGAb74and75_SNP_N_GenomeWideSNP_6_E07_730926.nocnv_grch38.seg.v2.txt	5b538f5f11813782340b4ae0ffdddc26	3869	validated
4b91be07-fedb-4f4d-91cb-dbffbb98a6cf	BEAUX_p_TCGA_b109_SNP_2N_GenomeWideSNP_6_C08_772120.nocnv_grch38.seg.v2.txt	de84505f7eacaa201cfb1064f2dc1563	3314	validated
4ba29258-08d4-4859-9c42-fde799524620	WRIED_p_TCGA_143_147_150_Hahn_N_GenomeWideSNP_6_G10_799898.nocnv_grch38.seg.v2.txt	50fefe5be7ee611d8c0bcddce38590b4	13609	validated
4bc23793-d9f7-4273-a6f3-da5da600ac00	BULGY_p_TCGA_bM1_124_SNP_N_GenomeWideSNP_6_C06_780898.nocnv_grch38.seg.v2.txt	b492985014da6a3ecec6cfc146121c13	24390	validated
4bc96e01-cdc5-4d1a-aa7f-3339b1305753	HITCH_p_TCGASNP_b93_N_GenomeWideSNP_6_H07_741398.nocnv_grch38.seg.v2.txt	faddb8051b1e9fdd4a2ce9c654b28cfe	6993	validated
4c249fd9-3c06-4be3-818e-18dd016d1b0c	HITCH_p_TCGASNP_b93_N_GenomeWideSNP_6_A05_741580.nocnv_grch38.seg.v2.txt	3237acd1bbb05a5078f8b084eb35cdf7	13872	validated
4c6addbe-a5ec-44e7-85eb-ebd2bf7063f1	DOUSE_p_TCGA_287_288_289_N_GenomeWideSNP_6_B03_1361182.nocnv_grch38.seg.v2.txt	208b6d865bad381c24f2b473f0e703ef	5802	validated
4cc4bd3c-c92f-4134-8e45-8a4f6a7c40a6	CUSKS_p_TCGAb47_SNP_1N_GenomeWideSNP_6_H01_628304.nocnv_grch38.seg.v2.txt	4b682bd59fb0c25d9439695b519dc6da	3532	validated
4cde3fa8-893e-47fe-9a5c-0774c25ce8d5	STOPE_p_TCGAb3_58_59_60_61_62_N_GenomeWideSNP_6_F01_1388154.nocnv_grch38.seg.v2.txt	5a546e618b9cfd90c03f7926a84afa3e	32786	validated
4d1568ef-076f-4554-8831-77668e24218b	SHAWM_p_TCGAb72_SNP_N_GenomeWideSNP_6_F11_698086.nocnv_grch38.seg.v2.txt	8bfce15a15b215bcc1ee2cc751841c06	3731	validated
4d1d4f40-48b0-4557-b540-357ea5f0589a	SHUCK_p_TCGAb74and75_SNP_N_GenomeWideSNP_6_G09_730944.nocnv_grch38.seg.v2.txt	d9f6fb8697d10137b746ff9b93f8725b	12317	validated
4d41a583-a2e1-4b1a-8d0d-0ea69f1144aa	MOHEL_p_TCGA_271_274_275_N_GenomeWideSNP_6_D03_1320386.nocnv_grch38.seg.v2.txt	c7500f402e5c971cf64a0cabc80ed9e3	7083	validated
4d561a03-bc5e-442e-9623-9e53fa7a8215	MOHEL_p_TCGA_271_274_275_N_GenomeWideSNP_6_B03_1320358.nocnv_grch38.seg.v2.txt	2b7f37366764d8f22f33c282ef79cc07	4382	validated
4d663467-9b29-4b31-b3aa-fda2b2e528a7	DEVEL_p_TCGAb3_73_74_75_76_NSP_GenomeWideSNP_6_B08_1438412.nocnv_grch38.seg.v2.txt	3cbb6fe6f67328ab778fc55f21e7ac5b	4019	validated
4d87a57f-9b71-41b5-b7cd-79e534342a17	GOOFS_p_TCGA_b117_118_SNP_N_GenomeWideSNP_6_D05_778134.nocnv_grch38.seg.v2.txt	cf78067b98d828f35017d4c49954d495	15975	validated
4d90ee16-e047-406c-9659-e8a434379887	BITES_p_TCGAb61_SNP_S_GenomeWideSNP_6_E10_697070.nocnv_grch38.seg.v2.txt	e61f90dfc120fca903d54eb272a980ce	5945	validated
4dd2fe5f-5700-487d-8fc2-d74c073c2f16	BITES_p_TCGAb61_SNP_S_GenomeWideSNP_6_F02_697020.nocnv_grch38.seg.v2.txt	714cc72b5b3c5df42de0526f2dfe3a9f	6516	validated
4e1f9beb-32e6-4652-ada9-da14d2fcb5ab	KEBAB_p_TCGASNP_226_227_N_GenomeWideSNP_6_E04_1151606.nocnv_grch38.seg.v2.txt	0a7c8ceef1251fdd923b7f240e048c9e	2636	validated
4e213d3f-51c4-4272-9486-b416093e7195	HAULS_p_TCGAb47_SNP_2N_GenomeWideSNP_6_A10_628572.nocnv_grch38.seg.v2.txt	e8d4fdc0a9fc80446f052046c9ec80e1	6649	validated
4e375ae4-94c1-4d25-b095-30ed9715af78	CUSKS_p_TCGAb47_SNP_1N_GenomeWideSNP_6_D12_628362.nocnv_grch38.seg.v2.txt	076ebbe27cea78cf10fe7cc1773eba9e	3187	validated
4e498b46-f49b-4d79-afc7-b596f354c2a7	SHAWM_p_TCGAb72_SNP_N_GenomeWideSNP_6_F09_698140.nocnv_grch38.seg.v2.txt	64fbb5289ca792e20115c7d36e9c627a	8766	validated
4e6109fb-13c2-43e5-aee2-c2cf80575699	GOOFS_p_TCGA_b117_118_SNP_N_GenomeWideSNP_6_B07_778060.nocnv_grch38.seg.v2.txt	0e843577f2f7c6687caeb4d8914dc005	2854	validated
4e85e6cd-f6b4-4273-abcc-6d8f298154b5	RANDS_p_TCGA_b109_SNP_1N_GenomeWideSNP_6_E07_771986.nocnv_grch38.seg.v2.txt	e144cc803ea4751b72a0e0c71342a914	3738	validated
4e9146e7-7841-4101-9779-b8e31bee4f65	COZEN_p_TCGAb56_SNP_2N_GenomeWideSNP_6_H03_667186.nocnv_grch38.seg.v2.txt	1c15930da55e1190acb99a5cf6f69d25	3613	validated
4e92c475-da7a-4751-9ad8-cf78b2c8bd58	BONZE_p_TCGAb56_SNP_1N_GenomeWideSNP_6_G04_666952.nocnv_grch38.seg.v2.txt	4c93a0530d1bb3e5046116ed3e7292ce	23702	validated
4e9b0154-3ef1-424e-8270-0574c2dc1b73	HAULS_p_TCGAb47_SNP_2N_GenomeWideSNP_6_H02_628426.nocnv_grch38.seg.v2.txt	9696f519c141457c3bfe09509e518350	15267	validated
4eb9b489-fc52-49a2-8bc1-cb3f434e3fe2	BULGY_p_TCGA_bM1_124_SNP_N_GenomeWideSNP_6_F10_780774.nocnv_grch38.seg.v2.txt	eb9b02b7d8be8279912268e0076a2a3a	10491	validated
4eba8ff9-43a6-4839-ac06-000e31aad6d3	CUSKS_p_TCGAb47_SNP_1N_GenomeWideSNP_6_D11_628352.nocnv_grch38.seg.v2.txt	b3bb00fef02b8d56a9f22ceec9c639ff	2911	validated
4ec2fecf-09c4-4f9f-99fc-a062b6894fff	TAKEN_p_TCGAb_379_400_FFPE_NSP_GenomeWideSNP_6_D10_1513248.nocnv_grch38.seg.v2.txt	5b14236ea67c2af10830465fceaddcf9	8036	validated
4ec5a35a-33e1-49c9-9e90-481859a47500	CUSKS_p_TCGAb47_SNP_1N_GenomeWideSNP_6_A04_628246.nocnv_grch38.seg.v2.txt	16b337da8df4b20d09af76a539449d41	3190	validated
4eccf452-f9ef-4677-a126-28d0951fb6d1	URAEI_p_TCGASNP_b85_N_GenomeWideSNP_6_C12_735072.nocnv_grch38.seg.v2.txt	1e3f852d71e5161baf9096fa16fe45e8	4199	validated
4ed11982-3f14-4b6b-8f7f-9480a3a8a2bc	ETUIS_p_TCGASNP_b80_83_N_GenomeWideSNP_6_D07_734786.nocnv_grch38.seg.v2.txt	5d784bfa07aea2617fc2e5ddb2a48dfe	5258	validated
4ef123b9-5d30-4a30-849a-62c4995b31c2	HITCH_p_TCGASNP_b93_N_GenomeWideSNP_6_E06_741482.nocnv_grch38.seg.v2.txt	283c9ae5f8e4667dc3baf9a21f8e4ddd	4825	validated
4f3e6744-5c7b-4f2c-baa0-aa30f440cf1c	HITCH_p_TCGASNP_b93_N_GenomeWideSNP_6_F01_741460.nocnv_grch38.seg.v2.txt	080350b50712e593112f2ebb8b44be89	8678	validated
4f497de5-f90e-455a-a8df-6f819324642c	SHAWM_p_TCGAb72_SNP_N_GenomeWideSNP_6_E11_698020.nocnv_grch38.seg.v2.txt	79c893eeb9085879f4f1a1429dc8c5eb	33765	validated
4f76c39a-1608-42ec-9200-4270e08c9e5d	HITCH_p_TCGASNP_b93_N_GenomeWideSNP_6_E01_741486.nocnv_grch38.seg.v2.txt	e34d1d6945e1d231b59a6ed855efc374	35139	validated
4f78a65f-50e4-4876-a0bc-87e4cd8648ce	PITON_p_TCGA_b162_167_SNP_N_GenomeWideSNP_6_H05_844830.nocnv_grch38.seg.v2.txt	cfc1cd19ef2e075652e7a11a11c44b97	17513	validated
4f8ec392-367a-4e5d-b50d-37eb4c0ae41b	TAKEN_p_TCGAb_379_400_FFPE_NSP_GenomeWideSNP_6_C07_1513320.nocnv_grch38.seg.v2.txt	a809d747a4e01ac34091f4cbd778b24f	26928	validated
4fc4fdd3-1fea-4198-ad91-ba9f047847f0	BEAUX_p_TCGA_b109_SNP_2N_GenomeWideSNP_6_B09_772072.nocnv_grch38.seg.v2.txt	6b82b6c03f87e126792a632754061b38	5286	validated
4fcc75de-0677-475c-a01a-aed844dde305	HAULS_p_TCGAb47_SNP_2N_GenomeWideSNP_6_A07_628480.nocnv_grch38.seg.v2.txt	80902c0c022e773b55e5602e753f656a	5760	validated
4ff69b3f-c4f7-4d21-b631-46aa7a58999a	COZEN_p_TCGAb56_SNP_2N_GenomeWideSNP_6_E10_667208.nocnv_grch38.seg.v2.txt	67aa815d51cb25cd0a464684c43ef549	18886	validated
4ffcbc5d-e32d-4886-9128-55a6e219cae8	URAEI_p_TCGASNP_b85_N_GenomeWideSNP_6_B05_735068.nocnv_grch38.seg.v2.txt	25572caea6e00afc776a56c06b3b7ac0	5017	validated
4ffdb1cc-dcf7-45dc-b178-189f7ae17a4a	WRIED_p_TCGA_143_147_150_Hahn_N_GenomeWideSNP_6_D09_799858.nocnv_grch38.seg.v2.txt	e5fa72a3679f97ec97767afd6fd23034	16509	validated
5000eac5-6e3d-4be9-a25f-25c51747952f	MAPLE_p_TCGAb78_BrstRedo_SNP_N_GenomeWideSNP_6_E11_729696.nocnv_grch38.seg.v2.txt	cda7e2c39446350ef9b5ab42359a1238	3038	validated
5009ce59-94b6-4287-81e6-e5d6ccff59bb	URAEI_p_TCGASNP_b85_N_GenomeWideSNP_6_G10_735150.nocnv_grch38.seg.v2.txt	bd2f5a809476e1d642af8cf47c57b156	5932	validated
50140cc8-fc07-4fed-b779-9a123f4eb0b9	GHOUL_p_TCGASNP_b85and51R_N_GenomeWideSNP_6_G09_735298.nocnv_grch38.seg.v2.txt	70ba29bdce0e9290f3950a5a1bffadff	2911	validated
502c0b54-ba3e-4835-a481-167fb5eb65b0	ETUIS_p_TCGASNP_b80_83_N_GenomeWideSNP_6_H11_734802.nocnv_grch38.seg.v2.txt	35696227505e69249418097e07c8e55b	12878	validated
5069df37-9c08-4116-9dda-b215ffc9a011	CHEEP_p_TCGA_b120_121_SNP_N_GenomeWideSNP_6_A07_777720.nocnv_grch38.seg.v2.txt	2b09f53b69da51f53b5187d4c5198263	3645	validated
50704654-548b-485a-aeee-8b2962a565a4	DRIPS_p_TCGA_295_296_297_N_GenomeWideSNP_6_H05_1343886.nocnv_grch38.seg.v2.txt	af1f1cf6af2b31904dc7431119184e13	4467	validated
50b32958-9d28-4be1-b27b-f30a69c7116d	CUSKS_p_TCGAb47_SNP_1N_GenomeWideSNP_6_B06_628276.nocnv_grch38.seg.v2.txt	2be3e27e2ffd9d79cd73384afc184611	2918	validated
50d863f0-8252-443b-b344-02e1bb47e867	JOUAL_p_TCGA_b96_SNP_N_GenomeWideSNP_6_D11_747890.nocnv_grch38.seg.v2.txt	093e8e2ba1d950ea571b21557c5ecb02	4167	validated
50e09ff8-2132-43db-b577-db3c8d5bd01f	DRIPS_p_TCGA_295_296_297_N_GenomeWideSNP_6_F11_1343800.nocnv_grch38.seg.v2.txt	7e4305196778db577aa858661c3ce450	6914	validated
50eb2d61-c201-44b8-b303-8f575a2f593e	COZEN_p_TCGAb56_SNP_2N_GenomeWideSNP_6_D10_667130.nocnv_grch38.seg.v2.txt	d4823ec23003e10fb3268345982121de	32469	validated
51265c44-bdcb-4a3a-89a9-72a2b18c3473	BONZE_p_TCGAb56_SNP_1N_GenomeWideSNP_6_B03_667046.nocnv_grch38.seg.v2.txt	9c9d3ae4b83d6e4c51e57ff6cf0e8905	7074	validated
51e1e967-8c89-4cbe-be74-17674d3ec8f2	BITES_p_TCGAb61_SNP_S_GenomeWideSNP_6_H04_697174.nocnv_grch38.seg.v2.txt	c7dbf93cdf3bccd48d3c002cf823a4f6	36105	validated
51f64191-a72e-4404-a976-7d06e06df6b0	GHOUL_p_TCGASNP_b85and51R_N_GenomeWideSNP_6_A09_735258.nocnv_grch38.seg.v2.txt	1d6a10c20c6cbad8c4ec1ae380c48a7e	4452	validated
52042958-5967-4574-9647-507538d1796b	CELLA_p_TCGA_177_179_Esph_SNP_N_GenomeWideSNP_6_A04_871040.nocnv_grch38.seg.v2.txt	ecd0c9fd63fd07f3d00fcd7f5ac84f1d	3601	validated
5211e6ce-4fb3-40c2-bcf9-18124ba4829e	HITCH_p_TCGASNP_b93_N_GenomeWideSNP_6_C06_741526.nocnv_grch38.seg.v2.txt	1b724ffd9fafa0e639fd6303c09d291b	3193	validated
521a0863-4792-447e-9538-90f45ddb1f19	EMMER_p_8TCGA_Mx_242_238_N_GenomeWideSNP_6_A10_1244838.nocnv_grch38.seg.v2.txt	c3f2c697e31b4bccff06d6da02470181	28767	validated
521ab23b-4673-4330-bdf5-47cde70262ee	HELVE_p_TCGA_b139_154_155_SNP_N_GenomeWideSNP_6_H09_808542.nocnv_grch38.seg.v2.txt	b05816814e34e4d10389f696bba12b28	5264	validated
522aecff-38ed-4ed2-af3b-d2fae40f6ac6	HAULS_p_TCGAb47_SNP_2N_GenomeWideSNP_6_H05_628424.nocnv_grch38.seg.v2.txt	17df4c535a84297870c194abf428ba7a	3508	validated
522e7d08-27a8-4d3b-b33d-3f5530f02114	BONZE_p_TCGAb56_SNP_1N_GenomeWideSNP_6_C02_666946.nocnv_grch38.seg.v2.txt	60c15edac797d3bfa96a12bc8ab6cca5	23582	validated
523166f2-2af1-41e2-bd9a-dcbe72f7d996	GAMMA_p_TCGA_b103_104_SNP_N_GenomeWideSNP_6_G02_755812.nocnv_grch38.seg.v2.txt	6cf031ad69ac1fea81c25731e0d7edec	23430	validated
5245e4d9-2d32-4fc5-b057-e50b722873cb	EXINE_p_TCGA_b142_SNP_N_GenomeWideSNP_6_C09_802496.nocnv_grch38.seg.v2.txt	359717f58270744877bf98c0c9bb2d9b	19037	validated
52466d82-9e26-42fe-8d02-f9e7f5f84983	GHOUL_p_TCGASNP_b85and51R_N_GenomeWideSNP_6_C06_735292.nocnv_grch38.seg.v2.txt	e20ab974440ac5e6b81caa1028680811	3047	validated
526c167e-1f3e-43dc-9c60-20bee8cf19db	MOHEL_p_TCGA_271_274_275_N_GenomeWideSNP_6_B11_1320480.nocnv_grch38.seg.v2.txt	136a96a7d5c6f3347266309c64925236	17489	validated
527f9663-0f7f-445c-9c1c-2451090fc46c	SHUCK_p_TCGAb74and75_SNP_N_GenomeWideSNP_6_A09_730954.nocnv_grch38.seg.v2.txt	634a167bd7398d58a64fb41673bdae6f	2227	validated
52890f9c-1f9a-4f8c-986b-f7e1afb4fdb3	HAULS_p_TCGAb47_SNP_2N_GenomeWideSNP_6_D04_628450.nocnv_grch38.seg.v2.txt	bc229bc432e1259a73e78dde666cc24a	23986	validated
52d6f3db-009a-4a37-809e-4a374d3e130c	BURSA_p_TCGA_303_304_305_N_GenomeWideSNP_6_E06_1344712.nocnv_grch38.seg.v2.txt	65b9279bf859ceaf8556312dd9b482c0	3463	validated
52e5197d-da5c-4d1f-a96b-70164ea3f2f7	RANDS_p_TCGA_b109_SNP_1N_GenomeWideSNP_6_F07_771876.nocnv_grch38.seg.v2.txt	7da31eb93420b1ea8dd779a39e382c3a	22974	validated
52ef971d-448e-4104-aeea-69cb7d594777	HITCH_p_TCGASNP_b93_N_GenomeWideSNP_6_G09_741414.nocnv_grch38.seg.v2.txt	86e88ee7c542e5c3b718590a4d655b56	5537	validated
530404a6-e52a-4d23-9f06-f877bc5b0bb9	EXINE_p_TCGA_b142_SNP_N_GenomeWideSNP_6_C11_802362.nocnv_grch38.seg.v2.txt	4590e271138ebca99546126cb7434aa3	4152	validated
530ea0e6-9649-40d6-a24e-9190489bb44f	BURSA_p_TCGA_303_304_305_N_GenomeWideSNP_6_E11_1344824.nocnv_grch38.seg.v2.txt	7d482546c1054c5e4d0dcb1809787173	9960	validated
53667bf1-a2f9-41d0-a263-5a328f48cdda	HITCH_p_TCGASNP_b93_N_GenomeWideSNP_6_G04_741546.nocnv_grch38.seg.v2.txt	d2093cc6f6806a9f9c54b1a192ea33c2	4147	validated
536bb10c-acec-4dc6-beb8-740161969daa	BONZE_p_TCGAb56_SNP_1N_GenomeWideSNP_6_D07_667028.nocnv_grch38.seg.v2.txt	242907ce8ca9c52bf1faea77e45d85db	4157	validated
5372014d-ce0c-4133-8f16-206864904924	BULGY_p_TCGA_bM1_124_SNP_N_GenomeWideSNP_6_B01_780942.nocnv_grch38.seg.v2.txt	69c44e81f7edacdadcc60ac76069ea82	4444	validated
538effc1-eb77-434d-9cad-3ef1ff8872d1	JOUAL_p_TCGA_b96_SNP_N_GenomeWideSNP_6_B05_747918.nocnv_grch38.seg.v2.txt	972ec31a09a76f906400a896784f9721	5800	validated
53a5bfe4-aa04-43f5-b9df-e0e71b970498	CHEEP_p_TCGA_b120_121_SNP_N_GenomeWideSNP_6_A04_777608.nocnv_grch38.seg.v2.txt	d2145dfa41735bfd81fd120384b850dc	2491	validated
53e4924f-3a5d-4b1a-8e9c-fa464f6065b1	BONZE_p_TCGAb56_SNP_1N_GenomeWideSNP_6_H02_666912.nocnv_grch38.seg.v2.txt	bad8c85e5ea65c452754ed5747269055	3944	validated
54236196-de21-4f37-9e75-0442d03c9d8e	HITCH_p_TCGASNP_b93_N_GenomeWideSNP_6_B10_741426.nocnv_grch38.seg.v2.txt	1da7421a995c89c225ccf5ea0e8c8479	28874	validated
54449a2c-8f41-4bb9-b8a4-d1015736f3ef	BITES_p_TCGAb61_SNP_S_GenomeWideSNP_6_F04_697202.nocnv_grch38.seg.v2.txt	da186df50f69a0562f4351122ac43597	5118	validated
54a70bb7-a376-49d0-add4-69794dae9a71	BITES_p_TCGAb61_SNP_S_GenomeWideSNP_6_A07_697200.nocnv_grch38.seg.v2.txt	94d95e0223129c6f35b488f94bf46a84	14433	validated
54b8d3e5-b69d-405b-bde1-ce6afca96adf	BITES_p_TCGAb61_SNP_S_GenomeWideSNP_6_H09_697118.nocnv_grch38.seg.v2.txt	59f0d2e0a5d4836b7ae6534183834f56	9240	validated
54dfbeae-33ce-4f62-8b9a-087e6d1a6039	COPAL_p_TCGAb_337_338_339_NSP_GenomeWideSNP_6_D10_1373554.nocnv_grch38.seg.v2.txt	c4aa76c3b8974036b7bf1d95f3786325	38320	validated
54f079e8-15a1-4eb9-8294-0487274e23f3	GOOFS_p_TCGA_b117_118_SNP_N_GenomeWideSNP_6_B08_777998.nocnv_grch38.seg.v2.txt	30a90830d7cc4ae9fe61a993039e98c7	3875	validated
552143ab-edf5-48cf-81c1-d87891a484fd	WRIED_p_TCGA_143_147_150_Hahn_N_GenomeWideSNP_6_B06_799996.nocnv_grch38.seg.v2.txt	45c212fb88fa968567a45c776ef0db2f	5693	validated
5526fd75-0663-4d52-b0a5-f5f172e2f0c1	SHAWM_p_TCGAb72_SNP_N_GenomeWideSNP_6_G05_697994.nocnv_grch38.seg.v2.txt	682e23d2cea6e286b6c7255c8a26d93c	3733	validated
553cd000-85ff-43af-b965-f62c894aa3e2	WRIED_p_TCGA_143_147_150_Hahn_N_GenomeWideSNP_6_E01_799814.nocnv_grch38.seg.v2.txt	1a3de6c20b1e121313889eb95eb77a19	3604	validated
55559cef-a75f-4761-9068-cfad6406e87b	CUSKS_p_TCGAb47_SNP_1N_GenomeWideSNP_6_H03_628344.nocnv_grch38.seg.v2.txt	194f20303094b7a2b1c6ae3bc5b9cd9f	36049	validated
55588ef6-7ea4-479c-b031-c99f61ac3352	BITES_p_TCGAb61_SNP_S_GenomeWideSNP_6_H08_697034.nocnv_grch38.seg.v2.txt	34b62c3c64c4dc11d4f4eb81f04c0f62	5258	validated
558c9f0b-5b7d-487a-a54c-82251c9de256	CELLA_p_TCGA_177_179_Esph_SNP_N_GenomeWideSNP_6_D08_871078.nocnv_grch38.seg.v2.txt	1bc34b8fea974673e5e563df914dcd65	7599	validated
559a15d9-0419-4a4e-9f94-c137a2a6e5ea	DEVEL_p_TCGAb3_73_74_75_76_NSP_GenomeWideSNP_6_B02_1438464.nocnv_grch38.seg.v2.txt	f69b80786ef394f9719f5d076504c045	5663	validated
559f7d64-0317-4f56-bd06-e9cdd1ae3197	MOHEL_p_TCGA_271_274_275_N_GenomeWideSNP_6_C09_1320408.nocnv_grch38.seg.v2.txt	fd4f88513cfba9090eea534bb076c2cc	18063	validated
55c5fbc9-0ffe-4322-8a28-a10fb6fa6969	HITCH_p_TCGASNP_b93_N_GenomeWideSNP_6_G01_741522.nocnv_grch38.seg.v2.txt	f6b6be9fdedca1a8006e5b5ae56ae7c3	29475	validated
55f76ba9-2750-4e1d-aa5b-3667633f71f4	HITCH_p_TCGASNP_b93_N_GenomeWideSNP_6_B12_741446.nocnv_grch38.seg.v2.txt	4eb0aaf244aa6aa780ed93ebf3a36a17	5967	validated
5609bafd-1e01-493a-a1b0-4fd35b04bae1	BITES_p_TCGAb61_SNP_S_GenomeWideSNP_6_E11_697066.nocnv_grch38.seg.v2.txt	9c2597a99c5dd1220c61b31d23a0f0a3	5819	validated
56397345-50c6-4b09-94d5-fc8e43bd5809	HAULS_p_TCGAb47_SNP_2N_GenomeWideSNP_6_C04_628568.nocnv_grch38.seg.v2.txt	e5fe1561288d89b7c4ba9bda262feec4	5061	validated
569257d4-4976-4eaf-a4f8-c9d40034d9b8	GHOUL_p_TCGASNP_b85and51R_N_GenomeWideSNP_6_E10_735212.nocnv_grch38.seg.v2.txt	9f5d95a345f5075f50ddd35908a48616	4689	validated
569e514d-ab9a-41c7-b669-f38abbbd8cc9	SHUCK_p_TCGAb74and75_SNP_N_GenomeWideSNP_6_D11_730968.nocnv_grch38.seg.v2.txt	7ccf38dcb5da44d619f21ec2bcc1502b	31065	validated
56a3a128-a56a-49f9-953b-5b5ea64008be	SHAWM_p_TCGAb72_SNP_N_GenomeWideSNP_6_C11_698072.nocnv_grch38.seg.v2.txt	00a5a54bf60c7c79a5c93ce39546e1c9	6995	validated
56a70f95-9575-4191-9f82-a9dafa7c34ca	HEIGH_p_TCGAb418_19_21_BCR_NSP_GenomeWideSNP_6_G03_1485768.nocnv_grch38.seg.v2.txt	30bbae75865272b0ffbb7c8582339410	5388	validated
56e85b46-2e40-4060-afe2-04bf73b553ac	SHUCK_p_TCGAb74and75_SNP_N_GenomeWideSNP_6_H08_730914.nocnv_grch38.seg.v2.txt	232fbc97123e08f71c5d94ab3d8f288b	1961	validated
56e96f1c-7d2d-44ca-a828-9b73a09623ff	BITES_p_TCGAb61_SNP_S_GenomeWideSNP_6_H05_697182.nocnv_grch38.seg.v2.txt	79b049e9817f01ba241d801e6f3e8b7a	7147	validated
56f5ea5f-0592-4967-81bb-0ac18e682fb5	JOUAL_p_TCGA_b96_SNP_N_GenomeWideSNP_6_E08_748054.nocnv_grch38.seg.v2.txt	b69317efe92c14d1e101006e297d4d22	5768	validated
571e0b70-2769-4156-8798-1aa17c57e8ed	BEAUX_p_TCGA_b109_SNP_2N_GenomeWideSNP_6_F01_772040.nocnv_grch38.seg.v2.txt	9535ac81175c6a23fb2e36db113c1754	4163	validated
572ae788-0a74-476a-a968-5925fd921620	BITES_p_TCGAb61_SNP_S_GenomeWideSNP_6_A05_697032.nocnv_grch38.seg.v2.txt	1425747d3bdebb11c6ca8980540027e3	154526	validated
57448337-1de8-4871-99c6-2fde8bee7af2	CHEEP_p_TCGA_b120_121_SNP_N_GenomeWideSNP_6_C11_777752.nocnv_grch38.seg.v2.txt	a62f9fbbfd5590896cebd7ab3432f257	2636	validated
5767c059-086a-4376-9167-7128515d7c00	USAGE_p_TCGA_132_133_136_SNP_N_GenomeWideSNP_6_H04_787628.nocnv_grch38.seg.v2.txt	cdae2dc0f854acd6fc418a41362bdb17	29873	validated
57953c31-da28-4c10-a754-c6048684b2ea	STOPE_p_TCGAb3_58_59_60_61_62_N_GenomeWideSNP_6_E03_1388030.nocnv_grch38.seg.v2.txt	673945f28075f0a88793e24a62c54a69	8864	validated
57a1a3a5-829d-460e-959e-09381967e08e	URAEI_p_TCGASNP_b85_N_GenomeWideSNP_6_G07_735162.nocnv_grch38.seg.v2.txt	e35f63c719132da1166ace83d567359a	3193	validated
57b597f8-4210-44b1-9129-cf9397774e1b	CHEEP_p_TCGA_b120_121_SNP_N_GenomeWideSNP_6_G09_777598.nocnv_grch38.seg.v2.txt	8f357cf1e85e0d2b568d7ee54381a6a7	18398	validated
57cbae97-5bb4-47ce-b1a7-284150e7a36f	EXINE_p_TCGA_b142_SNP_N_GenomeWideSNP_6_D09_802378.nocnv_grch38.seg.v2.txt	00002a6c29b95ebfc26c4700649aa569	5634	validated
580c87c1-4bae-49c0-9a57-f0e4809b3ea8	URAEI_p_TCGASNP_b85_N_GenomeWideSNP_6_E10_735154.nocnv_grch38.seg.v2.txt	2930cdcb4b7cb514e41f822cb0e148c1	3043	validated
583e1326-7aa7-4fc6-b907-d3059cecae79	COMIC_p_TCGA_b142_SNP_S_GenomeWideSNP_6_H02_804494.nocnv_grch38.seg.v2.txt	7f60e95872cbf4de907305f6eeb0b03d	3049	validated
5868b992-bfcc-465c-855b-d95322651950	DRIPS_p_TCGA_295_296_297_N_GenomeWideSNP_6_F08_1343844.nocnv_grch38.seg.v2.txt	ba806c0792407be047e89f3010f826b9	8267	validated
586ddb3d-955b-4177-adc6-23737bdefef6	JOUAL_p_TCGA_b96_SNP_N_GenomeWideSNP_6_B07_747866.nocnv_grch38.seg.v2.txt	f4f5873f9973f6f08fbe445e0f1340b5	4844	validated
587b49be-d2a4-40f9-abc8-bbc5d8f64821	JOUAL_p_TCGA_b96_SNP_N_GenomeWideSNP_6_B11_747940.nocnv_grch38.seg.v2.txt	2a92489b7dc74da5017a5a5a54f64290	4444	validated
58a56fd4-0ce4-4bb3-83a7-8e38278dc8e1	URAEI_p_TCGASNP_b85_N_GenomeWideSNP_6_G03_735058.nocnv_grch38.seg.v2.txt	a00468a698e245c7be1a348d17b7d02a	7433	validated
58a9134d-a6f5-4389-a622-642c82244e32	CHEEP_p_TCGA_b120_121_SNP_N_GenomeWideSNP_6_G04_777760.nocnv_grch38.seg.v2.txt	59b80958db740c3ec9d110023e01e71c	6687	validated
58ad94d2-746b-4248-925c-a225b658daf5	DRAMA_p_TCGA_276_278_N_GenomeWideSNP_6_A02_1322376.nocnv_grch38.seg.v2.txt	0eada23ecc2d67315481d84366059f83	5833	validated
58eb1a82-8f74-413e-bdb8-be2849f8fb59	HITCH_p_TCGASNP_b93_N_GenomeWideSNP_6_F12_741392.nocnv_grch38.seg.v2.txt	a74338501c4febc81aa7fe3f3c3a4ac3	31760	validated
590beb54-abc2-43c2-a021-361ac24e4983	SHAWM_p_TCGAb72_SNP_N_GenomeWideSNP_6_D07_698122.nocnv_grch38.seg.v2.txt	43fe5030f6f40768991bec781332fa44	10923	validated
5934f6d4-1076-4b8e-a815-8bce459e598c	BITES_p_TCGAb61_SNP_S_GenomeWideSNP_6_A10_697110.nocnv_grch38.seg.v2.txt	754064c68d8a58c48a66576992044927	3197	validated
5952d9ee-6fa1-4761-aa4c-a7d6909e909e	JOUAL_p_TCGA_b96_SNP_N_GenomeWideSNP_6_E12_747870.nocnv_grch38.seg.v2.txt	12e5701d258aabe8fb9ab0557d0c1cae	3194	validated
596e0c69-b811-43f7-a6ea-72fd8bcaa47b	ETUIS_p_TCGASNP_b80_83_N_GenomeWideSNP_6_B01_734796.nocnv_grch38.seg.v2.txt	73bde7598893c08b3c6a74a9621ae667	3733	validated
59750f01-716c-4ed4-8af0-57c4cd55b509	SHAWM_p_TCGAb72_SNP_N_GenomeWideSNP_6_F03_698064.nocnv_grch38.seg.v2.txt	1c0433f69038274f7f3a74e4762b86c9	24882	validated
597fe2c0-67ef-4e5b-a845-5559ed0c9e9c	EXINE_p_TCGA_b142_SNP_N_GenomeWideSNP_6_D10_802454.nocnv_grch38.seg.v2.txt	e7b38f69f84e2fecc369cb76399d38c9	16713	validated
59932b8e-fe0b-49fc-a386-db3c9e7a1853	KEBAB_p_TCGASNP_226_227_N_GenomeWideSNP_6_H04_1151510.nocnv_grch38.seg.v2.txt	6f2c6e90bdcf079e775fce22d3ac73b6	4900	validated
59abd9b4-f123-4df4-b4b4-b4507868e345	JOUAL_p_TCGA_b96_SNP_N_GenomeWideSNP_6_D01_747998.nocnv_grch38.seg.v2.txt	0e41d145ab6173b315dff12688f0e2a3	4003	validated
59d9880f-064e-4659-8b00-c00f91704971	RAMIE_p_6TCGA_250_232_4_236_N_GenomeWideSNP_6_F02_1245188.nocnv_grch38.seg.v2.txt	9f0501dc48551db948086bdbc87c25b5	3734	validated
59da18b6-9655-4ee9-b7b0-ee7664dd4ce5	GOOFS_p_TCGA_b117_118_SNP_N_GenomeWideSNP_6_C05_778020.nocnv_grch38.seg.v2.txt	6945b459c9ceeae7c2f4a4779015f96f	105381	validated
59fe8d9d-5e07-4185-9549-f17a82b9273d	SHAWM_p_TCGAb72_SNP_N_GenomeWideSNP_6_B11_698038.nocnv_grch38.seg.v2.txt	9ca5ea95b968274a61aeac434ba24325	3577	validated
5a3c741d-b2ec-4756-accd-edd1e42bee03	CUSKS_p_TCGAb47_SNP_1N_GenomeWideSNP_6_F12_628358.nocnv_grch38.seg.v2.txt	0be4068da2bc790b312b7cb54123d54d	9183	validated
5a4076ac-9612-4543-84c3-c22d4d6009fc	JOUAL_p_TCGA_b96_SNP_N_GenomeWideSNP_6_D03_747922.nocnv_grch38.seg.v2.txt	11c933c716aa16722830333a1396e08f	19654	validated
5a752f9f-7824-471b-8ed3-fd3a9eb8c8a1	BEAUX_p_TCGA_b109_SNP_2N_GenomeWideSNP_6_A12_772184.nocnv_grch38.seg.v2.txt	d2f3b7440241f258a953169644458a3f	4693	validated
5a852c89-4a48-4b2f-9953-8cbd82f6aa0a	BULGY_p_TCGA_bM1_124_SNP_N_GenomeWideSNP_6_C01_780792.nocnv_grch38.seg.v2.txt	bd4faba9b8adc5b795baa867081d0045	19419	validated
5a92b0b5-b58d-4840-bb8b-eee30e45a801	CROZE_p_TCGA_254_256_255_N_GenomeWideSNP_6_A12_1301412.nocnv_grch38.seg.v2.txt	9fae7c019b99a3f693f716fd4f0dad8e	3734	validated
5ac0f3fa-0b77-4b76-a2d0-bb45b0f4ddb7	RANDS_p_TCGA_b109_SNP_1N_GenomeWideSNP_6_B04_772006.nocnv_grch38.seg.v2.txt	6915d8ccdfe08f9730e7e9e0b3b4761f	3188	validated
5ad2b0e9-4fb7-44f5-a2fd-4ebef86935c1	HELVE_p_TCGA_b139_154_155_SNP_N_GenomeWideSNP_6_F12_808622.nocnv_grch38.seg.v2.txt	f527ec1eab7ea1053bbd39a46cbefcff	3198	validated
5b02249f-b4d0-4137-8a57-c427beb092e0	GOOFS_p_TCGA_b117_118_SNP_N_GenomeWideSNP_6_B06_778130.nocnv_grch38.seg.v2.txt	5677c1460f2d6a94246f1f8ab87c3884	3181	validated
5b0d2983-e4dd-481a-a5c5-c8aa46c502d2	EXINE_p_TCGA_b142_SNP_N_GenomeWideSNP_6_B04_802354.nocnv_grch38.seg.v2.txt	836712e595b2ac0ece202d7a54deb59e	27738	validated
5b27dd7b-045f-4444-ad51-afb7ba6fcd13	WRIED_p_TCGA_143_147_150_Hahn_N_GenomeWideSNP_6_C04_799878.nocnv_grch38.seg.v2.txt	9a42f1a3ff9ebaf670b78d47fe7a1d5b	6085	validated
5b959684-5887-4f69-90a1-68b92a270490	PITON_p_TCGA_b162_167_SNP_N_GenomeWideSNP_6_F06_844762.nocnv_grch38.seg.v2.txt	d82a4cd763e85fc45a1ce948d2fee84c	7975	validated
5b9dc463-c29f-4bb5-a89d-acf1ce56a820	BEAUX_p_TCGA_b109_SNP_2N_GenomeWideSNP_6_B10_772128.nocnv_grch38.seg.v2.txt	ea768239633502dc087dee9f303e8a19	10533	validated
5bc56434-a9a5-4281-aa0c-ad7ea938c700	EMMER_p_8TCGA_Mx_242_238_N_GenomeWideSNP_6_A05_1244724.nocnv_grch38.seg.v2.txt	c54e00a5107d46ea78a97c3a669eb512	15009	validated
5bceb696-eabe-4fc3-b54c-29bbbd211f89	WRIED_p_TCGA_143_147_150_Hahn_N_GenomeWideSNP_6_E02_799892.nocnv_grch38.seg.v2.txt	84d42be68d802b089a322fa18f44c0a5	6963	validated
5bde1ab3-2b31-43a9-8463-730da0291ce0	HAULS_p_TCGAb47_SNP_2N_GenomeWideSNP_6_G01_628418.nocnv_grch38.seg.v2.txt	b70380c742e2b230d3e898d2e6574a28	3535	validated
5be641e4-d1dc-4a95-9aa9-07d11cd4c4b5	URAEI_p_TCGASNP_b85_N_GenomeWideSNP_6_H03_735152.nocnv_grch38.seg.v2.txt	47c037e0a59f18df898500d741290994	2633	validated
5beac876-e1df-473f-af72-e14d43b8b225	KEBAB_p_TCGASNP_226_227_N_GenomeWideSNP_6_H06_1151638.nocnv_grch38.seg.v2.txt	341ae924580158311bc3824050000b26	11177	validated
5c0aad89-a317-4b7c-bc7e-6aa878f82830	RANDS_p_TCGA_b109_SNP_1N_GenomeWideSNP_6_C07_771874.nocnv_grch38.seg.v2.txt	83e344ee8be7ce6bd221ec485183a8bc	16248	validated
5c154af4-f989-4dc7-b7bb-9ec14f8d3559	SHUCK_p_TCGAb74and75_SNP_N_GenomeWideSNP_6_H02_730964.nocnv_grch38.seg.v2.txt	2ab754a786a82b5b6e7189047e949f4d	14535	validated
5c1e9120-e4a0-4f55-b41b-5ebf6a08f7c0	SHUCK_p_TCGAb74and75_SNP_N_GenomeWideSNP_6_B11_731062.nocnv_grch38.seg.v2.txt	8f32db5739b86302f4feffcafe70f725	34322	validated
5c240496-a572-4382-a84b-9dfd9227a04e	RANDS_p_TCGA_b109_SNP_1N_GenomeWideSNP_6_F08_771892.nocnv_grch38.seg.v2.txt	39de7196dc25607196940c94d95702da	3894	validated
5c2f5571-c3bf-4377-ad29-592b470ea7ac	COZEN_p_TCGAb56_SNP_2N_GenomeWideSNP_6_E03_667116.nocnv_grch38.seg.v2.txt	e2a8b40ff38d4355fffc3e13a4615dcf	116396	validated
5c3e6504-37a5-4d40-898d-9ce77d1a504c	KEBAB_p_TCGASNP_226_227_N_GenomeWideSNP_6_D11_1151512.nocnv_grch38.seg.v2.txt	6bf694649efcc4b1681417dc57f34fa2	12774	validated
5c462298-b4b7-4300-8b8c-820c74b180f6	COPAL_p_TCGAb_337_338_339_NSP_GenomeWideSNP_6_F09_1373744.nocnv_grch38.seg.v2.txt	d256f56a80b352b884d8f2aed8246ac1	5686	validated
5c5288ad-c2cf-4c4d-af16-ba12c84e2257	BULGY_p_TCGA_bM1_124_SNP_N_GenomeWideSNP_6_B02_780852.nocnv_grch38.seg.v2.txt	e6a2ce6200fba42aff53f200c8fb9b56	43340	validated
5c5aee6a-2624-4485-9102-ce03ebae4939	BURSA_p_TCGA_303_304_305_N_GenomeWideSNP_6_A12_1344832.nocnv_grch38.seg.v2.txt	a714a3d00846eb40df2a73ce54a09fa9	10340	validated
5c8e950d-1b85-44cd-9036-0bde27b7609b	SHAWM_p_TCGAb72_SNP_N_GenomeWideSNP_6_H07_698120.nocnv_grch38.seg.v2.txt	b9237a933332908579a29f98b946b47a	554635	validated
5c8fcc2a-fb28-4d63-9eb6-5a68aabefbe3	HAULS_p_TCGAb47_SNP_2N_GenomeWideSNP_6_F05_628558.nocnv_grch38.seg.v2.txt	e737798654dc8fab66badba8955e8f36	2778	validated
5cbeed4d-e03d-4422-ac2c-b5b93cff09f1	CUSKS_p_TCGAb47_SNP_1N_GenomeWideSNP_6_C03_628324.nocnv_grch38.seg.v2.txt	e39f1dd6b26849b8f7b2180d64f931b7	15922	validated
5cc78f36-d041-4420-b24a-333b65b0d958	COPAL_p_TCGAb_337_338_339_NSP_GenomeWideSNP_6_F03_1373632.nocnv_grch38.seg.v2.txt	b8274709a8533439e732aca85a01a6f6	4316	validated
5d39b14f-9dad-4b44-9e9f-1f0f20cf4b88	WRIED_p_TCGA_143_147_150_Hahn_N_GenomeWideSNP_6_D10_799948.nocnv_grch38.seg.v2.txt	6b572724fd95b6953753847075c86d24	3199	validated
5d4a85bf-35cd-45bc-8ed2-754c76bb972d	WRIED_p_TCGA_143_147_150_Hahn_N_GenomeWideSNP_6_B11_799970.nocnv_grch38.seg.v2.txt	13cf24835c3862d2d3db5659768a2d6d	19732	validated
5d6896af-ff76-4dd2-b3f1-0a96e888ff40	HITCH_p_TCGASNP_b93_N_GenomeWideSNP_6_A10_741498.nocnv_grch38.seg.v2.txt	e855f1631b8714b543442210355e8eb8	75102	validated
5d8aeb8a-8558-4c8a-afa0-32f7352ab7ce	BULGY_p_TCGA_bM1_124_SNP_N_GenomeWideSNP_6_F07_780894.nocnv_grch38.seg.v2.txt	dd0594906a22504e929a296f8fce442f	18173	validated
5d94377f-7c24-4e58-a5a3-0df6f91ba932	BEAUX_p_TCGA_b109_SNP_2N_GenomeWideSNP_6_C06_772066.nocnv_grch38.seg.v2.txt	a235921b782d42bc642087d211af0860	3598	validated
5dc7a152-f4e9-4e5b-b158-dc8980340b9b	URAEI_p_TCGASNP_b85_N_GenomeWideSNP_6_E11_735030.nocnv_grch38.seg.v2.txt	d2e9d32e4bdcbc4a48e9d950aa9cabd7	8128	validated
5df69dc5-7537-497f-920c-4051bc7d885c	MOHEL_p_TCGA_271_274_275_N_GenomeWideSNP_6_C07_1320302.nocnv_grch38.seg.v2.txt	7bfcb5cb6646d35d874423645b87749b	3262	validated
5dfaf012-169b-4ad5-905d-96145e6a5013	DRIPS_p_TCGA_295_296_297_N_GenomeWideSNP_6_A04_1343760.nocnv_grch38.seg.v2.txt	c1a48bb0c00b130746bd887147e547b8	3687	validated
5e1df3a4-0958-4bc7-a93e-38829cf4ecba	USAGE_p_TCGA_132_133_136_SNP_N_GenomeWideSNP_6_F05_787566.nocnv_grch38.seg.v2.txt	dff44b977f5f428ce4d8912cec13f4a9	21273	validated
5e338c77-48c6-4558-9fa1-c136c1adeaeb	HITCH_p_TCGASNP_b93_N_GenomeWideSNP_6_D01_741430.nocnv_grch38.seg.v2.txt	4f3a0eb7fd9d606fd3f65644ba50ea82	28950	validated
5e438c67-9247-4ebd-b546-7a139522b35c	HITCH_p_TCGASNP_b93_N_GenomeWideSNP_6_C07_741416.nocnv_grch38.seg.v2.txt	fe55a9bf7208ff29ad780566ebb0a8f1	19734	validated
5e5c9417-e9ed-408c-a31c-683147b13713	HAULS_p_TCGAb47_SNP_2N_GenomeWideSNP_6_G05_628446.nocnv_grch38.seg.v2.txt	d79a622d1f6d34f76ef9341056d88390	38432	validated
5e98ed3e-27c2-4e36-80ce-24ed840fc34a	CHEEP_p_TCGA_b120_121_SNP_N_GenomeWideSNP_6_E06_777708.nocnv_grch38.seg.v2.txt	eedf2c20c8555528c79418aee2160109	18865	validated
5ed58203-02d0-4777-8427-247bbe6f98fb	HITCH_p_TCGASNP_b93_N_GenomeWideSNP_6_A01_741562.nocnv_grch38.seg.v2.txt	81ba304e42dc915dfc25c6ad7439259b	31698	validated
5ef55f7d-8d86-4d39-a619-7216eb8f94fb	USAGE_p_TCGA_132_133_136_SNP_N_GenomeWideSNP_6_H08_787514.nocnv_grch38.seg.v2.txt	13ce83894de8057fd637a97cf9467873	7047	validated
5f04a1ab-8dcf-42c6-8305-d79d6dbc8597	GOOFS_p_TCGA_b117_118_SNP_N_GenomeWideSNP_6_H01_778044.nocnv_grch38.seg.v2.txt	e619ffef1cf9a46c095e7eb6162dfacd	29182	validated
5f248875-f35d-4a5b-a321-d2be99588729	NULLS_p_TCGA_183_185_186_SNP_N_GenomeWideSNP_6_H07_914226.nocnv_grch38.seg.v2.txt	e2867843736c5ad9305ff29626aa7d56	3456	validated
5f52b191-0912-423e-a5a7-b4da3043489d	EXINE_p_TCGA_b142_SNP_N_GenomeWideSNP_6_A10_802326.nocnv_grch38.seg.v2.txt	18bb3ec0ef7bddd1ee9dc374955211b8	71726	validated
5f63e41f-fd51-4013-bacd-7931bfe7197f	DLP_REDO_FROM_SWEDE_A04.nocnv_grch38.seg.v2.txt	a55f98368c7243d46461643508af42cf	33468	validated
5fb72bc0-855e-4f2e-a75d-16686c68d55c	GHOUL_p_TCGASNP_b85and51R_N_GenomeWideSNP_6_E03_735222.nocnv_grch38.seg.v2.txt	14442277a99bd670bc6908f8e5c213d2	11356	validated
5fb8762d-83ad-4860-b46b-26a3fd810a8f	MINAE_p_TCGA_200_202_203_SNP_N_GenomeWideSNP_6_G04_955260.nocnv_grch38.seg.v2.txt	0bbf3cc5a8e12606762471bce2bed56b	3201	validated
5fbd73df-719a-4739-aa14-33442288e728	CUSKS_p_TCGAb47_SNP_1N_GenomeWideSNP_6_E04_628332.nocnv_grch38.seg.v2.txt	d3555b16fa740dc852d740fa3c15ceb8	20789	validated
5fd736a0-e5dc-4c78-9146-af178c7a2493	GOOFS_p_TCGA_b117_118_SNP_N_GenomeWideSNP_6_E05_778034.nocnv_grch38.seg.v2.txt	6003d2d7ef14213caeebfd2a64aa1b87	11161	validated
5febba51-b61a-4566-bc44-c154c142f6ec	SHOUT_p_TCGAb_319_20_21_22_NSP_GenomeWideSNP_6_H11_1365004.nocnv_grch38.seg.v2.txt	fd57128160081258adaf113791c8e8f4	6804	validated
60139db3-a090-4c6f-8d8e-ec44700404a5	WRIED_p_TCGA_143_147_150_Hahn_N_GenomeWideSNP_6_C05_799820.nocnv_grch38.seg.v2.txt	ee0cebacab0533d8fe95b13082170b22	33787	validated
602e2bda-bf5a-4652-b679-61919c26346d	PITON_p_TCGA_b162_167_SNP_N_GenomeWideSNP_6_G01_844798.nocnv_grch38.seg.v2.txt	4ffa72c7fb8fcd8ad07d55b85aece7b3	4284	validated
603829c2-c901-4794-b15b-1423f03ab140	HAULS_p_TCGAb47_SNP_2N_GenomeWideSNP_6_G12_628522.nocnv_grch38.seg.v2.txt	9bf2ca220059183c61006f90cb60d2da	4145	validated
6038cade-de6d-482b-a408-6952eb389653	JOUAL_p_TCGA_b96_SNP_N_GenomeWideSNP_6_D09_748024.nocnv_grch38.seg.v2.txt	45a296e1e8eb16b5bfa4f3362e350507	24907	validated
604505e5-830a-49d6-9c6d-3faa4f7b5f87	CUSKS_p_TCGAb47_SNP_1N_GenomeWideSNP_6_C05_628400.nocnv_grch38.seg.v2.txt	01e0072d90a18879af5216d145eb2af2	3751	validated
6054bd3e-0ea2-4652-be12-b735544ecaed	BONZE_p_TCGAb56_SNP_1N_GenomeWideSNP_6_D11_666934.nocnv_grch38.seg.v2.txt	572d3407a2378b1ca82dd169b9b634e3	36690	validated
60711b09-06e9-4c1d-ad7f-e5bc403d47ba	BEAUX_p_TCGA_b109_SNP_2N_GenomeWideSNP_6_B04_772202.nocnv_grch38.seg.v2.txt	7387409269f746c93f26c043a6e0ac5b	7498	validated
6085184d-e472-464e-ad01-227c873fec52	EMMER_p_8TCGA_Mx_242_238_N_GenomeWideSNP_6_B12_1244754.nocnv_grch38.seg.v2.txt	ed835810bb4ca0ac2d82c8f3daa8df43	3054	validated
6088d98b-fa0c-4bad-af18-932a89646df2	URAEI_p_TCGASNP_b85_N_GenomeWideSNP_6_H07_735082.nocnv_grch38.seg.v2.txt	158843c5100e9aea702e421e9888cfdf	53672	validated
6092a95b-6e4c-4df0-95d6-f67236b47ac4	CUSKS_p_TCGAb47_SNP_1N_GenomeWideSNP_6_G11_628224.nocnv_grch38.seg.v2.txt	92420b918f9858dd9e18833dc24b186b	3956	validated
60976104-8fd6-44ce-ba96-e90ad5362d7f	BEAUX_p_TCGA_b109_SNP_2N_GenomeWideSNP_6_E09_772126.nocnv_grch38.seg.v2.txt	aba513a78e6a0c3fe1720b1858d97a4f	2920	validated
60c86fe9-accb-4e17-b312-fd0decd04147	RANDS_p_TCGA_b109_SNP_1N_GenomeWideSNP_6_F09_771858.nocnv_grch38.seg.v2.txt	857096fabde06b0ae580faa17703a2ba	4848	validated
612d5b34-01f0-4441-a559-71b2ebb839f1	COPAL_p_TCGAb_337_338_339_NSP_GenomeWideSNP_6_E01_1373708.nocnv_grch38.seg.v2.txt	15923700e98377985e2d780f95ddad76	8423	validated
612d9545-cb55-4591-8521-81a4f143ead5	TAKEN_p_TCGAb_379_400_FFPE_NSP_GenomeWideSNP_6_C08_1513212.nocnv_grch38.seg.v2.txt	a5801dc99a7c8741abc31be01b8cefae	3892	validated
614522e3-9a3c-45ea-8ab7-b5b5a5c046df	BITES_p_TCGAb61_SNP_S_GenomeWideSNP_6_B12_697124.nocnv_grch38.seg.v2.txt	26e6ec33685a90a01b5528f473af1a5f	4829	validated
6156735d-3df9-40bf-8d4f-20267e1dfabb	COZEN_p_TCGAb56_SNP_2N_GenomeWideSNP_6_C02_667124.nocnv_grch38.seg.v2.txt	a011b83c75298cce83c154a481c7aae4	43173	validated
6186aac9-9599-48f3-94df-0c63839af642	SHAWM_p_TCGAb72_SNP_N_GenomeWideSNP_6_A05_698030.nocnv_grch38.seg.v2.txt	dcf87e7921e4b7d1335ee65b0482ef07	23797	validated
61ac713c-4fc8-4be2-9bf7-e87c6faba618	CELLA_p_TCGA_177_179_Esph_SNP_N_GenomeWideSNP_6_E11_870988.nocnv_grch38.seg.v2.txt	5111b25131707a0d5ce90f22297163b4	3205	validated
61d153e3-6605-47d5-aea3-94f336703fbe	EXINE_p_TCGA_b142_SNP_N_GenomeWideSNP_6_A06_802312.nocnv_grch38.seg.v2.txt	a46a250f3c15234113db6cb183ecc5ea	8562	validated
621ab322-b513-4943-92d4-24f60a7be8d8	HAULS_p_TCGAb47_SNP_2N_GenomeWideSNP_6_E12_628474.nocnv_grch38.seg.v2.txt	19c29d20b381f87e55f7b0aa2bffe310	38234	validated
621db1a0-0f58-4a1c-93c7-a8eac6d53b2a	HITCH_p_TCGASNP_b93_N_GenomeWideSNP_6_G10_741566.nocnv_grch38.seg.v2.txt	68de2c8ad196f51cc3e0cdc12363dfac	4992	validated
62269a4e-2b2e-4cbc-a33a-763f967d8464	HELVE_p_TCGA_b139_154_155_SNP_N_GenomeWideSNP_6_F09_808632.nocnv_grch38.seg.v2.txt	f2db9c77e5493015995b8b7f1eee1f38	2909	validated
622a807c-779e-4858-80d1-a879c9b144d5	HITCH_p_TCGASNP_b93_N_GenomeWideSNP_6_B03_741420.nocnv_grch38.seg.v2.txt	9682b8c34ca40ad8a0b52f25f4bf24bb	3614	validated
6234ae75-5efc-4633-8873-053d440dd935	SHAWM_p_TCGAb72_SNP_N_GenomeWideSNP_6_D06_698108.nocnv_grch38.seg.v2.txt	47561fd7ddafb8ad2b5b7055df1b8c4e	4022	validated
624cb058-b18c-4812-b2c3-af4b4108403f	MINAE_p_TCGA_200_202_203_SNP_N_GenomeWideSNP_6_D07_955144.nocnv_grch38.seg.v2.txt	35362c285ccd1a1125cf4d3b06c80ff9	3624	validated
625038ee-fe48-4f79-bcea-e755f84007c9	CELLA_p_TCGA_177_179_Esph_SNP_N_GenomeWideSNP_6_A01_871140.nocnv_grch38.seg.v2.txt	dcd14c1a681c67baba740c9b6f318383	2499	validated
626fc313-e325-43d7-a855-e8ebfa980228	BULGY_p_TCGA_bM1_124_SNP_N_GenomeWideSNP_6_C11_780854.nocnv_grch38.seg.v2.txt	8c3c59ff19e3e2d8e1dea0633bbb9e9b	4859	validated
6291e5e3-30bf-44ad-ab5d-4d642f0bd61e	NULLS_p_TCGA_183_185_186_SNP_N_GenomeWideSNP_6_H02_914236.nocnv_grch38.seg.v2.txt	525706b9110ddd26c33f4ffd199406d5	5899	validated
6297eb60-bf51-4c14-8ae5-ed1ed3deb183	CENTS_p_TCGASNP_212_216_217_N_GenomeWideSNP_6_C05_1039452.nocnv_grch38.seg.v2.txt	86b10e41c6bfccaf45e2abb2ccd9a840	9587	validated
62bc5d19-f9ec-4c27-8d32-74686435b6b0	BITES_p_TCGAb61_SNP_S_GenomeWideSNP_6_B07_697190.nocnv_grch38.seg.v2.txt	978da86ed8eca67e78cc913cfa5ef6e0	33530	validated
62d6803b-3d3b-4c33-98af-f8ad68a2ae67	SHAWM_p_TCGAb72_SNP_N_GenomeWideSNP_6_E06_698046.nocnv_grch38.seg.v2.txt	20001d23ab5999b528babc3b2532dde5	4704	validated
62ef6765-04ca-426e-966d-544920f10c2e	CHEEP_p_TCGA_b120_121_SNP_N_GenomeWideSNP_6_C09_777692.nocnv_grch38.seg.v2.txt	6ef4ddd7c7681535fa12e87a9f8e7846	7193	validated
62f1baef-5bd5-46f5-9aa9-0ede61696df8	COZEN_p_TCGAb56_SNP_2N_GenomeWideSNP_6_F03_667180.nocnv_grch38.seg.v2.txt	a2644aa89fff37acc8c12ca97346f45f	30485	validated
630c0991-5393-4b25-adfe-16f1c5a89b9d	BONZE_p_TCGAb56_SNP_1N_GenomeWideSNP_6_C03_666970.nocnv_grch38.seg.v2.txt	ab544624e9a8b28bb218dc4f1b4f7e11	2782	validated
631c7d0a-3045-41a0-a295-bf14f8c9d0f5	EXINE_p_TCGA_b142_SNP_N_GenomeWideSNP_6_E06_802376.nocnv_grch38.seg.v2.txt	663d3aa1852453b6019b79dadbc3eca9	3715	validated
631fa682-a409-43f2-b8d0-422a1cf08d64	HITCH_p_TCGASNP_b93_N_GenomeWideSNP_6_B08_741452.nocnv_grch38.seg.v2.txt	1e1a04935f866a3f31a6bbcdc5603218	6576	validated
63268edc-5974-4b79-b56c-163b1ef09440	SHUCK_p_TCGAb74and75_SNP_N_GenomeWideSNP_6_G02_730922.nocnv_grch38.seg.v2.txt	5898f0de652f0a68261e1db4d5898a96	6426	validated
633fc00a-acd9-4628-b6d3-5e30f1cad994	CELLA_p_TCGA_177_179_Esph_SNP_N_GenomeWideSNP_6_D06_871124.nocnv_grch38.seg.v2.txt	69a4cb9f54ccda348ebba0a1c2ac507b	11137	validated
6341e039-eda6-44dc-94e8-87970b83019a	GHOUL_p_TCGASNP_b85and51R_N_GenomeWideSNP_6_G07_735304.nocnv_grch38.seg.v2.txt	d5f1499a23bb2be0beb7a9538b7b4244	29820	validated
634d2404-b213-4854-9f97-8e7d615d462e	DOUSE_p_TCGA_287_288_289_N_GenomeWideSNP_6_D02_1361036.nocnv_grch38.seg.v2.txt	bccda4e67ad34cf54e1e78c0602910fa	2237	validated
6359a88d-34a5-40a3-a184-7bdaa399315b	JOUAL_p_TCGA_b96_SNP_N_GenomeWideSNP_6_A08_747928.nocnv_grch38.seg.v2.txt	b6ecf97a64d3e6b9e65fefc6d5ee07a5	26844	validated
6382c80e-69d7-40f2-b9e5-729e646a94ae	BONZE_p_TCGAb56_SNP_1N_GenomeWideSNP_6_E02_667000.nocnv_grch38.seg.v2.txt	9aa7fd2398230af4980e30c2f35c0032	6471	validated
63939598-7599-4963-8060-4b0217638d8f	RANDS_p_TCGA_b109_SNP_1N_GenomeWideSNP_6_C06_771934.nocnv_grch38.seg.v2.txt	79b0f71d45c4c13b06e73dccaf6cb382	19172	validated
6397c66e-a81b-4ce6-afdb-4441914ca800	EXINE_p_TCGA_b142_SNP_N_GenomeWideSNP_6_D02_802348.nocnv_grch38.seg.v2.txt	a6111f58affbe3124dc6cda9787953e3	28295	validated
63c752d3-f5e2-48d8-b6ca-4e1e74480686	FENCE_p_TCGAb_332_333_334_NSP_GenomeWideSNP_6_F04_1367340.nocnv_grch38.seg.v2.txt	6df276718441c6d718e5f59fc199c815	29790	validated
63e51d3f-8f19-4317-9774-f8566e2f06d9	CELLA_p_TCGA_177_179_Esph_SNP_N_GenomeWideSNP_6_A08_871016.nocnv_grch38.seg.v2.txt	9b7db22d2cae948cc3b6c1e02ae6c97d	26694	validated
63e79b56-e4ab-45ca-8e53-96b20e2e9410	FENCE_p_TCGAb_332_333_334_NSP_GenomeWideSNP_6_E12_1367306.nocnv_grch38.seg.v2.txt	833a77d9735e7e196fb380a012b792a9	5322	validated
640d9784-f932-4d55-b1c5-d0fa07bc9f33	JOUAL_p_TCGA_b96_SNP_N_GenomeWideSNP_6_D02_748008.nocnv_grch38.seg.v2.txt	c9b86408ac04a49575c823abbff82aba	40023	validated
641f69bc-a252-44aa-8997-71213b6bab10	CHEEP_p_TCGA_b120_121_SNP_N_GenomeWideSNP_6_C05_777716.nocnv_grch38.seg.v2.txt	66f1acf80bc702fd179af400444a2194	6275	validated
642b0271-37a2-4751-af13-9d342e7f90d4	JOUAL_p_TCGA_b96_SNP_N_GenomeWideSNP_6_B08_747996.nocnv_grch38.seg.v2.txt	bf503128241240fec3036095b15831e0	5120	validated
64568f1e-c53d-47a6-8048-ed04fdadeb2a	JOUAL_p_TCGA_b96_SNP_N_GenomeWideSNP_6_A06_747912.nocnv_grch38.seg.v2.txt	2e86ca01c0f1e4e81fcd9b5e945ba07e	6034	validated
646b64af-ae07-4d59-bb11-d5704abf292f	ETUIS_p_TCGASNP_b80_83_N_GenomeWideSNP_6_E06_734622.nocnv_grch38.seg.v2.txt	140a0ff62ac695f01064bee4ae50f1f0	11882	validated
6478bd10-84e3-4a61-94a9-4f2144cdb5e5	DRIPS_p_TCGA_295_296_297_N_GenomeWideSNP_6_H07_1343740.nocnv_grch38.seg.v2.txt	69291b443c58dc118f7d530426dbc430	4326	validated
64b2f24c-10c8-4e07-9822-30d07a06b744	BEAUX_p_TCGA_b109_SNP_2N_GenomeWideSNP_6_E05_772196.nocnv_grch38.seg.v2.txt	7b2f2d855bc651a27c206795d621da3e	23526	validated
64d47820-744c-4344-9f0a-bdd6f861e7df	TAKEN_p_TCGAb_379_400_FFPE_NSP_GenomeWideSNP_6_C04_1513232.nocnv_grch38.seg.v2.txt	aa24e37960dadee992b1b922fc6b659a	3325	validated
64dabcf3-b437-459a-a41f-8e5c7ad2e02b	BEAUX_p_TCGA_b109_SNP_2N_GenomeWideSNP_6_E08_772200.nocnv_grch38.seg.v2.txt	c44b9584a9a55cbc1611423de16d39a5	5134	validated
64ddfbb0-91b6-464b-bf63-8e8a97d83bb9	CUSKS_p_TCGAb47_SNP_1N_GenomeWideSNP_6_A11_628370.nocnv_grch38.seg.v2.txt	e0aadbbe29a12927d4956ceb88be9ce5	10582	validated
64e47d4c-653f-46ef-8756-bdcdbc5d2385	RANDS_p_TCGA_b109_SNP_1N_GenomeWideSNP_6_B01_771922.nocnv_grch38.seg.v2.txt	b040a4df1e73070e76c21ab6ca7a832d	2776	validated
6526ab7b-e5e2-44ca-9c7c-5df24e656c0a	URAEI_p_TCGASNP_b85_N_GenomeWideSNP_6_D07_735016.nocnv_grch38.seg.v2.txt	98b3c84b83b206ee58ef22a7db8bc63f	3593	validated
652a920c-3e69-46a7-a048-04339dc4210d	NULLS_p_TCGA_183_185_186_SNP_N_GenomeWideSNP_6_E03_914234.nocnv_grch38.seg.v2.txt	77b7772cb5a81656df5289b68e548afb	5688	validated
655bdad6-71c5-4dc3-9e5a-31291ad5f3f0	HELVE_p_TCGA_b139_154_155_SNP_N_GenomeWideSNP_6_E04_808552.nocnv_grch38.seg.v2.txt	1fd9a237970983eeea93206c8f703123	23841	validated
65999f41-dfae-4ea5-b03d-257a8cb37a3e	FENCE_p_TCGAb_332_333_334_NSP_GenomeWideSNP_6_G06_1367394.nocnv_grch38.seg.v2.txt	bcb4989283bdfefbcab16ead49ed7085	30370	validated
65b12cdb-3ed6-4f10-9254-01a6b2916ed9	DRIPS_p_TCGA_295_296_297_N_GenomeWideSNP_6_H08_1343752.nocnv_grch38.seg.v2.txt	ceed7862937afdb240227b5b52b36c37	4039	validated
65b8648a-bb0f-41aa-91cd-ad19ea3be3ec	BEAUX_p_TCGA_b109_SNP_2N_GenomeWideSNP_6_D02_772166.nocnv_grch38.seg.v2.txt	c4ba5f185253a637bbadfc933ba315f8	3740	validated
65cb8e32-1242-4175-982c-e1994883b9e8	BEAUX_p_TCGA_b109_SNP_2N_GenomeWideSNP_6_A07_772118.nocnv_grch38.seg.v2.txt	84ccc92d17a1d90ca5dc61d18b1cbecc	3736	validated
65cd8043-5ea5-478c-b052-8768984c638b	CUSKS_p_TCGAb47_SNP_1N_GenomeWideSNP_6_B10_628262.nocnv_grch38.seg.v2.txt	1b4d4a177983900f51d43c3024d815fd	3047	validated
65cfa369-d899-48c8-a4c5-2ab9241ceff6	SHOUT_p_TCGAb_319_20_21_22_NSP_GenomeWideSNP_6_H01_1365118.nocnv_grch38.seg.v2.txt	aff0fbda9e6345821600623d1f3a113a	3534	validated
65fbbf86-14ff-40a4-9cbf-b8b5cfe13a9d	CELLA_p_TCGA_177_179_Esph_SNP_N_GenomeWideSNP_6_G08_871058.nocnv_grch38.seg.v2.txt	60a28599a2e7fdca1e26f054c7427a7b	17830	validated
6629637e-7a70-441e-8e5f-6b63ee97f523	BITES_p_TCGAb61_SNP_S_GenomeWideSNP_6_C05_697104.nocnv_grch38.seg.v2.txt	0db72e0869f2e983e73231a7922930a3	5835	validated
663b8523-8a92-497b-a802-3aebac433103	BONZE_p_TCGAb56_SNP_1N_GenomeWideSNP_6_B01_667042.nocnv_grch38.seg.v2.txt	ec36dc36a8e80025535254d08ca13339	5248	validated
663d25c3-9b59-46a3-9b18-3d232ed6442d	STOPE_p_TCGAb3_58_59_60_61_62_N_GenomeWideSNP_6_F03_1388108.nocnv_grch38.seg.v2.txt	66d000c3891a12af7d0753dcc2601d26	11582	validated
665025e6-2b8e-49fe-8b4d-5aa6eb364e76	PITON_p_TCGA_b162_167_SNP_N_GenomeWideSNP_6_F05_844732.nocnv_grch38.seg.v2.txt	716c030c157898125df7797e6831608d	30689	validated
665ee689-3742-40be-9545-db73e4f364e0	HEIGH_p_TCGAb418_19_21_BCR_NSP_GenomeWideSNP_6_G02_1485642.nocnv_grch38.seg.v2.txt	b3ef9fe5875ae338553dd32ba1f5b6aa	8180	validated
668a4610-aa9a-4fd3-b52b-f5731b52a026	URAEI_p_TCGASNP_b85_N_GenomeWideSNP_6_A12_735146.nocnv_grch38.seg.v2.txt	e3e1f86d38099c2bedb5762375bfec8f	2909	validated
66a3d9f9-793b-41a2-bfb6-6ad48809863a	JOUAL_p_TCGA_b96_SNP_N_GenomeWideSNP_6_G06_748042.nocnv_grch38.seg.v2.txt	9147133a51e20b86b6baac8c5cb1c6ac	3469	validated
66a5f269-0f6d-4b83-ae45-567d9f8634b1	BURSA_p_TCGA_303_304_305_N_GenomeWideSNP_6_C03_1344724.nocnv_grch38.seg.v2.txt	7bcbd1f0d43b4d6f29e4f265124bcec3	3756	validated
66adfa4d-21ea-4fbe-80df-df06191096af	URAEI_p_TCGASNP_b85_N_GenomeWideSNP_6_F01_735050.nocnv_grch38.seg.v2.txt	23ed4fa0921789982c1d03a4a00f711f	7158	validated
66b140c3-cd45-431d-9fd0-af688b86ae97	GHOUL_p_TCGASNP_b85and51R_N_GenomeWideSNP_6_H07_735294.nocnv_grch38.seg.v2.txt	b6eeb2e84ba3a2855d1e7552a6ad974e	29926	validated
66e7b76a-c401-4940-bc45-639954e4a63c	WRIED_p_TCGA_143_147_150_Hahn_N_GenomeWideSNP_6_B02_799972.nocnv_grch38.seg.v2.txt	6a17fa809b284a7ffea0826df3642e2e	3052	validated
66f0d324-8ee5-443d-859d-49566c1799af	COZEN_p_TCGAb56_SNP_2N_GenomeWideSNP_6_F06_667244.nocnv_grch38.seg.v2.txt	a2be73db17fac51989d1c64b527e04e9	5087	validated
66f36990-c0df-446f-a79a-1eca3670f9ff	EXINE_p_TCGA_b142_SNP_N_GenomeWideSNP_6_G02_802498.nocnv_grch38.seg.v2.txt	6d75e303ff55c27a4b3eca4abd6bea5d	6302	validated
66fdb1b5-70d7-45a4-8625-3b2960b41642	DOUSE_p_TCGA_287_288_289_N_GenomeWideSNP_6_A12_1361120.nocnv_grch38.seg.v2.txt	8690a111ea98a66e36053de1d2b3aee6	4014	validated
67059af0-3ca8-4de0-9276-38708d83f55d	WRIED_p_TCGA_143_147_150_Hahn_N_GenomeWideSNP_6_G09_799866.nocnv_grch38.seg.v2.txt	ca8042e7447e95223ed5df8fa59b5ff8	3046	validated
671be0e5-f892-4c2a-9898-d73eec45a4d9	HAULS_p_TCGAb47_SNP_2N_GenomeWideSNP_6_F11_628444.nocnv_grch38.seg.v2.txt	c0ec81647aefd7e868e547bc4f6091c5	43550	validated
6738005b-ddb7-432f-859e-1f2528136240	GHOUL_p_TCGASNP_b85and51R_N_GenomeWideSNP_6_G04_735388.nocnv_grch38.seg.v2.txt	da0b500c5d912f4590e07082c5697c87	15382	validated
6740d2e0-7441-46bf-8dcc-a79f4ea10e14	EXINE_p_TCGA_b142_SNP_N_GenomeWideSNP_6_F04_802340.nocnv_grch38.seg.v2.txt	8d45b16c1f181ad4d984f9f42675a573	6089	validated
6786906e-b8ab-4edb-89c5-d8268ad21e9d	WRIED_p_TCGA_143_147_150_Hahn_N_GenomeWideSNP_6_D07_799848.nocnv_grch38.seg.v2.txt	105951124012b42b708a6233887ec84b	4177	validated
679a89f5-805d-440c-9cfe-9be29225915b	CELLA_p_TCGA_177_179_Esph_SNP_N_GenomeWideSNP_6_D11_871034.nocnv_grch38.seg.v2.txt	8be88ba169f9f8424a7ec0cdb34406a9	3049	validated
67e497ea-06f3-4076-99ce-de42a526fe78	GOOFS_p_TCGA_b117_118_SNP_N_GenomeWideSNP_6_D11_777966.nocnv_grch38.seg.v2.txt	1f285f1b8403ab3ab17880c1b040c896	4542	validated
6808642b-dd2e-4ba4-940d-28707312c212	RANDS_p_TCGA_b109_SNP_1N_GenomeWideSNP_6_F11_771936.nocnv_grch38.seg.v2.txt	f549fc968aee8da9c7bcd419ef1ac01f	4580	validated
682ca346-5702-4fa9-a53c-28665869e112	JOUAL_p_TCGA_b96_SNP_N_GenomeWideSNP_6_C12_747976.nocnv_grch38.seg.v2.txt	5c04f32a9bd1a675dada4cd8209a11cf	4159	validated
6833f0e9-bc5f-4b07-a2e3-425f953e51ca	CHEEP_p_TCGA_b120_121_SNP_N_GenomeWideSNP_6_A12_777694.nocnv_grch38.seg.v2.txt	48aaa25e21bdc8a995ae92a208d04de7	3858	validated
68992e65-0c41-4257-84a8-72c79e4e38f7	SHAWM_p_TCGAb72_SNP_N_GenomeWideSNP_6_D01_698044.nocnv_grch38.seg.v2.txt	85bde1df25374c744aff77e25bfcadc5	38303	validated
68af24c3-f7a0-4219-8f18-7cc90e1528c1	MOHEL_p_TCGA_271_274_275_N_GenomeWideSNP_6_A02_1320380.nocnv_grch38.seg.v2.txt	dec48eb5282fd12adfc367d005b09a88	3887	validated
68b143a2-66aa-4042-9061-04ed475dc6a2	JOUAL_p_TCGA_b96_SNP_N_GenomeWideSNP_6_E04_747942.nocnv_grch38.seg.v2.txt	1b5a1db1a6ceff2c98fbf490043326f5	4663	validated
68b92838-4d9b-4bf5-bf2a-cd4a0e7c129b	DEVEL_p_TCGAb3_73_74_75_76_NSP_GenomeWideSNP_6_B11_1438384.nocnv_grch38.seg.v2.txt	decff4b1f456e7b45c2012225fc17e76	7837	validated
68c17d7c-b80b-44b1-a6fc-6ccd445cfffc	BURSA_p_TCGA_303_304_305_N_GenomeWideSNP_6_C04_1344774.nocnv_grch38.seg.v2.txt	dc9b6f50c59390fc745f68aec948ca3c	3889	validated
68fcc7dd-4b0d-46d2-8603-46856bb2181a	NULLS_p_TCGA_183_185_186_SNP_N_GenomeWideSNP_6_H10_914212.nocnv_grch38.seg.v2.txt	4c2757b840e793d26a3a6d5aedc464e7	25479	validated
691926a4-39e0-4451-b2ee-525ae6bbe6e7	BONZE_p_TCGAb56_SNP_1N_GenomeWideSNP_6_H07_667014.nocnv_grch38.seg.v2.txt	00a7513c59e971db35d7fd2b98d4abc2	4122	validated
69492908-c703-444b-9ce9-d1f5f0cfa911	EXINE_p_TCGA_b142_SNP_N_GenomeWideSNP_6_C12_802410.nocnv_grch38.seg.v2.txt	849a3a129cab65f7d69937fb52ab5f2b	18873	validated
694ca0f8-2cca-49d2-a908-f4911d365c88	USAGE_p_TCGA_132_133_136_SNP_N_GenomeWideSNP_6_B09_787584.nocnv_grch38.seg.v2.txt	991c5f4df0deb9b2a7317557e41e69e5	15909	validated
6978b92f-8ebc-4fd4-86a9-0ee34d9bfcd9	BULGY_p_TCGA_bM1_124_SNP_N_GenomeWideSNP_6_E06_780822.nocnv_grch38.seg.v2.txt	5319bf590e705cfbb5b1056922517dad	25140	validated
69b7768a-b7e4-41de-9bbd-396371f40916	HAULS_p_TCGAb47_SNP_2N_GenomeWideSNP_6_C02_628518.nocnv_grch38.seg.v2.txt	3bbbf3540574d5b64510d71e8187ad84	8496	validated
69da2ee3-c2e3-496b-abc2-73dd5c35a75d	CUSKS_p_TCGAb47_SNP_1N_GenomeWideSNP_6_C12_628294.nocnv_grch38.seg.v2.txt	65bccc466628caa69cd93af1566d0a7e	27861	validated
69da834b-bf95-4856-ae23-c89a8e3d5f19	USAGE_p_TCGA_132_133_136_SNP_N_GenomeWideSNP_6_B02_787472.nocnv_grch38.seg.v2.txt	65b8a910dbee60e233286d139880e676	41630	validated
6a3956dc-a6c8-4795-bb60-8cd24a827a55	BITES_p_TCGAb61_SNP_S_GenomeWideSNP_6_D06_697024.nocnv_grch38.seg.v2.txt	cabeedd2743f528f0c3b0f7672c812bf	4932	validated
6a473260-166b-4397-bad0-0b94f07dc680	USAGE_p_TCGA_132_133_136_SNP_N_GenomeWideSNP_6_F08_787600.nocnv_grch38.seg.v2.txt	0d5b1f69e06db736b17c4bc1eb0b9894	32942	validated
6a8c36ee-f9ae-4330-8028-9059811fec3b	ETUIS_p_TCGASNP_b80_83_N_GenomeWideSNP_6_E12_734696.nocnv_grch38.seg.v2.txt	2140ee2befa27a29be139955435b99d2	3200	validated
6aab8c86-2754-47a9-8131-1448661c5037	GHOUL_p_TCGASNP_b85and51R_N_GenomeWideSNP_6_D12_735290.nocnv_grch38.seg.v2.txt	5bc9b464e1ca28650cb3be86221ebd9c	30153	validated
6abc8ee1-abed-435a-9c12-54080d4248d0	RAMIE_p_6TCGA_250_232_4_236_N_GenomeWideSNP_6_F07_1245224.nocnv_grch38.seg.v2.txt	16ae446c0e4aea09707e18d8a3f0b7f3	2789	validated
6b1086cd-22a4-4dd4-99b3-3050f6cd4e6a	BITES_p_TCGAb61_SNP_S_GenomeWideSNP_6_C09_697084.nocnv_grch38.seg.v2.txt	629d339ba413fb1b5b7a16063334409e	20270	validated
6b161a76-0a1b-4e98-8be7-5db923d92db5	BONZE_p_TCGAb56_SNP_1N_GenomeWideSNP_6_E05_666892.nocnv_grch38.seg.v2.txt	07f0d7f5850251012405179e23e5b818	19511	validated
6b310181-4c38-4728-ad9e-2ace33f1eac3	MOHEL_p_TCGA_271_274_275_N_GenomeWideSNP_6_A09_1320368.nocnv_grch38.seg.v2.txt	928dc337d50e1d46d421f731096e446e	4369	validated
6b41c40b-85ab-423d-9a1e-e356104b370f	DRIPS_p_TCGA_295_296_297_N_GenomeWideSNP_6_E01_1343820.nocnv_grch38.seg.v2.txt	be7c77ca0275d0e9705fffedcde9b71b	49057	validated
6b47e37b-2698-4a4c-a59b-e2135e8858ab	BITES_p_TCGAb61_SNP_S_GenomeWideSNP_6_B11_697062.nocnv_grch38.seg.v2.txt	0f28bd4232e980d4d42df9758406840d	6834	validated
6b922906-af39-41bd-84d2-9aad42b3f324	BEAUX_p_TCGA_b109_SNP_2N_GenomeWideSNP_6_A03_772170.nocnv_grch38.seg.v2.txt	0f7bf59da199f9b0b3fa6811c89e3595	20437	validated
6b9417c3-399d-48b6-949d-d442cf2c8a40	GHOUL_p_TCGASNP_b85and51R_N_GenomeWideSNP_6_B08_760346.nocnv_grch38.seg.v2.txt	90525dbb2c34c279c1376918d7c52587	3194	validated
6ba52a99-8f6f-42d3-9da8-11ebb913e932	HAULS_p_TCGAb47_SNP_2N_GenomeWideSNP_6_H06_628534.nocnv_grch38.seg.v2.txt	b7d99a011121c98fc227e4321f4f6c43	5830	validated
6bc7f1be-5b3c-4ab2-ac8c-e0c1506f5012	GHOUL_p_TCGASNP_b85and51R_N_GenomeWideSNP_6_E07_735242.nocnv_grch38.seg.v2.txt	912a1a439e4e54424e71fc07a4f1396e	5315	validated
6bc90117-7a2c-42d6-9074-569f209c5362	COZEN_p_TCGAb56_SNP_2N_GenomeWideSNP_6_C03_667120.nocnv_grch38.seg.v2.txt	39d6b8ade060e4a445add6416720e91a	5669	validated
6bdd8cb1-7cca-49c8-a4af-b967267c04f0	SHUCK_p_TCGAb74and75_SNP_N_GenomeWideSNP_6_C01_730970.nocnv_grch38.seg.v2.txt	b7a9aa763e8c347cce2a0164c0f33aad	4163	validated
6be16431-1c40-4020-8f24-3bea549616aa	BONZE_p_TCGAb56_SNP_1N_GenomeWideSNP_6_B06_666866.nocnv_grch38.seg.v2.txt	0f8773df99d62807f6c412f9c13bf109	25442	validated
6bec23ff-a79e-4ebd-9966-1cb3050f5996	CUSKS_p_TCGAb47_SNP_1N_GenomeWideSNP_6_B01_628314.nocnv_grch38.seg.v2.txt	67d2338a081a2071b7c82679c1e5c6c0	58336	validated
6bf42e2d-6b69-41c5-a22f-ebf192c385af	MOHEL_p_TCGA_271_274_275_N_GenomeWideSNP_6_B06_1320476.nocnv_grch38.seg.v2.txt	4216024522af51035553b9f27f27cefd	2934	validated
6c24743f-4c3a-436a-9d09-1a35e958a276	SWEDE_p_TCGAb322_23_24_25_26NSP_GenomeWideSNP_6_A01_1364972.nocnv_grch38.seg.v2.txt	4a9f5d2949c42dfdbd50179c4d25b79f	7358	validated
6c3592e1-958d-46df-9169-5ce3f271b443	EXINE_p_TCGA_b142_SNP_N_GenomeWideSNP_6_C02_802398.nocnv_grch38.seg.v2.txt	521b5a8004b10401fe578be2091353e1	4157	validated
6c67b45f-82db-4f53-926b-69edd59182ee	GHOUL_p_TCGASNP_b85and51R_N_GenomeWideSNP_6_A10_735374.nocnv_grch38.seg.v2.txt	83c9bccb917c3a11c6dbaade40a302c9	3057	validated
6c6d27a0-248e-4ac0-bd66-974db1ed3d93	TAKEN_p_TCGAb_379_400_FFPE_NSP_GenomeWideSNP_6_C01_1513276.nocnv_grch38.seg.v2.txt	2ee6bee72a3c22c931010bc72d627ac4	4856	validated
6c784aa4-49c7-4e07-becf-f8729b76768e	CUSKS_p_TCGAb47_SNP_1N_GenomeWideSNP_6_F03_628330.nocnv_grch38.seg.v2.txt	bc1d590743d8042003335b991c30fa66	95434	validated
6c88090a-b558-449a-b494-a954978d0340	TAKEN_p_TCGAb_379_400_FFPE_NSP_GenomeWideSNP_6_A06_1513316.nocnv_grch38.seg.v2.txt	4c7ed5c4b53c8691e92102edcb94283d	13602	validated
6c894b29-3d50-4442-8d85-ba54941d358a	BEAUX_p_TCGA_b109_SNP_2N_GenomeWideSNP_6_C03_772214.nocnv_grch38.seg.v2.txt	f3892dcecac895ddeefd78284fb21215	41381	validated
6c9e37c9-3ca5-4c2e-896e-fe6ed3adac58	BITES_p_TCGAb61_SNP_S_GenomeWideSNP_6_F06_697022.nocnv_grch38.seg.v2.txt	8d8c049679231610dfd59611d68c96ae	4565	validated
6ca72327-2260-444b-ab0a-d02ffb4177a3	TAKEN_p_TCGAb_379_400_FFPE_NSP_GenomeWideSNP_6_A05_1513294.nocnv_grch38.seg.v2.txt	540cedc5f2aba3d20a3cc9ed93b3f63d	2796	validated
6cb073bc-16a1-461b-acd7-8893fb48adbd	HITCH_p_TCGASNP_b93_N_GenomeWideSNP_6_H05_741448.nocnv_grch38.seg.v2.txt	f28af3b29575e6d25035ace164d3207e	13421	validated
6cc2430a-6e71-4b45-9907-4878d80a205f	DRIPS_p_TCGA_295_296_297_N_GenomeWideSNP_6_G07_1343812.nocnv_grch38.seg.v2.txt	f8fe30be109ff7a0b85e001e95c50637	4869	validated
6cd0b514-be57-4990-acd7-9cf4566739eb	HAULS_p_TCGAb47_SNP_2N_GenomeWideSNP_6_A06_628440.nocnv_grch38.seg.v2.txt	b4a82747cf1df7bba0f118ab7d678a15	15931	validated
6cf9d7d1-ccde-44f1-b48b-9665fbcdc4a2	MAPLE_p_TCGAb78_BrstRedo_SNP_N_GenomeWideSNP_6_F09_729562.nocnv_grch38.seg.v2.txt	856fad3df8b78e40a03a5078554921d3	2911	validated
6d186c57-eeb2-4dc4-b399-4ed6acb6da24	SHUCK_p_TCGAb74and75_SNP_N_GenomeWideSNP_6_A06_731070.nocnv_grch38.seg.v2.txt	1c64f9b49b470b86c77d7dd42fc4e526	9354	validated
6d2b16cb-7a6c-4a9c-8458-b218efa8b63e	GOOFS_p_TCGA_b117_118_SNP_N_GenomeWideSNP_6_G11_778054.nocnv_grch38.seg.v2.txt	6c4fb0ff399a068391a1ba96ae0ee8bb	10285	validated
6d47ad0e-9ce4-4a84-b08d-d21ed287ea88	BULGY_p_TCGA_bM1_124_SNP_N_GenomeWideSNP_6_G01_780796.nocnv_grch38.seg.v2.txt	7b73421cf4fc3d0974865c561646e3a2	9735	validated
6d77120f-dda1-40f6-801d-bf0a376341d3	BONZE_p_TCGAb56_SNP_1N_GenomeWideSNP_6_G03_666938.nocnv_grch38.seg.v2.txt	4f46da61a88cfd4453d1767faee3e5eb	9475	validated
6dae40a6-d2a8-4ebf-b61b-a040f6ed2e63	ETUIS_p_TCGASNP_b80_83_N_GenomeWideSNP_6_G02_734792.nocnv_grch38.seg.v2.txt	ffe7e1058cc4ab673957b777dddfb4e2	4705	validated
6db261c6-2d9c-4629-abfa-5daba3ec9377	DLP_REDO_FROM_COPAL_E08.nocnv_grch38.seg.v2.txt	245ba8794410b837327a0d638a232533	45619	validated
6db64b12-5701-499c-a43e-d7ded421e121	CENTS_p_TCGASNP_212_216_217_N_GenomeWideSNP_6_A01_1039582.nocnv_grch38.seg.v2.txt	81c861216e698d021b93d5d5eaf3d777	3878	validated
6dea7f9f-b2c8-4c5f-98ba-398c9f3d3980	JOUAL_p_TCGA_b96_SNP_N_GenomeWideSNP_6_F04_747888.nocnv_grch38.seg.v2.txt	016cbc3398563a02cf01f5e06761ae63	54106	validated
6dfec7a1-762c-49f2-a75d-7bac215cec79	HAULS_p_TCGAb47_SNP_2N_GenomeWideSNP_6_H03_628502.nocnv_grch38.seg.v2.txt	4522ee13b99db869f512c68c3145c895	34635	validated
6e0e8481-f1ce-4ea9-a73a-5f0e5a815418	BULGY_p_TCGA_bM1_124_SNP_N_GenomeWideSNP_6_F03_780794.nocnv_grch38.seg.v2.txt	798de5bdb520d1f811fbc949aa8a2d01	3061	validated
6e1d28d9-6ba2-40f7-a622-ce8a02dfb758	COZEN_p_TCGAb56_SNP_2N_GenomeWideSNP_6_F10_667156.nocnv_grch38.seg.v2.txt	dc2ee3ed6d8ed2d8794d7577e1b0e280	4709	validated
6e1fc26c-7b05-4926-b9ed-1a36e8dbafae	URAEI_p_TCGASNP_b85_N_GenomeWideSNP_6_F02_735008.nocnv_grch38.seg.v2.txt	ae2eab8ec15a65c17be70abcaeb18e5b	6797	validated
6e2d9457-e08f-49c8-9abe-dd4bfd5310e4	BONZE_p_TCGAb56_SNP_1N_GenomeWideSNP_6_B11_666964.nocnv_grch38.seg.v2.txt	e897d2bd21a81e87dd7ee4ad2519143d	18808	validated
6e3f9439-f409-4f09-8daa-5142dd137492	WRIED_p_TCGA_143_147_150_Hahn_N_GenomeWideSNP_6_G02_799962.nocnv_grch38.seg.v2.txt	5fae8d8fb068d6a95201e762799fe3d6	16364	validated
6e5eec26-7fb4-458c-99df-3e3d69369c54	TAKEN_p_TCGAb_379_400_FFPE_NSP_GenomeWideSNP_6_E11_1513154.nocnv_grch38.seg.v2.txt	5e4a8f1b17ad394557f436eaab9ae8ff	71966	validated
6e5f9534-6159-4c17-b5b6-890d94a6de6d	MOHEL_p_TCGA_271_274_275_N_GenomeWideSNP_6_A08_1320308.nocnv_grch38.seg.v2.txt	67cdb001e7b90c85fcab739c25e7ad71	23824	validated
6eaced17-aab8-4763-ab89-2a5a8379c120	MAPLE_p_TCGAb78_BrstRedo_SNP_N_GenomeWideSNP_6_G01_729680.nocnv_grch38.seg.v2.txt	4b9a5809168c7ca4be68eb699b19707c	11605	validated
6eaed373-7ebb-49d6-bcac-57d9bcb9337d	GOOFS_p_TCGA_b117_118_SNP_N_GenomeWideSNP_6_D10_777992.nocnv_grch38.seg.v2.txt	a05b1b9281be07cc12ff4bdcd1a324b9	68069	validated
6ec93d42-c6f5-4e95-9ed0-b566ee1c1d3f	DRIPS_p_TCGA_295_296_297_N_GenomeWideSNP_6_E08_1343788.nocnv_grch38.seg.v2.txt	9066690eaedb3657562312dca2e15d47	35582	validated
6ecf1375-aa43-4402-9af6-f7052ba6a095	WRIED_p_TCGA_143_147_150_Hahn_N_GenomeWideSNP_6_E10_799986.nocnv_grch38.seg.v2.txt	592c877fab3f1fda1e6ff94def966791	3467	validated
6ee7dab8-b479-43b2-a5c9-452d824c5c5b	ETUIS_p_TCGASNP_b80_83_N_GenomeWideSNP_6_H07_734698.nocnv_grch38.seg.v2.txt	91e71d79a6400a12c3b4312561e17779	21665	validated
6ee9dfeb-39a9-48a6-8fdc-e76620d903a7	BONZE_p_TCGAb56_SNP_1N_GenomeWideSNP_6_F08_666890.nocnv_grch38.seg.v2.txt	979dcfa96381d595658d2f3c7a77a5b4	3883	validated
6ef54b94-bf75-4a86-a0b1-513ee244f75d	CHEEP_p_TCGA_b120_121_SNP_N_GenomeWideSNP_6_A06_777686.nocnv_grch38.seg.v2.txt	27a1ff6026c8e52863132cdc1edd6776	5239	validated
6f06d202-8e5b-4457-945b-cb48e27599a4	TAKEN_p_TCGAb_379_400_FFPE_NSP_GenomeWideSNP_6_B04_1513278.nocnv_grch38.seg.v2.txt	c19593e5afcbd60b3d2cfb295506153f	5501	validated
6f1fe30c-4d71-46c1-9752-517940c6ae75	BITES_p_TCGAb61_SNP_S_GenomeWideSNP_6_D09_697184.nocnv_grch38.seg.v2.txt	30a597547d30e090c9b0cee9e6161fb0	3581	validated
6f4f2e40-03af-4158-ae48-edc1114a5601	GHOUL_p_TCGASNP_b85and51R_N_GenomeWideSNP_6_D06_735366.nocnv_grch38.seg.v2.txt	0dbdce9ee287df95b9163de4237776ba	8561	validated
6fb7a68a-b308-4d72-b423-31a947d29bbb	URAEI_p_TCGASNP_b85_N_GenomeWideSNP_6_B03_735012.nocnv_grch38.seg.v2.txt	9ae98bdec2bee00eb6ceb3735cbbb10d	3053	validated
6fc157e9-0e7f-4788-852d-5a1a5e006212	COPAL_p_TCGAb_337_338_339_NSP_GenomeWideSNP_6_E05_1373588.nocnv_grch38.seg.v2.txt	8db1b785ed92b8d3715554201b982579	4290	validated
6fd4f3bb-5603-4aca-8446-7783458b9602	BONZE_p_TCGAb56_SNP_1N_GenomeWideSNP_6_C12_666880.nocnv_grch38.seg.v2.txt	1769d1bc9dcc308ced6cc3504097d0ed	5905	validated
6fd5f316-1cb2-482e-8fba-229d4fe339cd	EMMER_p_8TCGA_Mx_242_238_N_GenomeWideSNP_6_B05_1244784.nocnv_grch38.seg.v2.txt	5be099b49f4ff072117a298e6c45d4d0	15121	validated
703b23dc-c848-4967-a499-ee2d37f33933	MOHEL_p_TCGA_271_274_275_N_GenomeWideSNP_6_B10_1320446.nocnv_grch38.seg.v2.txt	19fec7731630003e941f508ba42292ca	3602	validated
705ce33d-0621-401d-8ede-d8044796bc9b	COMIC_p_TCGA_b142_SNP_S_GenomeWideSNP_6_H08_804524.nocnv_grch38.seg.v2.txt	d19de9687e30d671609586e934f87fdc	22236	validated
7091b801-0cec-4058-b430-bd71d03c6de7	CENTS_p_TCGASNP_212_216_217_N_GenomeWideSNP_6_D01_1039420.nocnv_grch38.seg.v2.txt	17224e6a30533de60fca6b8554e66a33	4876	validated
70ef94bc-8094-46aa-a44a-c519637e292f	COMIC_p_TCGA_b142_SNP_S_GenomeWideSNP_6_H06_804510.nocnv_grch38.seg.v2.txt	259832416460a072a035dd3b5db50e00	7080	validated
71293cab-7c3b-4134-8778-3e38f99ba26a	SHUCK_p_TCGAb74and75_SNP_N_GenomeWideSNP_6_D12_731090.nocnv_grch38.seg.v2.txt	912a88451fa9649f43f5795c6e66bc7a	5754	validated
717dd9e4-820d-42f5-9e06-46fdced139d9	SHUCK_p_TCGAb74and75_SNP_N_GenomeWideSNP_6_H06_730950.nocnv_grch38.seg.v2.txt	b0904ff164916c267a928b7f672f65a0	3873	validated
71c11d7e-206f-4a0f-9475-c39c1555b7b0	GOOFS_p_TCGA_b117_118_SNP_N_GenomeWideSNP_6_F01_777970.nocnv_grch38.seg.v2.txt	fe974e76dae4e689df3cf031d74b5c31	3194	validated
71ff159a-498b-418e-bf61-67a03ca2ead8	USAGE_p_TCGA_132_133_136_SNP_N_GenomeWideSNP_6_H03_787622.nocnv_grch38.seg.v2.txt	e057cad87a486c99922ae0ada93eb09b	5914	validated
72585f54-091e-4987-892e-bf1334e57fd4	JOUAL_p_TCGA_b96_SNP_N_GenomeWideSNP_6_E09_747924.nocnv_grch38.seg.v2.txt	5dc13ff8114226f0c720ae073766c720	11003	validated
727b7e1b-b304-4245-95ad-8c5ff6bd6b71	KEBAB_p_TCGASNP_226_227_N_GenomeWideSNP_6_H07_1151588.nocnv_grch38.seg.v2.txt	e59c2725fcee076b45bfa09a01e53ee1	7030	validated
727fca34-c7f6-448b-8cfb-e489d5d64219	KEBAB_p_TCGASNP_226_227_N_GenomeWideSNP_6_G05_1151570.nocnv_grch38.seg.v2.txt	790fddfcc299cf14410e3231307f5bab	11385	validated
728aa55d-afe1-4cd4-9918-2b518e20e700	GOOFS_p_TCGA_b117_118_SNP_N_GenomeWideSNP_6_F03_777968.nocnv_grch38.seg.v2.txt	b4616170cacf243f55b12f29c1a5c0ef	4251	validated
72a00f50-031e-4cbf-a230-505f5cb535f5	EXINE_p_TCGA_b142_SNP_N_GenomeWideSNP_6_G06_802446.nocnv_grch38.seg.v2.txt	c0b2a821ea0476ac665e2991a8d1e398	3741	validated
72b09b95-5b40-416a-b352-8ea630538c0d	BONZE_p_TCGAb56_SNP_1N_GenomeWideSNP_6_G09_666924.nocnv_grch38.seg.v2.txt	248f3eac02e82c887086d4e154ae738f	6636	validated
72baebbb-a290-49be-bb7e-0340c7aa667a	SHUCK_p_TCGAb74and75_SNP_N_GenomeWideSNP_6_A08_730930.nocnv_grch38.seg.v2.txt	a18d955d29a2ee317d9df3153d34b4e7	15976	validated
72e42300-b708-4456-8f6e-273c7706ff57	BITES_p_TCGAb61_SNP_S_GenomeWideSNP_6_G12_697192.nocnv_grch38.seg.v2.txt	83565c8176e9100b8b60db9144db2c7d	11837	validated
72fbac65-72a8-4e91-b363-8253755407bc	MINAE_p_TCGA_200_202_203_SNP_N_GenomeWideSNP_6_B04_955178.nocnv_grch38.seg.v2.txt	3646f5c9d3e7a5f0900e4929197fbd5b	4362	validated
73007742-6a10-4e84-a089-784332b23d27	USAGE_p_TCGA_132_133_136_SNP_N_GenomeWideSNP_6_H06_787574.nocnv_grch38.seg.v2.txt	84763007f8b4bf75ff5740ab9565acb7	4158	validated
730312f5-6f7e-4c2c-aad0-76df972beb7c	URAEI_p_TCGASNP_b85_N_GenomeWideSNP_6_C02_735112.nocnv_grch38.seg.v2.txt	56371601b17caf1584b93f63fc3769c2	3596	validated
7306fc62-f28e-4950-b486-cb609a2e21ef	BITES_p_TCGAb61_SNP_S_GenomeWideSNP_6_E05_697076.nocnv_grch38.seg.v2.txt	06628f0423132e2613e0103710df4976	4296	validated
73404cfc-4298-4511-8c99-3e06678740c4	SHOUT_p_TCGAb_319_20_21_22_NSP_GenomeWideSNP_6_H02_1365126.nocnv_grch38.seg.v2.txt	c67325d138d122d86cd66bab3859f431	11493	validated
73453f62-ec2c-4c56-9631-bddf3b9cd974	USAGE_p_TCGA_132_133_136_SNP_N_GenomeWideSNP_6_F10_787486.nocnv_grch38.seg.v2.txt	66421259a6732c3f161fee590a33bd0a	3619	validated
7345d2a0-c793-4568-8a75-6465d693a1d7	CELLA_p_TCGA_177_179_Esph_SNP_N_GenomeWideSNP_6_E02_871134.nocnv_grch38.seg.v2.txt	70b9a8dbf8d469b4681a3caf92256814	18913	validated
7356a38d-af50-4f91-a814-e75aa27cf296	GHOUL_p_TCGASNP_b85and51R_N_GenomeWideSNP_6_A02_760378.nocnv_grch38.seg.v2.txt	0a16236316257bbf2de24534196896ec	3346	validated
73689d25-4295-4dbd-ba76-b04525c5c686	JOUAL_p_TCGA_b96_SNP_N_GenomeWideSNP_6_D08_747930.nocnv_grch38.seg.v2.txt	361d4cbbdba2ade74959dc043d8a2a76	12015	validated
7385d7f5-f8fc-4f7d-8ea3-cec43c744376	BITES_p_TCGAb61_SNP_S_GenomeWideSNP_6_G02_697016.nocnv_grch38.seg.v2.txt	67dac25688840d292b10106c9718192f	14527	validated
739716f2-a4d9-4eb8-9e38-7a626510bf90	SHAWM_p_TCGAb72_SNP_N_GenomeWideSNP_6_B09_698004.nocnv_grch38.seg.v2.txt	3ef6ba08ea2f8807425b219669b6d690	3258	validated
739eae4e-0325-4056-b9f3-98b415228488	URAEI_p_TCGASNP_b85_N_GenomeWideSNP_6_C07_735174.nocnv_grch38.seg.v2.txt	98c5c76ea3bf658898516c28c3fa308b	3596	validated
73a492fc-e257-4082-b3f7-3f7ea5820fb7	WRIED_p_TCGA_143_147_150_Hahn_N_GenomeWideSNP_6_F10_799924.nocnv_grch38.seg.v2.txt	a3b7377bb00a8496250a981e55a9344d	16861	validated
73a83146-f6d7-4ae4-b0fc-aea6f9fd6476	PITON_p_TCGA_b162_167_SNP_N_GenomeWideSNP_6_H07_844748.nocnv_grch38.seg.v2.txt	87ec5dcdd0b8a65bc5bb6b816c962e99	3892	validated
73a85a10-793a-4ccd-a835-f4c2fa628a50	JOUAL_p_TCGA_b96_SNP_N_GenomeWideSNP_6_H05_748022.nocnv_grch38.seg.v2.txt	e61c2df64094914f71b536dbbb9e65c7	3042	validated
73ae8b81-c7f3-4a59-b428-57f109c96172	EXINE_p_TCGA_b142_SNP_N_GenomeWideSNP_6_C01_802470.nocnv_grch38.seg.v2.txt	ae6727c4ed0eeff08566a9cc97abbf4a	3605	validated
73c3f0ee-1fbb-44f1-9f59-796d1119a34d	GOOFS_p_TCGA_b117_118_SNP_N_GenomeWideSNP_6_E09_778096.nocnv_grch38.seg.v2.txt	d6020f72def9d36a399f45cd65a3b150	12819	validated
741128b4-c064-4f82-9c4c-0826ba2ac051	WRIED_p_TCGA_143_147_150_Hahn_N_GenomeWideSNP_6_D05_799868.nocnv_grch38.seg.v2.txt	e0dbbe72f114cf003321db1edae16274	26296	validated
74124d3a-174e-414b-b623-e02ec0b93c6d	BONZE_p_TCGAb56_SNP_1N_GenomeWideSNP_6_F03_667012.nocnv_grch38.seg.v2.txt	76cbeab68fcfb05a76993eba4a4b528c	46567	validated
7416265a-34a8-4ff4-b26a-8fda835418db	BURSA_p_TCGA_303_304_305_N_GenomeWideSNP_6_C08_1344848.nocnv_grch38.seg.v2.txt	cc84d5e4b599b8664b512c5e90521bf8	5291	validated
742b2d1c-2f1e-425f-9720-a0af36199bd7	GHOUL_p_TCGASNP_b85and51R_N_GenomeWideSNP_6_D08_760366.nocnv_grch38.seg.v2.txt	7c8c6e9682ef2008773af5ca9f002fb4	46796	validated
7437ccaa-73e2-47c1-bf0e-b9a2d2515085	BEAUX_p_TCGA_b109_SNP_2N_GenomeWideSNP_6_B11_772048.nocnv_grch38.seg.v2.txt	2ab98bf254eb4f9f23f57252a31eac50	10586	validated
7444ec08-461b-41d5-a136-9e711b95f1a5	GOOFS_p_TCGA_b117_118_SNP_N_GenomeWideSNP_6_D07_778102.nocnv_grch38.seg.v2.txt	bcfd2d0f1f23294a02c50efcd4525c98	4580	validated
7449f9b4-1c39-4c45-9cf4-7277403e7383	MAPLE_p_TCGAb78_BrstRedo_SNP_N_GenomeWideSNP_6_H01_729582.nocnv_grch38.seg.v2.txt	33b27ac4058cac38beb0488636fd8d50	3326	validated
74712dca-aec1-4481-95c7-6c7c04f8c5c7	EXINE_p_TCGA_b142_SNP_N_GenomeWideSNP_6_B11_802316.nocnv_grch38.seg.v2.txt	d2b053ab261941e836e11f7ebb9ff8af	4841	validated
747f191d-cfa5-4941-b15e-5a34102b71a5	MOHEL_p_TCGA_271_274_275_N_GenomeWideSNP_6_A04_1320310.nocnv_grch38.seg.v2.txt	318bc5f6c011e3e6c60d35c02e3c41be	5861	validated
7491c6a0-0a2e-4712-b2d2-ef124c6488f1	BEAUX_p_TCGA_b109_SNP_2N_GenomeWideSNP_6_G04_772104.nocnv_grch38.seg.v2.txt	8399e2d64266e60f088b28b09687c5ca	5108	validated
74a03896-7370-4428-a0ad-7dfe7e01e905	SHAWM_p_TCGAb72_SNP_N_GenomeWideSNP_6_G01_698054.nocnv_grch38.seg.v2.txt	2759310f624abdca0aefec3344286245	5390	validated
74a4d331-673b-4f00-907e-74dbf64dcb00	JOUAL_p_TCGA_b96_SNP_N_GenomeWideSNP_6_F05_748010.nocnv_grch38.seg.v2.txt	f4ff40bada7c1c82396cf4edb7ea02fb	50463	validated
74af9e92-afcb-451a-b762-26a3f8e2c989	USAGE_p_TCGA_132_133_136_SNP_N_GenomeWideSNP_6_G04_787528.nocnv_grch38.seg.v2.txt	b02ff27881e66f4abf2f4c5b6d1a4977	5813	validated
74b6e8d8-ed3c-43c0-b5b9-53ac6bbff6be	MAPLE_p_TCGAb78_BrstRedo_SNP_N_GenomeWideSNP_6_E09_729616.nocnv_grch38.seg.v2.txt	b2b914059db3bd8c8175142524d77ce9	4915	validated
74ca0e82-c92d-4a9f-81d1-11c9c9a391e8	URAEI_p_TCGASNP_b85_N_GenomeWideSNP_6_C01_735156.nocnv_grch38.seg.v2.txt	caa61880ad0665ce3eaaabe49a13665e	4839	validated
74d4dedd-7696-4bb7-9a2d-d5e9e64caa50	EXINE_p_TCGA_b142_SNP_N_GenomeWideSNP_6_A09_802424.nocnv_grch38.seg.v2.txt	0acfd5d97fe70cdef68b9f1ac51f9495	10883	validated
74dec7c5-815e-41b3-b779-f49b86bef425	CUSKS_p_TCGAb47_SNP_1N_GenomeWideSNP_6_C07_628348.nocnv_grch38.seg.v2.txt	f8ec5d84fdfb12976a89bdc0c8f2a504	4611	validated
74fb6a3d-02bb-4d51-a657-e1e0934e8406	USAGE_p_TCGA_132_133_136_SNP_N_GenomeWideSNP_6_H10_787630.nocnv_grch38.seg.v2.txt	910490351468e79d602ec62cfe00cd61	25760	validated
75053b57-8c68-44ae-bb57-776fe649191d	MOHEL_p_TCGA_271_274_275_N_GenomeWideSNP_6_B04_1320374.nocnv_grch38.seg.v2.txt	9fa104f3e193632ee2b00efbf85dfa4a	3888	validated
750d0656-b92e-437c-b190-6c09aea49679	WRIED_p_TCGA_143_147_150_Hahn_N_GenomeWideSNP_6_B12_799974.nocnv_grch38.seg.v2.txt	737c06fb09d93fd92879a4b1dc67cd65	43853	validated
750f72bf-9c52-4050-b1c5-ecb6ef07bdea	BURSA_p_TCGA_303_304_305_N_GenomeWideSNP_6_B03_1344874.nocnv_grch38.seg.v2.txt	b8d24f4640b3cd0082cbee5478bb0792	5152	validated
752079b6-e409-47cd-a72b-0e22705b4078	SHUCK_p_TCGAb74and75_SNP_N_GenomeWideSNP_6_G03_731048.nocnv_grch38.seg.v2.txt	048e31f8fef5ee9bcfa7bdfae00fdbca	3320	validated
753e1a32-5ad9-43f9-8a6a-759ef935d0ee	SHUCK_p_TCGAb74and75_SNP_N_GenomeWideSNP_6_B06_731038.nocnv_grch38.seg.v2.txt	b94d6530d11887da0cb88f465c217ccd	4136	validated
7540afa8-c143-4a1a-8e24-3a9c8086ddcc	BITES_p_TCGAb61_SNP_S_GenomeWideSNP_6_B01_697160.nocnv_grch38.seg.v2.txt	4dd039c08a7940c4faa70e7c57bea880	3865	validated
75445ebe-abd4-4b94-ab45-7198376ad77f	GHOUL_p_TCGASNP_b85and51R_N_GenomeWideSNP_6_F12_735262.nocnv_grch38.seg.v2.txt	b53808a58b03aa23980aec0db3da8056	25870	validated
75512d06-e85d-4389-8d8f-6be64c855f24	SHUCK_p_TCGAb74and75_SNP_N_GenomeWideSNP_6_D01_730928.nocnv_grch38.seg.v2.txt	1c2eb63628079d4757990b6999eed00b	3602	validated
7587e896-e0bd-4d1d-8219-65cbdb1cb8cf	CUSKS_p_TCGAb47_SNP_1N_GenomeWideSNP_6_D01_628356.nocnv_grch38.seg.v2.txt	5030eee084ab52188d6be997c75040a0	8740	validated
7591e800-808c-43b3-98d1-e58520d43075	GHOUL_p_TCGASNP_b85and51R_N_GenomeWideSNP_6_G02_735364.nocnv_grch38.seg.v2.txt	badfcee50b73217b71e52ae493ed96ca	67459	validated
759eef90-7058-49e5-aa81-76e863bd2bff	BITES_p_TCGAb61_SNP_S_GenomeWideSNP_6_G04_697204.nocnv_grch38.seg.v2.txt	60e6e40421f22bed43305efff95ac098	17197	validated
75f566b4-5f4c-4ccc-aabe-d685e06e27f2	TAKEN_p_TCGAb_379_400_FFPE_NSP_GenomeWideSNP_6_E04_1513194.nocnv_grch38.seg.v2.txt	23e2aa5fffc5a0b8bd1b61fd1e7d81ad	5940	validated
76085106-f611-4427-9b17-8a123202ed84	COPAL_p_TCGAb_337_338_339_NSP_GenomeWideSNP_6_F05_1373606.nocnv_grch38.seg.v2.txt	ea6412222ae70ced3fa0658e000e0b60	4852	validated
7622dd95-0d4c-4a4c-91a4-ba7c1dc9a7dd	COZEN_p_TCGAb56_SNP_2N_GenomeWideSNP_6_F04_667068.nocnv_grch38.seg.v2.txt	47f06dcf74b997a3ca762d4d13f54445	31094	validated
762d3fb9-84a2-4a74-8814-1a2331c7f827	SHAWM_p_TCGAb72_SNP_N_GenomeWideSNP_6_G10_698164.nocnv_grch38.seg.v2.txt	b0836b2cbf1c981f671e2d20c09338cf	9721	validated
7633e1a3-3a85-4606-a287-df5a695840e8	BONZE_p_TCGAb56_SNP_1N_GenomeWideSNP_6_G12_666868.nocnv_grch38.seg.v2.txt	a9cb33e2a6b522064d81d24fa8641024	4832	validated
7635243d-787a-4161-8d32-9c946becda08	CELLA_p_TCGA_177_179_Esph_SNP_N_GenomeWideSNP_6_E10_870980.nocnv_grch38.seg.v2.txt	b41211149406bd23c3117cd47f7011d6	10599	validated
7648f1ff-3631-4c22-bdff-ddeddc73676a	HAULS_p_TCGAb47_SNP_2N_GenomeWideSNP_6_C09_628510.nocnv_grch38.seg.v2.txt	b57dd4e4426627129ed1f336a1d821eb	4434	validated
7660ce67-0aca-460a-a52a-516b8a7438a0	HAULS_p_TCGAb47_SNP_2N_GenomeWideSNP_6_B02_628416.nocnv_grch38.seg.v2.txt	d21644b9661e721c53ee85e902a8aebd	4847	validated
7674d0a2-c76c-4379-9099-974443cb4885	BITES_p_TCGAb61_SNP_S_GenomeWideSNP_6_E08_697096.nocnv_grch38.seg.v2.txt	8d65e59e8aa58252a30104341e949501	31841	validated
76852a42-bb26-40f1-af09-38ec3866725e	MOHEL_p_TCGA_271_274_275_N_GenomeWideSNP_6_B09_1320376.nocnv_grch38.seg.v2.txt	d4eed5f6c46ad5bfea46f0105a42da85	13737	validated
768eb099-9cc8-40db-91ac-e84a4f939e1a	EXINE_p_TCGA_b142_SNP_N_GenomeWideSNP_6_D11_802328.nocnv_grch38.seg.v2.txt	94f388ff65b7535469251db435283561	4392	validated
76bf9065-f742-4f84-87ec-9e0ec408d17b	PITON_p_TCGA_b162_167_SNP_N_GenomeWideSNP_6_H11_844898.nocnv_grch38.seg.v2.txt	443843ec8fb75e8b7505bf8f195c99fb	3395	validated
76c955a1-8123-4515-8488-d9c2b8f931a7	GOOFS_p_TCGA_b117_118_SNP_N_GenomeWideSNP_6_D04_778116.nocnv_grch38.seg.v2.txt	da0de37b3ace68ade4c4986c26fa3361	39686	validated
76de0126-35e9-40ad-a66d-2dcdc3a8013d	CHEEP_p_TCGA_b120_121_SNP_N_GenomeWideSNP_6_B02_777696.nocnv_grch38.seg.v2.txt	a62f77134e5cbfc3cf38cca713eed058	3162	validated
77186524-bf7a-4362-a291-b1ca9ee77d49	HAULS_p_TCGAb47_SNP_2N_GenomeWideSNP_6_E01_628406.nocnv_grch38.seg.v2.txt	48a10dd36991745262d6b25015441bd6	3378	validated
7733d351-1284-43bc-9546-ca7e151ce629	BONZE_p_TCGAb56_SNP_1N_GenomeWideSNP_6_B08_667044.nocnv_grch38.seg.v2.txt	8353b2ee928ed8db69ff4f7bd208626b	5617	validated
773b1f27-6412-4fcc-a4ed-e8689bf83ed2	BEAUX_p_TCGA_b109_SNP_2N_GenomeWideSNP_6_C11_772138.nocnv_grch38.seg.v2.txt	b89b1308c66dba692f4a1fd94b7ea208	2647	validated
773ce241-de90-4d41-8527-61574450f978	NULLS_p_TCGA_183_185_186_SNP_N_GenomeWideSNP_6_H03_914356.nocnv_grch38.seg.v2.txt	88f9b0106cd8f61a03bf261039a8c142	3625	validated
7746c2d6-1536-44bb-8574-6e99e703d665	EXINE_p_TCGA_b142_SNP_N_GenomeWideSNP_6_A03_802444.nocnv_grch38.seg.v2.txt	54160df5966efdfc794a262072cf2a68	4920	validated
77747712-3730-46ac-9d96-76f457f67f10	BITES_p_TCGAb61_SNP_S_GenomeWideSNP_6_B04_697100.nocnv_grch38.seg.v2.txt	26dd61cd89478a0567f21e66116499fb	3044	validated
77792ab0-aae9-4978-a054-26f5ebe24c0e	DRIPS_p_TCGA_295_296_297_N_GenomeWideSNP_6_D01_1343878.nocnv_grch38.seg.v2.txt	709490034a873f23e62f969c6e4c97ad	51194	validated
777ddd41-19ef-4ef3-9905-1eeeba0bde90	URAEI_p_TCGASNP_b85_N_GenomeWideSNP_6_F11_735196.nocnv_grch38.seg.v2.txt	9361cbf636b05e3f238f0cc97b5fdf16	5438	validated
7791ab03-0a98-4206-a12c-73d107f26c85	HAULS_p_TCGAb47_SNP_2N_GenomeWideSNP_6_G06_628580.nocnv_grch38.seg.v2.txt	83af1af081728c0f32cad313ad9f0671	51653	validated
7792a658-9a1d-4ba3-8da9-bcb4a3de95f2	GHOUL_p_TCGASNP_b85and51R_N_GenomeWideSNP_6_E09_735356.nocnv_grch38.seg.v2.txt	eb0e0756ebac9c5a05b1899e0da8af34	3060	validated
7798bd6e-f6df-4abe-b708-af873610979a	JOUAL_p_TCGA_b96_SNP_N_GenomeWideSNP_6_E03_748026.nocnv_grch38.seg.v2.txt	6e078c5001b51c0ef54ec062f2ed890d	5804	validated
779e9c58-2481-4820-bc9c-89cc889d983d	CUSKS_p_TCGAb47_SNP_1N_GenomeWideSNP_6_E12_628318.nocnv_grch38.seg.v2.txt	fba761c3be2ad767dfa0ea9bdf696e5b	40156	validated
77a176da-e678-41fb-a22b-d321247f18a7	HITCH_p_TCGASNP_b93_N_GenomeWideSNP_6_E07_741442.nocnv_grch38.seg.v2.txt	8e22411daa56640dc2d5c9359441d2ce	14869	validated
77bc3767-5d67-460c-a418-a47f8fece3bb	EXINE_p_TCGA_b142_SNP_N_GenomeWideSNP_6_F01_802418.nocnv_grch38.seg.v2.txt	cd50924a54ec34330c4d33a4bc864a14	5486	validated
77c32a3c-8525-4faa-b65f-3f5c45a50ad0	DOUSE_p_TCGA_287_288_289_N_GenomeWideSNP_6_D12_1361166.nocnv_grch38.seg.v2.txt	4b2d55af688d2ffa5fa4eb941435989e	5673	validated
77e08b0c-abee-4d68-9061-42c639137700	HITCH_p_TCGASNP_b93_N_GenomeWideSNP_6_A02_741404.nocnv_grch38.seg.v2.txt	0c9f20ae160abc6754142fbd9ab0a545	3465	validated
77eeab5c-78e5-4bd4-9944-4730d6533792	WRIED_p_TCGA_143_147_150_Hahn_N_GenomeWideSNP_6_A09_799960.nocnv_grch38.seg.v2.txt	df6990cf9a00ade71b9c67d50542759f	3458	validated
780d9bf3-a02c-434d-9e13-84c51250084b	GOOFS_p_TCGA_b117_118_SNP_N_GenomeWideSNP_6_G07_778100.nocnv_grch38.seg.v2.txt	e1935be6a5c91de422b9712006f2f751	3190	validated
783eac9c-7a86-4889-b7f9-b1348dd0ceaf	COZEN_p_TCGAb56_SNP_2N_GenomeWideSNP_6_B10_667080.nocnv_grch38.seg.v2.txt	f8eba5546d67683e011a455ba0800531	8131	validated
786f88c1-d06d-4a50-9eb4-fffc999a75ba	BEAUX_p_TCGA_b109_SNP_2N_GenomeWideSNP_6_G03_772092.nocnv_grch38.seg.v2.txt	77d868efdc2cfe0d1d5e948c7cde4497	3866	validated
78920148-65c8-4eda-8ac7-8338b6fc8e78	TAKEN_p_TCGAb_379_400_FFPE_NSP_GenomeWideSNP_6_A09_1513184.nocnv_grch38.seg.v2.txt	7df67aaff2040a0dc4c4813f01e56d21	8581	validated
78b9bc8b-c863-424b-aa2d-db18aff28a24	BONZE_p_TCGAb56_SNP_1N_GenomeWideSNP_6_C06_666984.nocnv_grch38.seg.v2.txt	368f31c61002a61aa62c9040890f45af	24660	validated
78ca3126-f200-4421-a3de-e3dcf1da324b	BEAUX_p_TCGA_b109_SNP_2N_GenomeWideSNP_6_E12_772100.nocnv_grch38.seg.v2.txt	8968641d390b78e2913d67832f339c18	3216	validated
78d45f96-e966-455e-8f2e-1f208712ecbd	WRIED_p_TCGA_143_147_150_Hahn_N_GenomeWideSNP_6_C01_799988.nocnv_grch38.seg.v2.txt	ad44312673f2c7b6ceadc8ac9190d45b	2911	validated
78e1777e-40bc-4ff0-96e2-db04d5cadb67	EXINE_p_TCGA_b142_SNP_N_GenomeWideSNP_6_F05_802488.nocnv_grch38.seg.v2.txt	acf9797328c72a997da03c124af64e92	38293	validated
78e8f910-3e93-45f1-a796-525bde2130dd	EXINE_p_TCGA_b142_SNP_N_GenomeWideSNP_6_E12_802434.nocnv_grch38.seg.v2.txt	f251ecc90f5a4c51f9f694f6a82f0fd7	4852	validated
78ea2d84-61c5-473e-9089-bbfb35a94e2e	GHOUL_p_TCGASNP_b85and51R_N_GenomeWideSNP_6_E02_735270.nocnv_grch38.seg.v2.txt	03e6316149548a140abb3c48728e40bf	17342	validated
78eec60b-58fd-4f5a-ade4-b34ac9606f75	URAEI_p_TCGASNP_b85_N_GenomeWideSNP_6_C06_735138.nocnv_grch38.seg.v2.txt	b546302b91dd79a6bb4e9b484d7b1afd	7475	validated
7934f296-9a96-47ea-a55a-f84317027aac	URAEI_p_TCGASNP_b85_N_GenomeWideSNP_6_H08_735132.nocnv_grch38.seg.v2.txt	fc4bab6582c66e0fd9c31ff62c92e758	7122	validated
794f910c-b96c-42d5-b93f-47391b2fc166	RANDS_p_TCGA_b109_SNP_1N_GenomeWideSNP_6_A04_771878.nocnv_grch38.seg.v2.txt	ea6eaca46e2f19261b446f13d6a54bbd	20145	validated
7952393e-bcd0-48c1-afd4-0e303efc6b2b	CENTS_p_TCGASNP_212_216_217_N_GenomeWideSNP_6_C03_1039448.nocnv_grch38.seg.v2.txt	1391aad67f6b0433927174c75055c3d2	33155	validated
7971635a-da94-4e1d-abef-d44200199225	RAMIE_p_6TCGA_250_232_4_236_N_GenomeWideSNP_6_F12_1245258.nocnv_grch38.seg.v2.txt	676a344be4f6d374859063f47ab23ebc	22885	validated
7997794f-c16d-463f-baf4-62f3cff906f3	DRIPS_p_TCGA_295_296_297_N_GenomeWideSNP_6_A05_1343786.nocnv_grch38.seg.v2.txt	d004310785e3b4d3eb34cf8113814b33	6069	validated
79ac6dde-ceed-4aac-9299-3ece036859da	DRIPS_p_TCGA_295_296_297_N_GenomeWideSNP_6_A01_1343856.nocnv_grch38.seg.v2.txt	6b77307218ed52ed3eff5d5c2a427a9f	6581	validated
79c3680e-10bd-402e-942f-56f984442f53	MOHEL_p_TCGA_271_274_275_N_GenomeWideSNP_6_D01_1320390.nocnv_grch38.seg.v2.txt	dd9870056a5016a3dfa2212970820e40	23217	validated
79d8619e-6a47-42ee-ac62-b6ceb901bf99	CELLA_p_TCGA_177_179_Esph_SNP_N_GenomeWideSNP_6_E05_871108.nocnv_grch38.seg.v2.txt	4a0272413c7e5465d586bd83dcb2bed2	3187	validated
7a463e43-0904-44f2-ab0c-61ceab34995e	USAGE_p_TCGA_132_133_136_SNP_N_GenomeWideSNP_6_D08_787536.nocnv_grch38.seg.v2.txt	9463413d347223cbf20dc5dfaec21e94	5384	validated
7a5db466-4e14-475d-8d80-fa2e81f51a32	HITCH_p_TCGASNP_b93_N_GenomeWideSNP_6_G06_741568.nocnv_grch38.seg.v2.txt	38bd92af650effc61f5ce918da70bdf7	5653	validated
7a6d09b4-bb85-4cd4-be37-d35c05745196	BONZE_p_TCGAb56_SNP_1N_GenomeWideSNP_6_A05_666878.nocnv_grch38.seg.v2.txt	2ba03cf5caf34b3618a4c9acca1c4e9b	12698	validated
7a8bcb0c-273e-4544-80d1-02ecef0346fb	MINAE_p_TCGA_200_202_203_SNP_N_GenomeWideSNP_6_A02_955142.nocnv_grch38.seg.v2.txt	ad79032192fa3d750135228fe3877ac3	4306	validated
7ac584b6-71cb-4d4e-9189-3a8f95415d09	COPAL_p_TCGAb_337_338_339_NSP_GenomeWideSNP_6_D12_1373742.nocnv_grch38.seg.v2.txt	4657cec62ddefae4506617aecc623df3	26242	validated
7aca92d7-7c4f-4ff6-b1d1-c3df3b9c8765	NULLS_p_TCGA_183_185_186_SNP_N_GenomeWideSNP_6_H11_914328.nocnv_grch38.seg.v2.txt	e97a32b948fba238805516da5e09e782	55188	validated
7af7d0f2-6630-4cb8-b3dd-4ab74ebd2776	EXINE_p_TCGA_b142_SNP_N_GenomeWideSNP_6_E10_802332.nocnv_grch38.seg.v2.txt	8ed504d1a07931e07311906fd3047aaf	7108	validated
7b0a9921-36bf-4965-8691-3b2eecf29aa0	COZEN_p_TCGAb56_SNP_2N_GenomeWideSNP_6_B11_667216.nocnv_grch38.seg.v2.txt	ea6c0f0e3ce3e48490a0b0140a82e8a9	4708	validated
7b0aa04c-1c01-4fc0-b3a6-d9aae13f7305	CHEEP_p_TCGA_b120_121_SNP_N_GenomeWideSNP_6_E08_777740.nocnv_grch38.seg.v2.txt	92c7602f583142f370f9fa0fed0fdfa2	16209	validated
7b0d243a-0935-4240-8d57-dcb09ded4de4	COZEN_p_TCGAb56_SNP_2N_GenomeWideSNP_6_F07_667136.nocnv_grch38.seg.v2.txt	3f3f1138c6c8272543bad88fc4d9b8eb	4571	validated
7b105056-0f81-4012-9200-72fe7ad8235e	SHAWM_p_TCGAb72_SNP_N_GenomeWideSNP_6_A07_698116.nocnv_grch38.seg.v2.txt	66a208734c072dc34602e49a3806c4c8	4492	validated
7b1bedad-7064-49fa-a52b-59a9c6568496	GAMMA_p_TCGA_b103_104_SNP_N_GenomeWideSNP_6_D03_755830.nocnv_grch38.seg.v2.txt	e4a9d6b244618f22b43231b6c9cefa40	25746	validated
7b3434ca-eef1-4845-93a4-9b021c673361	NULLS_p_TCGA_183_185_186_SNP_N_GenomeWideSNP_6_H09_914318.nocnv_grch38.seg.v2.txt	fd22b2da649bfcb2b037fb605f321bbf	4858	validated
7b390bc7-e563-40c4-99f3-04bffae7ee4a	HITCH_p_TCGASNP_b93_N_GenomeWideSNP_6_C01_741518.nocnv_grch38.seg.v2.txt	38d9382c4c2c35e6ed9822963c826a99	3037	validated
7b42e246-0e8c-4f87-a3be-d341dfd25601	DEVEL_p_TCGAb3_73_74_75_76_NSP_GenomeWideSNP_6_B09_1438432.nocnv_grch38.seg.v2.txt	fbf8fc402830ac30ba07216964cf73cc	11938	validated
7b5062fc-48e2-450d-906a-c15653f9196e	URAEI_p_TCGASNP_b85_N_GenomeWideSNP_6_A06_735134.nocnv_grch38.seg.v2.txt	0580e96c85ed81ae3f6c105e2026bb98	8464	validated
7b614f35-37ef-4e36-8217-79c9ceedb4ea	JOUAL_p_TCGA_b96_SNP_N_GenomeWideSNP_6_B03_747910.nocnv_grch38.seg.v2.txt	bb75875c81bbc53a446b43072bec2290	34652	validated
7b62bbdb-8a06-4d6e-a22f-46bf658d435d	BULGY_p_TCGA_bM1_124_SNP_N_GenomeWideSNP_6_F11_780886.nocnv_grch38.seg.v2.txt	80be2a971765787abe485a08178ea0c0	3039	validated
7b918c78-de35-4667-9e89-065bb020d9d5	CUSKS_p_TCGAb47_SNP_1N_GenomeWideSNP_6_H08_628250.nocnv_grch38.seg.v2.txt	3c3444b933d90d80f703da0dd52af4fa	14211	validated
7be8ba5b-c06b-47a4-8db1-d03149dacdba	BEAUX_p_TCGA_b109_SNP_2N_GenomeWideSNP_6_E02_772206.nocnv_grch38.seg.v2.txt	becb5a0bb57b1283aa26582135175c2d	13398	validated
7bfeacc5-a624-488f-9fb6-a42c01a3db22	COZEN_p_TCGAb56_SNP_2N_GenomeWideSNP_6_A04_667098.nocnv_grch38.seg.v2.txt	d6ea30b898cb3c403db1f9002adc0d7f	17611	validated
7c7cb758-930c-40f6-ac91-70c5416a4c0b	ETUIS_p_TCGASNP_b80_83_N_GenomeWideSNP_6_D08_734752.nocnv_grch38.seg.v2.txt	52e1befa3238539552a880115405e0c1	14895	validated
7cb3883e-f7b1-4e45-801d-135728ba47fb	FENCE_p_TCGAb_332_333_334_NSP_GenomeWideSNP_6_F07_1367328.nocnv_grch38.seg.v2.txt	959e8c80aab4590c80a00456b1467111	6217	validated
7cb79f65-2c5b-4c3c-9adf-0f4b604487fc	BITES_p_TCGAb61_SNP_S_GenomeWideSNP_6_D08_697018.nocnv_grch38.seg.v2.txt	156164ec1f5f1071dd72fc667d300678	3871	validated
7cc6f444-ca1f-4661-ac5b-10a199d5ce61	HELVE_p_TCGA_b139_154_155_SNP_N_GenomeWideSNP_6_E03_808682.nocnv_grch38.seg.v2.txt	1101e72efa163c6453e097ef5f22efc2	3752	validated
7cd35e11-ebc2-427c-b0ff-3c3c937bac0d	GOOFS_p_TCGA_b117_118_SNP_N_GenomeWideSNP_6_A07_778002.nocnv_grch38.seg.v2.txt	6eddfe0a272c60f68659c836ed70c939	4162	validated
7cda5c00-ebe1-49fa-9162-1c4a3cf6759c	BONZE_p_TCGAb56_SNP_1N_GenomeWideSNP_6_C07_666876.nocnv_grch38.seg.v2.txt	a8266a1e5cce4587b94c06ff8b4008b9	29041	validated
7cdc0ee2-8d39-4cba-9c32-1824c6928c70	CUSKS_p_TCGAb47_SNP_1N_GenomeWideSNP_6_F02_628360.nocnv_grch38.seg.v2.txt	d6c4016e56b9937be50ca1f2abd2ecad	6395	validated
7ce4a108-d736-4029-a1cf-5462d74315bb	HAULS_p_TCGAb47_SNP_2N_GenomeWideSNP_6_A02_628574.nocnv_grch38.seg.v2.txt	fb33f76c40a94fe975f1b37753279b11	20928	validated
7cecadd0-d46e-4833-89ef-b444d8b9ff44	COZEN_p_TCGAb56_SNP_2N_GenomeWideSNP_6_D04_667158.nocnv_grch38.seg.v2.txt	adde6bc51ae1f4f51881ca8dbcaeb23e	3876	validated
7cfbd3c5-32d7-4521-a8c7-cf10da314727	SHAWM_p_TCGAb72_SNP_N_GenomeWideSNP_6_B03_698024.nocnv_grch38.seg.v2.txt	709eb9559b567cc48c671f653c3ada2d	16032	validated
7d2e00ea-e4e7-4d1e-8690-e21cf792ad97	FENCE_p_TCGAb_332_333_334_NSP_GenomeWideSNP_6_E11_1367346.nocnv_grch38.seg.v2.txt	40a73a5b08ffbbae0ce1d603e0a49787	5622	validated
7d5f282f-1728-4ec6-a16b-41d67b8f1319	EXINE_p_TCGA_b142_SNP_N_GenomeWideSNP_6_F10_802458.nocnv_grch38.seg.v2.txt	bb949b6579f2ccfb26978a51a8f1d0f8	53411	validated
7d6d0d73-217b-4d13-b467-ba931c250fe3	COPAL_p_TCGAb_337_338_339_NSP_GenomeWideSNP_6_E10_1373648.nocnv_grch38.seg.v2.txt	368084d872759e7cdbf2c46301da9641	11158	validated
7dad3fcc-7cc2-40b0-bf9a-840c723fb3ef	EXINE_p_TCGA_b142_SNP_N_GenomeWideSNP_6_F12_802428.nocnv_grch38.seg.v2.txt	0e48351ff0c8f36937026f4a984bb941	2965	validated
7dbb1bf1-2d89-4657-8bfa-a264852a9a78	CROZE_p_TCGA_254_256_255_N_GenomeWideSNP_6_A06_1301328.nocnv_grch38.seg.v2.txt	8d75a005373270014b7e154ccdbb3c53	28662	validated
7dfaf03e-1047-4262-8e71-220d67834d54	ETUIS_p_TCGASNP_b80_83_N_GenomeWideSNP_6_D10_734748.nocnv_grch38.seg.v2.txt	f213ae553ac9a6bce9a4f4c114fa54d2	2762	validated
7e0eba38-1a6d-4a44-a618-5d7012b4e800	USAGE_p_TCGA_132_133_136_SNP_N_GenomeWideSNP_6_A11_787524.nocnv_grch38.seg.v2.txt	13296696ff4cd3d6dcab413bfd432800	5923	validated
7e48e09e-293e-4b89-a899-73142d19be17	MINAE_p_TCGA_200_202_203_SNP_N_GenomeWideSNP_6_D10_955154.nocnv_grch38.seg.v2.txt	aad3938e99af3c70dd09ed42bc919bb8	6809	validated
7e78caf5-086a-4b7d-b313-30d6cccbd4ec	SHAWM_p_TCGAb72_SNP_N_GenomeWideSNP_6_E01_698114.nocnv_grch38.seg.v2.txt	990f320b48ab3986473601e268d41d7d	15928	validated
7e9e4fe8-5928-4cce-829d-ca942d55cd7e	SHAWM_p_TCGAb72_SNP_N_GenomeWideSNP_6_B05_698158.nocnv_grch38.seg.v2.txt	ab0c42a2c5e68fca92183c9c2a3b1a12	3325	validated
7ede5415-d78a-4f3d-8c68-ead3abcefbd1	CUSKS_p_TCGAb47_SNP_1N_GenomeWideSNP_6_H07_628258.nocnv_grch38.seg.v2.txt	e49b64d21974b10b628bd698ae8af2b6	28136	validated
7ef8183a-567b-429e-ae5f-1c651d9e6c60	TAKEN_p_TCGAb_379_400_FFPE_NSP_GenomeWideSNP_6_E10_1513156.nocnv_grch38.seg.v2.txt	8aa4eaf030c4c5393c4614ccb8b7d152	9456	validated
7f105101-b2b9-4676-8113-ad1d062e1e82	STOPE_p_TCGAb3_58_59_60_61_62_N_GenomeWideSNP_6_E05_1388164.nocnv_grch38.seg.v2.txt	1f88ca4a9f65edc482532db9ba2f0228	2245	validated
7f4d77f2-30a0-42a0-820b-1fc38608b4e6	FENCE_p_TCGAb_332_333_334_NSP_GenomeWideSNP_6_G05_1367248.nocnv_grch38.seg.v2.txt	b8df0ae5b46c1989818dc8f8b4a3cc16	6446	validated
7f890d92-bc28-4516-befd-14385d7e5d5a	GHOUL_p_TCGASNP_b85and51R_N_GenomeWideSNP_6_C07_735360.nocnv_grch38.seg.v2.txt	342de0ad0bb4d1e886a0c8d37a7beec5	4142	validated
7f9a86b0-86dc-4889-8eed-f74861ce39d6	BONZE_p_TCGAb56_SNP_1N_GenomeWideSNP_6_E01_666966.nocnv_grch38.seg.v2.txt	f9e660b7d90702c5e83b1676821015f8	7711	validated
7fa5274b-5cdf-40e9-8899-68a327c246ab	GHOUL_p_TCGASNP_b85and51R_N_GenomeWideSNP_6_C08_735352.nocnv_grch38.seg.v2.txt	069f5fd31ae83df722b5bc670ec6dbe6	2775	validated
7fb5ba6c-7d8e-4cf6-8dcf-759263644e4c	CELLA_p_TCGA_177_179_Esph_SNP_N_GenomeWideSNP_6_E03_871004.nocnv_grch38.seg.v2.txt	3e3d98624639e2c411e263ca2724cd4e	3736	validated
7fdfdea6-ee94-460a-8023-499396789e42	URAEI_p_TCGASNP_b85_N_GenomeWideSNP_6_C11_735086.nocnv_grch38.seg.v2.txt	a4942f3384e54e7b48d800d58f6c36fb	7943	validated
7ff4befa-c354-4159-8dc4-c841193a53fc	STOPE_p_TCGAb3_58_59_60_61_62_N_GenomeWideSNP_6_E07_1388000.nocnv_grch38.seg.v2.txt	66cbd9eead1b1763f7923c2d498afba9	5959	validated
7ffa5fe0-c19b-4968-b9da-3ff0e3c9cc46	PITON_p_TCGA_b162_167_SNP_N_GenomeWideSNP_6_C02_844726.nocnv_grch38.seg.v2.txt	494801b3f9d073056fddcbe5fd59c340	6048	validated
7ffdb268-2197-4153-8685-ecd8735a623d	CUSKS_p_TCGAb47_SNP_1N_GenomeWideSNP_6_C11_628374.nocnv_grch38.seg.v2.txt	8e6aeb5949476dd0a98409aa67a3da04	14065	validated
8001b427-61be-487e-ada6-1d89edfb5aad	PITON_p_TCGA_b162_167_SNP_N_GenomeWideSNP_6_F12_844750.nocnv_grch38.seg.v2.txt	1008cd465c78bf16256eaa4219af1ca2	3078	validated
80108058-db30-445f-8bf9-e6781e60bd26	BITES_p_TCGAb61_SNP_S_GenomeWideSNP_6_E03_697050.nocnv_grch38.seg.v2.txt	d6077189a10be912d7e4de9e1ec07e53	45172	validated
805d15c1-36f4-47a0-a315-d8c7efaacf22	RANDS_p_TCGA_b109_SNP_1N_GenomeWideSNP_6_D11_772020.nocnv_grch38.seg.v2.txt	86a87a07ee8073ac005785061ad3f692	5303	validated
807cea84-51d7-4776-bd7c-ca3ee9173383	BONZE_p_TCGAb56_SNP_1N_GenomeWideSNP_6_A08_667016.nocnv_grch38.seg.v2.txt	6f80d65b6161e824b325df02a22ad90c	3886	validated
808eadf4-9d49-4f97-98b5-d75347a41158	CHILE_p_TCGASNP_230_231_FFPE_N_GenomeWideSNP_6_G04_1147836.nocnv_grch38.seg.v2.txt	731b08d81b3b0fe98533d059102a8267	11755	validated
809a7929-11ea-4f9a-874f-966a56d57a86	CHILE_p_TCGASNP_230_231_FFPE_N_GenomeWideSNP_6_A07_1147964.nocnv_grch38.seg.v2.txt	2c283004153da20e1b698a5843fac61b	107675	validated
80d678ef-e2c5-43d0-9dd9-db8f642e9b6f	USAGE_p_TCGA_132_133_136_SNP_N_GenomeWideSNP_6_G01_787490.nocnv_grch38.seg.v2.txt	6d43494e307c4b674d8e832820bb2bac	3182	validated
80fcaaf9-c6d8-4165-97da-b5778e7f7dd3	RAMIE_p_6TCGA_250_232_4_236_N_GenomeWideSNP_6_F09_1245196.nocnv_grch38.seg.v2.txt	a3ad1983e44bae80f0668485fb58defe	5071	validated
80fd3f29-c729-4124-bf4d-18c2eb74fd9b	RANDS_p_TCGA_b109_SNP_1N_GenomeWideSNP_6_E10_772002.nocnv_grch38.seg.v2.txt	0a1cda6947dafbb3ebb6de5ec1ad3859	5538	validated
8108c5b1-a013-46a4-a619-e6e8be5c1e48	HAULS_p_TCGAb47_SNP_2N_GenomeWideSNP_6_B11_628594.nocnv_grch38.seg.v2.txt	d41e992803de749ca3dc481fa4376b12	20447	validated
8134a969-1046-431f-b169-34c5c7fc7d0d	BULGY_p_TCGA_bM1_124_SNP_N_GenomeWideSNP_6_A01_780784.nocnv_grch38.seg.v2.txt	7d7f60a9c514ff8718b836c31c8216fc	3456	validated
815f7641-2c88-47d9-8616-57625ebdef48	CHEEP_p_TCGA_b120_121_SNP_N_GenomeWideSNP_6_G12_777690.nocnv_grch38.seg.v2.txt	6669dadd4e75a4223645c317f95f498c	29999	validated
8191e550-40d6-4f15-85b3-c2a3b13edc82	HITCH_p_TCGASNP_b93_N_GenomeWideSNP_6_C04_741390.nocnv_grch38.seg.v2.txt	7f8719120b080f6be00b349a856a3dc1	3484	validated
819cb267-2dda-48c1-b6cc-d3709cc3a0eb	EXINE_p_TCGA_b142_SNP_N_GenomeWideSNP_6_F11_802366.nocnv_grch38.seg.v2.txt	29348b02129ece164e96469611ccb862	3875	validated
81b24539-d78a-4bbd-bd9f-31d8604f4e2d	RANDS_p_TCGA_b109_SNP_1N_GenomeWideSNP_6_B08_771964.nocnv_grch38.seg.v2.txt	e71857d0c9851867e41d357b9b0fdfae	3457	validated
81c32880-dceb-4f3f-9c4c-07c8b5fec025	BITES_p_TCGAb61_SNP_S_GenomeWideSNP_6_E01_697052.nocnv_grch38.seg.v2.txt	2b7a4ead25d6ca5f7fc6534c392da695	5339	validated
81cc2e95-af67-4a5e-8a4b-e4ab0500f18f	CROZE_p_TCGA_254_256_255_N_GenomeWideSNP_6_B08_1301456.nocnv_grch38.seg.v2.txt	88b36a501efce5717088eb9325a23ce8	3482	validated
823735bf-42ee-4c3c-a1b3-eaac099bf97e	HITCH_p_TCGASNP_b93_N_GenomeWideSNP_6_E09_741480.nocnv_grch38.seg.v2.txt	a4a53f3a7f0bec06c84c9ac7e673198b	4301	validated
826782b1-a2a4-4412-a0a6-6e95588cbd43	GHOUL_p_TCGASNP_b85and51R_N_GenomeWideSNP_6_H06_735344.nocnv_grch38.seg.v2.txt	161ec2ac61b0a877d202f726d1ed74f1	46291	validated
8272f42a-7c15-47fe-9210-e2b1d97940e2	JOUAL_p_TCGA_b96_SNP_N_GenomeWideSNP_6_A12_747988.nocnv_grch38.seg.v2.txt	93c0f97de98384ec97499fcd999a05cd	4909	validated
82778724-6d87-4291-b84c-cfad0257829b	CUSKS_p_TCGAb47_SNP_1N_GenomeWideSNP_6_H10_628312.nocnv_grch38.seg.v2.txt	aaf63670e733fe89bf5429839984114c	43042	validated
8277f011-3160-48df-8e0f-1edf519b8fc9	SHUCK_p_TCGAb74and75_SNP_N_GenomeWideSNP_6_B02_731052.nocnv_grch38.seg.v2.txt	201c96342dfed2bc53b63518496901ca	2922	validated
8294b282-6e4b-42f7-a31f-635a8d28b7a4	GHOUL_p_TCGASNP_b85and51R_N_GenomeWideSNP_6_H01_735378.nocnv_grch38.seg.v2.txt	aa87d2f0a6623d0a549f194565c0d711	19955	validated
8299d396-417f-4eed-9cbb-99e85da367d6	ETUIS_p_TCGASNP_b80_83_N_GenomeWideSNP_6_G07_734644.nocnv_grch38.seg.v2.txt	63658774b29581f4067a6967e29f20d0	41412	validated
82a166de-cbec-4811-aa52-f463e3176e36	ETUIS_p_TCGASNP_b80_83_N_GenomeWideSNP_6_H03_734648.nocnv_grch38.seg.v2.txt	7b8b034e9b763a8225d71dcc9598f57f	4152	validated
82ace79a-5408-4e77-af71-cd526df36d0f	GOOFS_p_TCGA_b117_118_SNP_N_GenomeWideSNP_6_E12_778144.nocnv_grch38.seg.v2.txt	c590254a9379cdb53cf873ee39f1d319	5278	validated
82be881e-95b8-4250-a744-5015259e084a	BITES_p_TCGAb61_SNP_S_GenomeWideSNP_6_B09_697178.nocnv_grch38.seg.v2.txt	2c295c376423c7722cd2e84162c6646d	4419	validated
82c59ac9-5737-4b0e-b1d1-75347b80b646	MAPLE_p_TCGAb78_BrstRedo_SNP_N_GenomeWideSNP_6_F11_729664.nocnv_grch38.seg.v2.txt	5cdf0b23ea6869d066175182010841c1	2773	validated
82e2369e-7335-46a0-94a6-0235ee914814	COZEN_p_TCGAb56_SNP_2N_GenomeWideSNP_6_B07_667218.nocnv_grch38.seg.v2.txt	dcb466eba6ffa3a58023ec992a9461a8	20688	validated
82ed579d-15af-46e9-b24c-4a2b18ea6ef6	CENTS_p_TCGASNP_212_216_217_N_GenomeWideSNP_6_D03_1039574.nocnv_grch38.seg.v2.txt	a9acb6a287332848f3f76f7a26d33a4e	6503	validated
83055b65-a708-4519-971c-b326923d11cb	EXINE_p_TCGA_b142_SNP_N_GenomeWideSNP_6_D12_802394.nocnv_grch38.seg.v2.txt	d068f49a9d15865459866cfbc42db19c	3455	validated
8305d8c1-0af9-4d4d-957b-fd17e36dc1fb	RANDS_p_TCGA_b109_SNP_1N_GenomeWideSNP_6_C09_771932.nocnv_grch38.seg.v2.txt	6acf4a68654e8dcd41528c48a0848f85	5270	validated
83082fec-cddb-4920-81c7-fcae6852cfb5	GHOUL_p_TCGASNP_b85and51R_N_GenomeWideSNP_6_B06_760352.nocnv_grch38.seg.v2.txt	59ce344c9733a9a43da4b1a7156c13d9	2921	validated
830a0948-55de-488a-8f19-c7678d593937	TAKEN_p_TCGAb_379_400_FFPE_NSP_GenomeWideSNP_6_B11_1513210.nocnv_grch38.seg.v2.txt	141b6d43ee4abb1fc3fca98d26b49b87	9828	validated
836c2cf3-c42c-4dbb-ae11-48e61a6728b6	JOUAL_p_TCGA_b96_SNP_N_GenomeWideSNP_6_C03_748014.nocnv_grch38.seg.v2.txt	032f5763623e9d21305ce3d5b4ba64a4	14969	validated
839d1651-f2f2-4cac-afa7-3b582d7f312b	GHOUL_p_TCGASNP_b85and51R_N_GenomeWideSNP_6_E11_735328.nocnv_grch38.seg.v2.txt	a53799263170c8160c8a31d68cde3a83	3601	validated
83d8d1d3-f80e-4375-ac03-5ab98f281326	MAPLE_p_TCGAb78_BrstRedo_SNP_N_GenomeWideSNP_6_G12_729710.nocnv_grch38.seg.v2.txt	411e901d274b27dd47768e50da7dce49	5257	validated
83df98e9-792a-4697-ad24-949ddc1c1a70	CHEEP_p_TCGA_b120_121_SNP_N_GenomeWideSNP_6_E05_777624.nocnv_grch38.seg.v2.txt	13d0b9f829520a7a240ccb7f6e0c7588	4452	validated
83f47d66-45a5-48f0-89bb-dcb1b97cf3ff	BONZE_p_TCGAb56_SNP_1N_GenomeWideSNP_6_A09_667038.nocnv_grch38.seg.v2.txt	fd620adef2d858ba613ec16400f244a7	17917	validated
83f9e198-f174-4a5e-8a90-3a13c436602e	CHEEP_p_TCGA_b120_121_SNP_N_GenomeWideSNP_6_A09_777722.nocnv_grch38.seg.v2.txt	0f5014b7c52faa7814184c52fe1ff9f7	4421	validated
844f8101-f22f-4c55-8dc2-2aa2045eb6c8	CENTS_p_TCGASNP_212_216_217_N_GenomeWideSNP_6_A02_1039566.nocnv_grch38.seg.v2.txt	27f4d2202c6f802443808e4f9ca8fb56	6367	validated
846442f4-859d-48f5-a1f7-316df78c9bef	SHAWM_p_TCGAb72_SNP_N_GenomeWideSNP_6_C09_698034.nocnv_grch38.seg.v2.txt	cd9f3e576cfa1aea893bc9c460a24aeb	20032	validated
849d8850-dc78-47e0-a94c-cf7c109f85c3	MINAE_p_TCGA_200_202_203_SNP_N_GenomeWideSNP_6_B02_955290.nocnv_grch38.seg.v2.txt	133035afc26daa8ab7dfe3ed13de707d	3606	validated
84af89af-e6b9-4aec-bbcc-f731829d81ff	COZEN_p_TCGAb56_SNP_2N_GenomeWideSNP_6_D08_667142.nocnv_grch38.seg.v2.txt	4b4affea41fcb46b6a4967a26051f0e7	33880	validated
84b8448f-44f7-4fcc-b759-670ce5c29865	EXINE_p_TCGA_b142_SNP_N_GenomeWideSNP_6_A05_802450.nocnv_grch38.seg.v2.txt	19d87720ceb30ca0513b70d4aac536f6	2773	validated
84c5e09d-b238-4cb0-b645-8972eba79ca2	RANDS_p_TCGA_b109_SNP_1N_GenomeWideSNP_6_D12_772008.nocnv_grch38.seg.v2.txt	d996809239bbf9642ec5250f68103921	5705	validated
84edaa69-9ca2-462f-a624-b36992fa1e45	BEAUX_p_TCGA_b109_SNP_2N_GenomeWideSNP_6_D12_772102.nocnv_grch38.seg.v2.txt	5cb5ba367c6629b79b85543e42621d08	12345	validated
84edadc4-89ea-49a9-828a-6642793c23ba	WRIED_p_TCGA_143_147_150_Hahn_N_GenomeWideSNP_6_A11_799964.nocnv_grch38.seg.v2.txt	2d41a6e019f4b974a10fd73cec716dd8	3066	validated
8502653d-e609-4c42-8a39-f47ba20946ab	COPAL_p_TCGAb_337_338_339_NSP_GenomeWideSNP_6_E02_1373620.nocnv_grch38.seg.v2.txt	cfa0be59db29e52b9672f8769c032cf1	5348	validated
854e34b7-bf7a-4b2b-9260-7143b24b0d6d	SHUCK_p_TCGAb74and75_SNP_N_GenomeWideSNP_6_B12_730902.nocnv_grch38.seg.v2.txt	2127a8f2fa57cf07f042291bb31fd93c	6725	validated
8554e585-80ef-4dc5-a4a2-880ed7429226	BONZE_p_TCGAb56_SNP_1N_GenomeWideSNP_6_G08_666950.nocnv_grch38.seg.v2.txt	01b411593fb53192a5a5e3eac7cb662e	7384	validated
856ff5c4-22de-48f3-9a59-150f5d56e261	DRIPS_p_TCGA_295_296_297_N_GenomeWideSNP_6_F03_1343840.nocnv_grch38.seg.v2.txt	ee9c2352a8e0cc09f777104dd532d103	6141	validated
858b3d05-a81e-4e41-95f3-12ee33409fce	BEAUX_p_TCGA_b109_SNP_2N_GenomeWideSNP_6_D05_772086.nocnv_grch38.seg.v2.txt	250c057760b963bbd6ebeeb4575a3ee3	10595	validated
85967ea4-8a48-4d90-b5b6-3eb95362603e	CHEEP_p_TCGA_b120_121_SNP_N_GenomeWideSNP_6_C04_777642.nocnv_grch38.seg.v2.txt	5bf760b0a623f2078709aaffafb70fed	6145	validated
8597c5dc-540f-4bb3-a714-f1acbebe4e48	DRIPS_p_TCGA_295_296_297_N_GenomeWideSNP_6_A06_1343796.nocnv_grch38.seg.v2.txt	779e7eda71bd43cdcc9a745c47ab3f46	5000	validated
859f9363-593c-4355-ae39-8429a94da2f5	BEAUX_p_TCGA_b109_SNP_2N_GenomeWideSNP_6_A11_772112.nocnv_grch38.seg.v2.txt	fdc8a4096634a8924ff978336c171f5b	3745	validated
85b3b79c-38e0-4fbc-979f-4f5c79ddd932	COZEN_p_TCGAb56_SNP_2N_GenomeWideSNP_6_F05_667086.nocnv_grch38.seg.v2.txt	35ec6aa4113f451a3d8260508ac2c6e9	5510	validated
85d08828-608d-48ab-bcb6-2eafa802364d	TAKEN_p_TCGAb_379_400_FFPE_NSP_GenomeWideSNP_6_D07_1513256.nocnv_grch38.seg.v2.txt	8feebcc034eda31859298fa416c2124c	9623	validated
85d0911d-8e7f-48a4-a4ac-f3a3ebd8852a	DOUSE_p_TCGA_287_288_289_N_GenomeWideSNP_6_B04_1361046.nocnv_grch38.seg.v2.txt	a1fc8846a5af966d22c95c1caa750ae7	32497	validated
85f04c93-8f21-40db-ac7a-e547a405cff2	DOUSE_p_TCGA_287_288_289_N_GenomeWideSNP_6_A05_1361106.nocnv_grch38.seg.v2.txt	c51f76543a863dc2a6d18188fa1a70df	3631	validated
86365445-ff67-4d93-a968-dfa2f5096668	JOUAL_p_TCGA_b96_SNP_N_GenomeWideSNP_6_A10_747906.nocnv_grch38.seg.v2.txt	a6a0a63585b52750c85b451b710bd790	3441	validated
8646f0d1-ea56-4b81-9b52-ca01d703c4b7	TAKEN_p_TCGAb_379_400_FFPE_NSP_GenomeWideSNP_6_F12_1513226.nocnv_grch38.seg.v2.txt	edb09d2b8d1f22cfba092de8b2247ac4	7457	validated
867bdf47-27da-4bca-8abd-989bb9436d70	EMMER_p_8TCGA_Mx_242_238_N_GenomeWideSNP_6_C04_1244836.nocnv_grch38.seg.v2.txt	092cd384cc7e6b41a9d957d4b2e991e4	3749	validated
86824e14-24f5-4bef-b087-a266dd82a39b	HAULS_p_TCGAb47_SNP_2N_GenomeWideSNP_6_E11_628412.nocnv_grch38.seg.v2.txt	753eba74ecfc4be231cd5bf4c02c85ac	10338	validated
86d5189e-49f2-4b75-9877-5dfd48076955	HAULS_p_TCGAb47_SNP_2N_GenomeWideSNP_6_F09_628472.nocnv_grch38.seg.v2.txt	9a0e0b3685756560f9e700b0cfe62469	21123	validated
86e5b091-87ad-4158-9894-1673da14cf2a	COZEN_p_TCGAb56_SNP_2N_GenomeWideSNP_6_A02_667160.nocnv_grch38.seg.v2.txt	baf38d5dcadcea22ad39e1b2c06d7f53	49258	validated
86ee0fa0-244f-4b06-9aaf-10ed0d89e373	MOHEL_p_TCGA_271_274_275_N_GenomeWideSNP_6_C05_1320466.nocnv_grch38.seg.v2.txt	d001729e8dee207f57252760418c7fb0	3614	validated
8742e241-5e67-4f51-be58-9dd74103fbbc	URAEI_p_TCGASNP_b85_N_GenomeWideSNP_6_A11_735188.nocnv_grch38.seg.v2.txt	dac88ef073a32f0dd5c2aaf77364b296	3179	validated
8781abb2-1f91-4764-bc89-b7afbefaf747	CUSKS_p_TCGAb47_SNP_1N_GenomeWideSNP_6_C04_628394.nocnv_grch38.seg.v2.txt	4847b8155c6a5507d6cf71fe80427869	3888	validated
879744b4-006d-4782-ab63-39b1d414d9e5	GAMMA_p_TCGA_b103_104_SNP_N_GenomeWideSNP_6_B07_755872.nocnv_grch38.seg.v2.txt	0772f11e1822c1f1bbdd6603644d330d	28460	validated
87a1db66-e512-4f38-a27a-5c1766fdf7ff	SHUCK_p_TCGAb74and75_SNP_N_GenomeWideSNP_6_F09_730952.nocnv_grch38.seg.v2.txt	5794a5ec41f1d6980dc5b1a7e8b779c1	3055	validated
87af8496-33a1-42b3-aca0-ad7833c72f0f	CHEEP_p_TCGA_b120_121_SNP_N_GenomeWideSNP_6_E09_777698.nocnv_grch38.seg.v2.txt	3cbb32036ddd69a06f61039f7c2e3400	2902	validated
87e0546e-ba1b-41ad-a12c-93a6294258d0	BITES_p_TCGAb61_SNP_S_GenomeWideSNP_6_C06_697142.nocnv_grch38.seg.v2.txt	10e01bf778292e518b405e3155d0a1aa	44616	validated
87e54181-da1f-495a-8946-cf9e7399a5b8	HITCH_p_TCGASNP_b93_N_GenomeWideSNP_6_A07_741428.nocnv_grch38.seg.v2.txt	ff07722fd30daf6caca1f0ad0974ecd3	29911	validated
87fea5a8-88e7-43a4-8981-7e42547e7c73	EXINE_p_TCGA_b142_SNP_N_GenomeWideSNP_6_B03_802388.nocnv_grch38.seg.v2.txt	a135a075de4a02307fe9d379492dd4b8	3047	validated
88207f46-828f-4dde-ba40-468ed832b50b	SHAWM_p_TCGAb72_SNP_N_GenomeWideSNP_6_H09_698138.nocnv_grch38.seg.v2.txt	f087ba7b6b1cdb8522cf3e69d5725ba4	22120	validated
8831d345-54d3-41ff-b622-698e8a3a2dff	WRIED_p_TCGA_143_147_150_Hahn_N_GenomeWideSNP_6_E03_799942.nocnv_grch38.seg.v2.txt	6c0df3d840a3f23dac52ec5c53732319	39029	validated
887eac2d-6229-450d-b115-9e4dc338463e	CUSKS_p_TCGAb47_SNP_1N_GenomeWideSNP_6_D04_628328.nocnv_grch38.seg.v2.txt	c3ed84916c9367d23cafb334dfa69f29	6077	validated
888774a1-5660-44d6-a7e1-07c6e385ac09	SHUCK_p_TCGAb74and75_SNP_N_GenomeWideSNP_6_A10_730924.nocnv_grch38.seg.v2.txt	4992cc9529330a69ae4c287ae1b73bc0	3604	validated
88aaefde-0ffc-4b3e-810f-c34bd797cb91	EXINE_p_TCGA_b142_SNP_N_GenomeWideSNP_6_E03_802390.nocnv_grch38.seg.v2.txt	f7a0aefd86bb7d6668492395dfc04aa6	23693	validated
88bf1198-65e5-4a5d-be84-8d9663660d60	COZEN_p_TCGAb56_SNP_2N_GenomeWideSNP_6_G09_667246.nocnv_grch38.seg.v2.txt	07e47b40ee840328389cafddc1caf343	738682	validated
88c14708-9058-44e3-9852-76d80abbde3b	STOPE_p_TCGAb3_58_59_60_61_62_N_GenomeWideSNP_6_E04_1388046.nocnv_grch38.seg.v2.txt	b9209d072096cbbbcf36280e21ce6074	4070	validated
88c70708-c9c2-4d56-8e0c-33753c4d75f7	USAGE_p_TCGA_132_133_136_SNP_N_GenomeWideSNP_6_D06_787586.nocnv_grch38.seg.v2.txt	9637b1b5a23f25028f7bfeef09a3bac3	3734	validated
88e2320c-4db8-498f-bc1d-9e934749cc22	TAKEN_p_TCGAb_379_400_FFPE_NSP_GenomeWideSNP_6_D11_1513196.nocnv_grch38.seg.v2.txt	33cb1253e6d796764da075bbe7fd9b2c	9682	validated
890246ed-30fc-4954-90da-9d4b36525b0b	RANDS_p_TCGA_b109_SNP_1N_GenomeWideSNP_6_B06_771992.nocnv_grch38.seg.v2.txt	9e8ca66ae7376e7e15726d2b2f2e3f4d	4283	validated
897fcf89-e0b8-4f65-b7e6-2933ab653cbc	GOOFS_p_TCGA_b117_118_SNP_N_GenomeWideSNP_6_F12_777980.nocnv_grch38.seg.v2.txt	08491b84d08642824b7d0ae171514173	10337	validated
89efc932-0a88-49eb-b916-f69a2d63e585	BONZE_p_TCGAb56_SNP_1N_GenomeWideSNP_6_H05_667040.nocnv_grch38.seg.v2.txt	237dc864813f10b66d00f1e97727ec75	14074	validated
8a45c8e3-ecf9-46e3-ac30-eec3ab548ed4	PITON_p_TCGA_b162_167_SNP_N_GenomeWideSNP_6_C03_844800.nocnv_grch38.seg.v2.txt	2df70a7c2da6911dd7bf71a38da1f432	4893	validated
8a58435f-e2fc-4a75-8aff-ba16655594f3	URAEI_p_TCGASNP_b85_N_GenomeWideSNP_6_E09_735140.nocnv_grch38.seg.v2.txt	081dad1c102af21e11ad0a1047e9d0b9	3317	validated
8aa2e243-5291-4fba-bd12-dc6a391d2c03	JOUAL_p_TCGA_b96_SNP_N_GenomeWideSNP_6_D05_747994.nocnv_grch38.seg.v2.txt	932ac8095abfec357aada63fa145fb77	4576	validated
8aa92800-988b-4436-b8d6-501e1ea0decb	HITCH_p_TCGASNP_b93_N_GenomeWideSNP_6_D08_741406.nocnv_grch38.seg.v2.txt	c938b50ea767b7bc21bb9b9140919c1a	39672	validated
8abd30f0-dc9f-4408-9785-f57bcd7dbba4	GAMMA_p_TCGA_b103_104_SNP_N_GenomeWideSNP_6_B03_755950.nocnv_grch38.seg.v2.txt	c1ceda2219c07b29e1cc8b37514681ff	6896	validated
8abec11a-ee31-452c-86df-9e4667762fa5	JOUAL_p_TCGA_b96_SNP_N_GenomeWideSNP_6_G08_747946.nocnv_grch38.seg.v2.txt	7580cee2020dffc2c465d3a8f972d026	4416	validated
8ac21948-7a5f-45ca-9d94-20f493939a98	JOUAL_p_TCGA_b96_SNP_N_GenomeWideSNP_6_G01_748012.nocnv_grch38.seg.v2.txt	928d7cea0b301285da4247b77cb1a6e8	3727	validated
8ac5530d-3b8d-4f35-b5a7-00f66860da2e	RANDS_p_TCGA_b109_SNP_1N_GenomeWideSNP_6_F04_771996.nocnv_grch38.seg.v2.txt	d9c2bd112c3e13f6ddccbe96bf5fa8c8	25915	validated
8ad19ce1-12b8-4fda-b509-402a971e02fd	RANDS_p_TCGA_b109_SNP_1N_GenomeWideSNP_6_C03_772004.nocnv_grch38.seg.v2.txt	3c83fab7888e1093146c3a0f38e99b24	19861	validated
8ad19f38-17d8-4e85-b268-5c8e3c2a87d1	DRIPS_p_TCGA_295_296_297_N_GenomeWideSNP_6_G12_1343794.nocnv_grch38.seg.v2.txt	f93a9f170688e0fd83b861e97d799785	8019	validated
8ae18788-efd5-42e2-9723-638c10d38f9a	DOUSE_p_TCGA_287_288_289_N_GenomeWideSNP_6_C06_1361148.nocnv_grch38.seg.v2.txt	379538c25d09217e9b2e4f18dd5a984a	3612	validated
8af40e55-3188-491b-b66a-46a7001f67d3	RANDS_p_TCGA_b109_SNP_1N_GenomeWideSNP_6_B09_772024.nocnv_grch38.seg.v2.txt	02e270c68d45d116ef0c89030d1cb6de	2633	validated
8b143ac2-f3e0-4263-abe9-abc665c2279b	SHUCK_p_TCGAb74and75_SNP_N_GenomeWideSNP_6_H01_730966.nocnv_grch38.seg.v2.txt	a404f355b0ba37e94aac65808238e40b	4435	validated
8b249bcc-84e2-46ac-a7d3-e505e47b018b	GOOFS_p_TCGA_b117_118_SNP_N_GenomeWideSNP_6_C08_778092.nocnv_grch38.seg.v2.txt	bbd83be78f23038eaa9d2cd34350d00b	3613	validated
8b3a6a13-e447-44b3-88b4-a58825e91bcd	CELLA_p_TCGA_177_179_Esph_SNP_N_GenomeWideSNP_6_A06_871102.nocnv_grch38.seg.v2.txt	a1195cd1bbda18345d3222d94b04f812	2782	validated
8b4382ed-fdf1-4dc0-ba93-fb012771c7d6	CUSKS_p_TCGAb47_SNP_1N_GenomeWideSNP_6_F05_628300.nocnv_grch38.seg.v2.txt	0d0fdb55efc58a8e0a68ad4dce53c392	11601	validated
8b8746b1-76fe-4f29-b7b3-0b7582e5cdfb	HITCH_p_TCGASNP_b93_N_GenomeWideSNP_6_G02_741418.nocnv_grch38.seg.v2.txt	980396353663f6d62c65d9c305e88604	3882	validated
8b8ac4e2-453f-4832-a4e3-53915cea7c50	RANDS_p_TCGA_b109_SNP_1N_GenomeWideSNP_6_D06_771872.nocnv_grch38.seg.v2.txt	2b63e1182eadd4b3c3021fef915b5d4f	18221	validated
8b9aba5a-f078-4bd6-8ce2-0d0bef8b8a76	GOOFS_p_TCGA_b117_118_SNP_N_GenomeWideSNP_6_E10_778120.nocnv_grch38.seg.v2.txt	e2af38cc45bfee274f6a6a94710bddf5	4286	validated
8c1b9c22-f874-438c-bbb2-0524190107c0	DOUSE_p_TCGA_287_288_289_N_GenomeWideSNP_6_B01_1361058.nocnv_grch38.seg.v2.txt	5bb07001a6333eeed5b1e44a0618ef3c	30863	validated
8c24c94e-90b7-47d2-8c7a-5a62082c5f32	BITES_p_TCGAb61_SNP_S_GenomeWideSNP_6_F08_697198.nocnv_grch38.seg.v2.txt	070905cc0ed2b054aea6462fb8995a99	6093	validated
8c3d3133-2f93-4457-ac27-5c2a574130d4	BEDEW_p_TCGA_FFPE_7_13_N_GenomeWideSNP_6_C11_1347436.nocnv_grch38.seg.v2.txt	fc056c5e8bfd281ff95faa08e224542c	8117	validated
8c550052-ab5b-4706-b361-61a9fc66c6b1	CENTS_p_TCGASNP_212_216_217_N_GenomeWideSNP_6_D09_1039524.nocnv_grch38.seg.v2.txt	abe5bde681b3a44874323bfeb0d53e01	24762	validated
8c5cbab8-cbbd-448f-b026-19db5d4ca3bd	HAULS_p_TCGAb47_SNP_2N_GenomeWideSNP_6_F01_628486.nocnv_grch38.seg.v2.txt	f2d46ae0d3705fa9ab25bc7263a2fe68	6179	validated
8c6739d6-48b5-4fbf-aa82-f0423801a2c3	WRIED_p_TCGA_143_147_150_Hahn_N_GenomeWideSNP_6_B01_800000.nocnv_grch38.seg.v2.txt	f7d706310622ad408ac043484ad58acd	4221	validated
8cd393ee-a0fe-4e18-a599-88cf4505e263	BULGY_p_TCGA_bM1_124_SNP_N_GenomeWideSNP_6_A11_780802.nocnv_grch38.seg.v2.txt	07f6f5e98579eb38dbd2847a3f4c335a	2766	validated
8ce97ea5-b165-4bbc-82a7-0d55d8e4730a	GAMMA_p_TCGA_b103_104_SNP_N_GenomeWideSNP_6_D09_755908.nocnv_grch38.seg.v2.txt	32c5203cd9cbaecb8f7bbc866fd08ffa	3829	validated
8cffe534-1102-4370-b25b-93050749ea89	MINAE_p_TCGA_200_202_203_SNP_N_GenomeWideSNP_6_G02_955164.nocnv_grch38.seg.v2.txt	a51e7c46cbb9f35bac9703b985d72983	7979	validated
8d09939f-cf54-44d2-ba43-ae0b3323127d	STOPE_p_TCGAb3_58_59_60_61_62_N_GenomeWideSNP_6_F05_1388044.nocnv_grch38.seg.v2.txt	9f7f93bd777cf4d4e3442b6c576b3740	21826	validated
8d668f57-f395-4841-a2e4-19560210c327	EXINE_p_TCGA_b142_SNP_N_GenomeWideSNP_6_A07_802416.nocnv_grch38.seg.v2.txt	523faf9f7059addad12d4e445a3f16df	64073	validated
8d69a859-94f5-489c-9717-adace30909fc	CUSKS_p_TCGAb47_SNP_1N_GenomeWideSNP_6_F01_628342.nocnv_grch38.seg.v2.txt	2f3910d07118feceb4b1d3fea9227c19	4994	validated
8d6a488c-efba-40ad-8768-c97dc7b0f1ba	SHUCK_p_TCGAb74and75_SNP_N_GenomeWideSNP_6_G08_730988.nocnv_grch38.seg.v2.txt	f1c694a69cd8cf80227c3f10aad264f7	3328	validated
8d77b952-2ecc-448d-af7e-aa114da20a73	BULGY_p_TCGA_bM1_124_SNP_N_GenomeWideSNP_6_A09_780856.nocnv_grch38.seg.v2.txt	ecb645ffabcf87372d62b32cce29238b	4237	validated
8d854b99-c432-4cf1-a2dc-fe57bb09f0c1	SHAWM_p_TCGAb72_SNP_N_GenomeWideSNP_6_G09_698146.nocnv_grch38.seg.v2.txt	1be72da351849fb355df83424d43bebd	39941	validated
8db1e033-c888-41d4-9ed0-6141f50bc707	HITCH_p_TCGASNP_b93_N_GenomeWideSNP_6_B11_741538.nocnv_grch38.seg.v2.txt	ac9fa090c1afbfcd3eebfb72f53aba97	10162	validated
8db378e5-fd37-4217-8c9e-6529609d6157	RANDS_p_TCGA_b109_SNP_1N_GenomeWideSNP_6_E05_771942.nocnv_grch38.seg.v2.txt	2b382046654f99c5406cc14f054536ca	6800	validated
8dba94ba-dd67-468d-99e2-14e69da2dbd4	HAULS_p_TCGAb47_SNP_2N_GenomeWideSNP_6_A09_628530.nocnv_grch38.seg.v2.txt	0a61f7b4b85ffb063bf02df43ff15c0d	21732	validated
8e3bf4a3-84ac-4809-9af3-2ad68e776a2b	SHAWM_p_TCGAb72_SNP_N_GenomeWideSNP_6_F04_697986.nocnv_grch38.seg.v2.txt	283c2c642fa4ad9adc10952a9e625d22	11831	validated
8e613205-125b-4997-af77-37b2c8db235c	GAMMA_p_TCGA_b103_104_SNP_N_GenomeWideSNP_6_D02_755896.nocnv_grch38.seg.v2.txt	61645e10271f1b97dadcfbdb2b328e3a	64860	validated
8e73de1d-acf3-429f-aaab-1728f9f5bda8	SHUCK_p_TCGAb74and75_SNP_N_GenomeWideSNP_6_E01_730938.nocnv_grch38.seg.v2.txt	403c2a2a26af089368eabd95f99e7993	3333	validated
8ea0253b-d8ae-409e-804e-21dba3a86566	SHAWM_p_TCGAb72_SNP_N_GenomeWideSNP_6_D11_698062.nocnv_grch38.seg.v2.txt	4dcf166e53c20316a9f7ab4dcb46647d	23730	validated
8ef228fc-5775-4ca4-9294-408119d7b49d	BURSA_p_TCGA_303_304_305_N_GenomeWideSNP_6_A11_1344702.nocnv_grch38.seg.v2.txt	97042b3e76e1137692a19b924706567d	4629	validated
8f045b08-bb68-4ee6-8935-06c2b070a10f	BITES_p_TCGAb61_SNP_S_GenomeWideSNP_6_B02_697064.nocnv_grch38.seg.v2.txt	5d1f6e5a4d0a6485d05441ccd068568d	4297	validated
8f1fd3cf-e048-4374-8f1d-7bb19f890819	CUSKS_p_TCGAb47_SNP_1N_GenomeWideSNP_6_H02_628288.nocnv_grch38.seg.v2.txt	f256c7a7e8bcff75cefd1e6e627c4f42	6105	validated
9008d5e6-199c-49ff-a706-7aceb64f5257	CHEEP_p_TCGA_b120_121_SNP_N_GenomeWideSNP_6_E10_777730.nocnv_grch38.seg.v2.txt	ff5a9fd9408b9523747b324e44f96c24	10534	validated
902f9123-b512-4277-9000-8d8fb2359796	JOUAL_p_TCGA_b96_SNP_N_GenomeWideSNP_6_H08_748056.nocnv_grch38.seg.v2.txt	c95e689cbcb99483eab93e3e7c3ef99e	3185	validated
904320b7-dc09-4258-9f60-7b557252bbeb	GHOUL_p_TCGASNP_b85and51R_N_GenomeWideSNP_6_F05_760370.nocnv_grch38.seg.v2.txt	e0191f0c518ce4234e748ee31ab0677d	4306	validated
905d235b-78a5-449c-89d1-ef5796876ea3	MAPLE_p_TCGAb78_BrstRedo_SNP_N_GenomeWideSNP_6_F08_729632.nocnv_grch38.seg.v2.txt	116b3c7ff33f6bd79ee72e5f7a663a49	3743	validated
90c135a6-00a4-4942-a835-23c7b091be2e	HAULS_p_TCGAb47_SNP_2N_GenomeWideSNP_6_G11_628588.nocnv_grch38.seg.v2.txt	6a5c378d13783f5a0198c8dfaabf5c60	13025	validated
90c3361c-8560-4b9b-837b-fbbf453ee6a9	EXINE_p_TCGA_b142_SNP_N_GenomeWideSNP_6_G08_802344.nocnv_grch38.seg.v2.txt	2a31e2085d4639a9f3cdfc465b6eb424	3343	validated
90d8c678-6625-4634-bfa0-18218d235feb	COZEN_p_TCGAb56_SNP_2N_GenomeWideSNP_6_A10_667202.nocnv_grch38.seg.v2.txt	eac49ff4a346f16503b2b69cf47c06e8	204541	validated
90f622d0-ca97-4f8d-8ad9-13b72abbb4aa	CUSKS_p_TCGAb47_SNP_1N_GenomeWideSNP_6_D09_628270.nocnv_grch38.seg.v2.txt	bb10ccf0b86f29dc859c185d988f65c9	11949	validated
90f89fb2-b527-430d-8655-b6a0ab6e556b	DRIPS_p_TCGA_295_296_297_N_GenomeWideSNP_6_D03_1343776.nocnv_grch38.seg.v2.txt	564f9c59622fff76d9e9a73d583f71c8	5320	validated
9163d85b-bc16-4cfe-a3b7-8dc7fee9d415	BULGY_p_TCGA_bM1_124_SNP_N_GenomeWideSNP_6_F06_780932.nocnv_grch38.seg.v2.txt	64c09d8b2321de1365c5b12a382ce6aa	36584	validated
91742903-6ba9-4240-a4df-01b7f30f53ed	ETUIS_p_TCGASNP_b80_83_N_GenomeWideSNP_6_G06_734624.nocnv_grch38.seg.v2.txt	de7d09672303af424536b2cd1ec932c7	21215	validated
917bafb4-98bc-4eff-ae44-201eaa62fe53	JOUAL_p_TCGA_b96_SNP_N_GenomeWideSNP_6_D10_747876.nocnv_grch38.seg.v2.txt	f0ca75d0b2b3b730568752c87c8db666	3463	validated
9194fd74-9745-4350-94ea-c3a1b594d63a	KEBAB_p_TCGASNP_226_227_N_GenomeWideSNP_6_D10_1151578.nocnv_grch38.seg.v2.txt	584d2ba42911e0b0ff4ee162eb759ef8	4171	validated
91aaffbe-8f63-4541-976b-bfe691072f7b	BULGY_p_TCGA_bM1_124_SNP_N_GenomeWideSNP_6_C10_780952.nocnv_grch38.seg.v2.txt	f6cf5c9ffa5ef5c0cc792a8d04e4227c	3186	validated
91c3c536-f0c8-4a7d-b74b-8bd668130bfe	URAEI_p_TCGASNP_b85_N_GenomeWideSNP_6_F06_735124.nocnv_grch38.seg.v2.txt	db9c5656848ed79e3daf4038d82f15c7	4275	validated
91c6bf46-5db4-4776-9d3d-c85a1c2ee484	TAKEN_p_TCGAb_379_400_FFPE_NSP_GenomeWideSNP_6_F08_1513158.nocnv_grch38.seg.v2.txt	dab7f0f670ac0cc93e6416fa24f2c630	3332	validated
91d849a4-fecc-461e-9bde-047657c1eb9b	BEAUX_p_TCGA_b109_SNP_2N_GenomeWideSNP_6_F10_772142.nocnv_grch38.seg.v2.txt	efedf328949dab53accf2c28a636a331	6796	validated
91fd358e-0855-4e6d-a10f-f389f0171827	BITES_p_TCGAb61_SNP_S_GenomeWideSNP_6_B06_697196.nocnv_grch38.seg.v2.txt	c8e8e7e4608254f7e3e865171bb0949b	6030	validated
9244b305-f6c9-42fe-a610-73c2fdd5c67a	CUSKS_p_TCGAb47_SNP_1N_GenomeWideSNP_6_G06_628282.nocnv_grch38.seg.v2.txt	809dc437b803006852a6ea7df328fbc3	10390	validated
925d82d4-1135-497e-b9b2-6768cb0167fb	HITCH_p_TCGASNP_b93_N_GenomeWideSNP_6_F05_741516.nocnv_grch38.seg.v2.txt	b5e355ec3cb3d8d73013b1520b74e9b3	7463	validated
928d9f11-8cd4-47c3-b988-678de833ab94	COZEN_p_TCGAb56_SNP_2N_GenomeWideSNP_6_D09_667240.nocnv_grch38.seg.v2.txt	63bbab8a31b313e6956ef44690fb94bf	9823	validated
92af1537-c60d-48f7-92e4-a990ad7505fa	CUSKS_p_TCGAb47_SNP_1N_GenomeWideSNP_6_C09_628372.nocnv_grch38.seg.v2.txt	f0824277d10cd86cd0f77d40a3101316	3053	validated
92f9c398-e070-488f-9a5d-275d467d408d	WRIED_p_TCGA_143_147_150_Hahn_N_GenomeWideSNP_6_A06_799976.nocnv_grch38.seg.v2.txt	6a7baa241df50bf569ccb6ae1cc2b5d8	26436	validated
92fc624d-0fc1-49ed-bba1-98bf46f86757	MAPLE_p_TCGAb78_BrstRedo_SNP_N_GenomeWideSNP_6_G11_729738.nocnv_grch38.seg.v2.txt	e7436a409fd031749c9f40cd8da6eada	3108	validated
9317eaf6-7ee0-4647-8bb8-274192c0cb5b	URAEI_p_TCGASNP_b85_N_GenomeWideSNP_6_D09_735160.nocnv_grch38.seg.v2.txt	42a615f523fe86eacd49ca849eef945c	19613	validated
9338e626-bd81-4022-abef-17e4e6e90393	HITCH_p_TCGASNP_b93_N_GenomeWideSNP_6_A06_741506.nocnv_grch38.seg.v2.txt	e561cb5a7762615a385ec90615ea2d0f	3181	validated
936c1125-1983-4ba2-88a6-ca6fd2b781d5	EXINE_p_TCGA_b142_SNP_N_GenomeWideSNP_6_A11_802346.nocnv_grch38.seg.v2.txt	d80e721e0622918e9af6e9223fa7d33f	2842	validated
939129e0-276d-46d1-943e-05c80f8a6dcf	URAEI_p_TCGASNP_b85_N_GenomeWideSNP_6_G04_735070.nocnv_grch38.seg.v2.txt	d7dff71e150fb2e8f01eebf449d08d6a	16268	validated
93bc6ffd-68f4-4b9a-aab4-efc64b114a4f	WRIED_p_TCGA_143_147_150_Hahn_N_GenomeWideSNP_6_D08_799826.nocnv_grch38.seg.v2.txt	25736b1e139fdf7f12b74283a3ce8bdb	8686	validated
93dbcb78-ad94-4f8a-9f75-412be6c10ea8	EXINE_p_TCGA_b142_SNP_N_GenomeWideSNP_6_B01_802338.nocnv_grch38.seg.v2.txt	92cd7d05705ac2f994a0fa0023894fec	14566	validated
9409968a-21df-4b85-aac1-f3ed9d6da409	BEAUX_p_TCGA_b109_SNP_2N_GenomeWideSNP_6_B03_772062.nocnv_grch38.seg.v2.txt	33dea6c427174d2b682b4031ec9909b5	16719	validated
941938b8-9844-4407-9069-c7b890d3f0c0	JOUAL_p_TCGA_b96_SNP_N_GenomeWideSNP_6_A05_748040.nocnv_grch38.seg.v2.txt	790ce118c251d4272887b49f9ac585b3	3470	validated
9435112e-b7f4-456a-ac9e-57109875d0e7	EMMER_p_8TCGA_Mx_242_238_N_GenomeWideSNP_6_A08_1244840.nocnv_grch38.seg.v2.txt	8ec5cccede066ed52c68b7d66a8f1ce6	3052	validated
945ed04d-517b-46ec-8be3-56acb6201086	BURSA_p_TCGA_303_304_305_N_GenomeWideSNP_6_D12_1344718.nocnv_grch38.seg.v2.txt	b28c02406e38e8c8f3d25276bb8c16f2	9012	validated
9490ad20-b7ce-48ed-b30c-3c026eb3aa34	RANDS_p_TCGA_b109_SNP_1N_GenomeWideSNP_6_F12_771994.nocnv_grch38.seg.v2.txt	b4da73cff07fe07bc735d0b1af3d1943	3863	validated
94993dd3-d0e7-48ef-8988-d328b9740c15	MINAE_p_TCGA_200_202_203_SNP_N_GenomeWideSNP_6_D09_955250.nocnv_grch38.seg.v2.txt	23de03486278fa0dda548dd157994182	3874	validated
94e2d530-b726-4f3e-94cc-76b57f2b3d1e	HAULS_p_TCGAb47_SNP_2N_GenomeWideSNP_6_F02_628404.nocnv_grch38.seg.v2.txt	acb2f041fb7800fbb033c8cfc1c5894f	3739	validated
94e94460-65e1-4775-9c4c-631b978e84e5	BEAUX_p_TCGA_b109_SNP_2N_GenomeWideSNP_6_E06_772216.nocnv_grch38.seg.v2.txt	aa658957212223ecbc913b528fbe082b	4034	validated
94fcd9b7-09dc-4ded-92bf-987cc6e0adbb	USAGE_p_TCGA_132_133_136_SNP_N_GenomeWideSNP_6_B04_787456.nocnv_grch38.seg.v2.txt	21f62f776bdfe6d8e5ecd20094c75d31	30725	validated
953d1cef-45f2-4a1b-812b-95819206467d	DRIPS_p_TCGA_295_296_297_N_GenomeWideSNP_6_E03_1343866.nocnv_grch38.seg.v2.txt	fbdc288fc701a81583a7d9aaa54e216f	54684	validated
954a36e9-9630-43d3-8844-cc8ffae6495f	BULGY_p_TCGA_bM1_124_SNP_N_GenomeWideSNP_6_C12_780812.nocnv_grch38.seg.v2.txt	49deace961d4dddeff08dcb90db222f5	2913	validated
956cc1c6-8d2e-4b43-9e96-74bda37b2151	SHAWM_p_TCGAb72_SNP_N_GenomeWideSNP_6_A01_698156.nocnv_grch38.seg.v2.txt	7bc9201d755b56e8ed776e9e4036d4e4	25195	validated
957848aa-5f7f-474a-a8f5-a93c46ff4b72	MOHEL_p_TCGA_271_274_275_N_GenomeWideSNP_6_C06_1320422.nocnv_grch38.seg.v2.txt	552c67272a240435f58516909111f1e7	3404	validated
95975b9a-4d3f-46aa-a851-0046f30dd97f	DRIPS_p_TCGA_295_296_297_N_GenomeWideSNP_6_H02_1343848.nocnv_grch38.seg.v2.txt	1052d276e3aeae123d5cf03933a87ac8	8161	validated
959a103d-59b1-4fdc-a675-27c3845b953b	URAEI_p_TCGASNP_b85_N_GenomeWideSNP_6_H11_735194.nocnv_grch38.seg.v2.txt	0e8d164cfd1305e121a6c361103e2079	20627	validated
95bb02ce-5fe3-4905-a2c6-6353b336d21b	SHAWM_p_TCGAb72_SNP_N_GenomeWideSNP_6_F02_698102.nocnv_grch38.seg.v2.txt	13394ed3109efcb858de5927c3130090	12606	validated
95be6aba-3fe7-45eb-8125-350423a2c1fa	WRIED_p_TCGA_143_147_150_Hahn_N_GenomeWideSNP_6_F09_799842.nocnv_grch38.seg.v2.txt	f8b00936c9139abecb2c92be91d20d73	2360	validated
95cde260-c3a9-42a0-b37c-407fc1a56c4e	USAGE_p_TCGA_132_133_136_SNP_N_GenomeWideSNP_6_B05_787564.nocnv_grch38.seg.v2.txt	2f53207ddcdf8c8d5fb40cfe0fe0895b	3882	validated
95e964c7-0b23-434b-9ad9-3da082348deb	HAULS_p_TCGAb47_SNP_2N_GenomeWideSNP_6_C11_628504.nocnv_grch38.seg.v2.txt	690b25cbbf4f02b009f39bc7b88ed16a	4517	validated
95f01fbf-c77c-4ff8-a08d-d7a72ee1562c	BULGY_p_TCGA_bM1_124_SNP_N_GenomeWideSNP_6_E04_780788.nocnv_grch38.seg.v2.txt	0123d62b3d57810a8d94a638dbb14bfb	4959	validated
96048372-db04-4394-8654-f6d3947f0981	SHAWM_p_TCGAb72_SNP_N_GenomeWideSNP_6_F10_698050.nocnv_grch38.seg.v2.txt	25e593a51c4a39620c0437eebc006806	3889	validated
9626b620-833e-47bf-9d90-3f10eb946f61	MINAE_p_TCGA_200_202_203_SNP_N_GenomeWideSNP_6_B03_955126.nocnv_grch38.seg.v2.txt	a67ece220c985594792d2641ab7be348	18344	validated
9635e0c7-e313-4a4b-bc06-3f0948f612fc	HAULS_p_TCGAb47_SNP_2N_GenomeWideSNP_6_E02_628526.nocnv_grch38.seg.v2.txt	304d81eaac8d639af2f417a392d7ef4b	12842	validated
965ad367-425f-4472-830e-54e17d808f1b	COZEN_p_TCGAb56_SNP_2N_GenomeWideSNP_6_H04_667078.nocnv_grch38.seg.v2.txt	749fe0ffb4635b8a88a106085bd7cacd	4447	validated
966fa3fb-0f2a-496e-98d2-50139f194d8b	CUSKS_p_TCGAb47_SNP_1N_GenomeWideSNP_6_F10_628382.nocnv_grch38.seg.v2.txt	ebcc3376847e052bd81fe0314c9ea468	43624	validated
9671524b-696d-4a7e-8d95-52746ff1e4ff	JOUAL_p_TCGA_b96_SNP_N_GenomeWideSNP_6_G11_747892.nocnv_grch38.seg.v2.txt	ef8ca796c4e1ada8763d10cf7617e44e	12559	validated
967362a1-89d5-43ba-8c03-08df3bcafa3f	TAKEN_p_TCGAb_379_400_FFPE_NSP_GenomeWideSNP_6_D03_1513166.nocnv_grch38.seg.v2.txt	ffaadcc5462041087825a412715365fa	13327	validated
96b56d18-e1fa-42b0-8624-28b9c7d2e7ca	JOUAL_p_TCGA_b96_SNP_N_GenomeWideSNP_6_C01_747962.nocnv_grch38.seg.v2.txt	119a8e8192a2ce692cde04c56ae0f2c1	3035	validated
96f269d0-a5ee-4836-8be4-4ef6930c64a8	EMMER_p_8TCGA_Mx_242_238_N_GenomeWideSNP_6_A02_1244832.nocnv_grch38.seg.v2.txt	88a14c2755616f7f7a1cd88c91914e69	28115	validated
96fb1ed0-cd7f-46cd-be8b-fba18bd508e2	BULGY_p_TCGA_bM1_124_SNP_N_GenomeWideSNP_6_D04_780848.nocnv_grch38.seg.v2.txt	265e10b5ca76f008708e5e1ff3fe933b	2763	validated
9714330f-c1cb-44eb-b4ab-f067baf5947b	GOOFS_p_TCGA_b117_118_SNP_N_GenomeWideSNP_6_A08_777976.nocnv_grch38.seg.v2.txt	b3ffbaeac5434b4a2cc1175b761a2443	2352	validated
97243161-af37-45e6-a6de-0f60054c3d02	HITCH_p_TCGASNP_b93_N_GenomeWideSNP_6_E12_741548.nocnv_grch38.seg.v2.txt	03f28104a3ce43606e237e488bdc0522	3568	validated
97572a14-2846-417b-ab4e-c6b395654efa	SHOWS_p_7TCGA_236_238_Mx_N_GenomeWideSNP_6_B11_1244658.nocnv_grch38.seg.v2.txt	325ffc14114e20976e7249c737fad42c	11484	validated
9758eaa6-eb4d-4a57-acea-909a04da8db3	COZEN_p_TCGAb56_SNP_2N_GenomeWideSNP_6_D02_667144.nocnv_grch38.seg.v2.txt	1001edef865deed1096d1ce55435268f	5679	validated
97613cd1-9f43-4324-8642-7e1364c6ad3a	BONZE_p_TCGAb56_SNP_1N_GenomeWideSNP_6_G05_666906.nocnv_grch38.seg.v2.txt	a2f1d57c32c06d7696cb6164787f4026	17129	validated
9796dd3b-4b8a-4499-a242-0f008f0ca131	DOUSE_p_TCGA_287_288_289_N_GenomeWideSNP_6_E01_1361110.nocnv_grch38.seg.v2.txt	7966e3ded837f9fcdd5b334de40e426f	5280	validated
97b890ba-264e-4fff-a700-8323c9f13b8d	JOUAL_p_TCGA_b96_SNP_N_GenomeWideSNP_6_G07_747950.nocnv_grch38.seg.v2.txt	605a285ace9ac1f7a7d1a7171b29358a	15412	validated
97fd5cd1-31bf-4fd9-880a-062ee646151e	EMMER_p_8TCGA_Mx_242_238_N_GenomeWideSNP_6_C01_1244732.nocnv_grch38.seg.v2.txt	dc61d086bfa9b5bda853de6e35681844	8118	validated
9812b9e4-84f1-4a8f-8103-b0b1073ffd2e	DOUSE_p_TCGA_287_288_289_N_GenomeWideSNP_6_D06_1361168.nocnv_grch38.seg.v2.txt	b74767bb8bbd7e3a9e58bd063f0008f1	4720	validated
9827c3fc-571c-40a3-bdb6-cb46351c6dbd	KEBAB_p_TCGASNP_226_227_N_GenomeWideSNP_6_G07_1151652.nocnv_grch38.seg.v2.txt	1e2286af93e2fb70df51875403548fb4	6020	validated
98388769-8264-4b6e-9d5d-a468397750b0	SHOUT_p_TCGAb_319_20_21_22_NSP_GenomeWideSNP_6_H04_1365076.nocnv_grch38.seg.v2.txt	9fd247c3a6def8269feeee1208ace060	21634	validated
98472ceb-ff97-42ad-b35d-e1f9abc097b9	BONZE_p_TCGAb56_SNP_1N_GenomeWideSNP_6_E07_666882.nocnv_grch38.seg.v2.txt	3308bac73e4a912ec69ccff5dd7d07e0	8402	validated
9894012a-1f40-409a-bda2-3907d011b489	SHUCK_p_TCGAb74and75_SNP_N_GenomeWideSNP_6_D02_731068.nocnv_grch38.seg.v2.txt	078f5a4c7f4fbe66a6f2576cf0e7f12c	24280	validated
98ee60ae-3031-4cc0-9f78-7617944223b6	SHAWM_p_TCGAb72_SNP_N_GenomeWideSNP_6_D10_698148.nocnv_grch38.seg.v2.txt	c36c740a98b702fdca2d99e5eccdb4fe	30525	validated
990e00da-8322-4d91-8f27-9394e913306f	GHOUL_p_TCGASNP_b85and51R_N_GenomeWideSNP_6_D07_735348.nocnv_grch38.seg.v2.txt	c7ff624feb9898ae7a37cd2f83919a7d	38588	validated
9916b977-c125-4097-8774-d20ee3c7dea6	JOUAL_p_TCGA_b96_SNP_N_GenomeWideSNP_6_E06_747926.nocnv_grch38.seg.v2.txt	955dbf736b857d70ce6d6f4c95d7a52f	3610	validated
99208810-6351-4502-944b-5a7c43b60a93	BITES_p_TCGAb61_SNP_S_GenomeWideSNP_6_G01_697092.nocnv_grch38.seg.v2.txt	d4f1e0d4831679919871b9b76e2794c7	9658	validated
9949f2cc-64ed-4622-a07b-91b4d78207f8	GOOFS_p_TCGA_b117_118_SNP_N_GenomeWideSNP_6_E06_778014.nocnv_grch38.seg.v2.txt	a62fbcdbdffc317c883dd0604215f546	28195	validated
994f96bb-261b-4bf2-bc44-8a49aabd1404	MOHEL_p_TCGA_271_274_275_N_GenomeWideSNP_6_D02_1320318.nocnv_grch38.seg.v2.txt	71753954eb5fcfffab0fb8c047488d47	22770	validated
996a8fad-9c73-42d4-af31-5c0e57fe1e34	BULGY_p_TCGA_bM1_124_SNP_N_GenomeWideSNP_6_E09_780782.nocnv_grch38.seg.v2.txt	0f8afc17f5c65ff07baf19078548fa2e	45943	validated
9979c574-7b3d-4b2f-b775-88099cf59c07	SHUCK_p_TCGAb74and75_SNP_N_GenomeWideSNP_6_A07_730906.nocnv_grch38.seg.v2.txt	eb69fee6ff2f8f6305a9f987fafa9dad	4152	validated
99a51951-5956-47b4-856f-8ee9e65b40d6	SHUCK_p_TCGAb74and75_SNP_N_GenomeWideSNP_6_F08_730918.nocnv_grch38.seg.v2.txt	d606ed273757b91977b33355cdc0d9cd	18350	validated
99a9ea17-10a8-4f54-8f5a-48d852f0b128	RANDS_p_TCGA_b109_SNP_1N_GenomeWideSNP_6_B07_772026.nocnv_grch38.seg.v2.txt	811c531dfc640244747df29dc0a58ae6	6456	validated
99ab88d0-8a03-4529-a5a4-ba602fb41ced	COZEN_p_TCGAb56_SNP_2N_GenomeWideSNP_6_C09_667242.nocnv_grch38.seg.v2.txt	38c187bcb67202ff0cf0a5874992e32b	26675	validated
99bb058e-bce0-4db5-8dda-3f3d9dc2a040	GOOFS_p_TCGA_b117_118_SNP_N_GenomeWideSNP_6_F06_778088.nocnv_grch38.seg.v2.txt	f2cd7564ed199ebf280f0486f1fcdf24	2924	validated
9a04ea0f-a891-467f-a131-20cedd1f2490	COZEN_p_TCGAb56_SNP_2N_GenomeWideSNP_6_D07_667194.nocnv_grch38.seg.v2.txt	0965bf5243c33d626b2cb21ab5892d9f	8633	validated
9a0e1ca1-36b5-45ed-bd74-f8a9d66f150a	DOUSE_p_TCGA_287_288_289_N_GenomeWideSNP_6_E05_1361158.nocnv_grch38.seg.v2.txt	e2341eca2a90c9a496b654c499be311d	15413	validated
9a106ea0-c796-4044-89e0-e91b72359e3e	GOOFS_p_TCGA_b117_118_SNP_N_GenomeWideSNP_6_C12_778064.nocnv_grch38.seg.v2.txt	b916cf1885eeb70c472414effae09b26	3472	validated
9a10761e-3471-47a7-912d-d946d4abe4af	BEAUX_p_TCGA_b109_SNP_2N_GenomeWideSNP_6_F09_772122.nocnv_grch38.seg.v2.txt	377dd41b1c4b494c990fd3f974cb4f34	22424	validated
9a28d209-2759-4bc6-8345-895650e30952	COPAL_p_TCGAb_337_338_339_NSP_GenomeWideSNP_6_D07_1373740.nocnv_grch38.seg.v2.txt	c19b780371c852de98f077288656d04e	4292	validated
9a2e9853-5c88-460c-be23-c426adafa22f	COPAL_p_TCGAb_337_338_339_NSP_GenomeWideSNP_6_F08_1373562.nocnv_grch38.seg.v2.txt	e5afc73aa5c4536cf6571351d8fd7591	5002	validated
9a467e42-06e9-4890-8b17-d48abe056c71	URAEI_p_TCGASNP_b85_N_GenomeWideSNP_6_G05_735028.nocnv_grch38.seg.v2.txt	575ffa1d54913be6d3558d587961bfa8	4441	validated
9a4b9b29-16cd-41b1-b7ca-5bcf69a096f6	BITES_p_TCGAb61_SNP_S_GenomeWideSNP_6_A03_697148.nocnv_grch38.seg.v2.txt	7cb87902c96848cc827666c0d2b7fd1c	6923	validated
9a5d1b48-ffb9-4b91-ae0c-a95df673f99b	GHOUL_p_TCGASNP_b85and51R_N_GenomeWideSNP_6_B05_735218.nocnv_grch38.seg.v2.txt	578a9021bc79370a722421e194032605	3883	validated
9a5f57c8-4c62-4fda-8c83-bf6522ea4ce2	BONZE_p_TCGAb56_SNP_1N_GenomeWideSNP_6_A07_666928.nocnv_grch38.seg.v2.txt	16a400aaaef0abd62eb33f0f9231a977	26074	validated
9a67e987-7631-4c6e-8325-87d217cbc67b	GOOFS_p_TCGA_b117_118_SNP_N_GenomeWideSNP_6_C03_778068.nocnv_grch38.seg.v2.txt	cab26dfe863590adfd19b2231c737f59	22293	validated
9a8bfcdf-50c7-48ae-9e26-e8e6be7915a1	BITES_p_TCGAb61_SNP_S_GenomeWideSNP_6_F03_697102.nocnv_grch38.seg.v2.txt	b6dcc4d52cd1c1c7822ff0ef3a675209	5523	validated
9aba45cf-a5ab-4d9f-ae64-1edfae302dce	COZEN_p_TCGAb56_SNP_2N_GenomeWideSNP_6_G05_667150.nocnv_grch38.seg.v2.txt	056c0e31428812e3d8d51e6ee221686f	5529	validated
9b063f74-e2b6-43d5-99cd-e975b53afe62	URAEI_p_TCGASNP_b85_N_GenomeWideSNP_6_D04_735094.nocnv_grch38.seg.v2.txt	0854924696a79cfcaf14eb7bc046d2a2	4411	validated
9b6f1e0b-2a95-469f-9a8b-20924c4f0b38	CENTS_p_TCGASNP_212_216_217_N_GenomeWideSNP_6_A09_1039488.nocnv_grch38.seg.v2.txt	605168cb74984ea1798a0fa2d92b02cf	4307	validated
9b760b50-d058-4a18-8c43-d50e5fddefbe	KEBAB_p_TCGASNP_226_227_N_GenomeWideSNP_6_G03_1151558.nocnv_grch38.seg.v2.txt	a96cc57eb8a2ad10651c862bb47bf8ac	5211	validated
9b84968a-2a19-49f7-be86-3f5324f0bb66	BITES_p_TCGAb61_SNP_S_GenomeWideSNP_6_F07_697060.nocnv_grch38.seg.v2.txt	39668fca685202bd10599cdc8e9491d0	15038	validated
9b973aff-1650-4ad8-a9ae-a62ef00576fd	GHOUL_p_TCGASNP_b85and51R_N_GenomeWideSNP_6_A01_735202.nocnv_grch38.seg.v2.txt	b58347589f5cb503d2169272036467ab	3470	validated
9b9dc7aa-06b6-48c6-b981-20a8592376e6	HAULS_p_TCGAb47_SNP_2N_GenomeWideSNP_6_E05_628520.nocnv_grch38.seg.v2.txt	34aafcbdd2a0d260447ef520eaad8b52	16876	validated
9baf8a97-568a-4035-a963-0ad307bebce8	CUSKS_p_TCGAb47_SNP_1N_GenomeWideSNP_6_G07_628266.nocnv_grch38.seg.v2.txt	ab171eb5a85c231f79f2782e3339b98f	2507	validated
9bb0609c-4ab3-49a5-b3f8-ee24b7c19ca1	RANDS_p_TCGA_b109_SNP_1N_GenomeWideSNP_6_F10_771852.nocnv_grch38.seg.v2.txt	186f0e328d6eeedae5a086bf769e2a18	4438	validated
9bbf15d8-f764-4dbc-803b-c00d7a784a49	BULGY_p_TCGA_bM1_124_SNP_N_GenomeWideSNP_6_E08_780828.nocnv_grch38.seg.v2.txt	011dadcf6f664ea048ac667e57a14c9d	2357	validated
9bcd5c46-a118-40c9-a8fe-a1762385bf77	GOOFS_p_TCGA_b117_118_SNP_N_GenomeWideSNP_6_C10_778000.nocnv_grch38.seg.v2.txt	36cb8b423742257a5028904953d637d6	9489	validated
9bd1eb5a-3c13-4a0f-9ab6-7630b91332fa	JOUAL_p_TCGA_b96_SNP_N_GenomeWideSNP_6_F01_748036.nocnv_grch38.seg.v2.txt	e6c5cbe0d9047e28aa24556908c04f03	6771	validated
9be0428b-907a-4245-ac20-b684479d62e4	CUSKS_p_TCGAb47_SNP_1N_GenomeWideSNP_6_B09_628336.nocnv_grch38.seg.v2.txt	9a730bdee14fac2cd57f1577713139da	3737	validated
9bfcc6f8-cdd1-476b-a5e9-6fe441c0b056	COMIC_p_TCGA_b142_SNP_S_GenomeWideSNP_6_H03_804438.nocnv_grch38.seg.v2.txt	1bb493358f2c40410f1a015db80bf33a	3478	validated
9c0b426d-5cdc-4efe-bde5-a7ccb953a7db	BONZE_p_TCGAb56_SNP_1N_GenomeWideSNP_6_A11_666908.nocnv_grch38.seg.v2.txt	37b37d6da1e4d23eec5ec454cd5a81ea	3748	validated
9c358afe-97c3-4496-b21c-85052706999b	DOUSE_p_TCGA_287_288_289_N_GenomeWideSNP_6_C01_1361098.nocnv_grch38.seg.v2.txt	11980d8fdb0782f678906b164b6490eb	7257	validated
9c453777-7a83-4582-855f-44e9dfab21cb	COZEN_p_TCGAb56_SNP_2N_GenomeWideSNP_6_H10_667190.nocnv_grch38.seg.v2.txt	88d185ac7eb2dbf8aa21469e15d13254	10717	validated
9c771323-526f-419f-b5db-ae18f899986b	BONZE_p_TCGAb56_SNP_1N_GenomeWideSNP_6_G02_666960.nocnv_grch38.seg.v2.txt	66a0c3ea30963e2e1907d0fed61a74ef	83227	validated
9c977378-0e41-408e-94d0-94d926234197	BEAUX_p_TCGA_b109_SNP_2N_GenomeWideSNP_6_C07_772220.nocnv_grch38.seg.v2.txt	309d04e566e86e8f2a37dad12e983e79	3045	validated
9ca4d973-48aa-4971-8d01-547d9fb99901	HAULS_p_TCGAb47_SNP_2N_GenomeWideSNP_6_B03_628532.nocnv_grch38.seg.v2.txt	cf6e23d4b537b109a255a6bf14fc5854	4655	validated
9cbe990f-4fb3-4581-b06c-b1873c2f8dbc	RANDS_p_TCGA_b109_SNP_1N_GenomeWideSNP_6_B02_771980.nocnv_grch38.seg.v2.txt	c6e5b12f80893d0f1f402db08254ae1b	4386	validated
9cbff7a0-e5aa-4703-b253-101373121a59	JOUAL_p_TCGA_b96_SNP_N_GenomeWideSNP_6_F09_748034.nocnv_grch38.seg.v2.txt	5ed0e796d503a67bfff412af6b3f731f	2759	validated
9cf195bf-5ff2-490a-8774-7bde0e108338	DEVEL_p_TCGAb3_73_74_75_76_NSP_GenomeWideSNP_6_A11_1438326.nocnv_grch38.seg.v2.txt	39201eb8ac42db85d9b2437a65a0559a	48571	validated
9d201b81-7b4c-4e83-85e9-836215a21a03	BONZE_p_TCGAb56_SNP_1N_GenomeWideSNP_6_H10_667054.nocnv_grch38.seg.v2.txt	406c86b23efc6ab58ef96c3d9934900e	31472	validated
9d593b4b-0856-45d4-b9e9-2f3d3c029bcb	BONZE_p_TCGAb56_SNP_1N_GenomeWideSNP_6_F04_666992.nocnv_grch38.seg.v2.txt	69fee0c9d122da05c9f7be7c64428aae	8621	validated
9df4fe51-4568-4938-9f5c-3328d7d70bd9	HITCH_p_TCGASNP_b93_N_GenomeWideSNP_6_B07_741484.nocnv_grch38.seg.v2.txt	cd2a8543a6155ea4587c7f2d82ae6360	3337	validated
9e1c460a-19fa-4c05-8912-66ca1bcd8e9e	COZEN_p_TCGAb56_SNP_2N_GenomeWideSNP_6_B05_667234.nocnv_grch38.seg.v2.txt	c0df369788a28872be0cbeceee2a52bd	18556	validated
9e2e4041-eb4c-4c30-a0be-d34b5ff4348a	BULGY_p_TCGA_bM1_124_SNP_N_GenomeWideSNP_6_A07_780914.nocnv_grch38.seg.v2.txt	8e56498c9633feffe17de87ddd32ca3c	2774	validated
9e447e44-b224-4577-8640-59f32a15911a	GAMMA_p_TCGA_b103_104_SNP_N_GenomeWideSNP_6_D07_755944.nocnv_grch38.seg.v2.txt	5f3ed8350df325a79ff433e215d6aea6	5374	validated
9e66b7dc-b190-4a77-9d80-10876fffa309	CHEEP_p_TCGA_b120_121_SNP_N_GenomeWideSNP_6_C02_777676.nocnv_grch38.seg.v2.txt	5a398aa271bc4c4720a00f54e449357d	5176	validated
9e709c4c-56d6-4508-aec7-82858c9a72f2	CUSKS_p_TCGAb47_SNP_1N_GenomeWideSNP_6_C02_628316.nocnv_grch38.seg.v2.txt	e21102d30e5222ec830ada19514a385e	10178	validated
9e87665d-2920-475d-9fa7-6f7d0ca74a0b	CROZE_p_TCGA_254_256_255_N_GenomeWideSNP_6_A03_1301360.nocnv_grch38.seg.v2.txt	7f0b8c04b7496af6c8b01dc793e2c82e	4179	validated
9e9991a3-6711-457a-8f5e-2c62f54ff980	CUSKS_p_TCGAb47_SNP_1N_GenomeWideSNP_6_G01_628268.nocnv_grch38.seg.v2.txt	52a36a8bcc51a7dba3cb55fdee70e1d0	6963	validated
9ec2eb8f-5a66-45ea-8428-e8fc9163b3fb	SHAWM_p_TCGAb72_SNP_N_GenomeWideSNP_6_E04_698126.nocnv_grch38.seg.v2.txt	dec9b6288e734201f61e6302f44e5f06	33920	validated
9ec85e0f-8c29-4281-85da-229e3825bfd4	HITCH_p_TCGASNP_b93_N_GenomeWideSNP_6_H08_741572.nocnv_grch38.seg.v2.txt	804c3ac54e5a9103b068ed43d0f117e6	4968	validated
9ece6239-ec91-4957-b650-54b2ddd3eb50	URAEI_p_TCGASNP_b85_N_GenomeWideSNP_6_A10_735078.nocnv_grch38.seg.v2.txt	ab7f9410d196b6370610c64290fc20cb	4431	validated
9ee23d24-866c-46da-814a-6cf6a1eb8326	BITES_p_TCGAb61_SNP_S_GenomeWideSNP_6_G08_697172.nocnv_grch38.seg.v2.txt	ff0fc5ab7004a19dad0f911b5a36314e	6514	validated
9eefcb9c-b131-4f54-a16a-1712d4538249	CUSKS_p_TCGAb47_SNP_1N_GenomeWideSNP_6_B03_628222.nocnv_grch38.seg.v2.txt	997f6bbeff175bc6f70ffdbce0184d63	3882	validated
9f12b6c7-88c5-424c-84f1-57815c876947	EXINE_p_TCGA_b142_SNP_N_GenomeWideSNP_6_D03_802396.nocnv_grch38.seg.v2.txt	550e55be1bb82cf9dba850b2af49e914	39101	validated
9f46e81f-fe88-405c-95ed-301f357d8b00	RANDS_p_TCGA_b109_SNP_1N_GenomeWideSNP_6_A02_771848.nocnv_grch38.seg.v2.txt	b460b6f443e2f36e8e42f9a51a6c4c3d	17308	validated
9fa8a621-e8c1-4555-a6be-28483dd8215d	BITES_p_TCGAb61_SNP_S_GenomeWideSNP_6_G06_697140.nocnv_grch38.seg.v2.txt	aeb380add6e60e6057e208edb728db98	14826	validated
9fbe14b6-c675-48c5-8d24-5aa75f49918a	HELVE_p_TCGA_b139_154_155_SNP_N_GenomeWideSNP_6_H03_808600.nocnv_grch38.seg.v2.txt	06dc40dbc39f7ba81ebb26997d160af9	20461	validated
9fcce60f-c5e3-4717-ad5e-be70af5a2044	EMMER_p_8TCGA_Mx_242_238_N_GenomeWideSNP_6_B11_1244860.nocnv_grch38.seg.v2.txt	bdbdfcbad32ff6f1befda16821aff9ee	6511	validated
a01531d2-7821-46c7-ad85-716c4163489d	COZEN_p_TCGAb56_SNP_2N_GenomeWideSNP_6_G01_667200.nocnv_grch38.seg.v2.txt	0f571eb7b2c3521aef252022d2a03780	5018	validated
a025ce1d-6421-4ee8-8bc0-920738ceb793	HAULS_p_TCGAb47_SNP_2N_GenomeWideSNP_6_C05_628498.nocnv_grch38.seg.v2.txt	72a3983e2738b28660d3d28855631164	15057	validated
a02bd6f8-3e01-45bc-b302-3467e84ec45e	BONZE_p_TCGAb56_SNP_1N_GenomeWideSNP_6_G07_666954.nocnv_grch38.seg.v2.txt	a4a02b8e696c528d628b2c528e01cfd5	2908	validated
a093c917-b6bc-40ad-af9b-e5cfd690b9f5	HAULS_p_TCGAb47_SNP_2N_GenomeWideSNP_6_A08_628448.nocnv_grch38.seg.v2.txt	af604a0824dcbe8106d25e072d4eada1	4363	validated
a09ab878-705e-47a4-9363-c9406b017f29	SHAWM_p_TCGAb72_SNP_N_GenomeWideSNP_6_B10_698010.nocnv_grch38.seg.v2.txt	08fdf6941186ea869fb937b187183949	4022	validated
a0d4d241-c8c8-4008-8f3d-c3a534fbf226	STOPE_p_TCGAb3_58_59_60_61_62_N_GenomeWideSNP_6_E02_1387994.nocnv_grch38.seg.v2.txt	ad370330c297954ef05f8598e4e70c9a	3059	validated
a0e9a78f-47a3-4abf-8a6e-44c81bb5b1ee	BONZE_p_TCGAb56_SNP_1N_GenomeWideSNP_6_G10_667026.nocnv_grch38.seg.v2.txt	c6632f2d32b336806cdaca71ffa2a82a	5134	validated
a0f1e5a5-10e9-4205-be7f-756a58e2114d	DEVEL_p_TCGAb3_73_74_75_76_NSP_GenomeWideSNP_6_C03_1438468.nocnv_grch38.seg.v2.txt	a19f2d5beb884c5f46ec43b61b08fe86	8332	validated
a0f3700f-07a5-4132-a33f-126dd550db0a	URAEI_p_TCGASNP_b85_N_GenomeWideSNP_6_G08_735052.nocnv_grch38.seg.v2.txt	24c55c5ec48809488c48a02e84b1871b	4585	validated
a124911f-c402-4efb-a5ae-9b10fafbb392	BITES_p_TCGAb61_SNP_S_GenomeWideSNP_6_A11_697156.nocnv_grch38.seg.v2.txt	fd305dce4c289b54f9a4c0d34cb2fc54	6756	validated
a150c99b-3927-42f1-964f-4d578117e286	GHOUL_p_TCGASNP_b85and51R_N_GenomeWideSNP_6_D03_760362.nocnv_grch38.seg.v2.txt	c692bff754271fe6e951a8f688eaead1	21869	validated
a17176aa-ed40-4af9-961b-21f57227bf5d	HAULS_p_TCGAb47_SNP_2N_GenomeWideSNP_6_F03_628484.nocnv_grch38.seg.v2.txt	1b9001fb04de3f97b9234b54cb4c931b	35689	validated
a1bf8c96-b594-4762-8897-2b3b293d851e	EXINE_p_TCGA_b142_SNP_N_GenomeWideSNP_6_E08_802364.nocnv_grch38.seg.v2.txt	ea7122523a112f3f509d6701afde27bc	19621	validated
a1c22f05-fcff-4c82-9f66-3aea353eed06	PITON_p_TCGA_b162_167_SNP_N_GenomeWideSNP_6_F11_844864.nocnv_grch38.seg.v2.txt	b5ec4955ff8e0d4c8a8f259a087ad750	4986	validated
a1e8f0a0-19a4-46cb-ab0c-087caf869ef7	SHAWM_p_TCGAb72_SNP_N_GenomeWideSNP_6_D04_698088.nocnv_grch38.seg.v2.txt	63a6dd290c28c06ec99446b09f31273a	5973	validated
a1ed7d2d-6a7c-4d8f-ad51-3ad84eeeb488	GOOFS_p_TCGA_b117_118_SNP_N_GenomeWideSNP_6_G04_778036.nocnv_grch38.seg.v2.txt	5b4ac066cb4b60874e8e0fc4aa5212f4	4154	validated
a20c67d5-05f9-4f5a-9000-3d11d1557eff	TAKEN_p_TCGAb_379_400_FFPE_NSP_GenomeWideSNP_6_B08_1513152.nocnv_grch38.seg.v2.txt	0b9ba50db48df25f258460d2f132a812	10497	validated
a23755dc-9f48-406e-94e4-101e3a7a6de1	DOUSE_p_TCGA_287_288_289_N_GenomeWideSNP_6_A01_1361092.nocnv_grch38.seg.v2.txt	a2d49f0a03e6501b7894b4f2f180515e	19991	validated
a23c4937-9152-4afe-a718-bf85a5b71094	BULGY_p_TCGA_bM1_124_SNP_N_GenomeWideSNP_6_E01_780958.nocnv_grch38.seg.v2.txt	0ab007a3f5052169220eb9517169601e	11441	validated
a25232cb-14fc-4db3-9755-0942042f194a	COZEN_p_TCGAb56_SNP_2N_GenomeWideSNP_6_D05_667104.nocnv_grch38.seg.v2.txt	d0793c227e12da088c3f7726d9464ce1	5806	validated
a26574d2-13c8-40ad-bc80-8a538a3b2ec1	SHAWM_p_TCGAb72_SNP_N_GenomeWideSNP_6_A12_698048.nocnv_grch38.seg.v2.txt	cfabc027edb6d20d293cb065f77fbcf9	15420	validated
a26969c1-b8f8-45e4-afbe-0c49fcc30677	USAGE_p_TCGA_132_133_136_SNP_N_GenomeWideSNP_6_G06_787450.nocnv_grch38.seg.v2.txt	8f655352fb657d5bed1e200c47078278	5753	validated
a26a8d5e-85b8-4717-85df-6e0d5cea3d65	CUSKS_p_TCGAb47_SNP_1N_GenomeWideSNP_6_C06_628334.nocnv_grch38.seg.v2.txt	5f0afee25d2529f5f678a0e79460f2f4	3877	validated
a26bae33-35b7-4613-9f58-4f212d9a3af4	WRIED_p_TCGA_143_147_150_Hahn_N_GenomeWideSNP_6_C02_799830.nocnv_grch38.seg.v2.txt	2f4d2eee559eab5e26c32d80e80879c1	11546	validated
a27df0b1-4b3c-42ab-8e36-ceec0706fe4b	COZEN_p_TCGAb56_SNP_2N_GenomeWideSNP_6_A05_667220.nocnv_grch38.seg.v2.txt	f7d208fde1b705c0c6ef7e82b432e8d0	7813	validated
a27ef6bc-36dc-4e99-94b4-a09ec1495777	WRIED_p_TCGA_143_147_150_Hahn_N_GenomeWideSNP_6_E07_799922.nocnv_grch38.seg.v2.txt	93536affa766b777454b4f12c104bc99	3329	validated
a28f3862-f2f8-4722-8a56-4838ebcf47c6	STOPE_p_TCGAb3_58_59_60_61_62_N_GenomeWideSNP_6_E06_1388060.nocnv_grch38.seg.v2.txt	4e475d5a2f600db6cd7877c354a5f2b5	30580	validated
a2933bae-440a-48d9-9731-3fa46230995e	TITER_p_TCGASNP_227_228_N_GenomeWideSNP_6_C12_1151460.nocnv_grch38.seg.v2.txt	46af5aecd8f86be6777e794be49afc46	3469	validated
a2d1851b-5dd7-41fe-8a1a-eb42ca8f66f5	GHOUL_p_TCGASNP_b85and51R_N_GenomeWideSNP_6_F07_735358.nocnv_grch38.seg.v2.txt	7101f3b03fea532d574e191c8654aa95	3464	validated
a2f1dd09-6459-4c04-9960-b37ef8e1f84b	EXINE_p_TCGA_b142_SNP_N_GenomeWideSNP_6_A02_802406.nocnv_grch38.seg.v2.txt	12444990c18db9e482d6f79d161dd5a7	8338	validated
a30592e0-360f-4a12-b0ac-63d838236527	BONZE_p_TCGAb56_SNP_1N_GenomeWideSNP_6_H09_666874.nocnv_grch38.seg.v2.txt	0096dceab9976c9e6d99b131e4c227e9	7036	validated
a31fd2c4-fb9c-46b1-a945-06490626cebd	RANDS_p_TCGA_b109_SNP_1N_GenomeWideSNP_6_B11_771970.nocnv_grch38.seg.v2.txt	1c192296d3dbe15312c01e7883dc0e6b	3886	validated
a33f62f3-e37a-43f9-add6-6d84341e2282	HAULS_p_TCGAb47_SNP_2N_GenomeWideSNP_6_D07_628432.nocnv_grch38.seg.v2.txt	5ba3b74c0cd0d4bdfee7fb78585c04ad	3347	validated
a371779a-201a-4a55-b3c2-f182fb3caef6	BONZE_p_TCGAb56_SNP_1N_GenomeWideSNP_6_F07_667002.nocnv_grch38.seg.v2.txt	7bac8f4031c5b3bdd40aa3ce5016adb7	4997	validated
a3727ed5-832f-4f40-934c-1c6c50cabd5b	EXINE_p_TCGA_b142_SNP_N_GenomeWideSNP_6_C04_802476.nocnv_grch38.seg.v2.txt	f4b1408b921d6ebe66e4418ee8815b09	29557	validated
a38b1e5f-2338-47dc-b077-ba634bf3c8d9	CELLA_p_TCGA_177_179_Esph_SNP_N_GenomeWideSNP_6_D10_871018.nocnv_grch38.seg.v2.txt	f29a4163e70f0f916dfa24c4389f28e5	3600	validated
a38b5b19-428c-4e2c-94db-14438e7fdb56	ETUIS_p_TCGASNP_b80_83_N_GenomeWideSNP_6_E09_734690.nocnv_grch38.seg.v2.txt	3fea908020a2377be65dc9c1c8d52e0c	4572	validated
a398bbed-74bf-416e-ba55-c702d153d260	GOOFS_p_TCGA_b117_118_SNP_N_GenomeWideSNP_6_F05_777982.nocnv_grch38.seg.v2.txt	3be98613cb62cf6c39ea8b1e7257d092	19353	validated
a3a3ff47-2a8f-4b0b-accb-8798baff09e6	MAPLE_p_TCGAb78_BrstRedo_SNP_N_GenomeWideSNP_6_G05_729678.nocnv_grch38.seg.v2.txt	41790d2d971f6c4c90ee3148be312f62	3664	validated
a3a5ffcb-b622-4fe5-927d-561cde79883a	HITCH_p_TCGASNP_b93_N_GenomeWideSNP_6_F02_741574.nocnv_grch38.seg.v2.txt	4dcd80aa737c6e7d245a693a9d4eb89b	10261	validated
a3c42004-f17f-43bb-9d85-cc57e8022ed2	URAEI_p_TCGASNP_b85_N_GenomeWideSNP_6_B12_735108.nocnv_grch38.seg.v2.txt	587fb42c34aecd5dd5c3dccb13d7d2ac	2912	validated
a416907d-cdec-4d24-b39d-21a7a7d4a2f1	CHEEP_p_TCGA_b120_121_SNP_N_GenomeWideSNP_6_E03_777600.nocnv_grch38.seg.v2.txt	3135e9d45cd322a09fa81e9014599838	2903	validated
a459de09-50cf-4a47-8f9b-46ab81487f05	EMMER_p_8TCGA_Mx_242_238_N_GenomeWideSNP_6_A07_1244768.nocnv_grch38.seg.v2.txt	02ed6e412b4f8f51dd1b0c7695630643	6511	validated
a469cd1c-07a7-404f-9017-348946483032	GHOUL_p_TCGASNP_b85and51R_N_GenomeWideSNP_6_F10_735296.nocnv_grch38.seg.v2.txt	af192ba9d0429ee716a6ce5e62d4ff76	3912	validated
a48f1456-804c-43a5-a162-29a0941763b3	STOPE_p_TCGAb3_58_59_60_61_62_N_GenomeWideSNP_6_D10_1388110.nocnv_grch38.seg.v2.txt	15b2a949e1b7b026f96ff4f5e27110ff	4441	validated
a4953d51-25cc-4fca-92cb-109262187693	TAKEN_p_TCGAb_379_400_FFPE_NSP_GenomeWideSNP_6_B01_1513238.nocnv_grch38.seg.v2.txt	5e76e0f81b22fb86244f4d6ce807f9f0	9094	validated
a4bb6f88-e43e-4955-8a07-2599cd274dc9	GOOFS_p_TCGA_b117_118_SNP_N_GenomeWideSNP_6_A01_778052.nocnv_grch38.seg.v2.txt	0b24a478a9cd76b66ff3d258c48e3261	9325	validated
a4e24c02-8c37-45d6-8e57-14c71e821a1d	URAEI_p_TCGASNP_b85_N_GenomeWideSNP_6_H05_735042.nocnv_grch38.seg.v2.txt	c0d763a1c2c1d973504cc66723e45ca5	59842	validated
a4e850af-3aa8-4d55-947a-357a3bd79203	ETUIS_p_TCGASNP_b80_83_N_GenomeWideSNP_6_E05_734738.nocnv_grch38.seg.v2.txt	a4b0c8f8a70660cf1d3ddd7bfe395e2c	26727	validated
a510eed7-9a33-4489-8859-b9976dc36b10	HAULS_p_TCGAb47_SNP_2N_GenomeWideSNP_6_D03_628488.nocnv_grch38.seg.v2.txt	ffc825a417e9d559395fb8939cc2c08e	28545	validated
a515744b-4dc3-434c-88e3-e4238bc747fc	EXINE_p_TCGA_b142_SNP_N_GenomeWideSNP_6_B10_802368.nocnv_grch38.seg.v2.txt	528c6f6f4986f4f544f3299023a30051	3282	validated
a5352eb0-5819-4648-98d2-9f58281a71ca	HITCH_p_TCGASNP_b93_N_GenomeWideSNP_6_B09_741578.nocnv_grch38.seg.v2.txt	75158f06124adf4de5575550e3411d53	3465	validated
a54c260a-f226-44cb-a34e-3bb90922aa28	WRIED_p_TCGA_143_147_150_Hahn_N_GenomeWideSNP_6_A05_799860.nocnv_grch38.seg.v2.txt	1deeb802944d6c773db630ff022397a2	3728	validated
a595f983-88bb-4950-98d2-ce6535ae304f	SHOUT_p_TCGAb_319_20_21_22_NSP_GenomeWideSNP_6_H03_1365130.nocnv_grch38.seg.v2.txt	c1dbc343e150fc51b81e8099781d40a4	4016	validated
a59ad00c-5eb2-4021-b5ec-a40910b8a99b	GAMMA_p_TCGA_b103_104_SNP_N_GenomeWideSNP_6_H06_755850.nocnv_grch38.seg.v2.txt	099fe22fa57bcc0dc248770e37b10c83	24867	validated
a5a0d397-e758-4b98-8dff-c54c582ea341	COPAL_p_TCGAb_337_338_339_NSP_GenomeWideSNP_6_E12_1373706.nocnv_grch38.seg.v2.txt	cbf638880752d38ab770c391585216cc	48931	validated
a5d3685d-dee3-498a-82e2-d70e180aef23	TAKEN_p_TCGAb_379_400_FFPE_NSP_GenomeWideSNP_6_F04_1513250.nocnv_grch38.seg.v2.txt	cde96845116508d2a25a35c22caf90f4	4039	validated
a5e6968a-b371-4d91-93bf-d981b33e470d	ETUIS_p_TCGASNP_b80_83_N_GenomeWideSNP_6_H10_734678.nocnv_grch38.seg.v2.txt	719f144d2e60136e944e6e07e590db0a	4743	validated
a5f5dcb7-4d12-43ab-8c3e-f446798449f5	BULGY_p_TCGA_bM1_124_SNP_N_GenomeWideSNP_6_F12_780818.nocnv_grch38.seg.v2.txt	84e23b36a59bf4b54e9e5481cf3a0340	6346	validated
a6021ed8-ab32-439e-bb73-82a28d3e1f77	DOUSE_p_TCGA_287_288_289_N_GenomeWideSNP_6_A09_1361114.nocnv_grch38.seg.v2.txt	b599d2f3ba0e94a59cb79754051d136b	6274	validated
a60cd30a-6b5e-4560-af99-bb6890222a4e	DRIPS_p_TCGA_295_296_297_N_GenomeWideSNP_6_E10_1343792.nocnv_grch38.seg.v2.txt	6ff4b78f8259927ad337e966fbd43955	9587	validated
a618d60f-8e7a-481b-b9f9-e61be6baba42	CHEEP_p_TCGA_b120_121_SNP_N_GenomeWideSNP_6_A08_777632.nocnv_grch38.seg.v2.txt	d6b78ac9ef937818ca5c13a0545bbeb7	3757	validated
a65311a8-f439-4b12-b465-256340425d75	BITES_p_TCGAb61_SNP_S_GenomeWideSNP_6_G03_697108.nocnv_grch38.seg.v2.txt	b92cac4d0dedc8c1564fe158d9e9757a	12004	validated
a65e49e7-146e-4009-811a-acea7662e867	CUSKS_p_TCGAb47_SNP_1N_GenomeWideSNP_6_E05_628320.nocnv_grch38.seg.v2.txt	22b97fef34da76145fd8cf47066aa1c7	3981	validated
a686a143-75e1-40aa-aa79-95427494636e	URAEI_p_TCGASNP_b85_N_GenomeWideSNP_6_E12_735044.nocnv_grch38.seg.v2.txt	c91c58d2e3f1b1f4d649b7974a5f82e7	4437	validated
a6978fed-9f59-4f86-9942-29f063536231	CELLA_p_TCGA_177_179_Esph_SNP_N_GenomeWideSNP_6_D07_871090.nocnv_grch38.seg.v2.txt	c86bc63f53086fe4ae63d9b9b272779e	57040	validated
a6a94c5a-ea9b-4e83-82b0-e7659e682c02	COZEN_p_TCGAb56_SNP_2N_GenomeWideSNP_6_C06_667230.nocnv_grch38.seg.v2.txt	6d45a6c2ad0bd0195934c18692576c53	58105	validated
a6cd56e3-87d3-43a4-a6f7-9100088ffc6c	SHAWM_p_TCGAb72_SNP_N_GenomeWideSNP_6_D08_698068.nocnv_grch38.seg.v2.txt	015f81e5a8f9bcbec1495c6afe6f6e37	12300	validated
a6d75598-5870-4583-824e-d4c46ffa8473	URAEI_p_TCGASNP_b85_N_GenomeWideSNP_6_A08_735126.nocnv_grch38.seg.v2.txt	0947a18a69e414126b2c46c0a53402a8	5670	validated
a6ef344d-9cff-437c-89a4-884353117e81	BEAUX_p_TCGA_b109_SNP_2N_GenomeWideSNP_6_F03_772070.nocnv_grch38.seg.v2.txt	3f13fac2ddcd4883d7cb43544b65914a	4167	validated
a7256a5c-133d-4a98-863f-cc88e8b5624f	FENCE_p_TCGAb_332_333_334_NSP_GenomeWideSNP_6_F02_1367354.nocnv_grch38.seg.v2.txt	d937c19305efea3d6f5c8726ee29b9c6	5972	validated
a7458804-0f23-4261-b990-085538798d38	GAMMA_p_TCGA_b103_104_SNP_N_GenomeWideSNP_6_G06_755774.nocnv_grch38.seg.v2.txt	8fabf92f24cf7f6157f69a1cc69b868b	4576	validated
a747a7eb-15d0-4d48-95df-bdf4993764a7	TAKEN_p_TCGAb_379_400_FFPE_NSP_GenomeWideSNP_6_B02_1513286.nocnv_grch38.seg.v2.txt	098399b151cd2aeb3884efb4bc6d3406	41366	validated
a7501ed0-3a68-4877-beb2-83396bbaba18	HITCH_p_TCGASNP_b93_N_GenomeWideSNP_6_G07_741468.nocnv_grch38.seg.v2.txt	eec99d20e436b2a167bd63e7c360d100	12968	validated
a772b6ac-e6c1-4135-9992-a0584bf5b077	BEAUX_p_TCGA_b109_SNP_2N_GenomeWideSNP_6_A01_772082.nocnv_grch38.seg.v2.txt	084eca49b98120dae825831128c58bb6	19719	validated
a77dea1d-63fc-483f-84c2-17825ba964dd	URAEI_p_TCGASNP_b85_N_GenomeWideSNP_6_D10_735180.nocnv_grch38.seg.v2.txt	ce8179dd0caaed8d95f72bbe42c83f00	13143	validated
a7a73edd-2782-4fd0-a6a4-7feca58a054c	BEAUX_p_TCGA_b109_SNP_2N_GenomeWideSNP_6_B01_772124.nocnv_grch38.seg.v2.txt	47961ff66d6017e4f7d62bf09663dbfa	5122	validated
a7bd53bc-f299-49c6-8be5-6e7c2e093436	GOOFS_p_TCGA_b117_118_SNP_N_GenomeWideSNP_6_C07_777978.nocnv_grch38.seg.v2.txt	f36cd87873de163c8721ec2f5c0e3eab	24866	validated
a7c1cc19-7d68-4193-80d4-ba648ec8873d	BEAUX_p_TCGA_b109_SNP_2N_GenomeWideSNP_6_D11_772176.nocnv_grch38.seg.v2.txt	6aacb14f1a3d0f0e98d2ec8914b29394	43206	validated
a7c2d2b4-5b24-47e8-89c4-baaeb0b7fa5c	URAEI_p_TCGASNP_b85_N_GenomeWideSNP_6_D12_735130.nocnv_grch38.seg.v2.txt	5fe4f87fc814c9303a6b076a5f1cb7a6	12524	validated
a7c3ecb6-2c0c-4f82-83b7-fe1fa8705562	CUSKS_p_TCGAb47_SNP_1N_GenomeWideSNP_6_G09_628306.nocnv_grch38.seg.v2.txt	a94b44d336239ac0c607fe625a0fa566	26111	validated
a7d031be-9091-4a8a-926f-513adfe7620e	HELVE_p_TCGA_b139_154_155_SNP_N_GenomeWideSNP_6_H01_808616.nocnv_grch38.seg.v2.txt	7ec56e7e367f5604feb4a1512d71587d	5528	validated
a7df78d6-f718-421a-9455-48b11f20f063	BURSA_p_TCGA_303_304_305_N_GenomeWideSNP_6_C07_1344812.nocnv_grch38.seg.v2.txt	982702a3fd66bea7d863be4009cbb39b	24843	validated
a7e6cd02-a654-4d69-82f4-e4c0db0e5fed	WRIED_p_TCGA_143_147_150_Hahn_N_GenomeWideSNP_6_E04_799832.nocnv_grch38.seg.v2.txt	e6079b1abcbcc9ba79ecfc3885edccca	3487	validated
a7f08a74-b43d-4296-9ee9-fabaa88f84b6	TAKEN_p_TCGAb_379_400_FFPE_NSP_GenomeWideSNP_6_A07_1513168.nocnv_grch38.seg.v2.txt	947052a5cf9c4cb536f5e2a5395b4964	8175	validated
a7f17fbc-4479-44f0-bb17-7840036ad66e	DRAMA_p_TCGA_276_278_N_GenomeWideSNP_6_A03_1322398.nocnv_grch38.seg.v2.txt	0e12f57df8c0cff5b275f91819b1f1d9	2850	validated
a822025e-88c2-4381-a44d-995577ef5349	KEBAB_p_TCGASNP_226_227_N_GenomeWideSNP_6_D12_1151522.nocnv_grch38.seg.v2.txt	66108b251ffba39ea8a9a255544df8b4	3555	validated
a8288b07-e800-4acc-bc7f-4d7470ebd601	DOUSE_p_TCGA_287_288_289_N_GenomeWideSNP_6_E11_1343164.nocnv_grch38.seg.v2.txt	06a3bb83415ce9871ee6d662cbbaf5f5	20502	validated
a84dd1d7-8b9c-446a-a7d9-f6a0d022545d	JOUAL_p_TCGA_b96_SNP_N_GenomeWideSNP_6_D04_747896.nocnv_grch38.seg.v2.txt	64592fdaf075d0a3a8df7830d50cb7cf	4973	validated
a88bb6b4-ca37-43c2-9baf-799890aafe91	CHEEP_p_TCGA_b120_121_SNP_N_GenomeWideSNP_6_E04_777718.nocnv_grch38.seg.v2.txt	be231080b1adc138a31da622371de8ba	3189	validated
a9138cae-e63e-4b8b-bf82-c4694d52b402	HAULS_p_TCGAb47_SNP_2N_GenomeWideSNP_6_B01_628512.nocnv_grch38.seg.v2.txt	57497ba74b073565161a7b59e2fe31c5	21135	validated
a921446c-8e5b-4214-8094-d96cc48889b8	HITCH_p_TCGASNP_b93_N_GenomeWideSNP_6_C12_741462.nocnv_grch38.seg.v2.txt	143a1cbe6a0adc7f4b5efc83c79e9337	18156	validated
a939765f-67b4-4948-93d5-0e8207fabe6e	HITCH_p_TCGASNP_b93_N_GenomeWideSNP_6_G08_741502.nocnv_grch38.seg.v2.txt	0aec3f856ba85d8644e2b8eb82addea5	65011	validated
a93998b9-e208-40a4-8819-3578d0dbe681	COMIC_p_TCGA_b142_SNP_S_GenomeWideSNP_6_H01_804442.nocnv_grch38.seg.v2.txt	897c58b0d5aac422756a3c26ca22accd	2222	validated
a93b7667-d65a-48fb-9dee-73005565364f	FENCE_p_TCGAb_332_333_334_NSP_GenomeWideSNP_6_F05_1367376.nocnv_grch38.seg.v2.txt	9a63a6591740e25031585095245b3ff0	8371	validated
a95f1116-45c2-4b4a-b1ad-bb036da98c0d	BONZE_p_TCGAb56_SNP_1N_GenomeWideSNP_6_C04_667032.nocnv_grch38.seg.v2.txt	bbb88af985f8a7bbf9c854c110781cda	5269	validated
a9a22a5c-0d2c-4a7c-8024-63a3536d9237	DEVEL_p_TCGAb3_73_74_75_76_NSP_GenomeWideSNP_6_B03_1438398.nocnv_grch38.seg.v2.txt	c1856b15c672ba50bdb893214c69b63b	19819	validated
a9bfbf75-8941-4d23-9b11-4068f0832165	DRIPS_p_TCGA_295_296_297_N_GenomeWideSNP_6_H10_1343754.nocnv_grch38.seg.v2.txt	1bcc29f3e82986cca6959d3c26b5c140	6078	validated
a9f82bb3-085c-4498-924e-d6ddfdeda532	PITON_p_TCGA_b162_167_SNP_N_GenomeWideSNP_6_C07_844856.nocnv_grch38.seg.v2.txt	216b3d2b00e955099026ee79dc9edce5	19899	validated
aa422807-b3cd-4699-9fc7-587cb4d0e808	SHUCK_p_TCGAb74and75_SNP_N_GenomeWideSNP_6_E03_731010.nocnv_grch38.seg.v2.txt	4a84aa055123a684d5fbc289d6617eda	3734	validated
aa844151-afee-483c-bd22-5b4cbd294bfd	BONZE_p_TCGAb56_SNP_1N_GenomeWideSNP_6_G01_666948.nocnv_grch38.seg.v2.txt	056b678640e366265d83e32a201ed5c5	3880	validated
aab431af-2cb7-4ac9-afae-a652e1677508	SHAWM_p_TCGAb72_SNP_N_GenomeWideSNP_6_C01_698002.nocnv_grch38.seg.v2.txt	974ccd283d0993f572ba43c4b9d2bba6	8594	validated
aace2ac4-ce7c-445c-ae51-2e9e85f8cbf4	GHOUL_p_TCGASNP_b85and51R_N_GenomeWideSNP_6_F04_735226.nocnv_grch38.seg.v2.txt	9f7cc72447e081cc8a6eb4959204c459	2507	validated
aad06d91-1651-4afa-828e-9da917ad2d89	EXINE_p_TCGA_b142_SNP_N_GenomeWideSNP_6_G05_802350.nocnv_grch38.seg.v2.txt	84c8d57a00fc14b162113ad9ef45d5aa	2775	validated
aae7a7ce-2978-4b9d-ac03-2922d86eba36	SHAWM_p_TCGAb72_SNP_N_GenomeWideSNP_6_A09_698014.nocnv_grch38.seg.v2.txt	9067f18591d4e92efe6078c7fe9712d2	2631	validated
aaeed046-759f-4a34-9da5-e2c11c563fe5	RAMIE_p_6TCGA_250_232_4_236_N_GenomeWideSNP_6_G03_1245226.nocnv_grch38.seg.v2.txt	33bcbe73990b00f4ae7b2d75a74ad895	3624	validated
ab2c3554-db7b-4d0f-b2ac-c74e1cac00d4	CUSKS_p_TCGAb47_SNP_1N_GenomeWideSNP_6_F06_628216.nocnv_grch38.seg.v2.txt	8a6a5b96658defe0b00ce7c35155f0e0	16221	validated
ab4609fd-3306-4beb-9718-fec429af29d2	GAMMA_p_TCGA_b103_104_SNP_N_GenomeWideSNP_6_B08_755844.nocnv_grch38.seg.v2.txt	a3f8fb291639cce7b1a1fd82ba402bd0	23130	validated
abae390b-c3aa-4f5b-9676-002bebb2dac1	BONZE_p_TCGAb56_SNP_1N_GenomeWideSNP_6_F12_667034.nocnv_grch38.seg.v2.txt	5856d16a6fc6ea0a95d941d7c1747208	5399	validated
ac1f106c-9585-4da0-94f3-83ae2edb752d	MAPLE_p_TCGAb78_BrstRedo_SNP_N_GenomeWideSNP_6_F07_729628.nocnv_grch38.seg.v2.txt	0e84f08ea47126b57d80fb9fe6dfc843	6389	validated
ac26118b-c74e-405a-b4bc-4c7c86d4a93b	MOHEL_p_TCGA_271_274_275_N_GenomeWideSNP_6_C11_1320424.nocnv_grch38.seg.v2.txt	6534109fd226b44f0eb7f9c060ce1b43	6781	validated
ac58cd81-13f2-40a6-b8b5-059af66fab1b	KEBAB_p_TCGASNP_226_227_N_GenomeWideSNP_6_G09_1151656.nocnv_grch38.seg.v2.txt	527ae4b7e3f04383fca38bdc6574a213	4425	validated
ac966b4e-a586-4190-a468-2c3f4f8807f4	CUSKS_p_TCGAb47_SNP_1N_GenomeWideSNP_6_G03_628326.nocnv_grch38.seg.v2.txt	92600e349eb31db165408367b0b27358	4933	validated
ad04a916-7373-4279-884e-e63f06d8fb19	SWEDE_p_TCGAb322_23_24_25_26NSP_GenomeWideSNP_6_A05_1364822.nocnv_grch38.seg.v2.txt	993a3b26174db558baf383f4bb66d660	6771	validated
ad057e6a-6288-4c38-9eec-7c4d7ea8cae9	COZEN_p_TCGAb56_SNP_2N_GenomeWideSNP_6_G02_667138.nocnv_grch38.seg.v2.txt	0511841af0179fbf1e4e571bdb7c67ff	52967	validated
ad3661f0-aaaf-40ea-a076-7d68e12ce3e6	JOUAL_p_TCGA_b96_SNP_N_GenomeWideSNP_6_F11_747938.nocnv_grch38.seg.v2.txt	f222d545d6ea56cd939147e3a64f7244	13327	validated
ad4b11e7-d0a5-4695-8cb4-b8ef81288a31	BEAUX_p_TCGA_b109_SNP_2N_GenomeWideSNP_6_E04_772186.nocnv_grch38.seg.v2.txt	5228b3f071acd27a5823c1bb9949f369	10435	validated
ad8e40f2-be3e-40f6-969d-a202573383a7	KEBAB_p_TCGASNP_226_227_N_GenomeWideSNP_6_G10_1151662.nocnv_grch38.seg.v2.txt	29f8a903caaa64ab851d82614d2a6ee7	3634	validated
adbb8b0b-12e5-42e3-9619-dfb4f4f0f2ae	EXINE_p_TCGA_b142_SNP_N_GenomeWideSNP_6_G09_802384.nocnv_grch38.seg.v2.txt	3f54c46319a16f6fbe3580fac8114106	3593	validated
adbe50c0-12d3-4a5b-b910-fa8c1850882b	TAKEN_p_TCGAb_379_400_FFPE_NSP_GenomeWideSNP_6_G01_1513150.nocnv_grch38.seg.v2.txt	7cc8b215f48379909972720bf7b4c1ba	26692	validated
addfda5d-a87d-430d-9bb1-a1de323a2507	STOPE_p_TCGAb3_58_59_60_61_62_N_GenomeWideSNP_6_D12_1388140.nocnv_grch38.seg.v2.txt	821f032f293e8935e52b4a249293fbfe	5220	validated
adec90ed-3735-426b-9ed9-be6b18721a2d	CROZE_p_TCGA_254_256_255_N_GenomeWideSNP_6_B07_1301346.nocnv_grch38.seg.v2.txt	b96d5c93aaf1f8b92f5682147018ddc5	3217	validated
ae2750d7-f0e1-48da-adc9-2e44d98f7cd8	RAMIE_p_6TCGA_250_232_4_236_N_GenomeWideSNP_6_G02_1245122.nocnv_grch38.seg.v2.txt	b3a8b1f8c8de3f66ec159da851b23970	4305	validated
ae2b7ac0-6f6a-44e5-96fa-9dcc473ddfec	COZEN_p_TCGAb56_SNP_2N_GenomeWideSNP_6_H06_667222.nocnv_grch38.seg.v2.txt	d8548b8cc7939cda37aab4e561245075	4978	validated
ae31c805-ef1b-4228-a862-dadffe5324fa	CENTS_p_TCGASNP_212_216_217_N_GenomeWideSNP_6_B03_1039436.nocnv_grch38.seg.v2.txt	828013465077a85648a3cddd2adc1f32	4152	validated
ae348fdd-78ee-47c6-84bb-9fac8070d54a	BULGY_p_TCGA_bM1_124_SNP_N_GenomeWideSNP_6_F05_780926.nocnv_grch38.seg.v2.txt	5a6c78479239078d6c6561f07bbbfe42	14729	validated
ae5f16fe-d1df-4156-888d-864092cb87fe	PITON_p_TCGA_b162_167_SNP_N_GenomeWideSNP_6_F08_844760.nocnv_grch38.seg.v2.txt	5c23fc9638b042f90060f119c47ceb41	2760	validated
ae668277-3c77-45f9-93a6-57ea64a9d990	SHAWM_p_TCGAb72_SNP_N_GenomeWideSNP_6_G02_698092.nocnv_grch38.seg.v2.txt	2416fb40b4d01964198250c542f65467	7447	validated
ae687821-6718-48f7-a8ba-ebff5e7c33fa	SHAWM_p_TCGAb72_SNP_N_GenomeWideSNP_6_H04_698130.nocnv_grch38.seg.v2.txt	91c937044828a6a3a24cfd148ffc7731	4677	validated
ae795509-4a63-4288-bab4-2b5ba2fc7e7f	RAMIE_p_6TCGA_250_232_4_236_N_GenomeWideSNP_6_G07_1245100.nocnv_grch38.seg.v2.txt	b56eccc895f03b5329e79ffb477a7824	4721	validated
ae96c429-b221-4894-a45a-6aa4e8d32c71	GOOFS_p_TCGA_b117_118_SNP_N_GenomeWideSNP_6_D09_778086.nocnv_grch38.seg.v2.txt	eca86d16a44f15005dae9354ca4dffbc	30559	validated
aeba8fd1-e085-40a8-b907-011c506b4579	HITCH_p_TCGASNP_b93_N_GenomeWideSNP_6_D06_741530.nocnv_grch38.seg.v2.txt	de090d5b7d378a3e3f3ceed211f63eb8	25078	validated
aed3c150-6a21-4e1b-bb81-303d0295cb93	PITON_p_TCGA_b162_167_SNP_N_GenomeWideSNP_6_F07_844842.nocnv_grch38.seg.v2.txt	947f0e12269a1f52fea48c3d3825af43	13607	validated
aed5f596-b3fc-4bde-a04a-f61e7e75070f	MOHEL_p_TCGA_271_274_275_N_GenomeWideSNP_6_B08_1320404.nocnv_grch38.seg.v2.txt	f2956ac30efa5f48bc4ed6563e806ea9	22045	validated
aee80476-de23-4037-8fd5-9a23c2bcd7d6	SHAWM_p_TCGAb72_SNP_N_GenomeWideSNP_6_E05_698056.nocnv_grch38.seg.v2.txt	95655d8a610425ebbc5e22f029784383	6589	validated
af036565-e9e4-4140-bfcb-47394a310d2a	BEAUX_p_TCGA_b109_SNP_2N_GenomeWideSNP_6_A02_772068.nocnv_grch38.seg.v2.txt	efcb335faae52a0a154d6ef180a02e6e	10173	validated
af066b6c-9065-4a5e-bd50-316ad35929a0	KEBAB_p_TCGASNP_226_227_N_GenomeWideSNP_6_H05_1151642.nocnv_grch38.seg.v2.txt	2ba2551091d9cb160da02b09da11f394	7326	validated
af3f3953-7172-4616-9b0a-56d6b400fb83	MINAE_p_TCGA_200_202_203_SNP_N_GenomeWideSNP_6_D05_955116.nocnv_grch38.seg.v2.txt	11f37e9e1010c477177db81e659643cd	54333	validated
af433565-0031-489c-a2a6-0f8dc289dfeb	URAEI_p_TCGASNP_b85_N_GenomeWideSNP_6_F07_735178.nocnv_grch38.seg.v2.txt	2a672a999ab952addf62879e4d1dc6fe	5628	validated
af436ccb-b052-4cb6-892c-d4f2e2d3df53	TAKEN_p_TCGAb_379_400_FFPE_NSP_GenomeWideSNP_6_F06_1513218.nocnv_grch38.seg.v2.txt	a1f9698beef719d92edc79be4701b256	6391	validated
af7adbc7-9863-4be5-aa1f-f195395227ae	CELLA_p_TCGA_177_179_Esph_SNP_N_GenomeWideSNP_6_A09_871098.nocnv_grch38.seg.v2.txt	5379ea381a944a41602058db3326fe33	2906	validated
af9ccc2f-8dfe-42c8-9127-b4c16ba4575c	GHOUL_p_TCGASNP_b85and51R_N_GenomeWideSNP_6_E04_735320.nocnv_grch38.seg.v2.txt	4b7a49e1388ab12dc660a04c9e9bbcb3	43802	validated
afa7dec4-6b11-494d-ab68-7da2e7a24960	HAULS_p_TCGAb47_SNP_2N_GenomeWideSNP_6_G04_628506.nocnv_grch38.seg.v2.txt	eff4c78083761a24e1057f0ff666f2d2	3190	validated
afbef65a-6e76-4666-850e-18ab727b7e36	SHOUT_p_TCGAb_319_20_21_22_NSP_GenomeWideSNP_6_G08_1365072.nocnv_grch38.seg.v2.txt	fc4c8cf378d55af7b4dc50a252a7f4b4	4296	validated
afc2bbf4-4167-48b6-acdd-6967806df4af	BONZE_p_TCGAb56_SNP_1N_GenomeWideSNP_6_H03_666896.nocnv_grch38.seg.v2.txt	cf824acef381f92bd816fb64ada05543	12616	validated
afca4839-b29c-4aea-91f2-ee41eca38b8e	GAMMA_p_TCGA_b103_104_SNP_N_GenomeWideSNP_6_H10_755888.nocnv_grch38.seg.v2.txt	9ed9fd1ee06ced98dc85256534e7c8e3	6852	validated
afe54f13-899c-4769-974f-a941dddd1e5c	HITCH_p_TCGASNP_b93_N_GenomeWideSNP_6_A03_741472.nocnv_grch38.seg.v2.txt	0a1f76e510e766e13394a6ff86afd588	7348	validated
b01f1b4b-8908-4dad-bd35-3d9f550043d5	PITON_p_TCGA_b162_167_SNP_N_GenomeWideSNP_6_H02_844824.nocnv_grch38.seg.v2.txt	88dbe090c7f64e3872a660221d7f4454	3875	validated
b0349269-3d90-48ab-8366-7f4bc84f0f9c	CELLA_p_TCGA_177_179_Esph_SNP_N_GenomeWideSNP_6_E08_870984.nocnv_grch38.seg.v2.txt	31555c036c43606f20f8da4132e6f178	2531	validated
b0393d61-6e9a-4559-a05b-250efa6aca95	HITCH_p_TCGASNP_b93_N_GenomeWideSNP_6_A08_741564.nocnv_grch38.seg.v2.txt	a33324cc01307326ca42938aee08266c	5601	validated
b03dafea-cd9e-4310-a989-e83db45e2028	MOHEL_p_TCGA_271_274_275_N_GenomeWideSNP_6_C03_1320442.nocnv_grch38.seg.v2.txt	2495c548a444f6ace23a59bed4ec61fd	2781	validated
b051722e-66b3-4384-aa12-f7b8bb8a29fd	GHOUL_p_TCGASNP_b85and51R_N_GenomeWideSNP_6_G10_735244.nocnv_grch38.seg.v2.txt	bc3082c6463dddaacee3e3d752bf74b1	28769	validated
b07762bc-efec-4d5f-a010-0f55d79fa5eb	URAEI_p_TCGASNP_b85_N_GenomeWideSNP_6_F12_735104.nocnv_grch38.seg.v2.txt	31f6d9239f33d5c523043210c9713b1f	33233	validated
b08c632d-d254-4f2a-8476-e75651ecfd2f	FENCE_p_TCGAb_332_333_334_NSP_GenomeWideSNP_6_G02_1367282.nocnv_grch38.seg.v2.txt	c021d4cd9beb079b6572c2e1f3ae040f	18309	validated
b0945143-e312-45b1-a12d-be52075c328e	GHOUL_p_TCGASNP_b85and51R_N_GenomeWideSNP_6_F02_735248.nocnv_grch38.seg.v2.txt	0c6365e385ce157d4de37f98f7cc9f30	2774	validated
b0d3f3f2-cadb-42dd-8ffe-e6bc221f0cec	STOPE_p_TCGAb3_58_59_60_61_62_N_GenomeWideSNP_6_E11_1388094.nocnv_grch38.seg.v2.txt	7cb1b85fce409d03db8929b016814be5	35884	validated
b0fd4f98-b46a-4137-9817-87f8c1658b0e	USAGE_p_TCGA_132_133_136_SNP_N_GenomeWideSNP_6_H05_787626.nocnv_grch38.seg.v2.txt	c5308aad68bcd3f9e00bb05be0542c3e	8492	validated
b0fe294b-5b70-4178-bf4c-bdb4008bb61f	TAKEN_p_TCGAb_379_400_FFPE_NSP_GenomeWideSNP_6_D02_1513308.nocnv_grch38.seg.v2.txt	e688ddcaf1d46dcb09feee13bc3cc9ae	4653	validated
b121fee2-8f82-4dec-baa3-f88ec7a60da0	BEAUX_p_TCGA_b109_SNP_2N_GenomeWideSNP_6_F08_772194.nocnv_grch38.seg.v2.txt	81f6c5661105879cf3c7e1180f27bea0	16778	validated
b135119a-0439-4f0d-b656-306586e4459f	BONZE_p_TCGAb56_SNP_1N_GenomeWideSNP_6_D03_666990.nocnv_grch38.seg.v2.txt	5284ba2a79a1af925b632614eb71ad9e	3415	validated
b14166b5-642a-41ba-9eb5-6774377119c2	BONZE_p_TCGAb56_SNP_1N_GenomeWideSNP_6_F05_666930.nocnv_grch38.seg.v2.txt	90db2d72d8181773753541c21fb1e8f6	5667	validated
b1499454-cdac-485f-a083-2cb8ef83b7fb	HELVE_p_TCGA_b139_154_155_SNP_N_GenomeWideSNP_6_E05_808650.nocnv_grch38.seg.v2.txt	4dd593ad6c7e98dac7e0640e5c754af2	2363	validated
b15b522d-1766-4bbe-89f3-c225cea1e2f4	MINAE_p_TCGA_200_202_203_SNP_N_GenomeWideSNP_6_B06_955270.nocnv_grch38.seg.v2.txt	741f57446b1055fa8d24186d9b639803	7917	validated
b15bc5f5-2645-4b6c-a363-c6ce0f117af2	SHOUT_p_TCGAb_319_20_21_22_NSP_GenomeWideSNP_6_H06_1365144.nocnv_grch38.seg.v2.txt	814845c37fe585a1bcaecc14802931a9	6210	validated
b1b78306-cfcf-4653-87f6-cb27ad320538	USAGE_p_TCGA_132_133_136_SNP_N_GenomeWideSNP_6_F06_787604.nocnv_grch38.seg.v2.txt	14fbc0fd1913e82130957c39cf785b8e	3327	validated
b1c41f3f-d672-4eac-b67c-3d7a4179dfef	CUSKS_p_TCGAb47_SNP_1N_GenomeWideSNP_6_B04_628238.nocnv_grch38.seg.v2.txt	2d73604a5c7bf09c775f85565690b442	35387	validated
b1d2ebab-ca76-4ba3-911b-d8cba2ac4d60	GHOUL_p_TCGASNP_b85and51R_N_GenomeWideSNP_6_D10_760354.nocnv_grch38.seg.v2.txt	3a5be3db65545a4761c207cbc66b8292	28367	validated
b1ee6e71-e6d3-4731-8fd6-657c0958eb9c	BEAUX_p_TCGA_b109_SNP_2N_GenomeWideSNP_6_C05_772090.nocnv_grch38.seg.v2.txt	2f56794c86d2847c8d0d55f48edfd611	2362	validated
b1f8e548-d2b9-4200-87ef-92549e5503ba	DRIPS_p_TCGA_295_296_297_N_GenomeWideSNP_6_A02_1343748.nocnv_grch38.seg.v2.txt	961d47d0ca18b88a912d5dff97357ba2	5263	validated
b20e077f-b3c8-400f-acad-0de39db926cc	BONZE_p_TCGAb56_SNP_1N_GenomeWideSNP_6_E10_667006.nocnv_grch38.seg.v2.txt	5197a42408c1f91426ac69460478cf6c	4859	validated
b2482bc3-551d-4f8b-86ee-b83d025066ac	MAPLE_p_TCGAb78_BrstRedo_SNP_N_GenomeWideSNP_6_G10_729670.nocnv_grch38.seg.v2.txt	aa8586a8a559b87479db7905d69b5a61	4237	validated
b2488393-7280-40ff-81d9-9f4c348a9d25	BITES_p_TCGAb61_SNP_S_GenomeWideSNP_6_C03_707088.nocnv_grch38.seg.v2.txt	4625e9d6ca93ef7f7b73aa7a5ce464c1	40455	validated
b2532779-7ec3-4717-b187-2949f2162d9a	DRIPS_p_TCGA_295_296_297_N_GenomeWideSNP_6_D09_1343744.nocnv_grch38.seg.v2.txt	3044619ff79d6015e6e60e0656b9fb53	6406	validated
b259bf63-574b-437e-9332-1aa0ec5dd38b	GAMMA_p_TCGA_b103_104_SNP_N_GenomeWideSNP_6_G07_755864.nocnv_grch38.seg.v2.txt	6fd0f9dedcc7a750a7d363efce850827	3848	validated
b26223f0-7dfa-4e02-8f53-2188e7f91bde	HAULS_p_TCGAb47_SNP_2N_GenomeWideSNP_6_H12_628496.nocnv_grch38.seg.v2.txt	ac4d3aa6649f84c07615ee73dd76cd92	14792	validated
b26d7ad6-3608-4eda-83a7-8f06736ae058	SHAWM_p_TCGAb72_SNP_N_GenomeWideSNP_6_A03_698128.nocnv_grch38.seg.v2.txt	23eefb2024d1afcb1013f3fb0711cc7a	3052	validated
b26fcf94-a2b7-4112-ad09-438357f6dd7d	CUSKS_p_TCGAb47_SNP_1N_GenomeWideSNP_6_E03_628254.nocnv_grch38.seg.v2.txt	4cf2f84993d202a022a483db744a9662	5710	validated
b271600d-bb8c-4938-bbae-44651780093d	COPAL_p_TCGAb_337_338_339_NSP_GenomeWideSNP_6_E07_1373590.nocnv_grch38.seg.v2.txt	d26c500adbca8d319332411de5ca8afb	4696	validated
b2be8ed7-b5c7-4acd-93e4-9bced7ce7c8d	EXINE_p_TCGA_b142_SNP_N_GenomeWideSNP_6_B09_802432.nocnv_grch38.seg.v2.txt	22dac2d8c3dc52538d92c8eeaa6b7e48	21304	validated
b2c8387b-e84c-4f20-97cd-8029b90ef8fb	SHUCK_p_TCGAb74and75_SNP_N_GenomeWideSNP_6_E04_730996.nocnv_grch38.seg.v2.txt	33b628f04f738c1e4cb2a4d2f7f75733	16528	validated
b2f6e586-d570-48eb-965b-64dc4aa8da2f	JOUAL_p_TCGA_b96_SNP_N_GenomeWideSNP_6_A01_748020.nocnv_grch38.seg.v2.txt	e1dd1f272aa6eb0ebc52d216b35f84e7	62082	validated
b31a2500-2caf-40ca-89a1-aa9426b8f335	PITON_p_TCGA_b162_167_SNP_N_GenomeWideSNP_6_C04_844772.nocnv_grch38.seg.v2.txt	318e65f510a9d6111db49191fa449960	3737	validated
b334c399-22fd-489e-9ceb-1013120e5dc0	SHAWM_p_TCGAb72_SNP_N_GenomeWideSNP_6_B04_698100.nocnv_grch38.seg.v2.txt	9644c1ed97b7a27251c449ea9337419a	5766	validated
b336b9cc-555f-4310-a065-3c9601be77cc	GHOUL_p_TCGASNP_b85and51R_N_GenomeWideSNP_6_G03_760380.nocnv_grch38.seg.v2.txt	ab8395252b1020938d54dc12a956a446	19249	validated
b337148d-ec89-4123-8163-26403c5f10fc	COPAL_p_TCGAb_337_338_339_NSP_GenomeWideSNP_6_E06_1373608.nocnv_grch38.seg.v2.txt	a451346a1345c5c6de3cd89c4a2baaff	14623	validated
b338e52e-c5c5-4891-b533-5f5c63b7dab8	DOUSE_p_TCGA_287_288_289_N_GenomeWideSNP_6_E07_1343322.nocnv_grch38.seg.v2.txt	c94c910ea772bc147e46f909f63169c2	8819	validated
b33d8fd0-6477-49ef-a960-d74f8ec16f4a	SHAWM_p_TCGAb72_SNP_N_GenomeWideSNP_6_E03_697998.nocnv_grch38.seg.v2.txt	f1df93a4d38586933cfc675a49a10e0e	6228	validated
b350f6aa-2e78-40fd-97cf-75a351e8da64	RANDS_p_TCGA_b109_SNP_1N_GenomeWideSNP_6_D01_772032.nocnv_grch38.seg.v2.txt	0a6a434b1a7cd4d9bb00eafddfbc374f	3884	validated
b35f5768-5fbb-498c-8daf-1eb48d4d4b2c	GOOFS_p_TCGA_b117_118_SNP_N_GenomeWideSNP_6_F11_778124.nocnv_grch38.seg.v2.txt	003a2cd3a81c1b143cee5eb7ced5a823	4023	validated
b364a8e2-c639-483a-8649-64b7bdee8457	EMMER_p_8TCGA_Mx_242_238_N_GenomeWideSNP_6_B10_1244794.nocnv_grch38.seg.v2.txt	bf65a3df4b7826cdeaf62d3ea4f2d2c7	9396	validated
b3840c29-ec73-4654-9950-823c3dc056dd	GOOFS_p_TCGA_b117_118_SNP_N_GenomeWideSNP_6_B05_778084.nocnv_grch38.seg.v2.txt	724346d233895088cf6bddbe0b34d5b6	2840	validated
b3e7b980-b4d3-48f9-aa99-595984cb8367	GAMMA_p_TCGA_b103_104_SNP_N_GenomeWideSNP_6_G05_755836.nocnv_grch38.seg.v2.txt	7218a438a9d75a1f8e50a9e33fc579c2	10890	validated
b40cd450-1a5d-4872-8248-1a3dcfc6c7fe	DEVEL_p_TCGAb3_73_74_75_76_NSP_GenomeWideSNP_6_B04_1438484.nocnv_grch38.seg.v2.txt	095ef59a72f3e724d43642e6701c1bef	5389	validated
b4251995-245b-4c51-9f8c-f6cbc6707e1f	GAMMA_p_TCGA_b103_104_SNP_N_GenomeWideSNP_6_B10_755918.nocnv_grch38.seg.v2.txt	949072c8b383696922b75d17319714d1	4434	validated
b47e9e38-6bda-4072-8db9-5934ac88e91d	HAULS_p_TCGAb47_SNP_2N_GenomeWideSNP_6_B04_628584.nocnv_grch38.seg.v2.txt	cb2ecb7819034505178a086573b3491f	33916	validated
b49c0176-ec06-40b8-b21b-35d30cc1cfa7	DOUSE_p_TCGA_287_288_289_N_GenomeWideSNP_6_B10_1361100.nocnv_grch38.seg.v2.txt	56a611c30ae9be30da5ae20c6d8a09c0	4530	validated
b515e1ff-08d0-47fc-bb5e-3ca550410895	CHILE_p_TCGASNP_230_231_FFPE_N_GenomeWideSNP_6_A10_1147968.nocnv_grch38.seg.v2.txt	68c9711b6f4e0b635141ecbf3f6cc374	71061	validated
b5360774-acd5-432d-90b5-fd7aafb55d64	COZEN_p_TCGAb56_SNP_2N_GenomeWideSNP_6_C11_667238.nocnv_grch38.seg.v2.txt	dfa313983d93513adcbeefc315c552b8	52979	validated
b53b38f1-3d6c-4863-b46c-768b1f503f0d	HAULS_p_TCGAb47_SNP_2N_GenomeWideSNP_6_H04_628552.nocnv_grch38.seg.v2.txt	9ea3c7aa15aa19a5bd6de0b3b3e82fb8	4367	validated
b54b26ad-6112-4d06-b36b-84f848c1ac90	MAPLE_p_TCGAb78_BrstRedo_SNP_N_GenomeWideSNP_6_E10_729686.nocnv_grch38.seg.v2.txt	3c7ab9998a4885b3ef0d3544cb1e5826	4789	validated
b55bdb18-8a45-4899-8a84-27da7a51e32e	HAULS_p_TCGAb47_SNP_2N_GenomeWideSNP_6_E04_628414.nocnv_grch38.seg.v2.txt	3bdc88efbe3a360fcfa26e00a8576e86	4097	validated
b55c2845-e3b8-4eed-8ddd-7c16a5e63fed	STOPE_p_TCGAb3_58_59_60_61_62_N_GenomeWideSNP_6_D11_1388126.nocnv_grch38.seg.v2.txt	620aed4c8b403f26ee4293a30eb92998	10299	validated
b56f7664-18af-47f6-af64-96a2cfc35255	BONZE_p_TCGAb56_SNP_1N_GenomeWideSNP_6_D10_666988.nocnv_grch38.seg.v2.txt	c55efcc47c5f5e99cd316d5d709d239c	10330	validated
b57dfea7-c5bd-43f6-a1b9-bff191e62d2c	RANDS_p_TCGA_b109_SNP_1N_GenomeWideSNP_6_F05_771958.nocnv_grch38.seg.v2.txt	fbdec009b897b85cf37166e2833b9821	31407	validated
b57f82c3-8945-4a23-bc0e-8be3dbc85e6f	CHILE_p_TCGASNP_230_231_FFPE_N_GenomeWideSNP_6_A09_1147944.nocnv_grch38.seg.v2.txt	8604eb461538725a08537ffa16285077	60950	validated
b583cbdc-ca42-4fce-8fea-abfacac1deb0	JOUAL_p_TCGA_b96_SNP_N_GenomeWideSNP_6_B12_747874.nocnv_grch38.seg.v2.txt	6107a4e334383658383d915c85d394b9	10941	validated
b599c51a-e942-42c7-ad25-c487763d8be3	MAPLE_p_TCGAb78_BrstRedo_SNP_N_GenomeWideSNP_6_G06_729736.nocnv_grch38.seg.v2.txt	70c1f8369a880f370e83cd62994e490f	2704	validated
b59ea1d1-6a46-4800-9f6d-6913dbcae654	RANDS_p_TCGA_b109_SNP_1N_GenomeWideSNP_6_A08_772030.nocnv_grch38.seg.v2.txt	cfaaa30bc221b1560f7016f6f6595dba	12164	validated
b5b78752-9617-44b1-a248-42261cf10dcd	BEAUX_p_TCGA_b109_SNP_2N_GenomeWideSNP_6_B08_772096.nocnv_grch38.seg.v2.txt	667c704b87715209e601aef789b3d397	32750	validated
b5e41af2-2d5c-4007-a8f3-08c1a3660b18	CHEEP_p_TCGA_b120_121_SNP_N_GenomeWideSNP_6_E07_777736.nocnv_grch38.seg.v2.txt	fa57cf04f10f81ecd6614cb35b171248	16642	validated
b6679af4-afd6-4413-84ad-5eaef91b5562	STOPE_p_TCGAb3_58_59_60_61_62_N_GenomeWideSNP_6_F04_1388002.nocnv_grch38.seg.v2.txt	3cfd3dbc58e116fc4899543afabdc200	4426	validated
b6794d94-2141-4ce9-a7ab-3a064da028f8	CROZE_p_TCGA_254_256_255_N_GenomeWideSNP_6_B02_1301310.nocnv_grch38.seg.v2.txt	7cb96ff45e39c3ea416b8b1d00aeca7e	3462	validated
b67c229d-e2b0-4f2a-8e90-b1fe77746328	BITES_p_TCGAb61_SNP_S_GenomeWideSNP_6_H07_697072.nocnv_grch38.seg.v2.txt	7b8ac564dda89adf784033b4a3da6960	19830	validated
b6ce8d66-9ba4-442b-af5b-4f46ac8d23af	EXINE_p_TCGA_b142_SNP_N_GenomeWideSNP_6_G12_802480.nocnv_grch38.seg.v2.txt	9629fd7fd1b02072e4ab34eb2b9e17b7	5114	validated
b6d451cf-d0ee-45e6-9752-56f9979044f1	PITON_p_TCGA_b162_167_SNP_N_GenomeWideSNP_6_C08_844844.nocnv_grch38.seg.v2.txt	471aa54ba85a627bce8c10364f6558ef	4804	validated
b6d7c93f-7c30-4a9b-a224-9bb7649420cb	RAMIE_p_6TCGA_250_232_4_236_N_GenomeWideSNP_6_F11_1245124.nocnv_grch38.seg.v2.txt	67b3b88fd7b8d9bf4ce4c7f7b58b41ca	5836	validated
b6f558bd-1733-42a2-824b-9085dccdecb6	TAKEN_p_TCGAb_379_400_FFPE_NSP_GenomeWideSNP_6_B06_1513260.nocnv_grch38.seg.v2.txt	d1403efae6a180ff46e4c93a94a717a6	11738	validated
b70b047f-78e4-46d0-87ef-f949f5f65b23	MAPLE_p_TCGAb78_BrstRedo_SNP_N_GenomeWideSNP_6_G02_729558.nocnv_grch38.seg.v2.txt	7e51ce4437f4f28a72d8486d2d0f6ed5	3792	validated
b70f3e13-8806-49f6-9002-4b3c18e89df1	RANDS_p_TCGA_b109_SNP_1N_GenomeWideSNP_6_A11_771896.nocnv_grch38.seg.v2.txt	61b65e1e7a87093a40f490bce2c2fd3e	3330	validated
b72c63f3-2884-4af1-a2cb-adbc63f87442	DRIPS_p_TCGA_295_296_297_N_GenomeWideSNP_6_F12_1343816.nocnv_grch38.seg.v2.txt	ca22e5704b27f91192e26854ede25199	2650	validated
b77317f3-b38a-47a7-86e6-7808b72aa666	BULGY_p_TCGA_bM1_124_SNP_N_GenomeWideSNP_6_F09_780842.nocnv_grch38.seg.v2.txt	a84ab9d25918ab0c8781574f6af6b308	10336	validated
b7820b67-de27-4484-928e-586fec236a52	CUSKS_p_TCGAb47_SNP_1N_GenomeWideSNP_6_D02_628264.nocnv_grch38.seg.v2.txt	9d60e32e2b710f6c24ea4873a85b15c2	50845	validated
b7990a61-1245-4397-b19c-358a83b6602b	GHOUL_p_TCGASNP_b85and51R_N_GenomeWideSNP_6_B10_735308.nocnv_grch38.seg.v2.txt	954b0dccdecf06ab0f2043f7c779e2fd	2220	validated
b7fc0a31-7075-4a38-b790-2b443bdeda27	CROZE_p_TCGA_254_256_255_N_GenomeWideSNP_6_A10_1301344.nocnv_grch38.seg.v2.txt	fa5443876e86fb0ce58f1bf1bca18e49	15802	validated
b801a95a-f2a5-46ca-a2a5-3976647e1427	BITES_p_TCGAb61_SNP_S_GenomeWideSNP_6_H02_697030.nocnv_grch38.seg.v2.txt	a9f5a78a332a73ab2dea11bffc19e3ef	30413	validated
b80a35ee-f272-46b3-8177-fe5b58dbbdbb	KEBAB_p_TCGASNP_226_227_N_GenomeWideSNP_6_E02_1151484.nocnv_grch38.seg.v2.txt	3dfa11323fe1824b1cb6f56068ee7e5a	3891	validated
b819e3da-ef81-4096-8356-d6763364193d	MOHEL_p_TCGA_271_274_275_N_GenomeWideSNP_6_A01_1320320.nocnv_grch38.seg.v2.txt	0641a6ec87e47e253574c0f7e559ee19	4171	validated
b84acbaa-3d3c-44ca-8faa-f8f42b91ba09	ETUIS_p_TCGASNP_b80_83_N_GenomeWideSNP_6_H12_734776.nocnv_grch38.seg.v2.txt	dce491c72457ae509da2bc5039bae5fa	5106	validated
b84b09c7-9aac-47c9-9aac-f7a1c2bae1ba	GAMMA_p_TCGA_b103_104_SNP_N_GenomeWideSNP_6_B11_755770.nocnv_grch38.seg.v2.txt	641f847af1d64b56bdab09bafc703691	39772	validated
b864e38b-de3a-48b6-bdfe-7d2e437adf1e	HAULS_p_TCGAb47_SNP_2N_GenomeWideSNP_6_G02_628468.nocnv_grch38.seg.v2.txt	8ba7c72a9b79912f1908356884ad26a7	9709	validated
b8702f97-b87b-48df-8d66-ce25298a1a88	BULGY_p_TCGA_bM1_124_SNP_N_GenomeWideSNP_6_C04_780824.nocnv_grch38.seg.v2.txt	2a9b887dd615ea0f5391869e5621bdb0	3330	validated
b87c3558-3d56-4873-9c99-cd4b403a201d	CUSKS_p_TCGAb47_SNP_1N_GenomeWideSNP_6_C10_628234.nocnv_grch38.seg.v2.txt	c5afe5420abbc787e0aad3ed0c8611ab	2642	validated
b88c9382-97c0-4a6a-99f5-56723459c414	BONZE_p_TCGAb56_SNP_1N_GenomeWideSNP_6_E08_666872.nocnv_grch38.seg.v2.txt	2213e704a5baedb0b822b842edd0bb19	47536	validated
b8b2b90e-7bcc-4d96-8ad2-41023722a931	USAGE_p_TCGA_132_133_136_SNP_N_GenomeWideSNP_6_D09_787468.nocnv_grch38.seg.v2.txt	ea8fed17fadd451a21ebc259213999d6	34480	validated
b8f2c527-93bc-46e1-a8cb-f8d3f1607932	USAGE_p_TCGA_132_133_136_SNP_N_GenomeWideSNP_6_F02_787544.nocnv_grch38.seg.v2.txt	74723e8ab975c918fabaf36353d15f5e	3473	validated
b90f32ef-a5f4-4626-8ef7-764eb1d5d126	GHOUL_p_TCGASNP_b85and51R_N_GenomeWideSNP_6_H03_735338.nocnv_grch38.seg.v2.txt	337f29ee0d105f6dc0df632455e04dac	47405	validated
b928da69-0baa-4ecd-bcfb-f1545540ccbd	SHAWM_p_TCGAb72_SNP_N_GenomeWideSNP_6_G12_698070.nocnv_grch38.seg.v2.txt	b255679708432d48932d4d758249fc10	25440	validated
b93ef9fd-8423-43ad-a445-814a098440e5	HAULS_p_TCGAb47_SNP_2N_GenomeWideSNP_6_H10_628490.nocnv_grch38.seg.v2.txt	34d2471ca4afb0b596197746283f44b2	12427	validated
b9490255-bca3-4d50-9b45-88508ac444d5	TAKEN_p_TCGAb_379_400_FFPE_NSP_GenomeWideSNP_6_A04_1513310.nocnv_grch38.seg.v2.txt	b03ea3ccf74eeb7d4e8d76918df7063b	52961	validated
b957739b-7666-451d-9d0e-2d84c659ab3a	HITCH_p_TCGASNP_b93_N_GenomeWideSNP_6_D05_741552.nocnv_grch38.seg.v2.txt	8b010b392837f3d6968a0c7383729925	56951	validated
b97424cb-f8af-4566-85f7-3724f92ffce2	CELLA_p_TCGA_177_179_Esph_SNP_N_GenomeWideSNP_6_A07_871116.nocnv_grch38.seg.v2.txt	bd2953ea122fa510da8286c5f4ae19e8	4149	validated
b98cb94a-b240-454f-bf01-b3376850cfa6	RANDS_p_TCGA_b109_SNP_1N_GenomeWideSNP_6_C05_772028.nocnv_grch38.seg.v2.txt	8943720239bbf54c02bd5d71fff090bb	50621	validated
b9a5df3d-1b7e-4f92-a113-b9ecb96dcefe	ETUIS_p_TCGASNP_b80_83_N_GenomeWideSNP_6_G05_734630.nocnv_grch38.seg.v2.txt	bcf9f9727a279ff6664ccc9759f5bb92	3184	validated
b9dcca40-13cd-465e-90db-cf93e796a098	CELLA_p_TCGA_177_179_Esph_SNP_N_GenomeWideSNP_6_D09_871112.nocnv_grch38.seg.v2.txt	ea86156742e4a61bca12d1d6baf9173e	3053	validated
b9e41085-3fd1-44a1-9407-f539d980d883	CROZE_p_TCGA_254_256_255_N_GenomeWideSNP_6_A11_1301478.nocnv_grch38.seg.v2.txt	b82c6245f4c2c03176f567eecc1be4ab	5943	validated
ba447041-710a-4742-89d3-2984dc673da2	COZEN_p_TCGAb56_SNP_2N_GenomeWideSNP_6_E01_667154.nocnv_grch38.seg.v2.txt	e23c4d423f48fb82641c87fced557e52	6134	validated
ba64724a-5d90-4e7d-80bd-91a322c0442f	CROZE_p_TCGA_254_256_255_N_GenomeWideSNP_6_A04_1301414.nocnv_grch38.seg.v2.txt	61af163d720a480788678c6da938d1a8	5293	validated
ba76ccf5-d5ef-4558-aea2-b0b0289e0e54	SHUCK_p_TCGAb74and75_SNP_N_GenomeWideSNP_6_F04_731046.nocnv_grch38.seg.v2.txt	a089ea87388bc3aa788c2725e23c4e94	2491	validated
bb1778de-a0c8-4e44-a27b-44a1d8f7abf7	COMIC_p_TCGA_b142_SNP_S_GenomeWideSNP_6_H07_804600.nocnv_grch38.seg.v2.txt	057fcbc41f5dbfa5be139279ecd5e181	3397	validated
bb329546-3ad6-46a6-9ed0-85b94bd3f8a8	USAGE_p_TCGA_132_133_136_SNP_N_GenomeWideSNP_6_F07_787550.nocnv_grch38.seg.v2.txt	27bba34fb520c3aeed6af1552564723d	8320	validated
bb811e11-0c66-40a6-b602-ad609ca7fa7d	CUSKS_p_TCGAb47_SNP_1N_GenomeWideSNP_6_D06_628390.nocnv_grch38.seg.v2.txt	93f3995bc9d68433d1fbaff8f2cfdf37	35790	validated
bbc87261-d6eb-4cec-93a4-2d1f9064fa4c	GHOUL_p_TCGASNP_b85and51R_N_GenomeWideSNP_6_F09_760364.nocnv_grch38.seg.v2.txt	6fcdace60bcd61f078ca1be30b0c8642	3064	validated
bbc9ca7a-8f01-4f8d-ba5a-323cba0d4d4b	URAEI_p_TCGASNP_b85_N_GenomeWideSNP_6_B07_735032.nocnv_grch38.seg.v2.txt	46f21db62afb6f67254375f525e19ec8	27663	validated
bbe04310-9b81-44b4-8aa1-f666645822be	MOHEL_p_TCGA_271_274_275_N_GenomeWideSNP_6_C08_1320474.nocnv_grch38.seg.v2.txt	bb51239253d5d78086c2ed16b60a2173	8563	validated
bbf12436-047e-4600-a38c-b363bed7ca63	COZEN_p_TCGAb56_SNP_2N_GenomeWideSNP_6_D06_667126.nocnv_grch38.seg.v2.txt	f05cc4e99780097095d324e7b4b8d55a	9243	validated
bc214ce9-75b3-41de-bfd7-444c501c4da7	TAKEN_p_TCGAb_379_400_FFPE_NSP_GenomeWideSNP_6_C05_1513246.nocnv_grch38.seg.v2.txt	f0964eed32730c5434c7c79f6a89595d	17409	validated
bc2a515d-d176-4ea9-bfc8-4d6e644c4119	BEAUX_p_TCGA_b109_SNP_2N_GenomeWideSNP_6_E03_772152.nocnv_grch38.seg.v2.txt	5241ea9f150be6883d21a73199e9a5f8	26677	validated
bc5b349a-85da-42fb-b224-932f04487117	SHUCK_p_TCGAb74and75_SNP_N_GenomeWideSNP_6_H03_731054.nocnv_grch38.seg.v2.txt	cda398b67db727a5593e7180a79660e7	5670	validated
bc8e2576-225b-4ac3-bf5b-dcd0c5e29f3f	GHOUL_p_TCGASNP_b85and51R_N_GenomeWideSNP_6_C01_735380.nocnv_grch38.seg.v2.txt	b6353b121674bbf5333d9fa9e5e0a9a7	3184	validated
bcdd07a3-ade9-476b-9423-1e36f8ddb455	JOUAL_p_TCGA_b96_SNP_N_GenomeWideSNP_6_F12_747970.nocnv_grch38.seg.v2.txt	934bac83295653bc64426b1ba2e03092	10217	validated
bceb3e71-cb75-4ede-b93a-62c1ea280119	GHOUL_p_TCGASNP_b85and51R_N_GenomeWideSNP_6_G05_735386.nocnv_grch38.seg.v2.txt	7deddd43829367a4f4c00b5ecfaec430	27918	validated
bcee3db4-e262-4e63-bef9-3a9770dab21f	HAULS_p_TCGAb47_SNP_2N_GenomeWideSNP_6_A01_628508.nocnv_grch38.seg.v2.txt	56cf71fda16bdbf30301aed4a73e2b33	5651	validated
bd0f944d-71a9-4416-a5bc-af81eb1f8472	GOOFS_p_TCGA_b117_118_SNP_N_GenomeWideSNP_6_B09_778048.nocnv_grch38.seg.v2.txt	0c16a2857584c7c547deae2eae8a3507	4913	validated
bd1a2f94-6d2b-42fd-aa89-387c83a6b8bc	SWEDE_p_TCGAb322_23_24_25_26NSP_GenomeWideSNP_6_A02_1364878.nocnv_grch38.seg.v2.txt	9e93a17fdd469a5e42353600be94a8cd	18657	validated
bd700a7a-03fa-4a03-beec-b57592e8759d	WRIED_p_TCGA_143_147_150_Hahn_N_GenomeWideSNP_6_F11_799846.nocnv_grch38.seg.v2.txt	244f652267fabdd1891e8b0606b968ba	25502	validated
bd94865b-e15e-44e7-8ee3-476d39635efa	HITCH_p_TCGASNP_b93_N_GenomeWideSNP_6_D12_741434.nocnv_grch38.seg.v2.txt	4c73416bb8772aa8f5d53ae808c3d843	4544	validated
bd9bbed8-3da8-45f3-b704-fb023e891076	BONZE_p_TCGAb56_SNP_1N_GenomeWideSNP_6_E09_666972.nocnv_grch38.seg.v2.txt	e7f95cb4d8b8737775cc2523231f69b3	19785	validated
bdac2291-f888-49a7-ba6e-afc0526b56ea	TAKEN_p_TCGAb_379_400_FFPE_NSP_GenomeWideSNP_6_B09_1513216.nocnv_grch38.seg.v2.txt	d91f0a104868abc5230c97c56a208bdb	5130	validated
bdd7005d-8516-4f18-84f1-3438e0869065	SHUCK_p_TCGAb74and75_SNP_N_GenomeWideSNP_6_E05_731014.nocnv_grch38.seg.v2.txt	09b999fb11b8c4e68cd46216826ed704	4395	validated
bdefc26b-8fc7-4776-abbc-b56cf754819e	BULGY_p_TCGA_bM1_124_SNP_N_GenomeWideSNP_6_C08_780956.nocnv_grch38.seg.v2.txt	fc302863692ec4e8bfa6784b412d5f47	7734	validated
be261877-0f30-41c4-bec0-a09d53296924	CENTS_p_TCGASNP_212_216_217_N_GenomeWideSNP_6_E09_1039464.nocnv_grch38.seg.v2.txt	ff680132329e8285ac6a1968a33e4689	4950	validated
be42a76a-4ed7-4572-818d-e25f517764d8	WRIED_p_TCGA_143_147_150_Hahn_N_GenomeWideSNP_6_E08_799934.nocnv_grch38.seg.v2.txt	d8531ce8126d37ba2b2c59e777a5124a	8106	validated
be5ffdbc-b720-43a9-a68d-eb6b525b736b	HAULS_p_TCGAb47_SNP_2N_GenomeWideSNP_6_E06_628564.nocnv_grch38.seg.v2.txt	a83b316a0596715665524ee3cc57cdbc	3612	validated
be66acf5-fb41-4b83-b26f-c2a65c050a4b	SHUCK_p_TCGAb74and75_SNP_N_GenomeWideSNP_6_G06_730916.nocnv_grch38.seg.v2.txt	6e1f90fa081a506a68743bddaffe39b9	39525	validated
be6dae6f-1e87-4fa2-a357-40cdc6ec0556	CROZE_p_TCGA_254_256_255_N_GenomeWideSNP_6_B06_1301352.nocnv_grch38.seg.v2.txt	06b3cd41f98a4200732ecaf80fea7184	6330	validated
be75e4e0-0773-4c51-9651-3ce40731c422	TAKEN_p_TCGAb_379_400_FFPE_NSP_GenomeWideSNP_6_C02_1513204.nocnv_grch38.seg.v2.txt	653d56ebbb703aa1c8dc635c3e4d96c3	6611	validated
be77ec7c-887f-4a1b-a597-70339c02ee92	COPAL_p_TCGAb_337_338_339_NSP_GenomeWideSNP_6_D08_1373622.nocnv_grch38.seg.v2.txt	4e1a767926589332925f8ba4bc0e95d0	19247	validated
be883890-f660-4830-a27b-581280bab584	RAMIE_p_6TCGA_250_232_4_236_N_GenomeWideSNP_6_F08_1245158.nocnv_grch38.seg.v2.txt	4f6440d1713b36b0cb81cbf3a664531b	4039	validated
be90c9dc-98ea-460d-9c38-9d2be4d91366	GAMMA_p_TCGA_b103_104_SNP_N_GenomeWideSNP_6_B04_755920.nocnv_grch38.seg.v2.txt	d03a6730710c48bfdb95e93a18a40d11	23412	validated
bebc52cf-d3ab-4f5e-b53a-87e6fde283b7	GOOFS_p_TCGA_b117_118_SNP_N_GenomeWideSNP_6_A04_777990.nocnv_grch38.seg.v2.txt	da2a5ae4cf458fea29d94311f82adfa1	17382	validated
bec7c458-fa6c-4564-91a9-91680aaf579c	EXINE_p_TCGA_b142_SNP_N_GenomeWideSNP_6_F08_802486.nocnv_grch38.seg.v2.txt	334bcd26d6054ef063f301ed990aeefe	3174	validated
befa6da6-fb86-49f2-893d-360da3087164	CELLA_p_TCGA_177_179_Esph_SNP_N_GenomeWideSNP_6_G09_871142.nocnv_grch38.seg.v2.txt	19ea1c72dea1431d6c1b8755faa134a6	4139	validated
bf036b1b-04f4-4235-bdbe-b7529820d778	JOUAL_p_TCGA_b96_SNP_N_GenomeWideSNP_6_D12_748030.nocnv_grch38.seg.v2.txt	d46357f70a1995cfabab78603ae04209	15319	validated
bf10dbf4-8366-42c1-8e32-a63f224cac66	ETUIS_p_TCGASNP_b80_83_N_GenomeWideSNP_6_F09_734680.nocnv_grch38.seg.v2.txt	76eea5c8c8bf53f57859e2e9877dc86c	5103	validated
bf1d32f9-9b54-4482-911e-edca4f14fe97	EXINE_p_TCGA_b142_SNP_N_GenomeWideSNP_6_G07_802412.nocnv_grch38.seg.v2.txt	0d6e84c63729736137631dda4f6d5033	5107	validated
bf2d6ecb-f922-4799-9d0a-b3abf2e24242	DRIPS_p_TCGA_295_296_297_N_GenomeWideSNP_6_D08_1343900.nocnv_grch38.seg.v2.txt	54f2e6c6893202f5cdf529e94e31dafd	4679	validated
bf4eb2af-9777-48aa-ae19-e2cca619c0aa	CROZE_p_TCGA_254_256_255_N_GenomeWideSNP_6_C01_1301330.nocnv_grch38.seg.v2.txt	c436ac9ed99f1810bf78573873977e3e	4434	validated
bf55f129-7835-474c-80de-593a48d35ba4	BONZE_p_TCGAb56_SNP_1N_GenomeWideSNP_6_E03_666982.nocnv_grch38.seg.v2.txt	8c38d046a021785919bf31654048b400	5266	validated
bf635d24-180e-4655-9cdd-f708bc79b8f6	SHUCK_p_TCGAb74and75_SNP_N_GenomeWideSNP_6_C03_731064.nocnv_grch38.seg.v2.txt	0dae2c8ad8d9a79525b09f09eae10e28	3741	validated
bfa4d824-44a3-48aa-8562-bec28d0e6c9b	HAULS_p_TCGAb47_SNP_2N_GenomeWideSNP_6_H08_628434.nocnv_grch38.seg.v2.txt	a1b948a352d710324f2a97f10810d157	5180	validated
bfa949df-aaef-477a-aadb-75e83615bf89	URAEI_p_TCGASNP_b85_N_GenomeWideSNP_6_G11_735166.nocnv_grch38.seg.v2.txt	e87fc5be74c6c677fc2aa0e875cebab8	3189	validated
bfd0fa7f-9851-48d9-831c-1f1fb78f776e	USAGE_p_TCGA_132_133_136_SNP_N_GenomeWideSNP_6_B08_787480.nocnv_grch38.seg.v2.txt	e6612363330716771d4ae3be016c8f74	22232	validated
bfd5c1c6-62a3-4eda-bcd1-c09a0fd33e19	SHAWM_p_TCGAb72_SNP_N_GenomeWideSNP_6_H05_698028.nocnv_grch38.seg.v2.txt	6b2470702b3711269a0bda2ecf09c5ba	3608	validated
bfe120fe-e6c4-4b89-bf9b-25033e3a6cca	SHOUT_p_TCGAb_319_20_21_22_NSP_GenomeWideSNP_6_G04_1365060.nocnv_grch38.seg.v2.txt	aac101943e63634c45b17968813b7029	37998	validated
bfe3d74d-3943-49f2-8a7d-45379876ad55	PITON_p_TCGA_b162_167_SNP_N_GenomeWideSNP_6_H03_844806.nocnv_grch38.seg.v2.txt	5208dc540298f19c0014c2befb8aec84	25385	validated
bff611bb-89c0-489b-b17f-f95de31112b3	COZEN_p_TCGAb56_SNP_2N_GenomeWideSNP_6_G04_667134.nocnv_grch38.seg.v2.txt	39ee7463630226c9e41905e03e6dc8c0	6845	validated
c01a71b4-da78-44cf-a2d6-f060481799ea	CHEEP_p_TCGA_b120_121_SNP_N_GenomeWideSNP_6_C10_777710.nocnv_grch38.seg.v2.txt	6021cbb3c27073e0f9c4ece469819bf2	23526	validated
c0327746-b8cb-446a-a1ed-d8d29caeb474	GHOUL_p_TCGASNP_b85and51R_N_GenomeWideSNP_6_A07_735286.nocnv_grch38.seg.v2.txt	44ed3e73f214653b2792bf07f9bc6c3a	3594	validated
c085d68d-064d-4482-80e8-7bed5afc06dc	BULGY_p_TCGA_bM1_124_SNP_N_GenomeWideSNP_6_G03_780838.nocnv_grch38.seg.v2.txt	60a146a8226646572cddb30a42cc6504	4159	validated
c0f5b2ec-5e8c-4dab-8f94-e8a4d3b40ad5	USAGE_p_TCGA_132_133_136_SNP_N_GenomeWideSNP_6_H12_787498.nocnv_grch38.seg.v2.txt	a78ea025ac6254d40530f51dec41049a	9902	validated
c10f7eb7-946f-49d9-81ee-13fc7e4d7627	USAGE_p_TCGA_132_133_136_SNP_N_GenomeWideSNP_6_D07_787494.nocnv_grch38.seg.v2.txt	b77eb151274ada62258aaf1b589c1354	2897	validated
c13d5711-6ab1-4e86-ac51-1e4b27293e9b	ETUIS_p_TCGASNP_b80_83_N_GenomeWideSNP_6_H05_734770.nocnv_grch38.seg.v2.txt	ecb1ddbc9af19b1fe4d401801828190d	8535	validated
c14e4eed-c575-463a-b8b8-20260eb20b9a	EMMER_p_8TCGA_Mx_242_238_N_GenomeWideSNP_6_C02_1244766.nocnv_grch38.seg.v2.txt	be5ef2b5fffabaeba1180335a696287c	8996	validated
c1528abf-3130-4f73-8e18-533fcf6e4918	CROZE_p_TCGA_254_256_255_N_GenomeWideSNP_6_B03_1301432.nocnv_grch38.seg.v2.txt	9f28ea9b6b2f82769d88884767a9151d	7300	validated
c15543e3-aa15-40c4-990c-d879bf5c4120	CUSKS_p_TCGAb47_SNP_1N_GenomeWideSNP_6_E01_628368.nocnv_grch38.seg.v2.txt	c3151e28c305debf4d01cee525e8b247	3601	validated
c170af62-c54d-429a-a63d-4640bf2d62e5	JOUAL_p_TCGA_b96_SNP_N_GenomeWideSNP_6_H06_747964.nocnv_grch38.seg.v2.txt	ae37e20e1fe0d671d0ff0ce3c98b46a1	13124	validated
c180bad8-0ce9-44c5-85aa-b17f070532ab	TAKEN_p_TCGAb_379_400_FFPE_NSP_GenomeWideSNP_6_F02_1513272.nocnv_grch38.seg.v2.txt	796037aabd43f4c77780615be1db04a7	4432	validated
c1bfab0c-45e9-40ea-8f5c-80d3dded646f	BITES_p_TCGAb61_SNP_S_GenomeWideSNP_6_F11_697168.nocnv_grch38.seg.v2.txt	289c86c2f0c45cf0637382b8a2fbe2e1	40819	validated
c1ce6a1d-66af-4136-9baa-c0c6af794994	USAGE_p_TCGA_132_133_136_SNP_N_GenomeWideSNP_6_B03_787522.nocnv_grch38.seg.v2.txt	bf608aaedce947a538348fa9b8eae1c1	2896	validated
c2113e87-3f06-4d3d-825e-079d38f63a7e	GHOUL_p_TCGASNP_b85and51R_N_GenomeWideSNP_6_G06_760372.nocnv_grch38.seg.v2.txt	34659ef8fc2520262a050d8340592fc9	18051	validated
c212e22f-71ae-44f0-91b7-037bf6e9332e	ETUIS_p_TCGASNP_b80_83_N_GenomeWideSNP_6_B03_734686.nocnv_grch38.seg.v2.txt	d9be6beea140e565d26b8bac88d45b71	9626	validated
c220c995-c706-4bf0-a7ca-64cd09af1daa	JOUAL_p_TCGA_b96_SNP_N_GenomeWideSNP_6_G12_747916.nocnv_grch38.seg.v2.txt	6dbb5f7e300178f3b25ecee4d738c187	6321	validated
c24401c0-178f-41b5-88b9-6fbcda7fd49c	GHOUL_p_TCGASNP_b85and51R_N_GenomeWideSNP_6_A06_735260.nocnv_grch38.seg.v2.txt	901e39d21eedaefa9215afdf5e906b8b	3871	validated
c248b98b-b29a-423c-8dc6-4b8839b5f2e5	ETUIS_p_TCGASNP_b80_83_N_GenomeWideSNP_6_H02_734732.nocnv_grch38.seg.v2.txt	58410851d97c87f0ebdf75004e47bfa8	3470	validated
c25852d4-9a8b-47c3-87c9-7d041cd02e68	CROZE_p_TCGA_254_256_255_N_GenomeWideSNP_6_A09_1301376.nocnv_grch38.seg.v2.txt	7b550a8c4d75d7dc77a51705d0fe8416	5544	validated
c2589d1a-bfb9-47ee-af49-99cbc078a007	SHUCK_p_TCGAb74and75_SNP_N_GenomeWideSNP_6_H07_731050.nocnv_grch38.seg.v2.txt	ef7cc9b5bde20c5f912b5756a2cbb9ec	2774	validated
c2641ee9-4561-4ba3-b1db-83cf60d0b5df	WRIED_p_TCGA_143_147_150_Hahn_N_GenomeWideSNP_6_B10_799940.nocnv_grch38.seg.v2.txt	ad0d1f5e47cee97811135d238e07c54a	8469	validated
c280b155-f7a9-4985-bcfd-ecfdab4798a4	BULGY_p_TCGA_bM1_124_SNP_N_GenomeWideSNP_6_C03_780880.nocnv_grch38.seg.v2.txt	7b17855d5f382f8493fdcecbeb162dbe	3529	validated
c29870d9-2ff8-4143-ac5e-87dfbf1e6e6d	BULGY_p_TCGA_bM1_124_SNP_N_GenomeWideSNP_6_A08_780904.nocnv_grch38.seg.v2.txt	0003f4fe2491b192503c00e36e852f3f	3311	validated
c2a68918-6a2c-4959-9e6a-8005a16d41c1	MINAE_p_TCGA_200_202_203_SNP_N_GenomeWideSNP_6_E01_955146.nocnv_grch38.seg.v2.txt	6f186a6b1191bf3437a4546858c281e0	5205	validated
c308bae2-e4e0-47c9-a146-03f1f9c4409b	GHOUL_p_TCGASNP_b85and51R_N_GenomeWideSNP_6_B12_760356.nocnv_grch38.seg.v2.txt	d6c9e6911f54f4684659b7609b4024e1	4016	validated
c3391e1e-7378-485b-a244-fa3f49509080	GOOFS_p_TCGA_b117_118_SNP_N_GenomeWideSNP_6_C06_778040.nocnv_grch38.seg.v2.txt	377d34a7c6596f803e1e70874f22818e	3867	validated
c34a5536-60b7-48d9-9d65-bbc53dac2c4f	TAKEN_p_TCGAb_379_400_FFPE_NSP_GenomeWideSNP_6_F10_1513162.nocnv_grch38.seg.v2.txt	774819bbf98772d4325cbeb5e123391e	5270	validated
c3681ecd-590e-43cc-b1e2-47a2abdef89c	BITES_p_TCGAb61_SNP_S_GenomeWideSNP_6_G10_697078.nocnv_grch38.seg.v2.txt	b8025256630997976119b77eca91158e	32972	validated
c378501e-a6c0-4e57-be02-0c578427f923	SHUCK_p_TCGAb74and75_SNP_N_GenomeWideSNP_6_C12_731020.nocnv_grch38.seg.v2.txt	244a92752ba2064f76b5db048e691330	17039	validated
c37c0d1c-03d9-469c-b16f-d0cbc10f7ade	GHOUL_p_TCGASNP_b85and51R_N_GenomeWideSNP_6_D04_760350.nocnv_grch38.seg.v2.txt	7b597c5a1ce47e4a94da6e78c0184340	6612	validated
c39957b6-ce81-4878-ab86-51aeeb120e9b	BURSA_p_TCGA_303_304_305_N_GenomeWideSNP_6_D11_1344688.nocnv_grch38.seg.v2.txt	dff8d7ec495ce41ed39c18320447d369	6286	validated
c3b86b35-db58-495c-831d-d932ef0cde18	RANDS_p_TCGA_b109_SNP_1N_GenomeWideSNP_6_E11_771938.nocnv_grch38.seg.v2.txt	6542e3ddbba9aa388a58a1ffa389a046	4973	validated
c3eab7b0-8d1d-4c7b-950c-ad8202d42da1	RANDS_p_TCGA_b109_SNP_1N_GenomeWideSNP_6_D10_772000.nocnv_grch38.seg.v2.txt	7cce63509139dc31dd9faedb175a4200	5950	validated
c3fdf554-aeb1-47de-9a1d-fde34f6b09bf	CENTS_p_TCGASNP_212_216_217_N_GenomeWideSNP_6_C08_1039418.nocnv_grch38.seg.v2.txt	867abd73baab1730e2e44ccd8b7e3e41	21515	validated
c407ff6e-147c-41dc-bd93-38b862b8a3d4	URAEI_p_TCGASNP_b85_N_GenomeWideSNP_6_H06_735056.nocnv_grch38.seg.v2.txt	74e7733614230ed6fe02c1ed867565ee	19832	validated
c418aa06-6fa2-4581-bdc8-c34eeb2972d8	SHOUT_p_TCGAb_319_20_21_22_NSP_GenomeWideSNP_6_H10_1365160.nocnv_grch38.seg.v2.txt	d54cab1104db892580432c91cd36ed50	3752	validated
c463f8b1-6635-4e35-ada7-36c12cae7022	STOPE_p_TCGAb3_58_59_60_61_62_N_GenomeWideSNP_6_E01_1388050.nocnv_grch38.seg.v2.txt	aee34b96fa2ddd2523e91818bd2c30af	3599	validated
c46439ee-7f4c-4b05-a44b-e0ded35acf41	JOUAL_p_TCGA_b96_SNP_N_GenomeWideSNP_6_H03_747992.nocnv_grch38.seg.v2.txt	a3b5d89e6bcb5ea3ad2da68c17885746	3267	validated
c47226a1-593f-4546-8a77-022af7373673	TAKEN_p_TCGAb_379_400_FFPE_NSP_GenomeWideSNP_6_B10_1513270.nocnv_grch38.seg.v2.txt	196bf913d5cf569d8b119b175dd5936a	29482	validated
c472f351-e4c0-410b-ac68-552ac65ec2fa	URAEI_p_TCGASNP_b85_N_GenomeWideSNP_6_B09_735026.nocnv_grch38.seg.v2.txt	240f981da10141b624844a106feb8549	11643	validated
c474da1c-9b5b-4959-bc76-1f5bdb4004b6	COZEN_p_TCGAb56_SNP_2N_GenomeWideSNP_6_B01_667198.nocnv_grch38.seg.v2.txt	0820e1586b7efd1886bfae1dd6563143	30626	validated
c4aa2622-d613-4e0c-a8c4-2afe48768767	BEAUX_p_TCGA_b109_SNP_2N_GenomeWideSNP_6_D08_772218.nocnv_grch38.seg.v2.txt	e07d47a8e74be018518339fde375bff8	25547	validated
c4b3b3be-44a8-4e6a-b20b-8ea42cee0ea3	TAKEN_p_TCGAb_379_400_FFPE_NSP_GenomeWideSNP_6_E08_1513318.nocnv_grch38.seg.v2.txt	bdaeb495178bfb6e3a6dd17f17bcf663	4552	validated
c4b3bd72-3bb5-4fbc-865d-4487778034ed	CUSKS_p_TCGAb47_SNP_1N_GenomeWideSNP_6_G02_628366.nocnv_grch38.seg.v2.txt	507c2b60bcbaeec647455419589e3c4f	43871	validated
c4bb4cf6-8af8-4c70-8f8a-913127b8cc90	USAGE_p_TCGA_132_133_136_SNP_N_GenomeWideSNP_6_F03_787580.nocnv_grch38.seg.v2.txt	9844ea2344527afa5067abbcfd373a9a	31165	validated
c4f81636-ae0d-44dd-86a2-0b6b95936858	EXINE_p_TCGA_b142_SNP_N_GenomeWideSNP_6_D01_802386.nocnv_grch38.seg.v2.txt	ced36d0b538ec8cee4ea47a3c276c4ff	21769	validated
c50110c2-42a7-463f-bbaf-cf1f809c8cd6	GOOFS_p_TCGA_b117_118_SNP_N_GenomeWideSNP_6_A10_778126.nocnv_grch38.seg.v2.txt	6dd8df8003b84f235b86d68d892018a3	3613	validated
c501c97d-0a7f-4598-8774-c697e37bebcd	BONZE_p_TCGAb56_SNP_1N_GenomeWideSNP_6_C05_667052.nocnv_grch38.seg.v2.txt	88d368b1f4f02da7d03efc671779f926	15978	validated
c54fc1e5-7c3f-4496-9eb1-d3cddd5c33db	BONZE_p_TCGAb56_SNP_1N_GenomeWideSNP_6_B02_666898.nocnv_grch38.seg.v2.txt	9132c6331c89f4b9a2eb6ae45b9bf899	2840	validated
c555db2e-38fa-497e-bb3b-525194b4ed39	BONZE_p_TCGAb56_SNP_1N_GenomeWideSNP_6_E04_666936.nocnv_grch38.seg.v2.txt	05a36c8890fbf3892cd88159460152cb	41363	validated
c58b334d-917c-42b8-bb56-f2533a62b6f6	ETUIS_p_TCGASNP_b80_83_N_GenomeWideSNP_6_G12_734766.nocnv_grch38.seg.v2.txt	95335967c3ba8c3210dcc5664d5a9a46	3341	validated
c5998d28-dc48-461f-a263-7ffef913133c	HELVE_p_TCGA_b139_154_155_SNP_N_GenomeWideSNP_6_G12_808640.nocnv_grch38.seg.v2.txt	5944253c1f0f1fc18fdb81967964ed45	5632	validated
c59d2338-7b4e-4a4d-a947-d16bca9ed1d5	ETUIS_p_TCGASNP_b80_83_N_GenomeWideSNP_6_F07_734710.nocnv_grch38.seg.v2.txt	a36a4b8fc6603fb6d7a2c0c3b6c1ea0c	8979	validated
c5b232a8-8c1b-46a1-a7b8-1794d608982d	TITER_p_TCGASNP_227_228_N_GenomeWideSNP_6_B03_1151382.nocnv_grch38.seg.v2.txt	49ded37905dd8630ffa1b6a2a5bef88d	3352	validated
c5c113a9-cd7b-484e-9f4f-a67db0470683	SHUCK_p_TCGAb74and75_SNP_N_GenomeWideSNP_6_A03_730934.nocnv_grch38.seg.v2.txt	53ed4ed4b6af1269b17aea80aa7449ab	3735	validated
c5c70de6-2a9e-40b7-8096-d58062a7c5e0	HAULS_p_TCGAb47_SNP_2N_GenomeWideSNP_6_C08_628586.nocnv_grch38.seg.v2.txt	83fda48d786ba56394c0d852f7b359a5	11391	validated
c5f962f5-7e9a-4aea-8ddc-a7e455457ab9	URAEI_p_TCGASNP_b85_N_GenomeWideSNP_6_D05_735100.nocnv_grch38.seg.v2.txt	90d249580bb055144efccc4b3b14cf03	36095	validated
c60e0706-5e3e-45f0-9900-6f0c94f6d3bd	GOOFS_p_TCGA_b117_118_SNP_N_GenomeWideSNP_6_A06_778146.nocnv_grch38.seg.v2.txt	926785a352fea12537c4b5268e12dfd2	6539	validated
c622b324-df6c-4c42-b27c-5f77ae3bda3d	URAEI_p_TCGASNP_b85_N_GenomeWideSNP_6_B02_735172.nocnv_grch38.seg.v2.txt	ca24ce67b24cb36e060d8045f308beae	3479	validated
c6348c3a-d29f-4b0d-902f-c4cc733fe6b0	BULGY_p_TCGA_bM1_124_SNP_N_GenomeWideSNP_6_D05_780920.nocnv_grch38.seg.v2.txt	b9eaade79e9879ea3585714eff842285	4589	validated
c643db8a-3b65-4df2-9f95-3fec7d7577f8	BONZE_p_TCGAb56_SNP_1N_GenomeWideSNP_6_A12_667004.nocnv_grch38.seg.v2.txt	a3d2c62fc812b28583b0d83648ad15d5	5971	validated
c672ee77-c4cc-4e32-ae51-76e19017ef00	JOUAL_p_TCGA_b96_SNP_N_GenomeWideSNP_6_G05_747932.nocnv_grch38.seg.v2.txt	4563733e4d61d0a3c7b4a6b45cc95e77	3605	validated
c6881f53-d8d3-4f7c-b82a-0615d148fd6c	SHAWM_p_TCGAb72_SNP_N_GenomeWideSNP_6_H03_698052.nocnv_grch38.seg.v2.txt	6ad32cfc8d0822165b8bf53d407bcc46	6026	validated
c6a1e5a2-5272-4024-bec7-075633ca021f	URAEI_p_TCGASNP_b85_N_GenomeWideSNP_6_C08_735010.nocnv_grch38.seg.v2.txt	e50a3e1cba110268d5ff5cf2767b25b8	5959	validated
c6aea64e-5a78-45d9-9045-e8be23d80d8a	RAMIE_p_6TCGA_250_232_4_236_N_GenomeWideSNP_6_E12_1245210.nocnv_grch38.seg.v2.txt	95f14189bf1c495b4c6abfb7427525c3	29203	validated
c70b076a-d903-4b14-9934-9d18478c0cc7	SHOUT_p_TCGAb_319_20_21_22_NSP_GenomeWideSNP_6_G10_1365034.nocnv_grch38.seg.v2.txt	ad1da4f8aad197561e6f0125e53ac25d	4146	validated
c71b27be-c090-4496-8b29-13939fcd9469	JOUAL_p_TCGA_b96_SNP_N_GenomeWideSNP_6_F07_747934.nocnv_grch38.seg.v2.txt	571fee8b8b48359e873d78b9339de35d	39917	validated
c7278396-6e9e-4594-9ac1-00e0e24aa3aa	BURSA_p_TCGA_303_304_305_N_GenomeWideSNP_6_C11_1344720.nocnv_grch38.seg.v2.txt	b09417dcc9a6df64cae7c83ff089089a	19850	validated
c76936e7-0a3a-4ab9-bfa5-9b8898a33f8c	DRIPS_p_TCGA_295_296_297_N_GenomeWideSNP_6_F05_1343836.nocnv_grch38.seg.v2.txt	57da2d3fd8820f0d18ca92dd63d64ed8	41891	validated
c7e15239-12f9-416e-8a72-b4b9ea70d3a3	WRIED_p_TCGA_143_147_150_Hahn_N_GenomeWideSNP_6_G07_799918.nocnv_grch38.seg.v2.txt	e217f3430ff7b7a42ff84e31a0667b2e	16782	validated
c7f98838-7725-4c82-965e-a9771bd52c66	GAMMA_p_TCGA_b103_104_SNP_N_GenomeWideSNP_6_H11_755804.nocnv_grch38.seg.v2.txt	5ccaae3eceacd17042fb6e55489aeff9	12218	validated
c80b64c7-029c-4c3e-98b8-a025fc8d3eec	GOOFS_p_TCGA_b117_118_SNP_N_GenomeWideSNP_6_E08_778142.nocnv_grch38.seg.v2.txt	c6217957e7f547adf4baa3115a6f5e73	4169	validated
c83be3c0-d683-493f-9634-7846f4d82908	STOPE_p_TCGAb3_58_59_60_61_62_N_GenomeWideSNP_6_E12_1388158.nocnv_grch38.seg.v2.txt	1c467b1c3fae1e3b11e1af1f753affca	7593	validated
c88dcd6e-9366-400a-ace0-143abe0595d3	HITCH_p_TCGASNP_b93_N_GenomeWideSNP_6_H04_741456.nocnv_grch38.seg.v2.txt	addfd977ef5b742acd848c6e4f534cab	30682	validated
c89af4d2-ed9c-474d-93cd-64c53e663077	BURSA_p_TCGA_303_304_305_N_GenomeWideSNP_6_B12_1344694.nocnv_grch38.seg.v2.txt	5fa15bf3b324e24722aea18b30337cd1	25654	validated
c8a66e17-77d1-448b-bd0a-0b1bcfe0940c	STOPE_p_TCGAb3_58_59_60_61_62_N_GenomeWideSNP_6_F02_1388144.nocnv_grch38.seg.v2.txt	18d4565df2c935c60316a260c00605b1	4303	validated
c8c32ce2-4f3a-4c29-a484-e9d85622e319	KEBAB_p_TCGASNP_226_227_N_GenomeWideSNP_6_G08_1151498.nocnv_grch38.seg.v2.txt	700b1a83d99142e295e3999ef0f32e43	4158	validated
c8da7555-0853-400c-8b4d-21cc04343dc5	HEIGH_p_TCGAb418_19_21_BCR_NSP_GenomeWideSNP_6_G04_1485732.nocnv_grch38.seg.v2.txt	70c750564a52a3d137d53283ae19ce62	4167	validated
c909f318-0075-4c9a-a770-6b1a82b4472d	GOOFS_p_TCGA_b117_118_SNP_N_GenomeWideSNP_6_B03_778006.nocnv_grch38.seg.v2.txt	97133e9f06ba60a6fb37f4706ff0fa0c	3178	validated
c920652b-add9-4743-be7d-ce8000795ce0	DRIPS_p_TCGA_295_296_297_N_GenomeWideSNP_6_D02_1343828.nocnv_grch38.seg.v2.txt	6733ea00815b6450a61bc239f91d0397	8711	validated
c94a8d53-4136-4b93-acaf-7416169dadbf	EMMER_p_8TCGA_Mx_242_238_N_GenomeWideSNP_6_A01_1244830.nocnv_grch38.seg.v2.txt	e69b64cb71f652e9037fa6e029f46b56	16005	validated
c95c44a7-c78a-439e-b043-f0225cc7c8fb	BITES_p_TCGAb61_SNP_S_GenomeWideSNP_6_E06_697086.nocnv_grch38.seg.v2.txt	bda5d6dd27380cce63158495bd70c365	5098	validated
c96ce7b2-41d8-43c5-90c9-2b003f68048b	MOHEL_p_TCGA_271_274_275_N_GenomeWideSNP_6_A07_1320316.nocnv_grch38.seg.v2.txt	53a0224bb86398b9186b4300cb85c7eb	4718	validated
c98fcd75-d7a9-408d-9f54-256180df284e	CROZE_p_TCGA_254_256_255_N_GenomeWideSNP_6_B01_1301404.nocnv_grch38.seg.v2.txt	2a619e86ae7a6ebd6c24e45b5829fd25	12353	validated
c993c79e-ac58-423e-ae89-352d1e50da3c	TAKEN_p_TCGAb_379_400_FFPE_NSP_GenomeWideSNP_6_F07_1513242.nocnv_grch38.seg.v2.txt	10a65fd4267acdfd9fdcce937a6e0e3d	43304	validated
c9ce93b0-55e6-4bc7-a22b-7242b9144dce	URAEI_p_TCGASNP_b85_N_GenomeWideSNP_6_C10_735088.nocnv_grch38.seg.v2.txt	7e0946c79c7a420cfc2e3a5417330af7	3899	validated
c9f1f6ea-3f7d-47c9-b014-de5ee3fe45cb	EXINE_p_TCGA_b142_SNP_N_GenomeWideSNP_6_A08_802468.nocnv_grch38.seg.v2.txt	d603ba62281a7a5490c46b8083b14bac	3334	validated
c9fd0b01-e5d7-4814-a4f8-241c24f73a9c	CROZE_p_TCGA_254_256_255_N_GenomeWideSNP_6_B11_1301482.nocnv_grch38.seg.v2.txt	0efb44cf70b26466dced68e4ca46d5d9	3303	validated
ca2cfe82-4aee-4f62-9bf2-eff05e99f572	HAULS_p_TCGAb47_SNP_2N_GenomeWideSNP_6_E09_628592.nocnv_grch38.seg.v2.txt	b1b3ede8def8e34dbd5c0ad5d8536f0f	3870	validated
ca3b9ee1-264a-4ebc-a774-da67160cfcc3	GHOUL_p_TCGASNP_b85and51R_N_GenomeWideSNP_6_C04_735384.nocnv_grch38.seg.v2.txt	8f66cae5a86bafc21dc9b33af617d5a6	3608	validated
cab1a422-28f1-4a98-8c86-6f9d5bd9c40d	BITES_p_TCGAb61_SNP_S_GenomeWideSNP_6_G09_697048.nocnv_grch38.seg.v2.txt	3bbc80f7b3db9c3cc99ded5141f8626c	9084	validated
cab9a802-a0de-4f70-8147-ac79a75db24f	CUSKS_p_TCGAb47_SNP_1N_GenomeWideSNP_6_E10_628248.nocnv_grch38.seg.v2.txt	084bbddc156139569868a9a8ad36d011	4694	validated
cab9a9f1-e5e9-4c6c-b81c-0de925bec261	HITCH_p_TCGASNP_b93_N_GenomeWideSNP_6_D11_741488.nocnv_grch38.seg.v2.txt	bae725686acd0af175fad8ad27662051	34482	validated
caed5da7-eefd-4717-b2bb-802bf9b380e9	USAGE_p_TCGA_132_133_136_SNP_N_GenomeWideSNP_6_D04_787576.nocnv_grch38.seg.v2.txt	35366cdb34819ba5ab580cbafb4f5ad2	4288	validated
caed9928-d42f-40a8-8ffb-483acfffaa4b	BULGY_p_TCGA_bM1_124_SNP_N_GenomeWideSNP_6_D10_780772.nocnv_grch38.seg.v2.txt	93d80a7340d7421cb36e7ad0973a09d4	32267	validated
cb007c6c-2a70-48e7-902c-b57a4005b05c	DEVEL_p_TCGAb3_73_74_75_76_NSP_GenomeWideSNP_6_C05_1438336.nocnv_grch38.seg.v2.txt	0683cfdb5d7aae2535e5cb419f3ec2da	8953	validated
cb3393aa-18c5-4e56-82ac-fe4990410a67	BEAUX_p_TCGA_b109_SNP_2N_GenomeWideSNP_6_F12_772146.nocnv_grch38.seg.v2.txt	65ee40626c364dfbe6f7e34ee2060dd3	15415	validated
cb35b676-35ed-45e8-aa1f-e48cf9bb3a29	DOUSE_p_TCGA_287_288_289_N_GenomeWideSNP_6_B05_1361156.nocnv_grch38.seg.v2.txt	92f351a10593135e1db9b58d09bc018e	12318	validated
cb4ac7a6-3cc7-469d-bad8-2d47fbfdeaf5	TAKEN_p_TCGAb_379_400_FFPE_NSP_GenomeWideSNP_6_E03_1513296.nocnv_grch38.seg.v2.txt	4b809a18c4e0166918a6256555278e25	5761	validated
cb4dcf6b-b113-4d93-98c5-e04cb2571db1	BITES_p_TCGAb61_SNP_S_GenomeWideSNP_6_E12_697128.nocnv_grch38.seg.v2.txt	5810dac179b11e3f13cba2a858c017aa	3608	validated
cb5806b5-df64-4e02-b6cf-41dd4cbbe11b	CHEEP_p_TCGA_b120_121_SNP_N_GenomeWideSNP_6_A03_777602.nocnv_grch38.seg.v2.txt	6543d19d63edf83c575c8688dbf1825f	5456	validated
cb6bb26e-5f41-41f9-8f7c-7978dca807c3	BULGY_p_TCGA_bM1_124_SNP_N_GenomeWideSNP_6_A03_780810.nocnv_grch38.seg.v2.txt	24689dac0178879c655fdf5a554fd18f	7798	validated
cb90345c-9055-458e-95f2-fd529b9be4cd	CHEEP_p_TCGA_b120_121_SNP_N_GenomeWideSNP_6_C08_777644.nocnv_grch38.seg.v2.txt	847810515b859c69ce26fa5b31d1c504	31372	validated
cbbab393-8ee4-4c24-abb1-1c1d93b2e844	BITES_p_TCGAb61_SNP_S_GenomeWideSNP_6_G07_697158.nocnv_grch38.seg.v2.txt	71b4d6c0a4ca7031d529917694a1907c	29264	validated
cbc67ca9-c5f4-4909-b7e9-50481f71fcd4	BULGY_p_TCGA_bM1_124_SNP_N_GenomeWideSNP_6_F02_780816.nocnv_grch38.seg.v2.txt	155ad227d011066c501b07ceb33bffed	28995	validated
cbc7bce4-2dd2-4448-9a25-a8f32cdd8dbc	SHAWM_p_TCGAb72_SNP_N_GenomeWideSNP_6_D09_698160.nocnv_grch38.seg.v2.txt	bb9a2335f4db125456cd4d9f613a8059	15333	validated
cbd482ea-61fb-438d-830f-303dde8be08b	EXINE_p_TCGA_b142_SNP_N_GenomeWideSNP_6_C08_802358.nocnv_grch38.seg.v2.txt	393a62ede34174d0c50b1f684bb4d1c6	39617	validated
cbdf2631-2620-4127-9582-094ba95812e4	JOUAL_p_TCGA_b96_SNP_N_GenomeWideSNP_6_A04_747948.nocnv_grch38.seg.v2.txt	442c4a3fd76838ed1238c01384126ecf	3317	validated
cbe58a23-e4d7-49b2-aaec-ea1b22430793	COMIC_p_TCGA_b142_SNP_S_GenomeWideSNP_6_H10_804504.nocnv_grch38.seg.v2.txt	dcba2c8002cd2eb702e8f3008cfec10b	3313	validated
cbf7d123-493e-4cae-af0c-4ee4d9c16b6f	BURSA_p_TCGA_303_304_305_N_GenomeWideSNP_6_B11_1344808.nocnv_grch38.seg.v2.txt	bd0f4b03560eddce129e3a788c80777d	6368	validated
cc0ed836-8402-4976-b2d0-5e0263bf5144	RANDS_p_TCGA_b109_SNP_1N_GenomeWideSNP_6_A01_771906.nocnv_grch38.seg.v2.txt	8cb33e8b01da01a30ce5a3f92d8926d5	8748	validated
cc1f9838-aded-4b6e-8541-375b2fcd9ce5	TAKEN_p_TCGAb_379_400_FFPE_NSP_GenomeWideSNP_6_C10_1513236.nocnv_grch38.seg.v2.txt	7241d3f38a9b2a0f8a6336d6102602e0	3326	validated
cc6ef643-e5f5-43e6-9a6e-f4abf6f7314b	DOUSE_p_TCGA_287_288_289_N_GenomeWideSNP_6_A02_1361108.nocnv_grch38.seg.v2.txt	5cbd68569a9f23f2a72e542020ac9444	10162	validated
ccd34534-173f-4dcd-834b-3eb10202b0b2	MOHEL_p_TCGA_271_274_275_N_GenomeWideSNP_6_C12_1320402.nocnv_grch38.seg.v2.txt	9958742d45994f18f3ec6383d3e1b2ca	50170	validated
cce5a15b-95a4-42d2-bc75-5be4f92ab55c	GHOUL_p_TCGASNP_b85and51R_N_GenomeWideSNP_6_D11_735264.nocnv_grch38.seg.v2.txt	491012b5c8955ad2128b465bfd2a2367	10583	validated
cd104c1f-390f-4dfa-89ee-e1a82217936c	CHEEP_p_TCGA_b120_121_SNP_N_GenomeWideSNP_6_G11_777584.nocnv_grch38.seg.v2.txt	d52089b47c135b80c68e52af9c0b5e54	4702	validated
cd3f9a2b-a32b-424b-8176-d65e050d0ab8	HAULS_p_TCGAb47_SNP_2N_GenomeWideSNP_6_H07_628464.nocnv_grch38.seg.v2.txt	1b736b35cc47a285d839ff20d01722e6	10060	validated
cd4e9604-55f7-4895-b2d6-3871af5b70ea	TAKEN_p_TCGAb_379_400_FFPE_NSP_GenomeWideSNP_6_B12_1513302.nocnv_grch38.seg.v2.txt	e6be00b7e60b8cbb5c86a29183c4c8ac	17460	validated
cd68e342-d95a-4632-a338-64679116cac1	URAEI_p_TCGASNP_b85_N_GenomeWideSNP_6_A09_735006.nocnv_grch38.seg.v2.txt	24c7321497dba62544c88c7226202782	3720	validated
cd74658c-eb15-45dc-8cee-91efd69575d0	USAGE_p_TCGA_132_133_136_SNP_N_GenomeWideSNP_6_D01_787632.nocnv_grch38.seg.v2.txt	5bd433e8fb27b9128ab546c196b8e954	26267	validated
cd765009-d84d-46db-9d21-760da8e84826	STOPE_p_TCGAb3_58_59_60_61_62_N_GenomeWideSNP_6_E10_1388058.nocnv_grch38.seg.v2.txt	e9943e88cce721129b5d32b4261e3035	7076	validated
cd824580-10c8-4809-8a93-8b5dd9a5aa33	BEAUX_p_TCGA_b109_SNP_2N_GenomeWideSNP_6_D06_772178.nocnv_grch38.seg.v2.txt	1524093ae2b1f3b9a13bd3042c3899c1	5060	validated
cd8c7e83-bf1a-47a4-95a0-6e6adfb26690	WRIED_p_TCGA_143_147_150_Hahn_N_GenomeWideSNP_6_C06_800002.nocnv_grch38.seg.v2.txt	19adfb7c4c06384f40f662f46189d1ea	4284	validated
cda5e75b-626e-4eae-b657-a2cfb0117835	SHUCK_p_TCGAb74and75_SNP_N_GenomeWideSNP_6_B03_730972.nocnv_grch38.seg.v2.txt	0c3a9d19b586eb29cfe4bde0c15cd625	26141	validated
cdd34b87-d573-4e5f-b6aa-68d039ac0163	BONZE_p_TCGAb56_SNP_1N_GenomeWideSNP_6_C08_666904.nocnv_grch38.seg.v2.txt	de5404f2ccd3a346b2abb7b7638d7a5a	14209	validated
ce0169ab-0701-4c5d-b92c-f570bc5014d9	COPAL_p_TCGAb_337_338_339_NSP_GenomeWideSNP_6_D05_1373710.nocnv_grch38.seg.v2.txt	19bb86f2dacbe3d17f39c332a8e99fb7	4027	validated
ce1ef36d-e40e-4a17-893c-7ab2c3c9c008	SHAWM_p_TCGAb72_SNP_N_GenomeWideSNP_6_H11_697976.nocnv_grch38.seg.v2.txt	bca520427b0cdc29b9068ed40cf20484	4692	validated
ce21d75d-48d9-409a-a8c9-a0f1199114ba	BULGY_p_TCGA_bM1_124_SNP_N_GenomeWideSNP_6_A05_780896.nocnv_grch38.seg.v2.txt	a9dd355a5620a787bf55c4d862338994	3184	validated
ce2f0a48-da16-4163-a483-aed85a4b221d	BONZE_p_TCGAb56_SNP_1N_GenomeWideSNP_6_F11_667008.nocnv_grch38.seg.v2.txt	98e6f4e614acca19400ff0bb1b701840	4155	validated
ce37a9ce-8074-49e5-8077-1c735762d317	URAEI_p_TCGASNP_b85_N_GenomeWideSNP_6_F03_735036.nocnv_grch38.seg.v2.txt	b108e4cb3266a93c2aa6bdbf2e4400e3	36597	validated
ce5db9f1-b043-4ae5-9bd7-0d62f91d407c	CHEEP_p_TCGA_b120_121_SNP_N_GenomeWideSNP_6_B01_777766.nocnv_grch38.seg.v2.txt	9f84354863147099a48819d8055973b2	3603	validated
ce9b0265-13a1-4528-a8e8-118fef562d63	URAEI_p_TCGASNP_b85_N_GenomeWideSNP_6_C03_735192.nocnv_grch38.seg.v2.txt	3a294ea1dee9b0dd7915b03c972f0770	4018	validated
cea1f70a-bae8-428e-954f-aaab9cbcfb4b	MINAE_p_TCGA_200_202_203_SNP_N_GenomeWideSNP_6_G03_955264.nocnv_grch38.seg.v2.txt	86d998fb6a58dff35ab4af429f28bf53	16268	validated
ceb1e7cc-4b1e-4f4e-a309-4f92c2aed5a4	RANDS_p_TCGA_b109_SNP_1N_GenomeWideSNP_6_D03_771976.nocnv_grch38.seg.v2.txt	aea148f816afa1525c3a7df6d0227c19	2220	validated
cef95be8-4dde-40e1-86a2-a943d64ce83e	DOUSE_p_TCGA_287_288_289_N_GenomeWideSNP_6_A06_1361144.nocnv_grch38.seg.v2.txt	6c6f31f7865218f96b31d62cbde08a19	4704	validated
cf1a7a77-5152-4090-918f-39a5ae5d611e	HITCH_p_TCGASNP_b93_N_GenomeWideSNP_6_G11_741466.nocnv_grch38.seg.v2.txt	208d9ded460fdfd50343ab5cf5c05728	3866	validated
cf1b0fd3-becc-4605-a02b-e8c9b7f5412a	RANDS_p_TCGA_b109_SNP_1N_GenomeWideSNP_6_C10_771890.nocnv_grch38.seg.v2.txt	db30b8106447eef534e15e89db071577	3726	validated
cf38f459-7c2e-4eb9-8b5e-649574656878	BONZE_p_TCGAb56_SNP_1N_GenomeWideSNP_6_D05_666940.nocnv_grch38.seg.v2.txt	b4ae461fbe9d5014b3bd4d14ac10916b	5639	validated
cf4da17e-50a0-497f-b4d5-1f0344f73d70	HAULS_p_TCGAb47_SNP_2N_GenomeWideSNP_6_C06_628550.nocnv_grch38.seg.v2.txt	004111efd657cd35f57262602adca9b2	9982	validated
cf51b4c1-2028-45b0-92ba-07e7fe5c08a9	BEDEW_p_TCGA_FFPE_7_13_N_GenomeWideSNP_6_C06_1347318.nocnv_grch38.seg.v2.txt	7771517c553ef99b2c5a17ab96583d99	26544	validated
cf6da6c3-d54a-4a89-bc79-c4dc2844bde0	RANDS_p_TCGA_b109_SNP_1N_GenomeWideSNP_6_C11_771982.nocnv_grch38.seg.v2.txt	4d9004ba66f4d64ca5afe82b6bfd59a6	3727	validated
cf878665-0a22-4216-84b9-5c0d6973c44c	RAMIE_p_6TCGA_250_232_4_236_N_GenomeWideSNP_6_G05_1245178.nocnv_grch38.seg.v2.txt	b834294ae079121af373ce1629d8c7a1	8577	validated
cfc1ec30-95e5-4413-ba9f-4e30a524f270	PITON_p_TCGA_b162_167_SNP_N_GenomeWideSNP_6_F09_844740.nocnv_grch38.seg.v2.txt	cf2e44eea80d4272bc3efec0a77bcbde	3814	validated
cfcb0852-6236-4910-9e16-2db33d0ff9d6	GAMMA_p_TCGA_b103_104_SNP_N_GenomeWideSNP_6_B05_755900.nocnv_grch38.seg.v2.txt	b22770f99c447c903c93509516d75a47	30247	validated
cfd2772b-9a14-481d-aae9-35abd10cb641	TITER_p_TCGASNP_227_228_N_GenomeWideSNP_6_B04_1151406.nocnv_grch38.seg.v2.txt	23aab61353afe48aa52331b9e3532f33	17600	validated
cfdce50d-f98d-4b61-88ed-69ef7dcc2eb9	COZEN_p_TCGAb56_SNP_2N_GenomeWideSNP_6_H07_667210.nocnv_grch38.seg.v2.txt	4d2e3736125ceba3489d8d971fe4466e	4437	validated
cfe79c3a-aa2d-4031-85da-e5af91120e8b	BONZE_p_TCGAb56_SNP_1N_GenomeWideSNP_6_A06_666942.nocnv_grch38.seg.v2.txt	f148eac64ed49d9a95cecb7ca6abab7e	20420	validated
d02bf443-6829-4393-a32f-63549cc13542	BITES_p_TCGAb61_SNP_S_GenomeWideSNP_6_C08_697054.nocnv_grch38.seg.v2.txt	ae2f474fa2e15bbb93602f3f7ad365a1	10503	validated
d0310c66-bfc1-447f-8b13-8db95c53a87d	CUSKS_p_TCGAb47_SNP_1N_GenomeWideSNP_6_D08_628230.nocnv_grch38.seg.v2.txt	84c990d82bc132a7bef13c8fff52871c	10219	validated
d06d8c0b-1cb2-4ede-99be-374c9bc9d3d3	EXINE_p_TCGA_b142_SNP_N_GenomeWideSNP_6_B08_802356.nocnv_grch38.seg.v2.txt	aad76ad3e4e11a3087e6568bf3953b42	24075	validated
d087eefb-0628-4c10-8476-b950910500cc	CUSKS_p_TCGAb47_SNP_1N_GenomeWideSNP_6_B02_628292.nocnv_grch38.seg.v2.txt	457fe660345941b0477db36c8046f318	6052	validated
d0ca10cd-0eab-4763-ac19-606a9f65918c	DEVEL_p_TCGAb3_73_74_75_76_NSP_GenomeWideSNP_6_B01_1438364.nocnv_grch38.seg.v2.txt	001b6b19f65760e2b17bccfe2809a503	23767	validated
d0e25566-8cda-4519-9fc8-9e512396d61e	HAULS_p_TCGAb47_SNP_2N_GenomeWideSNP_6_F12_628570.nocnv_grch38.seg.v2.txt	63fb8aeed36dd0b43e1b975b4ba3c66b	62401	validated
d1383ac0-572c-4072-8534-c07b296b262e	CUSKS_p_TCGAb47_SNP_1N_GenomeWideSNP_6_F07_628280.nocnv_grch38.seg.v2.txt	4527013357e5764cdc989fee19680edb	30187	validated
d15809a9-7275-426e-be4d-c4f5415724f0	URAEI_p_TCGASNP_b85_N_GenomeWideSNP_6_A07_735116.nocnv_grch38.seg.v2.txt	d1980cd6525eda8e59265d2d29b31827	26488	validated
d1748514-9e04-4c12-a0ed-b538c6461855	ETUIS_p_TCGASNP_b80_83_N_GenomeWideSNP_6_E08_734682.nocnv_grch38.seg.v2.txt	9ca73e71f7ca3a7eee66a472ece8ec97	3326	validated
d1d1a0ce-9568-4b54-9ee2-a4ea6bf3f8e0	LEONE_p_TCGA_103_243_257_N_GenomeWideSNP_6_A01_1300650.nocnv_grch38.seg.v2.txt	6fcde51b0be308a983338cb759a5edbd	17233	validated
d1f98a95-3c1c-4115-ab3c-5611cf54a4a1	HITCH_p_TCGASNP_b93_N_GenomeWideSNP_6_C05_741490.nocnv_grch38.seg.v2.txt	e65c1994503cfcbdb4230f71d2d8c74e	3450	validated
d21ee94c-fd1e-4b7f-ae28-0635c3d21ec0	BONZE_p_TCGAb56_SNP_1N_GenomeWideSNP_6_D08_666918.nocnv_grch38.seg.v2.txt	ccd335d9590c6c37f0871a88901560b1	2636	validated
d22881ea-7e58-4a5c-a7c6-686c6533040b	TAKEN_p_TCGAb_379_400_FFPE_NSP_GenomeWideSNP_6_D05_1513188.nocnv_grch38.seg.v2.txt	b63cd0be1bbe198f93846757d7957ac0	11604	validated
d25a6af1-0817-48b8-b5ec-190074249449	BEAUX_p_TCGA_b109_SNP_2N_GenomeWideSNP_6_D09_772158.nocnv_grch38.seg.v2.txt	ac04f6248cf93283809c510c4c8a4560	14089	validated
d26d5462-1691-4c8a-81b4-c53442ee2fd7	HITCH_p_TCGASNP_b93_N_GenomeWideSNP_6_F06_741464.nocnv_grch38.seg.v2.txt	2fd8b30aad8b4fb3c82db5490b294632	20803	validated
d28a52a1-2725-4e9c-8051-aec88da471fa	RANDS_p_TCGA_b109_SNP_1N_GenomeWideSNP_6_C02_771908.nocnv_grch38.seg.v2.txt	46e7a80a858c4b4db8bf1472a64c8f1a	8214	validated
d2ea0134-3949-484e-a795-b2e6b914cf08	GAMMA_p_TCGA_b103_104_SNP_N_GenomeWideSNP_6_D10_755922.nocnv_grch38.seg.v2.txt	92e41059f98ce6e4abce9b78794ffc6f	3906	validated
d2ebdb61-7d20-4e16-9ad3-60f0a6fc94ed	COZEN_p_TCGAb56_SNP_2N_GenomeWideSNP_6_G06_667062.nocnv_grch38.seg.v2.txt	849b12ee8a75986e91cb457d0b121334	40381	validated
d303c198-3460-4f4f-8ab6-69613feab4ad	GHOUL_p_TCGASNP_b85and51R_N_GenomeWideSNP_6_A03_735276.nocnv_grch38.seg.v2.txt	8d5027ceb847a2565d52fbf6019f2528	6450	validated
d31edecb-8769-41a6-b83d-ecfc5286348c	MOHEL_p_TCGA_271_274_275_N_GenomeWideSNP_6_A12_1320324.nocnv_grch38.seg.v2.txt	a4b907e393d40be94148aab873d22154	24684	validated
d33580b2-d9b6-42b4-940a-601d69794487	USAGE_p_TCGA_132_133_136_SNP_N_GenomeWideSNP_6_B06_787606.nocnv_grch38.seg.v2.txt	386aa3e62b20fb8d744ec30d7d5c0d9f	3256	validated
d337f441-4a96-408a-942b-ea473952bb10	GHOUL_p_TCGASNP_b85and51R_N_GenomeWideSNP_6_B02_735256.nocnv_grch38.seg.v2.txt	57438c67b0de4dd4b94e14b91f058771	24501	validated
d33b0692-e0e0-447d-8e1e-c827d747eb5f	COPAL_p_TCGAb_337_338_339_NSP_GenomeWideSNP_6_E09_1373726.nocnv_grch38.seg.v2.txt	d73d9e5f05a8c726fba9533a8b69a410	5380	validated
d385a97d-f159-47d8-9837-5652cacbfb45	COZEN_p_TCGAb56_SNP_2N_GenomeWideSNP_6_H09_667226.nocnv_grch38.seg.v2.txt	79b63de0a418b894adebd00c7c20bb49	7615	validated
d3b4c40b-d6ca-4974-bd73-bc9efa160205	COZEN_p_TCGAb56_SNP_2N_GenomeWideSNP_6_G08_667094.nocnv_grch38.seg.v2.txt	efce90c1ea36aa1c09121600b7fee72d	34633	validated
d3b767d9-53b9-4073-9970-4ad582caf9e8	HITCH_p_TCGASNP_b93_N_GenomeWideSNP_6_B01_741514.nocnv_grch38.seg.v2.txt	84f89ec0ecd2dab2a9d567e5825a7cd9	34577	validated
d3c0b0a9-0850-4556-9986-a21b5849d07b	BITES_p_TCGAb61_SNP_S_GenomeWideSNP_6_C11_697162.nocnv_grch38.seg.v2.txt	edbe2f7414d0d1e885ab65d9820625c0	52752	validated
d3d5ada0-2706-4883-b1b3-5b08850e7833	TAKEN_p_TCGAb_379_400_FFPE_NSP_GenomeWideSNP_6_E12_1513186.nocnv_grch38.seg.v2.txt	469d9b8818cf54017d437149f211aa2e	4330	validated
d3ed505d-7c63-4c46-b4d7-f8b85c1de629	GHOUL_p_TCGASNP_b85and51R_N_GenomeWideSNP_6_B03_760348.nocnv_grch38.seg.v2.txt	37515e941cdff7e237384c66ad95a41d	17648	validated
d428d202-b92e-41f0-b7be-2e8eccce2ca7	BEAUX_p_TCGA_b109_SNP_2N_GenomeWideSNP_6_F06_772080.nocnv_grch38.seg.v2.txt	2dfaf45b90c03f7bcd07e17ec700efbd	2772	validated
d4408873-64fd-4875-a4bf-9cafe6b56fd2	BITES_p_TCGAb61_SNP_S_GenomeWideSNP_6_C10_697206.nocnv_grch38.seg.v2.txt	e538c6e1a278c4e3b765e03c37641d12	6278	validated
d4413147-05ea-47e3-9b66-d5ba9e03b856	COZEN_p_TCGAb56_SNP_2N_GenomeWideSNP_6_B06_667224.nocnv_grch38.seg.v2.txt	d751c4895cdf2d9d2823c4f95cf03f22	6933	validated
d45046fe-ad21-48a3-bbe6-a10bc9cc2305	USAGE_p_TCGA_132_133_136_SNP_N_GenomeWideSNP_6_D02_787546.nocnv_grch38.seg.v2.txt	464d2324653e160e6f268c87be61acba	16503	validated
d4593464-a9e8-4acc-b8aa-61013c7d1673	HITCH_p_TCGASNP_b93_N_GenomeWideSNP_6_E10_741550.nocnv_grch38.seg.v2.txt	ff2010679dee70d2ea983f42942451bf	6756	validated
d46a560a-d7d8-4147-a5da-b1f66746fa32	CUSKS_p_TCGAb47_SNP_1N_GenomeWideSNP_6_A02_628278.nocnv_grch38.seg.v2.txt	6d9869d36ff6a760d45cdbf1a983c78e	111594	validated
d46b9231-eb28-48aa-ab4e-526136f38ba8	ETUIS_p_TCGASNP_b80_83_N_GenomeWideSNP_6_G09_734640.nocnv_grch38.seg.v2.txt	e5578f30357c0993f48c467a79eb02e3	4759	validated
d4ccd32b-43af-425a-9d2f-38b6bab07d25	HAULS_p_TCGAb47_SNP_2N_GenomeWideSNP_6_E07_628428.nocnv_grch38.seg.v2.txt	e0517317e696b7695443720e6f062314	8189	validated
d520baf7-0278-4fd1-b076-aaf61fc79263	TAKEN_p_TCGAb_379_400_FFPE_NSP_GenomeWideSNP_6_A12_1513262.nocnv_grch38.seg.v2.txt	3828f3281a536efaf35cfa9fdb427870	8994	validated
d522f6dc-df3c-4e2a-99b8-be87cc42777e	JOUAL_p_TCGA_b96_SNP_N_GenomeWideSNP_6_A07_747984.nocnv_grch38.seg.v2.txt	fb518be029277ba8e47a192f9d2da99b	3882	validated
d53fe77f-3533-494e-804f-cc15bcf6b6cd	BONZE_p_TCGAb56_SNP_1N_GenomeWideSNP_6_A10_666932.nocnv_grch38.seg.v2.txt	e2f0f68eda0bbc84798d4497431b1156	7742	validated
d543387b-4a93-4e8a-8b69-783ed088d073	CHEEP_p_TCGA_b120_121_SNP_N_GenomeWideSNP_6_D02_777678.nocnv_grch38.seg.v2.txt	fa61652dcd266b4fc8f9fe9245446465	3463	validated
d543e7db-e4b8-4869-98b0-d8d441804b19	BONZE_p_TCGAb56_SNP_1N_GenomeWideSNP_6_C01_666986.nocnv_grch38.seg.v2.txt	f954ff8af159abc83f24b6cc91e9971f	32636	validated
d5559971-f07c-4b72-a6d2-c8f10a025ce1	BITES_p_TCGAb61_SNP_S_GenomeWideSNP_6_F10_697194.nocnv_grch38.seg.v2.txt	b0a7a386b145b579dd1cdb9bd4b6348f	30374	validated
d563a3aa-bd78-4a15-a6c8-ddbfaaaba81c	GOOFS_p_TCGA_b117_118_SNP_N_GenomeWideSNP_6_F10_778066.nocnv_grch38.seg.v2.txt	d44650cee1d358e8e775a3d77055c8d9	4986	validated
d5802c87-7c7e-4962-b850-a140a23c9860	HITCH_p_TCGASNP_b93_N_GenomeWideSNP_6_F10_741478.nocnv_grch38.seg.v2.txt	2deb9c51290b6ece7af2486e119a3685	2632	validated
d58d6f77-3ce7-441f-9c4e-0e0a531a0590	ETUIS_p_TCGASNP_b80_83_N_GenomeWideSNP_6_F02_734756.nocnv_grch38.seg.v2.txt	1b4060ff7522ef398cb26d3b3dc3f639	3481	validated
d5940f1e-0a15-404e-9327-0b97d2c0a921	EXINE_p_TCGA_b142_SNP_N_GenomeWideSNP_6_A04_802492.nocnv_grch38.seg.v2.txt	a5f52d9cd157f2f6f61224b88caddf07	2766	validated
d5c71049-2a5e-4127-8a22-e239af9afba7	BEAUX_p_TCGA_b109_SNP_2N_GenomeWideSNP_6_A09_772060.nocnv_grch38.seg.v2.txt	211470c49bba901c4a789f44e68f7d1b	4829	validated
d5e3fdae-0196-4a76-9468-42d3b0e1c69d	RANDS_p_TCGA_b109_SNP_1N_GenomeWideSNP_6_D02_771962.nocnv_grch38.seg.v2.txt	71b4ffb974b92df8bdafc97e78fd80e5	4420	validated
d5f07453-57ed-4c3f-81eb-e50197926288	WRIED_p_TCGA_143_147_150_Hahn_N_GenomeWideSNP_6_A10_799984.nocnv_grch38.seg.v2.txt	0814ee173c05d1b32f326a560e5dbf6a	25214	validated
d62c51d5-f706-49d3-b890-c4d86167c285	BEAUX_p_TCGA_b109_SNP_2N_GenomeWideSNP_6_B07_772154.nocnv_grch38.seg.v2.txt	a3a684e11b90166ada812275ba16906a	41407	validated
d62f92de-74c6-43bb-b3b3-a93482597bb2	BONZE_p_TCGAb56_SNP_1N_GenomeWideSNP_6_D04_666886.nocnv_grch38.seg.v2.txt	292ea425ad0a9eea7e78f67c93e9d940	14142	validated
d64590ea-a33b-4fb5-822a-f3da4f2bb47c	RANDS_p_TCGA_b109_SNP_1N_GenomeWideSNP_6_B12_772022.nocnv_grch38.seg.v2.txt	539e63005d8b13808a019b0a906894cf	4089	validated
d647276a-2d27-4680-8dcf-f6f5320ab332	SHAWM_p_TCGAb72_SNP_N_GenomeWideSNP_6_C03_697990.nocnv_grch38.seg.v2.txt	4d062ad013cda54eaf06472090e3a446	5522	validated
d64a072e-75ec-4bb1-89c0-801344890c44	CROZE_p_TCGA_254_256_255_N_GenomeWideSNP_6_A08_1301400.nocnv_grch38.seg.v2.txt	00e0a4a3e3e8d5e63eb4698afb96e93a	2641	validated
d65649d9-97f5-4554-8b55-e05453133857	HAULS_p_TCGAb47_SNP_2N_GenomeWideSNP_6_A05_628560.nocnv_grch38.seg.v2.txt	0197d66bea8392aebcfbba6ef77a0bbf	6399	validated
d6aef1cc-46f5-42f8-8387-6cb0b60b884e	MINAE_p_TCGA_200_202_203_SNP_N_GenomeWideSNP_6_G05_955136.nocnv_grch38.seg.v2.txt	15f1e9c34a112c51e1603e3ee9389f00	20121	validated
d6b77349-edfa-4a82-90b4-a23b63708259	RANDS_p_TCGA_b109_SNP_1N_GenomeWideSNP_6_G01_771864.nocnv_grch38.seg.v2.txt	b7b5de84b0363985acd2e9cdd8ae0809	4219	validated
d6decba6-71ce-4745-b5bb-5dbd8f194919	URAEI_p_TCGASNP_b85_N_GenomeWideSNP_6_D01_735128.nocnv_grch38.seg.v2.txt	5fcec3f2502d12b9c86606a9eb1d8ca3	37406	validated
d70ae8fe-405b-4fec-b562-6f70d24d60ee	URAEI_p_TCGASNP_b85_N_GenomeWideSNP_6_H09_735102.nocnv_grch38.seg.v2.txt	dbc00a403c1d78b83de95bd1dda6dd8d	39550	validated
d70e807a-4c1f-4851-bb2a-ab5c91335e77	COZEN_p_TCGAb56_SNP_2N_GenomeWideSNP_6_C10_667204.nocnv_grch38.seg.v2.txt	3b1135b3ad7e8bd82411eb45f42b7582	46868	validated
d72c381f-75ed-45f3-a061-3f3dcb6f7f8e	GHOUL_p_TCGASNP_b85and51R_N_GenomeWideSNP_6_F03_760376.nocnv_grch38.seg.v2.txt	f5989c31cbbb5690505eb503d11e9d1d	3992	validated
d72e98ba-e414-4284-8460-d1f6a036cfae	SHUCK_p_TCGAb74and75_SNP_N_GenomeWideSNP_6_G05_730946.nocnv_grch38.seg.v2.txt	625d1cdcc37a28110da1e09eb7a22e1a	4273	validated
d7600ab3-09e9-473e-9316-337a7363fb33	BEAUX_p_TCGA_b109_SNP_2N_GenomeWideSNP_6_D10_772230.nocnv_grch38.seg.v2.txt	df84a8e00f71de41f4b88e3b1fda6f36	4381	validated
d78855b8-facb-4d1c-a5b8-330f7e19d38e	CELLA_p_TCGA_177_179_Esph_SNP_N_GenomeWideSNP_6_A03_871156.nocnv_grch38.seg.v2.txt	49b6f8ae76da0641ff019946b2dab72d	8793	validated
d789402d-6f78-4f6a-9a54-93b66585b2ec	CUSKS_p_TCGAb47_SNP_1N_GenomeWideSNP_6_G12_628256.nocnv_grch38.seg.v2.txt	33db82681d59113c21a1451a1617ede5	12146	validated
d791a6da-233c-4be2-a003-47223cbdacff	SHUCK_p_TCGAb74and75_SNP_N_GenomeWideSNP_6_H09_730976.nocnv_grch38.seg.v2.txt	9c7ee70abaac2f5177aa60528e79a0fb	3881	validated
d7d38801-4a11-455e-ba60-0015f734e206	BURSA_p_TCGA_303_304_305_N_GenomeWideSNP_6_B07_1344756.nocnv_grch38.seg.v2.txt	3ced376346d9507cba1a386a68604d95	7537	validated
d7dd280d-7e66-4552-bd33-35c020717e1f	MOHEL_p_TCGA_271_274_275_N_GenomeWideSNP_6_B01_1320440.nocnv_grch38.seg.v2.txt	196c9d8aaca4b60f2f9665fd257f93a0	13225	validated
d800edcd-d3bf-4f2e-993d-dd8f80502fbf	GOOFS_p_TCGA_b117_118_SNP_N_GenomeWideSNP_6_E04_778046.nocnv_grch38.seg.v2.txt	86fbbcbd2830a555a38b648a9c5aeda8	7978	validated
d8067140-568f-4664-9141-dd481f2b2198	SHUCK_p_TCGAb74and75_SNP_N_GenomeWideSNP_6_D07_730908.nocnv_grch38.seg.v2.txt	e54e18112109d8f5db72cfe041619422	7217	validated
d8091e47-96e1-45d4-a784-6a085be50ddb	SHUCK_p_TCGAb74and75_SNP_N_GenomeWideSNP_6_G07_730974.nocnv_grch38.seg.v2.txt	7a1b4fca4f3bacf4fe384fed39be845e	3571	validated
d82fd3d9-4c6f-4122-b290-e2f18022e0cc	SHAWM_p_TCGAb72_SNP_N_GenomeWideSNP_6_E02_698060.nocnv_grch38.seg.v2.txt	b82bf907eaf72f57fc3b501f91337072	40043	validated
d8d5dd87-2942-4148-bba7-ec1ce419e105	URAEI_p_TCGASNP_b85_N_GenomeWideSNP_6_D02_735046.nocnv_grch38.seg.v2.txt	6d08955834b9503ac33044129442efec	8357	validated
d8dce520-1dd0-4361-8605-94dd594f810a	MAPLE_p_TCGAb78_BrstRedo_SNP_N_GenomeWideSNP_6_F05_729708.nocnv_grch38.seg.v2.txt	3ea1fa2c8a12d5641a4a37ef7201480d	2907	validated
d8ea2e24-6351-4634-b45a-1efeea1bfa18	COZEN_p_TCGAb56_SNP_2N_GenomeWideSNP_6_A07_667148.nocnv_grch38.seg.v2.txt	bca3e299141f97b9255ce66af8c3e139	5124	validated
d8fc9e43-a91a-41c1-8a03-02526e2bea4e	SHUCK_p_TCGAb74and75_SNP_N_GenomeWideSNP_6_D09_731074.nocnv_grch38.seg.v2.txt	806a842b0a83498cc24350c294fe1c36	25530	validated
d907aa21-ef2c-4011-bcb0-30c6b4ffe2c5	USAGE_p_TCGA_132_133_136_SNP_N_GenomeWideSNP_6_H02_787620.nocnv_grch38.seg.v2.txt	13e71f36654e2ca0a56f309f2516f5b9	28399	validated
d9153222-ce01-4869-a558-4f7d25766167	SHUCK_p_TCGAb74and75_SNP_N_GenomeWideSNP_6_C04_731012.nocnv_grch38.seg.v2.txt	13124063a677019f2b981853b3e0775f	4975	validated
d9238bb2-5854-4b28-8367-b51707d444e4	TAKEN_p_TCGAb_379_400_FFPE_NSP_GenomeWideSNP_6_D04_1513174.nocnv_grch38.seg.v2.txt	5bb32f15cecee342c15fa7b33570cb98	6930	validated
d93403a6-364b-4c51-9cfb-23db235fb97a	HITCH_p_TCGASNP_b93_N_GenomeWideSNP_6_E02_741534.nocnv_grch38.seg.v2.txt	26b54e896faf5e6e307126301323292d	30815	validated
d9354c36-bea6-459e-8553-56293839cb40	HITCH_p_TCGASNP_b93_N_GenomeWideSNP_6_C11_741500.nocnv_grch38.seg.v2.txt	4234b72466a9d4c23bd59cc40d7212ac	4765	validated
d935756f-1c39-498e-85d4-68d2bcaed903	SHUCK_p_TCGAb74and75_SNP_N_GenomeWideSNP_6_F11_731088.nocnv_grch38.seg.v2.txt	c7bc625f6ad321ec3db6f410286abace	4980	validated
d93af108-57da-4868-a89a-709cf51b0504	GOOFS_p_TCGA_b117_118_SNP_N_GenomeWideSNP_6_D06_777972.nocnv_grch38.seg.v2.txt	a60f246e0ae76b22d8cef0fbce4bc767	24658	validated
d96580ef-535c-41cd-bf62-7cfbc1f8c423	JOUAL_p_TCGA_b96_SNP_N_GenomeWideSNP_6_F10_747982.nocnv_grch38.seg.v2.txt	513a7110d40611363e52e22039696369	3746	validated
d9a24c32-d754-445a-abc7-c417ed804380	DEVEL_p_TCGAb3_73_74_75_76_NSP_GenomeWideSNP_6_B10_1438426.nocnv_grch38.seg.v2.txt	17a1ee2c675b83c3d68d0fe8dd231950	6081	validated
d9a8f67b-b90c-48fc-bbcb-57180eb1710e	SHUCK_p_TCGAb74and75_SNP_N_GenomeWideSNP_6_F12_730940.nocnv_grch38.seg.v2.txt	a1aa145f6da8d16a1836b42014daa748	18819	validated
da6bdae9-0219-463d-a1d2-24af437848e8	HAULS_p_TCGAb47_SNP_2N_GenomeWideSNP_6_D08_628516.nocnv_grch38.seg.v2.txt	45828a6bc59d23562028815b4fe9ab70	10761	validated
da75790f-2a21-4e63-89d6-f3db1c50902b	JOUAL_p_TCGA_b96_SNP_N_GenomeWideSNP_6_F08_747902.nocnv_grch38.seg.v2.txt	220dc5f6e9f1301cd0e99b6630704aa4	5097	validated
daa1e729-2d9a-4ac1-82dc-110e0bb56322	HAULS_p_TCGAb47_SNP_2N_GenomeWideSNP_6_F10_628470.nocnv_grch38.seg.v2.txt	15a032cbe9c915e9a06be03e67e77517	16915	validated
daaea08f-6f06-4675-aed3-bc7a030c8f2a	COMIC_p_TCGA_b142_SNP_S_GenomeWideSNP_6_H09_804514.nocnv_grch38.seg.v2.txt	0c5f7981bac2c1cdd3597a4bdbe6acc5	3892	validated
dac0df5c-4471-4d64-8c97-b97eff6214b7	HAULS_p_TCGAb47_SNP_2N_GenomeWideSNP_6_B12_628442.nocnv_grch38.seg.v2.txt	063d8758052273028428a37342773188	3040	validated
dae444c1-349f-4dc3-8c48-088a20f61b49	BITES_p_TCGAb61_SNP_S_GenomeWideSNP_6_D10_697056.nocnv_grch38.seg.v2.txt	d7ccde2798a8ed45900eec763952cc5d	2366	validated
dae4b904-1fff-4574-8884-f9f9c30442b6	BONZE_p_TCGAb56_SNP_1N_GenomeWideSNP_6_E12_667024.nocnv_grch38.seg.v2.txt	84ae6f80e3633c07ad44fd7ecca2106e	4015	validated
db15e625-d3a6-460f-b506-eceeec4f582e	BONZE_p_TCGAb56_SNP_1N_GenomeWideSNP_6_D06_667022.nocnv_grch38.seg.v2.txt	6aa2c7bc858e9d76b3ec997bdb315e13	12272	validated
db8bbeb9-0f7f-493d-adb8-ea7c02c0b7fe	WRIED_p_TCGA_143_147_150_Hahn_N_GenomeWideSNP_6_E06_799904.nocnv_grch38.seg.v2.txt	26cf8c366a808df4f3e4eff82ef2a485	3337	validated
db9723a0-49b6-4a50-bc0c-3b7c7f3d403b	CHEEP_p_TCGA_b120_121_SNP_N_GenomeWideSNP_6_E12_777596.nocnv_grch38.seg.v2.txt	22a06b5f78d66089183fa4b5923a9eca	47707	validated
dbca6b7f-e4c7-4503-8dcf-8e15d6c694fd	BEAUX_p_TCGA_b109_SNP_2N_GenomeWideSNP_6_A05_772140.nocnv_grch38.seg.v2.txt	6ec2accf8abb40c243fd25c6280b350c	4625	validated
dbcc6b0a-980a-41ec-a79f-a6ead14b8d16	MOHEL_p_TCGA_271_274_275_N_GenomeWideSNP_6_D05_1320458.nocnv_grch38.seg.v2.txt	28c594b8923a733da81f58e14d43f90e	3628	validated
dbd54f0b-86eb-41d8-83cc-437f413079fb	EMMER_p_8TCGA_Mx_242_238_N_GenomeWideSNP_6_A09_1244872.nocnv_grch38.seg.v2.txt	a24b0fb7abe01cfbb1fede96a5c1b497	18142	validated
dc0fa8ed-8bd5-40f2-905e-799dd595c302	RAMIE_p_6TCGA_250_232_4_236_N_GenomeWideSNP_6_F06_1245256.nocnv_grch38.seg.v2.txt	9a0547c36da1db3ab4381777d0f370cf	4825	validated
dc587728-bdbb-472e-a9e5-7f79fae1384c	SHOUT_p_TCGAb_319_20_21_22_NSP_GenomeWideSNP_6_G06_1365066.nocnv_grch38.seg.v2.txt	409291315997645f62fcd2ce9aaab283	8527	validated
dc5aef35-409a-4591-9984-a398cf3d564c	HITCH_p_TCGASNP_b93_N_GenomeWideSNP_6_E11_741424.nocnv_grch38.seg.v2.txt	ddcd19e129098a1166b0a7e1ef087ffd	4444	validated
dc5e867e-5ea4-4802-9c0d-6b2779cb1066	HITCH_p_TCGASNP_b93_N_GenomeWideSNP_6_D09_741542.nocnv_grch38.seg.v2.txt	dab181fe573a05992739e4703b09c188	9649	validated
dc5feddf-a092-4358-a6a8-3498b8a5a9f3	WRIED_p_TCGA_143_147_150_Hahn_N_GenomeWideSNP_6_C03_799926.nocnv_grch38.seg.v2.txt	18c8fe897d5cdd10804a96a0ea63f15d	3186	validated
dc951bb9-db7a-4a5f-b577-bb7e9dff3bbc	BEAUX_p_TCGA_b109_SNP_2N_GenomeWideSNP_6_C01_772134.nocnv_grch38.seg.v2.txt	6a9a811a58a302db953e3bd2d6486888	6979	validated
dc9f0112-3a07-4da3-9b4a-89d1284ed8e6	BULGY_p_TCGA_bM1_124_SNP_N_GenomeWideSNP_6_D01_780870.nocnv_grch38.seg.v2.txt	c906b3eae108d82e72fca2ed7cbcaebe	4143	validated
dd0ec135-82fc-4f1f-87b9-0a6ed70b1e02	SHAWM_p_TCGAb72_SNP_N_GenomeWideSNP_6_F05_698150.nocnv_grch38.seg.v2.txt	c93b38c72c9b105ce47de370368bfebb	4813	validated
dd69df43-31d4-4a55-87e6-7f791dacca20	MAPLE_p_TCGAb78_BrstRedo_SNP_N_GenomeWideSNP_6_G09_729722.nocnv_grch38.seg.v2.txt	32a5ff6703de636a09a93ebabb206224	4988	validated
dd7ed421-020c-45e5-8b84-094ebcbbc5ce	PITON_p_TCGA_b162_167_SNP_N_GenomeWideSNP_6_H10_844874.nocnv_grch38.seg.v2.txt	e1a5ebefb7a25d716ded33144539966b	6834	validated
dda4a6be-d565-4e42-b7a6-0872c18ed550	JOUAL_p_TCGA_b96_SNP_N_GenomeWideSNP_6_G04_747978.nocnv_grch38.seg.v2.txt	a4a882ce4929d66a1463a4cecae79d85	5146	validated
de2e6637-8546-4049-88b1-d71ae7a58d00	BONZE_p_TCGAb56_SNP_1N_GenomeWideSNP_6_H04_666900.nocnv_grch38.seg.v2.txt	e272da6894512f2091ce20637379a66a	3873	validated
de37ab57-3ecf-4d27-a7e9-90131dfbd0b4	BEAUX_p_TCGA_b109_SNP_2N_GenomeWideSNP_6_C10_772106.nocnv_grch38.seg.v2.txt	f6e462fa0200674022fc4a75c807277b	2912	validated
de456418-9892-4be7-9b50-759aa36fa9ea	MOHEL_p_TCGA_271_274_275_N_GenomeWideSNP_6_B05_1320382.nocnv_grch38.seg.v2.txt	0c47d9c5ca9d287f2c02c2c586a87560	7050	validated
de4ed63f-ae97-452e-a261-98ef3ab67423	TAKEN_p_TCGAb_379_400_FFPE_NSP_GenomeWideSNP_6_C09_1513336.nocnv_grch38.seg.v2.txt	07ca81fa37658a6dfc138c037d95226a	4408	validated
de5da86b-f25d-4cff-a9e7-737f8be34f49	HITCH_p_TCGASNP_b93_N_GenomeWideSNP_6_B04_741496.nocnv_grch38.seg.v2.txt	c568d801f6613cbeed93035344cc7e00	87156	validated
dea926f1-ccf1-4b5a-b6ec-b7e928a5bdcf	EXINE_p_TCGA_b142_SNP_N_GenomeWideSNP_6_E04_802430.nocnv_grch38.seg.v2.txt	80cbd3d92622eb495069db46591e3d3a	20470	validated
debabb08-fe3b-4b3e-a875-7da96279b018	HAULS_p_TCGAb47_SNP_2N_GenomeWideSNP_6_A12_628410.nocnv_grch38.seg.v2.txt	d6e7e552febc5098eb8b3abdd091a324	4435	validated
ded4fe57-1b53-478a-83d0-90be16070646	USAGE_p_TCGA_132_133_136_SNP_N_GenomeWideSNP_6_F11_787638.nocnv_grch38.seg.v2.txt	fbf2826e9b7b2dc726926cd58fa2fb67	25993	validated
deea506c-2722-4750-8a2f-fe83af9b22bd	ETUIS_p_TCGASNP_b80_83_N_GenomeWideSNP_6_E07_734760.nocnv_grch38.seg.v2.txt	4ee1c034331e87d2ecedb370be8b5d45	3885	validated
def4c6d8-1a0f-4abd-b2a4-5402beb74bfa	RAMIE_p_6TCGA_250_232_4_236_N_GenomeWideSNP_6_G06_1245274.nocnv_grch38.seg.v2.txt	eaf35d755852e0659d28033fd77bd615	5547	validated
df24b4c7-10ed-4dff-b0bc-a904693b550e	SHUCK_p_TCGAb74and75_SNP_N_GenomeWideSNP_6_B10_731066.nocnv_grch38.seg.v2.txt	59fd33c765532d08afaf542c08536f4f	3048	validated
df3381f1-fc35-44a0-bdcb-5d3137565bb5	PITON_p_TCGA_b162_167_SNP_N_GenomeWideSNP_6_G02_844794.nocnv_grch38.seg.v2.txt	dca0606cef26c6d9ee535682ae802def	55133	validated
df3dcb10-e98f-48a7-8716-4a842056d81c	GOOFS_p_TCGA_b117_118_SNP_N_GenomeWideSNP_6_A03_778076.nocnv_grch38.seg.v2.txt	534a9eb83a3ac603d5376da4f830834d	2906	validated
df42acac-05a7-47fe-89aa-4c2658745214	GOOFS_p_TCGA_b117_118_SNP_N_GenomeWideSNP_6_G03_777974.nocnv_grch38.seg.v2.txt	d0b33f01d278f806cd4b15ce14f35575	44314	validated
df74eda3-9830-4098-a728-bc4fc63549fb	COZEN_p_TCGAb56_SNP_2N_GenomeWideSNP_6_A12_667174.nocnv_grch38.seg.v2.txt	b81e1ecae5f548d37650e3837f020a18	41109	validated
df78af96-9db6-42e6-8d71-732a9b84578b	GAMMA_p_TCGA_b103_104_SNP_N_GenomeWideSNP_6_G03_755814.nocnv_grch38.seg.v2.txt	f6918bb709c793dab859c4fa30088db8	6481	validated
dfdc4cd7-408a-41ee-b352-af39fc173c71	GHOUL_p_TCGASNP_b85and51R_N_GenomeWideSNP_6_H05_735336.nocnv_grch38.seg.v2.txt	8be8881d4e06525ae899fa85ad50be84	26253	validated
dfe5a9c3-eeec-4657-8633-a18d2847b11e	GOOFS_p_TCGA_b117_118_SNP_N_GenomeWideSNP_6_F04_778026.nocnv_grch38.seg.v2.txt	ff649ac6566171336900ff93e6117b19	3888	validated
dffec18e-4493-47b5-a242-b7f75d6ad272	TAKEN_p_TCGAb_379_400_FFPE_NSP_GenomeWideSNP_6_F05_1513224.nocnv_grch38.seg.v2.txt	9aef68892bc8b424f75d49260e2d2e29	12630	validated
e00a389d-7ee9-4245-b5bf-68e339f0aa24	CELLA_p_TCGA_177_179_Esph_SNP_N_GenomeWideSNP_6_A05_871138.nocnv_grch38.seg.v2.txt	93a70723f6db46d62f02d1ac7755bfc9	20083	validated
e0439ff1-1bd3-4b64-bb5f-45809f5da958	TAKEN_p_TCGAb_379_400_FFPE_NSP_GenomeWideSNP_6_A10_1513252.nocnv_grch38.seg.v2.txt	6100d5164dcad54bda56b216eb9f7060	7529	validated
e0a487fd-3023-4647-ba38-c2f7f6ce1ee3	MINAE_p_TCGA_200_202_203_SNP_N_GenomeWideSNP_6_B05_955118.nocnv_grch38.seg.v2.txt	3846fde3df74808914f9465ab1a5a9ee	3046	validated
e0a8e774-203c-4499-add9-7cc03d5594ad	BONZE_p_TCGAb56_SNP_1N_GenomeWideSNP_6_B12_666920.nocnv_grch38.seg.v2.txt	7c7fb28ef11554b4650ad22b47473268	3321	validated
e0b937bb-1ee4-49c7-989d-7de18edea79c	CUSKS_p_TCGAb47_SNP_1N_GenomeWideSNP_6_H04_628310.nocnv_grch38.seg.v2.txt	23acc0249783a783b061a4c4ea5e9b27	20454	validated
e0d6cc9d-4444-4cea-8458-b6e09a55d276	BURSA_p_TCGA_303_304_305_N_GenomeWideSNP_6_E03_1344870.nocnv_grch38.seg.v2.txt	40657d176d43b4f3f44792db5eccbdae	4055	validated
e0efbb2d-ec72-414e-bb84-45889c59132e	PITON_p_TCGA_b162_167_SNP_N_GenomeWideSNP_6_H04_844802.nocnv_grch38.seg.v2.txt	7e7ebbbc28b5a51c24947922ffb75052	6740	validated
e11e239f-81ef-4047-b4a4-5b7bd3127f34	ETUIS_p_TCGASNP_b80_83_N_GenomeWideSNP_6_E10_734642.nocnv_grch38.seg.v2.txt	7280b922f426b757fbb8869786423601	3736	validated
e1417383-25ee-4f4d-b2cb-cb2f45a9d4ca	GHOUL_p_TCGASNP_b85and51R_N_GenomeWideSNP_6_F06_735254.nocnv_grch38.seg.v2.txt	0bb127089676ea1f5dd9a964028e3a42	3174	validated
e152728b-69d7-4693-b8c2-2d584c8c398e	EXINE_p_TCGA_b142_SNP_N_GenomeWideSNP_6_E05_802360.nocnv_grch38.seg.v2.txt	6545c0a7f9490ad7b7ad0fb2add73b03	4437	validated
e18b2106-1056-4f5e-b547-2b33d06fdae6	RANDS_p_TCGA_b109_SNP_1N_GenomeWideSNP_6_F03_771916.nocnv_grch38.seg.v2.txt	ed472f32d31ade53146add229b34a8ba	38444	validated
e1a9ddc1-3f2a-49ea-9b12-a12bed8365e6	WRIED_p_TCGA_143_147_150_Hahn_N_GenomeWideSNP_6_A12_799958.nocnv_grch38.seg.v2.txt	278324b55d0fa805d05f863e4053b5be	24566	validated
e1cfc4af-4601-4f3b-bb57-0584a8f372f0	COZEN_p_TCGAb56_SNP_2N_GenomeWideSNP_6_D11_667058.nocnv_grch38.seg.v2.txt	418d3019bbe3a67a0f7ace4dd73e8dd9	6894	validated
e1dad96a-9e3c-4e77-b698-b814913cfbd4	COZEN_p_TCGAb56_SNP_2N_GenomeWideSNP_6_G07_667074.nocnv_grch38.seg.v2.txt	bff7abd27fc99c8c7538dc9455408564	13441	validated
e1e1f969-b7e8-4b62-a912-fa51b1f145bb	SHUCK_p_TCGAb74and75_SNP_N_GenomeWideSNP_6_F07_730980.nocnv_grch38.seg.v2.txt	6e2618e1401476fbaca42279ead44281	14494	validated
e1f0d145-6880-41d3-bc15-e0320833ffad	HAULS_p_TCGAb47_SNP_2N_GenomeWideSNP_6_G10_628528.nocnv_grch38.seg.v2.txt	cf5d1b4456e8daf041345416b95050bc	3636	validated
e217e459-f79b-4a85-9599-df537a7c6cda	ETUIS_p_TCGASNP_b80_83_N_GenomeWideSNP_6_G03_734712.nocnv_grch38.seg.v2.txt	663d427c21781356cafe8927eabb0b53	65941	validated
e21c3f3f-c369-4c13-9212-9e1a5026f1e7	ENDUE_p_TCGA_271_76_79_280_81_N_GenomeWideSNP_6_A06_1346878.nocnv_grch38.seg.v2.txt	e217ff0824fe6eb5d9e6ede36d416535	3122	validated
e220e71b-0b7d-4613-847f-8d973cb7014f	HAULS_p_TCGAb47_SNP_2N_GenomeWideSNP_6_D09_628436.nocnv_grch38.seg.v2.txt	09514cfe6e63f3adc040d6b6f5b85ea7	3182	validated
[truncated: 230 more rows]
