# Supplementary material for: TP53 Mutation Infers a Poor Prognosis and Is Correlated to Immunocytes Infiltration in Breast Cancer
Source: Front Cell Dev Biol. 2021 Nov 30;9:759154. doi: 10.3389/fcell.2021.759154 (PMC8669954; doi:10.3389/fcell.2021.759154)
Supplement: Supplementary file 1 [file DataSheet1.ZIP › original data/metadata.cart.2020-12-31.json]

[{
  "annotations": [
    {
      "case_id": "02f5ae33-a563-4ecb-9e33-dfa500a44931", 
      "annotation_id": "38269e94-1c37-5d51-bb61-a5cea639d8b5", 
      "status": "Approved", 
      "submitter_id": "813", 
      "entity_submitter_id": "TCGA-A8-A093", 
      "entity_type": "case", 
      "category": "Prior malignancy", 
      "classification": "Notification", 
      "created_datetime": "2010-10-28T00:00:00", 
      "state": "released", 
      "notes": "No Note Specified", 
      "entity_id": "02f5ae33-a563-4ecb-9e33-dfa500a44931", 
      "updated_datetime": "2018-08-23T16:32:20.747393-05:00"
    }, 
    {
      "case_id": "e17c565c-9857-4df3-a352-903b53093c85", 
      "annotation_id": "ab15cd21-6482-5fb7-a0ba-b6977274b478", 
      "status": "Approved", 
      "submitter_id": "821", 
      "entity_submitter_id": "TCGA-AO-A0JI", 
      "entity_type": "case", 
      "category": "Prior malignancy", 
      "classification": "Notification", 
      "created_datetime": "2010-10-28T00:00:00", 
      "state": "released", 
      "notes": "No Note Specified", 
      "entity_id": "e17c565c-9857-4df3-a352-903b53093c85", 
      "updated_datetime": "2018-08-23T16:32:20.747393-05:00"
    }, 
    {
      "category": "General", 
      "annotation_id": "e018b82c-e9df-551e-8e42-861ef244b56f", 
      "status": "Approved", 
      "submitter_id": "18402", 
      "entity_submitter_id": "TCGA-A7-A6VV-10A-01D", 
      "entity_type": "analyte", 
      "classification": "Observation", 
      "created_datetime": "2013-10-21T00:00:00", 
      "entity_id": "e27e9375-d153-4d0d-80ea-19c0f58c6c60", 
      "notes": "DNA analyte UUID: E27E9375-D153-4D0D-80EA-19C0F58C6C60 was involved in an extraction protocol deviation wherein an additional column purification step was used as a means of buffer exchange on the column-eluted analyte.", 
      "state": "released", 
      "updated_datetime": "2018-08-23T16:36:27.780612-05:00"
    }, 
    {
      "category": "General", 
      "annotation_id": "e59fc69f-f85a-54ae-a677-517efa288692", 
      "status": "Approved", 
      "submitter_id": "18403", 
      "entity_submitter_id": "TCGA-A7-A6VW-10A-01D", 
      "entity_type": "analyte", 
      "classification": "Observation", 
      "created_datetime": "2013-10-21T00:00:00", 
      "entity_id": "5b31eb4a-2559-498b-9204-f6fd17338905", 
      "notes": "DNA analyte UUID: 5B31EB4A-2559-498B-9204-F6FD17338905 was involved in an extraction protocol deviation wherein an additional column purification step was used as a means of buffer exchange on the column-eluted analyte.", 
      "state": "released", 
      "updated_datetime": "2018-08-23T16:36:27.780612-05:00"
    }, 
    {
      "case_id": "f39edd06-1016-4e8e-a42e-12f7e699ddc5", 
      "annotation_id": "b9e2adea-809d-5e34-bab7-5ed878bdae95", 
      "status": "Approved", 
      "submitter_id": "814", 
      "entity_submitter_id": "TCGA-A8-A091", 
      "entity_type": "case", 
      "category": "Prior malignancy", 
      "classification": "Notification", 
      "created_datetime": "2010-10-28T00:00:00", 
      "state": "released", 
      "notes": "No Note Specified", 
      "entity_id": "f39edd06-1016-4e8e-a42e-12f7e699ddc5", 
      "updated_datetime": "2018-08-23T16:36:27.780612-05:00"
    }, 
    {
      "case_id": "80f3f48a-cc21-415c-b181-c77e7ba1c563", 
      "annotation_id": "2e78b749-77be-56a1-a368-e32a9ebc1760", 
      "status": "Approved", 
      "submitter_id": "812", 
      "entity_submitter_id": "TCGA-A8-A09C", 
      "entity_type": "case", 
      "category": "Prior malignancy", 
      "classification": "Notification", 
      "created_datetime": "2010-10-28T00:00:00", 
      "state": "released", 
      "notes": "No Note Specified", 
      "entity_id": "80f3f48a-cc21-415c-b181-c77e7ba1c563", 
      "updated_datetime": "2018-08-23T16:36:27.780612-05:00"
    }, 
    {
      "case_id": "d093173f-08ab-4138-bf3c-399c45a6e163", 
      "annotation_id": "d72b052a-09e5-5274-bf46-1e104500692c", 
      "status": "Approved", 
      "submitter_id": "28360", 
      "entity_submitter_id": "TCGA-AR-A2LR", 
      "entity_type": "case", 
      "category": "History of unacceptable prior treatment related to a prior/other malignancy", 
      "classification": "Notification", 
      "created_datetime": "2015-05-14T00:00:00", 
      "state": "released", 
      "notes": "Patient had prior primary breast cancer in the same breast as the TCGA primary and received chemotherapy (Adriamycin and Cytoxan)", 
      "entity_id": "d093173f-08ab-4138-bf3c-399c45a6e163", 
      "updated_datetime": "2018-08-23T16:36:27.780612-05:00"
    }, 
    {
      "category": "General", 
      "annotation_id": "4b2239b1-c3c8-5b41-87e4-e02104a4abd8", 
      "status": "Approved", 
      "submitter_id": "17882", 
      "entity_submitter_id": "TCGA-BH-A6R9-10A-01D", 
      "entity_type": "analyte", 
      "classification": "Observation", 
      "created_datetime": "2013-10-08T00:00:00", 
      "entity_id": "d0330be0-6b5b-4f07-a73f-2bf53bce86cd", 
      "notes": "DNA analyte UUID: D0330BE0-6B5B-4F07-A73F-2BF53BCE86CD was involved in an extraction protocol deviation wherein isopropanol precipitation was used as a means of buffer exchange on the column-eluted analyte.", 
      "state": "released", 
      "updated_datetime": "2018-08-23T16:36:27.780612-05:00"
    }, 
    {
      "case_id": "fa4e082a-d213-412e-8d91-842a6f4bef12", 
      "annotation_id": "3803b284-c4c5-5fe5-92b7-dd2f8088debf", 
      "status": "Approved", 
      "submitter_id": "26861", 
      "entity_submitter_id": "TCGA-BH-A0B6", 
      "entity_type": "case", 
      "category": "History of unacceptable prior treatment related to a prior/other malignancy", 
      "classification": "Notification", 
      "created_datetime": "2015-02-26T00:00:00", 
      "state": "released", 
      "notes": "During Enrollment it was found that patient recieved systemic tamoxifen 3 years prior to resection of TCGA tumor (left breast) for a prior right breast malignancy.", 
      "entity_id": "fa4e082a-d213-412e-8d91-842a6f4bef12", 
      "updated_datetime": "2018-08-23T16:36:27.780612-05:00"
    }, 
    {
      "case_id": "c1442467-d618-435f-8792-b1a18f696f1a", 
      "annotation_id": "c3ee53ed-f774-51ce-83e4-ed29ffa486cc", 
      "status": "Approved", 
      "submitter_id": "822", 
      "entity_submitter_id": "TCGA-AO-A0J5", 
      "entity_type": "case", 
      "category": "Prior malignancy", 
      "classification": "Notification", 
      "created_datetime": "2010-10-28T00:00:00", 
      "state": "released", 
      "notes": "No Note Specified", 
      "entity_id": "c1442467-d618-435f-8792-b1a18f696f1a", 
      "updated_datetime": "2018-08-23T16:36:27.780612-05:00"
    }, 
    {
      "case_id": "444374f8-9282-439c-af00-0f828edcbff3", 
      "annotation_id": "e8a42b2b-9d47-55fe-895f-407aa79768a1", 
      "status": "Approved", 
      "submitter_id": "23857", 
      "entity_submitter_id": "TCGA-C8-A1HI", 
      "entity_type": "case", 
      "category": "Neoadjuvant therapy", 
      "classification": "Notification", 
      "created_datetime": "2014-12-11T00:00:00", 
      "state": "released", 
      "notes": "During enrollment TSS discovered patient had 5FU, Epirubicin and cyclophosphamide prior to cancer procuemnt of the TCGA maliganncy.", 
      "entity_id": "444374f8-9282-439c-af00-0f828edcbff3", 
      "updated_datetime": "2018-08-23T16:36:27.780612-05:00"
    }, 
    {
      "category": "General", 
      "annotation_id": "d5afd12c-e2b6-59e3-bf88-873da7bb026e", 
      "status": "Approved", 
      "submitter_id": "17889", 
      "entity_submitter_id": "TCGA-EW-A6SA-10A-01D", 
      "entity_type": "analyte", 
      "classification": "Observation", 
      "created_datetime": "2013-10-08T00:00:00", 
      "entity_id": "36228261-b2db-4465-869a-672916782b71", 
      "notes": "DNA analyte UUID: 36228261-B2DB-4465-869A-672916782B71 was involved in an extraction protocol deviation wherein isopropanol precipitation was used as a means of buffer exchange on the column-eluted analyte.", 
      "state": "released", 
      "updated_datetime": "2018-08-23T16:36:27.780612-05:00"
    }, 
    {
      "case_id": "09765b0a-94f6-47d2-af56-93368084ac3a", 
      "annotation_id": "eece96b7-df23-57b5-bef5-e00edc5a4ea3", 
      "status": "Approved", 
      "submitter_id": "1052", 
      "entity_submitter_id": "TCGA-A7-A0CD", 
      "entity_type": "case", 
      "category": "Prior malignancy", 
      "classification": "Notification", 
      "created_datetime": "2010-12-14T00:00:00", 
      "state": "released", 
      "notes": "Case had prior malignancy", 
      "entity_id": "09765b0a-94f6-47d2-af56-93368084ac3a", 
      "updated_datetime": "2018-08-23T16:36:27.780612-05:00"
    }, 
    {
      "case_id": "2c04a2f5-321e-4dea-8e00-268325da65cb", 
      "annotation_id": "6c41401e-adee-51f3-ac4f-0fb80203db3e", 
      "status": "Approved", 
      "submitter_id": "820", 
      "entity_submitter_id": "TCGA-A8-A06T", 
      "entity_type": "case", 
      "category": "Prior malignancy", 
      "classification": "Notification", 
      "created_datetime": "2010-10-28T00:00:00", 
      "state": "released", 
      "notes": "No Note Specified", 
      "entity_id": "2c04a2f5-321e-4dea-8e00-268325da65cb", 
      "updated_datetime": "2018-08-23T16:36:27.780612-05:00"
    }, 
    {
      "category": "General", 
      "annotation_id": "a2d548eb-dd96-5c94-a3ec-d803cccd6f15", 
      "status": "Approved", 
      "submitter_id": "18419", 
      "entity_submitter_id": "TCGA-EW-A6S9-10A-01D", 
      "entity_type": "analyte", 
      "classification": "Observation", 
      "created_datetime": "2013-10-21T00:00:00", 
      "entity_id": "87a5cafc-582e-4d14-8c3d-dfffce15e63b", 
      "notes": "DNA analyte UUID: 87A5CAFC-582E-4D14-8C3D-DFFFCE15E63B was involved in an extraction protocol deviation wherein isopropanol precipitation was used as a means of buffer exchange on the column-eluted analyte.", 
      "state": "released", 
      "updated_datetime": "2018-08-23T16:36:27.780612-05:00"
    }, 
    {
      "case_id": "03da7a65-fa2f-42cb-a709-5fe8736f21d3", 
      "annotation_id": "ada686bb-c65a-5c38-869b-ce0c684085f8", 
      "status": "Approved", 
      "submitter_id": "20717", 
      "entity_submitter_id": "TCGA-D8-A146", 
      "entity_type": "case", 
      "category": "History of unacceptable prior treatment related to a prior/other malignancy", 
      "classification": "Notification", 
      "created_datetime": "2014-06-16T00:00:00", 
      "state": "released", 
      "notes": "systemic treatment given to the prior/other malignancy", 
      "entity_id": "03da7a65-fa2f-42cb-a709-5fe8736f21d3", 
      "updated_datetime": "2018-08-23T16:36:27.780612-05:00"
    }, 
    {
      "case_id": "1557183c-aedd-4df6-b98a-3654667f7b69", 
      "annotation_id": "a541a731-f5e7-5978-b0fc-3012fb57d1fe", 
      "status": "Approved", 
      "submitter_id": "810", 
      "entity_submitter_id": "TCGA-A8-A09I", 
      "entity_type": "case", 
      "category": "Prior malignancy", 
      "classification": "Notification", 
      "created_datetime": "2010-10-28T00:00:00", 
      "state": "released", 
      "notes": "No Note Specified", 
      "entity_id": "1557183c-aedd-4df6-b98a-3654667f7b69", 
      "updated_datetime": "2018-08-23T16:36:27.780612-05:00"
    }, 
    {
      "category": "General", 
      "annotation_id": "ddd39064-59cd-54fb-8154-f923b0ee2ca2", 
      "status": "Approved", 
      "submitter_id": "18415", 
      "entity_submitter_id": "TCGA-A7-A6VY-10A-01D", 
      "entity_type": "analyte", 
      "classification": "Observation", 
      "created_datetime": "2013-10-21T00:00:00", 
      "entity_id": "04727f81-231a-4f9d-80ab-7fd3d3564a98", 
      "notes": "DNA analyte UUID: 96DB3A0E-2D63-4E79-BF6D-BC7D2FE60157 was involved in an extraction protocol deviation wherein isopropanol precipitation was used as a means of buffer exchange on the column-eluted analyte.", 
      "state": "released", 
      "updated_datetime": "2018-08-23T16:36:27.780612-05:00"
    }, 
    {
      "case_id": "d0b78f3f-a198-437a-ab8c-204345d3b75d", 
      "annotation_id": "86860d1a-6a46-5217-b181-5c513906a15b", 
      "status": "Approved", 
      "submitter_id": "20715", 
      "entity_submitter_id": "TCGA-AQ-A0Y5", 
      "entity_type": "case", 
      "category": "Neoadjuvant therapy", 
      "classification": "Notification", 
      "created_datetime": "2014-06-16T00:00:00", 
      "state": "released", 
      "notes": "systemic treatment", 
      "entity_id": "d0b78f3f-a198-437a-ab8c-204345d3b75d", 
      "updated_datetime": "2018-08-23T16:36:27.780612-05:00"
    }, 
    {
      "case_id": "e663954c-05a8-479a-a623-400c1eb5efc6", 
      "annotation_id": "319be750-b198-5924-a69f-fe0585839cbd", 
      "status": "Approved", 
      "submitter_id": "28963", 
      "entity_submitter_id": "TCGA-BH-A1F5", 
      "entity_type": "case", 
      "category": "History of unacceptable prior treatment related to a prior/other malignancy", 
      "classification": "Notification", 
      "created_datetime": "2015-09-08T00:00:00", 
      "state": "released", 
      "notes": "The patient had a prior thyroid cancer (~28 years prior) and a prior lung cancer (~23 years prior) to the TCGA cancer procurement. The TSS does not know if radiation or chemotherapy was given which is unacceptable for TCGA.", 
      "entity_id": "e663954c-05a8-479a-a623-400c1eb5efc6", 
      "updated_datetime": "2018-08-23T16:36:27.780612-05:00"
    }, 
    {
      "case_id": "0a017f15-1c6b-45e7-8d55-e0a71df1b2e8", 
      "annotation_id": "44ece532-a5ab-525b-90cc-79fac51286df", 
      "status": "Approved", 
      "submitter_id": "20711", 
      "entity_submitter_id": "TCGA-A8-A08F", 
      "entity_type": "case", 
      "category": "History of unacceptable prior treatment related to a prior/other malignancy", 
      "classification": "Notification", 
      "created_datetime": "2014-06-16T00:00:00", 
      "state": "released", 
      "notes": "systemic treatment given to the prior/other malignancy", 
      "entity_id": "0a017f15-1c6b-45e7-8d55-e0a71df1b2e8", 
      "updated_datetime": "2018-08-23T16:36:27.780612-05:00"
    }, 
    {
      "case_id": "0a017f15-1c6b-45e7-8d55-e0a71df1b2e8", 
      "annotation_id": "e9139ce9-047f-55ba-b7d7-16feb37425e6", 
      "status": "Approved", 
      "submitter_id": "816", 
      "entity_submitter_id": "TCGA-A8-A08F", 
      "entity_type": "case", 
      "category": "Prior malignancy", 
      "classification": "Notification", 
      "created_datetime": "2010-10-28T00:00:00", 
      "state": "released", 
      "notes": "No Note Specified", 
      "entity_id": "0a017f15-1c6b-45e7-8d55-e0a71df1b2e8", 
      "updated_datetime": "2018-08-23T16:36:27.780612-05:00"
    }, 
    {
      "case_id": "33fe5833-d7a0-43d7-a03d-56985ea448a6", 
      "annotation_id": "a330fee7-80f6-58a8-a1f6-85511b6a147b", 
      "status": "Approved", 
      "submitter_id": "20718", 
      "entity_submitter_id": "TCGA-GI-A2C8", 
      "entity_type": "case", 
      "category": "Neoadjuvant therapy", 
      "classification": "Notification", 
      "created_datetime": "2014-06-16T00:00:00", 
      "state": "released", 
      "notes": "systemic treatment", 
      "entity_id": "33fe5833-d7a0-43d7-a03d-56985ea448a6", 
      "updated_datetime": "2018-08-23T16:36:27.780612-05:00"
    }, 
    {
      "category": "General", 
      "annotation_id": "d68360a8-9a8a-5cbe-b0dc-e623ba48323e", 
      "status": "Approved", 
      "submitter_id": "18424", 
      "entity_submitter_id": "TCGA-OL-A6VR-10A-01D", 
      "entity_type": "analyte", 
      "classification": "Observation", 
      "created_datetime": "2013-10-21T00:00:00", 
      "entity_id": "74f3a478-527e-4d49-9c3f-29f353e1fb6c", 
      "notes": "DNA analyte UUID: 74F3A478-527E-4D49-9C3F-29F353E1FB6C was involved in an extraction protocol deviation wherein isopropanol precipitation was used as a means of buffer exchange on the column-eluted analyte.", 
      "state": "released", 
      "updated_datetime": "2018-08-23T16:36:27.780612-05:00"
    }, 
    {
      "case_id": "5c9d8163-a68e-43ce-9cba-effb7405761e", 
      "annotation_id": "6a2bdd98-221d-594e-9b07-3bd02b3107c5", 
      "status": "Approved", 
      "submitter_id": "20690", 
      "entity_submitter_id": "TCGA-LL-A6FP", 
      "entity_type": "case", 
      "category": "Neoadjuvant therapy", 
      "classification": "Notification", 
      "created_datetime": "2014-06-11T00:00:00", 
      "state": "released", 
      "notes": "Patient recieved neoadjuvant therapy for the TCGA sample (Armidex).", 
      "entity_id": "5c9d8163-a68e-43ce-9cba-effb7405761e", 
      "updated_datetime": "2018-08-23T16:36:27.780612-05:00"
    }, 
    {
      "category": "General", 
      "annotation_id": "7c126464-8144-514a-8bc8-322782126556", 
      "status": "Approved", 
      "submitter_id": "18423", 
      "entity_submitter_id": "TCGA-OL-A6VO-10A-01D", 
      "entity_type": "analyte", 
      "classification": "Observation", 
      "created_datetime": "2013-10-21T00:00:00", 
      "entity_id": "44e34ec8-b65b-451c-aea9-89a6537bc689", 
      "notes": "DNA analyte UUID: 44E34EC8-B65B-451C-AEA9-89A6537BC689 was involved in an extraction protocol deviation wherein isopropanol precipitation was used as a means of buffer exchange on the column-eluted analyte.", 
      "state": "released", 
      "updated_datetime": "2018-08-23T16:36:27.780612-05:00"
    }, 
    {
      "case_id": "70fc011c-0f22-4026-9d72-87351126203a", 
      "annotation_id": "ede7cdc7-c515-5fce-980f-9cf075e25841", 
      "status": "Approved", 
      "submitter_id": "20716", 
      "entity_submitter_id": "TCGA-AR-A2LL", 
      "entity_type": "case", 
      "category": "History of unacceptable prior treatment related to a prior/other malignancy", 
      "classification": "Notification", 
      "created_datetime": "2014-06-16T00:00:00", 
      "state": "released", 
      "notes": "systemic treatment given to the prior/other malignancy", 
      "entity_id": "70fc011c-0f22-4026-9d72-87351126203a", 
      "updated_datetime": "2018-08-23T16:36:27.780612-05:00"
    }, 
    {
      "case_id": "b3354b72-2637-4edc-9a95-e55801d3ac13", 
      "annotation_id": "dade8e7a-7871-5d8f-9615-497d5e4cd1b8", 
      "status": "Approved", 
      "submitter_id": "28761", 
      "entity_submitter_id": "TCGA-C8-A1HO", 
      "entity_type": "case", 
      "category": "Neoadjuvant therapy", 
      "classification": "Notification", 
      "created_datetime": "2015-07-29T00:00:00", 
      "state": "released", 
      "notes": "The patient had neoadjuvant therapy (5-Fluorouracil, Epirubicin, and Cyclophosphamide) 2 months prior to TCGA cancer procurement.", 
      "entity_id": "b3354b72-2637-4edc-9a95-e55801d3ac13", 
      "updated_datetime": "2018-08-23T16:36:27.780612-05:00"
    }, 
    {
      "category": "General", 
      "annotation_id": "50b03a27-96ee-50f3-85fd-3bcdb993951b", 
      "status": "Approved", 
      "submitter_id": "18406", 
      "entity_submitter_id": "TCGA-AC-A6IW-10A-01D", 
      "entity_type": "analyte", 
      "classification": "Observation", 
      "created_datetime": "2013-10-21T00:00:00", 
      "entity_id": "fe7f0b20-42ce-48c7-a407-61dc0ea0878e", 
      "notes": "DNA analyte UUID: FE7F0B20-42CE-48C7-A407-61DC0EA0878E was involved in an extraction protocol deviation wherein an additional column purification step was used as a means of buffer exchange on the column-eluted analyte.", 
      "state": "released", 
      "updated_datetime": "2018-08-23T16:36:27.780612-05:00"
    }, 
    {
      "category": "General", 
      "annotation_id": "08f67bcd-c2b4-5c66-9a3c-1c8dd289bcae", 
      "status": "Approved", 
      "submitter_id": "17891", 
      "entity_submitter_id": "TCGA-EW-A6SC-10A-01D", 
      "entity_type": "analyte", 
      "classification": "Observation", 
      "created_datetime": "2013-10-08T00:00:00", 
      "entity_id": "11f3c3e2-2b1d-4409-a43e-42eae8358ce3", 
      "notes": "DNA analyte UUID: 11F3C3E2-2B1D-4409-A43E-42EAE8358CE3 was involved in an extraction protocol deviation wherein isopropanol precipitation was used as a means of buffer exchange on the column-eluted analyte.", 
      "state": "released", 
      "updated_datetime": "2018-08-23T16:36:27.780612-05:00"
    }, 
    {
      "category": "General", 
      "annotation_id": "82665f43-4199-5683-984c-7e01842f8406", 
      "status": "Approved", 
      "submitter_id": "18404", 
      "entity_submitter_id": "TCGA-A7-A6VX-10A-01D", 
      "entity_type": "analyte", 
      "classification": "Observation", 
      "created_datetime": "2013-10-21T00:00:00", 
      "entity_id": "91ac9c48-a751-4e9a-96c3-558bb07c2754", 
      "notes": "DNA analyte UUID: 4C130AE4-B1AA-4EC6-BA88-6B32460E0F9C was involved in an extraction protocol deviation wherein an additional column purification step was used as a means of buffer exchange on the column-eluted analyte.", 
      "state": "released", 
      "updated_datetime": "2018-08-23T16:36:27.780612-05:00"
    }, 
    {
      "case_id": "16fc3677-0393-4ed1-ad3f-c8355f056369", 
      "annotation_id": "a1fb1dc5-4e68-55d0-b1da-f85f3a8f7345", 
      "status": "Approved", 
      "submitter_id": "23697", 
      "entity_submitter_id": "TCGA-5L-AAT1", 
      "entity_type": "case", 
      "category": "History of unacceptable prior treatment related to a prior/other malignancy", 
      "classification": "Notification", 
      "created_datetime": "2014-11-25T00:00:00", 
      "state": "released", 
      "notes": "Patient had prior breast malignancy (in opposite breast) with systemic chemotherapy (Tamoxifen).", 
      "entity_id": "16fc3677-0393-4ed1-ad3f-c8355f056369", 
      "updated_datetime": "2018-08-23T16:36:27.780612-05:00"
    }, 
    {
      "case_id": "6f959c92-b79f-4f84-9ee5-d07d3212d52d", 
      "annotation_id": "c3de0c67-f026-5408-b1a0-3fd755fd383c", 
      "status": "Approved", 
      "submitter_id": "20714", 
      "entity_submitter_id": "TCGA-A8-A09K", 
      "entity_type": "case", 
      "category": "History of unacceptable prior treatment related to a prior/other malignancy", 
      "classification": "Notification", 
      "created_datetime": "2014-06-16T00:00:00", 
      "state": "released", 
      "notes": "systemic treatment given to the prior/other malignancy", 
      "entity_id": "6f959c92-b79f-4f84-9ee5-d07d3212d52d", 
      "updated_datetime": "2018-08-23T16:36:27.780612-05:00"
    }, 
    {
      "case_id": "6f959c92-b79f-4f84-9ee5-d07d3212d52d", 
      "annotation_id": "cb18bd1b-950e-52c6-ac6c-5a7ac055eeb4", 
      "status": "Approved", 
      "submitter_id": "809", 
      "entity_submitter_id": "TCGA-A8-A09K", 
      "entity_type": "case", 
      "category": "Prior malignancy", 
      "classification": "Notification", 
      "created_datetime": "2010-10-28T00:00:00", 
      "state": "released", 
      "notes": "No Note Specified", 
      "entity_id": "6f959c92-b79f-4f84-9ee5-d07d3212d52d", 
      "updated_datetime": "2018-08-23T16:36:27.780612-05:00"
    }, 
    {
      "category": "General", 
      "annotation_id": "358b5574-802a-5d1e-b4cf-404f5a0374d6", 
      "status": "Approved", 
      "submitter_id": "18420", 
      "entity_submitter_id": "TCGA-EW-A6SD-10A-01D", 
      "entity_type": "analyte", 
      "classification": "Observation", 
      "created_datetime": "2013-10-21T00:00:00", 
      "entity_id": "024b6e54-dc95-457d-a70d-9db56806159f", 
      "notes": "DNA analyte UUID: 5493F123-5740-48C9-A531-B351FDA6B081 was involved in an extraction protocol deviation wherein isopropanol precipitation was used as a means of buffer exchange on the column-eluted analyte.", 
      "state": "released", 
      "updated_datetime": "2018-08-23T16:36:27.780612-05:00"
    }, 
    {
      "case_id": "dfefb76a-ec6b-4cd2-9d45-2e1e4befc7ea", 
      "annotation_id": "fd8b1342-cb70-5c35-be8d-38c595fb8670", 
      "status": "Approved", 
      "submitter_id": "811", 
      "entity_submitter_id": "TCGA-A8-A09E", 
      "entity_type": "case", 
      "category": "Prior malignancy", 
      "classification": "Notification", 
      "created_datetime": "2010-10-28T00:00:00", 
      "state": "released", 
      "notes": "No Note Specified", 
      "entity_id": "dfefb76a-ec6b-4cd2-9d45-2e1e4befc7ea", 
      "updated_datetime": "2018-08-23T16:36:27.780612-05:00"
    }, 
    {
      "case_id": "dfefb76a-ec6b-4cd2-9d45-2e1e4befc7ea", 
      "annotation_id": "40f69d58-20fe-5bab-9f7f-0a29c52f52d1", 
      "status": "Approved", 
      "submitter_id": "20713", 
      "entity_submitter_id": "TCGA-A8-A09E", 
      "entity_type": "case", 
      "category": "History of unacceptable prior treatment related to a prior/other malignancy", 
      "classification": "Notification", 
      "created_datetime": "2014-06-16T00:00:00", 
      "state": "released", 
      "notes": "systemic treatment given to the prior/other malignancy", 
      "entity_id": "dfefb76a-ec6b-4cd2-9d45-2e1e4befc7ea", 
      "updated_datetime": "2018-08-23T16:36:27.780612-05:00"
    }, 
    {
      "category": "General", 
      "annotation_id": "35f5f0d9-803b-5cd7-9279-81e9354ed552", 
      "status": "Approved", 
      "submitter_id": "18407", 
      "entity_submitter_id": "TCGA-AC-A6NO-10A-01D", 
      "entity_type": "analyte", 
      "classification": "Observation", 
      "created_datetime": "2013-10-21T00:00:00", 
      "entity_id": "e277fe01-b1da-4a50-a5f7-9d97706c29fe", 
      "notes": "DNA analyte UUID: E277FE01-B1DA-4A50-A5F7-9D97706C29FE was involved in an extraction protocol deviation wherein an additional column purification step was used as a means of buffer exchange on the column-eluted analyte.", 
      "state": "released", 
      "updated_datetime": "2018-08-23T16:36:27.780612-05:00"
    }, 
    {
      "category": "General", 
      "annotation_id": "caa3899b-9961-56ce-b015-1ddf95c57cba", 
      "status": "Approved", 
      "submitter_id": "18405", 
      "entity_submitter_id": "TCGA-AC-A6IV-10A-01D", 
      "entity_type": "analyte", 
      "classification": "Observation", 
      "created_datetime": "2013-10-21T00:00:00", 
      "entity_id": "7291657b-2a8c-467d-a763-3de577b6401b", 
      "notes": "DNA analyte UUID: 7291657B-2A8C-467D-A763-3DE577B6401B was involved in an extraction protocol deviation wherein an additional column purification step was used as a means of buffer exchange on the column-eluted analyte.", 
      "state": "released", 
      "updated_datetime": "2018-08-23T16:36:27.780612-05:00"
    }, 
    {
      "category": "General", 
      "annotation_id": "9ed62acd-06fb-5862-915b-daae738d35df", 
      "status": "Approved", 
      "submitter_id": "18416", 
      "entity_submitter_id": "TCGA-BH-A6R8-10A-01D", 
      "entity_type": "analyte", 
      "classification": "Observation", 
      "created_datetime": "2013-10-21T00:00:00", 
      "entity_id": "89907265-4e6c-4b3c-9f2f-e5ec2ad50d07", 
      "notes": "DNA analyte UUID: C88EB59E-18A1-4F37-9FC8-9BE86EA9CBDF was involved in an extraction protocol deviation wherein isopropanol precipitation was used as a means of buffer exchange on the column-eluted analyte.", 
      "state": "released", 
      "updated_datetime": "2018-08-23T16:36:27.780612-05:00"
    }, 
    {
      "case_id": "6bc4c56d-aac5-49a2-9913-9538d06d898f", 
      "annotation_id": "75b978f9-e44e-5dba-8c0a-4ad76a2874f0", 
      "status": "Approved", 
      "submitter_id": "819", 
      "entity_submitter_id": "TCGA-A8-A06U", 
      "entity_type": "case", 
      "category": "Prior malignancy", 
      "classification": "Notification", 
      "created_datetime": "2010-10-28T00:00:00", 
      "state": "released", 
      "notes": "No Note Specified", 
      "entity_id": "6bc4c56d-aac5-49a2-9913-9538d06d898f", 
      "updated_datetime": "2018-08-23T16:32:20.747393-05:00"
    }, 
    {
      "case_id": "e6f527a2-38eb-457e-bb39-3c5b9c0bcbec", 
      "annotation_id": "b579ae9c-25c4-5839-8ff1-f306baced8b8", 
      "status": "Approved", 
      "submitter_id": "28359", 
      "entity_submitter_id": "TCGA-EW-A2FW", 
      "entity_type": "case", 
      "category": "Neoadjuvant therapy", 
      "classification": "Notification", 
      "created_datetime": "2015-05-14T00:00:00", 
      "state": "released", 
      "notes": "Patient had hormone therapy (Exemestane) 2 months prior to TCGA specimen procurement", 
      "entity_id": "e6f527a2-38eb-457e-bb39-3c5b9c0bcbec", 
      "updated_datetime": "2018-08-23T16:32:20.747393-05:00"
    }, 
    {
      "category": "General", 
      "annotation_id": "442200f1-7469-5048-809a-cf7e7ad4d3a6", 
      "status": "Approved", 
      "submitter_id": "17890", 
      "entity_submitter_id": "TCGA-EW-A6SB-10A-01D", 
      "entity_type": "analyte", 
      "classification": "Observation", 
      "created_datetime": "2013-10-08T00:00:00", 
      "entity_id": "d0c0f4f4-2ae0-4f76-8faf-a4e35622f14e", 
      "notes": "DNA analyte UUID: D0C0F4F4-2AE0-4F76-8FAF-A4E35622F14E was involved in an extraction protocol deviation wherein isopropanol precipitation was used as a means of buffer exchange on the column-eluted analyte.", 
      "state": "released", 
      "updated_datetime": "2018-08-23T16:36:27.780612-05:00"
    }, 
    {
      "case_id": "2779fa01-ac93-4e80-a997-3385f72172c3", 
      "annotation_id": "982d823b-3ced-5cb5-853a-a1160d37b812", 
      "status": "Approved", 
      "submitter_id": "20712", 
      "entity_submitter_id": "TCGA-A8-A08S", 
      "entity_type": "case", 
      "category": "History of unacceptable prior treatment related to a prior/other malignancy", 
      "classification": "Notification", 
      "created_datetime": "2014-06-16T00:00:00", 
      "state": "released", 
      "notes": "systemic treatment given to the prior/other malignancy", 
      "entity_id": "2779fa01-ac93-4e80-a997-3385f72172c3", 
      "updated_datetime": "2018-08-23T16:36:27.780612-05:00"
    }, 
    {
      "case_id": "2779fa01-ac93-4e80-a997-3385f72172c3", 
      "annotation_id": "2bf3041b-7f4f-5c9d-9dfb-f522ff0c6dae", 
      "status": "Approved", 
      "submitter_id": "815", 
      "entity_submitter_id": "TCGA-A8-A08S", 
      "entity_type": "case", 
      "category": "Prior malignancy", 
      "classification": "Notification", 
      "created_datetime": "2010-10-28T00:00:00", 
      "state": "released", 
      "notes": "No Note Specified", 
      "entity_id": "2779fa01-ac93-4e80-a997-3385f72172c3", 
      "updated_datetime": "2018-08-23T16:36:27.780612-05:00"
    }, 
    {
      "case_id": "14b95463-2108-4921-afc2-e29eef52b18f", 
      "annotation_id": "3458835d-b458-5dda-bd84-a9f04920234b", 
      "status": "Approved", 
      "submitter_id": "3182", 
      "entity_submitter_id": "TCGA-A2-A0YT", 
      "entity_type": "case", 
      "category": "Neoadjuvant therapy", 
      "classification": "Notification", 
      "created_datetime": "2011-08-19T00:00:00", 
      "state": "released", 
      "notes": "Subject is positive for neoadjuvant therapy.", 
      "entity_id": "14b95463-2108-4921-afc2-e29eef52b18f", 
      "updated_datetime": "2018-08-23T16:36:27.780612-05:00"
    }, 
    {
      "case_id": "14b95463-2108-4921-afc2-e29eef52b18f", 
      "annotation_id": "34dd7b7a-71b5-5704-beef-604f37b3796f", 
      "status": "Approved", 
      "submitter_id": "1055", 
      "entity_submitter_id": "TCGA-A2-A0YT", 
      "entity_type": "case", 
      "category": "Prior malignancy", 
      "classification": "Notification", 
      "created_datetime": "2010-12-14T00:00:00", 
      "state": "released", 
      "notes": "Case had Prior malignancy", 
      "entity_id": "14b95463-2108-4921-afc2-e29eef52b18f", 
      "updated_datetime": "2018-08-23T16:32:20.747393-05:00"
    }
  ], 
  "experimental_strategy": "WXS", 
  "data_type": "Masked Somatic Mutation", 
  "file_name": "TCGA.BRCA.somaticsniper.7dd592e3-5950-4438-96d5-3c718aca3f13.DR-10.0.somatic.maf.gz", 
  "submitter_id": "TCGA-BRCA-somaticsniper-public_10.0_new_maf", 
  "state": "released", 
  "file_size": 16910889, 
  "data_format": "MAF", 
  "analysis": {
    "input_files": [
      {
        "experimental_strategy": "WXS", 
        "data_category": "Simple Nucleotide Variation", 
        "file_name": "7a2a614f-1859-4520-bb9f-b1145b3c192e.vep.vcf.gz", 
        "submitter_id": "TCGA-EW-A6SB-01A-12D-A32I-09_TCGA-EW-A6SB-10A-01D-A32I-09_somaticsniper_annotated", 
        "file_size": 410995, 
        "data_format": "VCF", 
        "created_datetime": "2017-06-17T18:17:10.038554-05:00", 
        "file_id": "7a2a614f-1859-4520-bb9f-b1145b3c192e", 
        "md5sum": "0e9159021461e3bdbba3395b6aac1e08", 
        "data_type": "Annotated Somatic Mutation", 
        "state": "released", 
        "access": "controlled", 
        "updated_datetime": "2018-09-06T13:49:20.245333-05:00"
      }, 
      {
        "experimental_strategy": "WXS", 
        "data_category": "Simple Nucleotide Variation", 
        "file_name": "b13e1421-f844-4ee6-9481-3540e546b743.vep.vcf.gz", 
        "submitter_id": "TCGA-GM-A2DB-01A-31D-A19Y-09_TCGA-GM-A2DB-10C-01D-A18P-09_somaticsniper_annotated", 
        "file_size": 807714, 
        "data_format": "VCF", 
        "created_datetime": "2017-06-17T18:17:10.038554-05:00", 
        "file_id": "b13e1421-f844-4ee6-9481-3540e546b743", 
        "md5sum": "e840f609fbd84fddaf3e6870baf72b1d", 
        "data_type": "Annotated Somatic Mutation", 
        "state": "released", 
        "access": "controlled", 
        "updated_datetime": "2018-09-06T13:49:20.245333-05:00"
      }, 
      {
        "experimental_strategy": "WXS", 
        "data_category": "Simple Nucleotide Variation", 
        "file_name": "e1c9ed51-b743-4965-a25f-0c3642c78832.vep.vcf.gz", 
        "submitter_id": "TCGA-AN-A0FL-01A-11W-A050-09_TCGA-AN-A0FL-10A-01W-A055-09_somaticsniper_annotated", 
        "file_size": 636418, 
        "data_format": "VCF", 
        "created_datetime": "2017-06-17T18:19:27.921763-05:00", 
        "file_id": "e1c9ed51-b743-4965-a25f-0c3642c78832", 
        "md5sum": "a05eff513cf2b582d3d94cf2d5f5a642", 
        "data_type": "Annotated Somatic Mutation", 
        "state": "released", 
        "access": "controlled", 
        "updated_datetime": "2018-09-06T13:49:20.245333-05:00"
      }, 
      {
        "experimental_strategy": "WXS", 
        "data_category": "Simple Nucleotide Variation", 
        "file_name": "b3ad7e1b-1144-436c-a468-a474f814da17.vep.vcf.gz", 
        "submitter_id": "TCGA-AN-A0FV-01A-11W-A019-09_TCGA-AN-A0FV-10A-01W-A021-09_somaticsniper_annotated", 
        "file_size": 749373, 
        "data_format": "VCF", 
        "created_datetime": "2017-06-17T18:16:12.932939-05:00", 
        "file_id": "b3ad7e1b-1144-436c-a468-a474f814da17", 
        "md5sum": "bccda0fe052d3409fcab4f33fb6d1590", 
        "data_type": "Annotated Somatic Mutation", 
        "state": "released", 
        "access": "controlled", 
        "updated_datetime": "2018-09-06T13:49:20.245333-05:00"
      }, 
      {
        "experimental_strategy": "WXS", 
        "data_category": "Simple Nucleotide Variation", 
        "file_name": "098b27df-f227-41e7-85a5-adf36432a45f.vep.vcf.gz", 
        "submitter_id": "TCGA-AC-A3QQ-01A-11D-A228-09_TCGA-AC-A3QQ-10A-01D-A22A-09_somaticsniper_annotated", 
        "file_size": 467799, 
        "data_format": "VCF", 
        "created_datetime": "2017-06-17T18:18:14.290045-05:00", 
        "file_id": "098b27df-f227-41e7-85a5-adf36432a45f", 
        "md5sum": "166da8648627f265e5794db97d7eafc7", 
        "data_type": "Annotated Somatic Mutation", 
        "state": "released", 
        "access": "controlled", 
        "updated_datetime": "2018-09-06T13:49:20.245333-05:00"
      }, 
      {
        "experimental_strategy": "WXS", 
        "data_category": "Simple Nucleotide Variation", 
        "file_name": "4b861d91-3b72-45ab-aa77-af9b2a64d8e9.vep.vcf.gz", 
        "submitter_id": "TCGA-E2-A1IL-01A-11D-A14G-09_TCGA-E2-A1IL-10A-01D-A14G-09_somaticsniper_annotated", 
        "file_size": 6049304, 
        "data_format": "VCF", 
        "created_datetime": "2017-06-17T18:19:27.921763-05:00", 
        "file_id": "4b861d91-3b72-45ab-aa77-af9b2a64d8e9", 
        "md5sum": "c6367329dad83c6107668e9306213d8e", 
        "data_type": "Annotated Somatic Mutation", 
        "state": "released", 
        "access": "controlled", 
        "updated_datetime": "2018-09-06T13:49:20.245333-05:00"
      }, 
      {
        "experimental_strategy": "WXS", 
        "data_category": "Simple Nucleotide Variation", 
        "file_name": "00e7801e-6bbb-42e3-82ef-788fcbcee1f9.vep.vcf.gz", 
        "submitter_id": "TCGA-A2-A0CV-01A-31D-A10Y-09_TCGA-A2-A0CV-10A-01D-A110-09_somaticsniper_annotated", 
        "file_size": 356668, 
        "data_format": "VCF", 
        "created_datetime": "2017-06-17T18:19:27.921763-05:00", 
        "file_id": "00e7801e-6bbb-42e3-82ef-788fcbcee1f9", 
        "md5sum": "680c4dff429dfa4515a445a5e5f84419", 
        "data_type": "Annotated Somatic Mutation", 
        "state": "released", 
        "access": "controlled", 
        "updated_datetime": "2018-09-06T13:49:20.245333-05:00"
      }, 
      {
        "experimental_strategy": "WXS", 
        "data_category": "Simple Nucleotide Variation", 
        "file_name": "b0f5bcb2-08f5-44a2-beaa-86ecbc1ab5f8.vep.vcf.gz", 
        "submitter_id": "TCGA-BH-A28O-01A-11D-A228-09_TCGA-BH-A28O-10A-01D-A22A-09_somaticsniper_annotated", 
        "file_size": 459954, 
        "data_format": "VCF", 
        "created_datetime": "2017-06-17T18:18:14.290045-05:00", 
        "file_id": "b0f5bcb2-08f5-44a2-beaa-86ecbc1ab5f8", 
        "md5sum": "0f14f18abd681ccf3185e323d54a2e9d", 
        "data_type": "Annotated Somatic Mutation", 
        "state": "released", 
        "access": "controlled", 
        "updated_datetime": "2018-09-06T13:49:20.245333-05:00"
      }, 
      {
        "experimental_strategy": "WXS", 
        "data_category": "Simple Nucleotide Variation", 
        "file_name": "cf400aeb-6193-4d60-a828-997dd07a6e60.vep.vcf.gz", 
        "submitter_id": "TCGA-C8-A12Z-01A-11D-A10Y-09_TCGA-C8-A12Z-10A-01D-A110-09_somaticsniper_annotated", 
        "file_size": 249682, 
        "data_format": "VCF", 
        "created_datetime": "2017-06-17T18:16:12.932939-05:00", 
        "file_id": "cf400aeb-6193-4d60-a828-997dd07a6e60", 
        "md5sum": "4e450b4546faa637be3c6faf5d3ca054", 
        "data_type": "Annotated Somatic Mutation", 
        "state": "released", 
        "access": "controlled", 
        "updated_datetime": "2018-09-06T13:49:20.245333-05:00"
      }, 
      {
        "experimental_strategy": "WXS", 
        "data_category": "Simple Nucleotide Variation", 
        "file_name": "1f4a1a5a-5f29-4c22-83ba-44403289452b.vep.vcf.gz", 
        "submitter_id": "TCGA-LL-A9Q3-01A-11D-A41F-09_TCGA-LL-A9Q3-10A-01D-A41F-09_somaticsniper_annotated", 
        "file_size": 615205, 
        "data_format": "VCF", 
        "created_datetime": "2017-06-17T18:17:10.038554-05:00", 
        "file_id": "1f4a1a5a-5f29-4c22-83ba-44403289452b", 
        "md5sum": "e3944d7d333b18ffee346e7b397d83c6", 
        "data_type": "Annotated Somatic Mutation", 
        "state": "released", 
        "access": "controlled", 
        "updated_datetime": "2018-09-06T13:49:20.245333-05:00"
      }, 
      {
        "experimental_strategy": "WXS", 
        "data_category": "Simple Nucleotide Variation", 
        "file_name": "0853eac6-8e8d-4225-bfdd-b06760720259.vep.vcf.gz", 
        "submitter_id": "TCGA-B6-A0WS-01A-11D-A10Y-09_TCGA-B6-A0WS-10A-01D-A110-09_somaticsniper_annotated", 
        "file_size": 809759, 
        "data_format": "VCF", 
        "created_datetime": "2017-06-17T18:16:12.932939-05:00", 
        "file_id": "0853eac6-8e8d-4225-bfdd-b06760720259", 
        "md5sum": "43b4a12035e8f99864bf4eed60643205", 
        "data_type": "Annotated Somatic Mutation", 
        "state": "released", 
        "access": "controlled", 
        "updated_datetime": "2018-09-06T13:49:20.245333-05:00"
      }, 
      {
        "experimental_strategy": "WXS", 
        "data_category": "Simple Nucleotide Variation", 
        "file_name": "fdabf004-176f-4c38-9f86-4aa16c7ca2f5.vep.vcf.gz", 
        "submitter_id": "TCGA-A8-A095-01A-11W-A019-09_TCGA-A8-A095-10A-01W-A021-09_somaticsniper_annotated", 
        "file_size": 1095780, 
        "data_format": "VCF", 
        "created_datetime": "2017-06-17T18:16:12.932939-05:00", 
        "file_id": "fdabf004-176f-4c38-9f86-4aa16c7ca2f5", 
        "md5sum": "aeabbf3c9a47100cf480280b4eb98ed1", 
        "data_type": "Annotated Somatic Mutation", 
        "state": "released", 
        "access": "controlled", 
        "updated_datetime": "2018-09-06T13:49:20.245333-05:00"
      }, 
      {
        "experimental_strategy": "WXS", 
        "data_category": "Simple Nucleotide Variation", 
        "file_name": "ea36eb79-219f-4b4e-bb4a-426b1521c372.vep.vcf.gz", 
        "submitter_id": "TCGA-BH-A42U-01A-12D-A243-09_TCGA-BH-A42U-10A-01D-A243-09_somaticsniper_annotated", 
        "file_size": 441654, 
        "data_format": "VCF", 
        "created_datetime": "2017-06-17T18:16:12.932939-05:00", 
        "file_id": "ea36eb79-219f-4b4e-bb4a-426b1521c372", 
        "md5sum": "efbd657bac4abc74be87847ba1e83388", 
        "data_type": "Annotated Somatic Mutation", 
        "state": "released", 
        "access": "controlled", 
        "updated_datetime": "2018-09-06T13:49:20.245333-05:00"
      }, 
      {
        "experimental_strategy": "WXS", 
        "data_category": "Simple Nucleotide Variation", 
        "file_name": "1cd6ba7f-f150-424c-833d-3933104d3d2c.vep.vcf.gz", 
        "submitter_id": "TCGA-A7-A13E-01A-11D-A12Q-09_TCGA-A7-A13E-10A-01D-A12Q-09_somaticsniper_annotated", 
        "file_size": 1443243, 
        "data_format": "VCF", 
        "created_datetime": "2017-06-17T18:18:14.290045-05:00", 
        "file_id": "1cd6ba7f-f150-424c-833d-3933104d3d2c", 
        "md5sum": "9a37612154d1d1b811c2a3807a7a28db", 
        "data_type": "Annotated Somatic Mutation", 
        "state": "released", 
        "access": "controlled", 
        "updated_datetime": "2018-09-06T13:49:20.245333-05:00"
      }, 
      {
        "experimental_strategy": "WXS", 
        "data_category": "Simple Nucleotide Variation", 
        "file_name": "8b473f4d-dc63-42ca-a2b5-9d490b1b09c5.vep.vcf.gz", 
        "submitter_id": "TCGA-AQ-A7U7-01A-22D-A351-09_TCGA-AQ-A7U7-10A-01D-A351-09_somaticsniper_annotated", 
        "file_size": 329658, 
        "data_format": "VCF", 
        "created_datetime": "2017-06-17T18:16:12.932939-05:00", 
        "file_id": "8b473f4d-dc63-42ca-a2b5-9d490b1b09c5", 
        "md5sum": "07b8f32e93b160a51dc16cd22eef560c", 
        "data_type": "Annotated Somatic Mutation", 
        "state": "released", 
        "access": "controlled", 
        "updated_datetime": "2018-09-06T13:49:20.245333-05:00"
      }, 
      {
        "experimental_strategy": "WXS", 
        "data_category": "Simple Nucleotide Variation", 
        "file_name": "416d4817-debd-410d-a8e6-402ced6da18b.vep.vcf.gz", 
        "submitter_id": "TCGA-AO-A0J9-01A-11W-A050-09_TCGA-AO-A0J9-10A-01W-A055-09_somaticsniper_annotated", 
        "file_size": 673856, 
        "data_format": "VCF", 
        "created_datetime": "2017-06-17T18:19:27.921763-05:00", 
        "file_id": "416d4817-debd-410d-a8e6-402ced6da18b", 
        "md5sum": "c4651b0ac2e4c3a3f4706d176a21abff", 
        "data_type": "Annotated Somatic Mutation", 
        "state": "released", 
        "access": "controlled", 
        "updated_datetime": "2018-09-06T13:49:20.245333-05:00"
      }, 
      {
        "experimental_strategy": "WXS", 
        "data_category": "Simple Nucleotide Variation", 
        "file_name": "8bd3d174-c0f8-4733-903b-0f97af44d201.vep.vcf.gz", 
        "submitter_id": "TCGA-A8-A09B-01A-11W-A019-09_TCGA-A8-A09B-10A-01W-A021-09_somaticsniper_annotated", 
        "file_size": 643809, 
        "data_format": "VCF", 
        "created_datetime": "2017-06-17T18:16:12.932939-05:00", 
        "file_id": "8bd3d174-c0f8-4733-903b-0f97af44d201", 
        "md5sum": "f49810a068af07b35de3d99a36ddb06f", 
        "data_type": "Annotated Somatic Mutation", 
        "state": "released", 
        "access": "controlled", 
        "updated_datetime": "2018-09-06T13:49:20.245333-05:00"
      }, 
      {
        "experimental_strategy": "WXS", 
        "data_category": "Simple Nucleotide Variation", 
        "file_name": "ae503f2f-1bce-4fbc-b72c-e029d9a6d608.vep.vcf.gz", 
        "submitter_id": "TCGA-D8-A140-01A-11D-A10Y-09_TCGA-D8-A140-10A-01D-A110-09_somaticsniper_annotated", 
        "file_size": 367416, 
        "data_format": "VCF", 
        "created_datetime": "2017-06-17T18:16:12.932939-05:00", 
        "file_id": "ae503f2f-1bce-4fbc-b72c-e029d9a6d608", 
        "md5sum": "ec6de8d6d0fa391b76d2ac1029a3a6ea", 
        "data_type": "Annotated Somatic Mutation", 
        "state": "released", 
        "access": "controlled", 
        "updated_datetime": "2018-09-06T13:49:20.245333-05:00"
      }, 
      {
        "experimental_strategy": "WXS", 
        "data_category": "Simple Nucleotide Variation", 
        "file_name": "17f417d9-864b-42f9-a428-0e49f4ab71ab.vep.vcf.gz", 
        "submitter_id": "TCGA-AR-A2LR-01A-12D-A18P-09_TCGA-AR-A2LR-10A-01D-A18P-09_somaticsniper_annotated", 
        "file_size": 764236, 
        "data_format": "VCF", 
        "created_datetime": "2017-06-17T18:19:27.921763-05:00", 
        "file_id": "17f417d9-864b-42f9-a428-0e49f4ab71ab", 
        "md5sum": "9c67583d8b9bcbbd21cc328c3005acf0", 
        "data_type": "Annotated Somatic Mutation", 
        "state": "released", 
        "access": "controlled", 
        "updated_datetime": "2018-09-06T13:49:20.245333-05:00"
      }, 
      {
        "experimental_strategy": "WXS", 
        "data_category": "Simple Nucleotide Variation", 
        "file_name": "f1749bea-5b87-4878-9d44-726f742d6328.vep.vcf.gz", 
        "submitter_id": "TCGA-AN-A041-01A-11W-A050-09_TCGA-AN-A041-10A-01W-A055-09_somaticsniper_annotated", 
        "file_size": 830351, 
        "data_format": "VCF", 
        "created_datetime": "2017-06-17T18:16:12.932939-05:00", 
        "file_id": "f1749bea-5b87-4878-9d44-726f742d6328", 
        "md5sum": "156b993d7d451b68064bb656ab137896", 
        "data_type": "Annotated Somatic Mutation", 
        "state": "released", 
        "access": "controlled", 
        "updated_datetime": "2018-09-06T13:49:20.245333-05:00"
      }, 
      {
        "experimental_strategy": "WXS", 
        "data_category": "Simple Nucleotide Variation", 
        "file_name": "62deadc8-4269-4ab2-958a-c9aeceaac450.vep.vcf.gz", 
        "submitter_id": "TCGA-D8-A1JL-01A-11D-A13L-09_TCGA-D8-A1JL-10A-01D-A188-09_somaticsniper_annotated", 
        "file_size": 1583223, 
        "data_format": "VCF", 
        "created_datetime": "2017-06-17T18:19:27.921763-05:00", 
        "file_id": "62deadc8-4269-4ab2-958a-c9aeceaac450", 
        "md5sum": "68fb0f45f8de08223c8a7a422b44e650", 
        "data_type": "Annotated Somatic Mutation", 
        "state": "released", 
        "access": "controlled", 
        "updated_datetime": "2018-09-06T13:49:20.245333-05:00"
      }, 
      {
        "experimental_strategy": "WXS", 
        "data_category": "Simple Nucleotide Variation", 
        "file_name": "89e54aaf-521e-4623-bd2d-85c9eaa496ba.vep.vcf.gz", 
        "submitter_id": "TCGA-BH-A1ET-01A-11D-A135-09_TCGA-BH-A1ET-11B-23D-A135-09_somaticsniper_annotated", 
        "file_size": 430904, 
        "data_format": "VCF", 
        "created_datetime": "2017-06-17T18:18:14.290045-05:00", 
        "file_id": "89e54aaf-521e-4623-bd2d-85c9eaa496ba", 
        "md5sum": "a97b7826f5622b2c9ebf872780d3d2ef", 
        "data_type": "Annotated Somatic Mutation", 
        "state": "released", 
        "access": "controlled", 
        "updated_datetime": "2018-09-06T13:49:20.245333-05:00"
      }, 
      {
        "experimental_strategy": "WXS", 
        "data_category": "Simple Nucleotide Variation", 
        "file_name": "8f7b9a97-6a0c-46f3-b8b8-cc344f917ece.vep.vcf.gz", 
        "submitter_id": "TCGA-A2-A0SU-01A-11D-A099-09_TCGA-A2-A0SU-10A-01D-A099-09_somaticsniper_annotated", 
        "file_size": 292012, 
        "data_format": "VCF", 
        "created_datetime": "2017-06-17T18:19:27.921763-05:00", 
        "file_id": "8f7b9a97-6a0c-46f3-b8b8-cc344f917ece", 
        "md5sum": "3de0297a4b40208ae76015e009e93fd2", 
        "data_type": "Annotated Somatic Mutation", 
        "state": "released", 
        "access": "controlled", 
        "updated_datetime": "2018-09-06T13:49:20.245333-05:00"
      }, 
      {
        "experimental_strategy": "WXS", 
        "data_category": "Simple Nucleotide Variation", 
        "file_name": "8307560d-e64a-4e85-915b-e7010e30c10c.vep.vcf.gz", 
        "submitter_id": "TCGA-S3-AA14-01A-11D-A41F-09_TCGA-S3-AA14-10A-01D-A41F-09_somaticsniper_annotated", 
        "file_size": 782607, 
        "data_format": "VCF", 
        "created_datetime": "2017-06-17T18:18:14.290045-05:00", 
        "file_id": "8307560d-e64a-4e85-915b-e7010e30c10c", 
        "md5sum": "95941a2ce6ac62e98b76d4db3405dc95", 
        "data_type": "Annotated Somatic Mutation", 
        "state": "released", 
        "access": "controlled", 
        "updated_datetime": "2018-09-06T13:49:20.245333-05:00"
      }, 
      {
        "experimental_strategy": "WXS", 
        "data_category": "Simple Nucleotide Variation", 
        "file_name": "0c589372-abd3-429b-9484-d30a9433aac1.vep.vcf.gz", 
        "submitter_id": "TCGA-C8-A12U-01A-11D-A10Y-09_TCGA-C8-A12U-10A-01D-A110-09_somaticsniper_annotated", 
        "file_size": 1097625, 
        "data_format": "VCF", 
        "created_datetime": "2017-06-17T18:18:14.290045-05:00", 
        "file_id": "0c589372-abd3-429b-9484-d30a9433aac1", 
        "md5sum": "805963385188c945faaa3414941578d2", 
        "data_type": "Annotated Somatic Mutation", 
        "state": "released", 
        "access": "controlled", 
        "updated_datetime": "2018-09-06T13:49:20.245333-05:00"
      }, 
      {
        "experimental_strategy": "WXS", 
        "data_category": "Simple Nucleotide Variation", 
        "file_name": "79e76e14-b99b-4b42-8498-eaff026954f7.vep.vcf.gz", 
        "submitter_id": "TCGA-A8-A07F-01A-11W-A019-09_TCGA-A8-A07F-10A-01W-A021-09_somaticsniper_annotated", 
        "file_size": 422393, 
        "data_format": "VCF", 
        "created_datetime": "2017-06-17T18:17:10.038554-05:00", 
        "file_id": "79e76e14-b99b-4b42-8498-eaff026954f7", 
        "md5sum": "f5a5a3e14f713c43d851692deeae5bcd", 
        "data_type": "Annotated Somatic Mutation", 
        "state": "released", 
        "access": "controlled", 
        "updated_datetime": "2018-09-06T13:49:20.245333-05:00"
      }, 
      {
        "experimental_strategy": "WXS", 
        "data_category": "Simple Nucleotide Variation", 
        "file_name": "9af4a05c-a876-4696-84b1-4caeb56fe122.vep.vcf.gz", 
        "submitter_id": "TCGA-AR-A0U0-01A-11D-A10G-09_TCGA-AR-A0U0-10A-01D-A10G-09_somaticsniper_annotated", 
        "file_size": 480581, 
        "data_format": "VCF", 
        "created_datetime": "2017-06-17T18:20:35.871603-05:00", 
        "file_id": "9af4a05c-a876-4696-84b1-4caeb56fe122", 
        "md5sum": "b9dad6a7f154a4d44f81d87bae815fd1", 
        "data_type": "Annotated Somatic Mutation", 
        "state": "released", 
        "access": "controlled", 
        "updated_datetime": "2018-09-06T13:49:20.245333-05:00"
      }, 
      {
        "experimental_strategy": "WXS", 
        "data_category": "Simple Nucleotide Variation", 
        "file_name": "7c96a3c1-3ff9-4027-bf80-c4097a7a264f.vep.vcf.gz", 
        "submitter_id": "TCGA-AR-A24V-01A-21D-A167-09_TCGA-AR-A24V-10A-01D-A167-09_somaticsniper_annotated", 
        "file_size": 863028, 
        "data_format": "VCF", 
        "created_datetime": "2017-06-17T18:16:12.932939-05:00", 
        "file_id": "7c96a3c1-3ff9-4027-bf80-c4097a7a264f", 
        "md5sum": "deeb4615116a67949baef441364498b1", 
        "data_type": "Annotated Somatic Mutation", 
        "state": "released", 
        "access": "controlled", 
        "updated_datetime": "2018-09-06T13:49:20.245333-05:00"
      }, 
      {
        "experimental_strategy": "WXS", 
        "data_category": "Simple Nucleotide Variation", 
        "file_name": "cac303df-d60e-4a34-a6c2-65d927f2c5c2.vep.vcf.gz", 
        "submitter_id": "TCGA-AO-A1KR-01A-12D-A142-09_TCGA-AO-A1KR-10A-01D-A142-09_somaticsniper_annotated", 
        "file_size": 852377, 
        "data_format": "VCF", 
        "created_datetime": "2017-06-17T18:19:27.921763-05:00", 
        "file_id": "cac303df-d60e-4a34-a6c2-65d927f2c5c2", 
        "md5sum": "dc6f22a500f3c2c7396f07d341ec3664", 
        "data_type": "Annotated Somatic Mutation", 
        "state": "released", 
        "access": "controlled", 
        "updated_datetime": "2018-09-06T13:49:20.245333-05:00"
      }, 
      {
        "experimental_strategy": "WXS", 
        "data_category": "Simple Nucleotide Variation", 
        "file_name": "a5fa5e37-1441-4148-bb88-acd178a5d080.vep.vcf.gz", 
        "submitter_id": "TCGA-AC-A5XS-01A-11D-A29N-09_TCGA-AC-A5XS-10A-01D-A29N-09_somaticsniper_annotated", 
        "file_size": 1000947, 
        "data_format": "VCF", 
        "created_datetime": "2017-06-17T18:20:35.871603-05:00", 
        "file_id": "a5fa5e37-1441-4148-bb88-acd178a5d080", 
        "md5sum": "7c57376db423f9087e599b1b7c5aa338", 
        "data_type": "Annotated Somatic Mutation", 
        "state": "released", 
        "access": "controlled", 
        "updated_datetime": "2018-09-06T13:49:20.245333-05:00"
      }, 
      {
        "experimental_strategy": "WXS", 
        "data_category": "Simple Nucleotide Variation", 
        "file_name": "e25753e3-b058-4e92-b743-d8c85ba5494c.vep.vcf.gz", 
        "submitter_id": "TCGA-AN-A04D-01A-21W-A050-09_TCGA-AN-A04D-10A-01W-A055-09_somaticsniper_annotated", 
        "file_size": 468119, 
        "data_format": "VCF", 
        "created_datetime": "2017-06-17T18:17:10.038554-05:00", 
        "file_id": "e25753e3-b058-4e92-b743-d8c85ba5494c", 
        "md5sum": "8dc1e6ba5d2e894f359f67a123707522", 
        "data_type": "Annotated Somatic Mutation", 
        "state": "released", 
        "access": "controlled", 
        "updated_datetime": "2018-09-06T13:49:20.245333-05:00"
      }, 
      {
        "experimental_strategy": "WXS", 
        "data_category": "Simple Nucleotide Variation", 
        "file_name": "66e43d33-49df-4d33-8760-608e56bad299.vep.vcf.gz", 
        "submitter_id": "TCGA-AC-A2B8-01A-11D-A17D-09_TCGA-AC-A2B8-10A-01D-A17D-09_somaticsniper_annotated", 
        "file_size": 817084, 
        "data_format": "VCF", 
        "created_datetime": "2017-06-17T18:17:10.038554-05:00", 
        "file_id": "66e43d33-49df-4d33-8760-608e56bad299", 
        "md5sum": "f924a654210ca206d7045b8560b1a80e", 
        "data_type": "Annotated Somatic Mutation", 
        "state": "released", 
        "access": "controlled", 
        "updated_datetime": "2018-09-06T13:49:20.245333-05:00"
      }, 
      {
        "experimental_strategy": "WXS", 
        "data_category": "Simple Nucleotide Variation", 
        "file_name": "69827909-85aa-4bd8-acfa-54730ef0b445.vep.vcf.gz", 
        "submitter_id": "TCGA-A2-A0T5-01A-21D-A099-09_TCGA-A2-A0T5-10A-01D-A099-09_somaticsniper_annotated", 
        "file_size": 731683, 
        "data_format": "VCF", 
        "created_datetime": "2017-06-17T18:16:12.932939-05:00", 
        "file_id": "69827909-85aa-4bd8-acfa-54730ef0b445", 
        "md5sum": "777963532c428b04b2b323de337311fd", 
        "data_type": "Annotated Somatic Mutation", 
        "state": "released", 
        "access": "controlled", 
        "updated_datetime": "2018-09-06T13:49:20.245333-05:00"
      }, 
      {
        "experimental_strategy": "WXS", 
        "data_category": "Simple Nucleotide Variation", 
        "file_name": "62cf42a3-1634-4943-9dce-9c9d7d154a61.vep.vcf.gz", 
        "submitter_id": "TCGA-A2-A4S1-01A-21D-A25Q-09_TCGA-A2-A4S1-10A-01D-A25Q-09_somaticsniper_annotated", 
        "file_size": 676392, 
        "data_format": "VCF", 
        "created_datetime": "2017-06-17T18:18:14.290045-05:00", 
        "file_id": "62cf42a3-1634-4943-9dce-9c9d7d154a61", 
        "md5sum": "2746875ac076a5deff3a35c2660ac33d", 
        "data_type": "Annotated Somatic Mutation", 
        "state": "released", 
        "access": "controlled", 
        "updated_datetime": "2018-09-06T13:49:20.245333-05:00"
      }, 
      {
        "experimental_strategy": "WXS", 
        "data_category": "Simple Nucleotide Variation", 
        "file_name": "244848a1-e2b8-41a9-9e86-877ccfdf80a2.vep.vcf.gz", 
        "submitter_id": "TCGA-A8-A082-01A-11W-A019-09_TCGA-A8-A082-10A-01W-A021-09_somaticsniper_annotated", 
        "file_size": 755613, 
        "data_format": "VCF", 
        "created_datetime": "2017-06-17T18:17:10.038554-05:00", 
        "file_id": "244848a1-e2b8-41a9-9e86-877ccfdf80a2", 
        "md5sum": "2947f9fa8022cbac38e6f71b46285afc", 
        "data_type": "Annotated Somatic Mutation", 
        "state": "released", 
        "access": "controlled", 
        "updated_datetime": "2018-09-06T13:49:20.245333-05:00"
      }, 
      {
        "experimental_strategy": "WXS", 
        "data_category": "Simple Nucleotide Variation", 
        "file_name": "c53f01ef-b3ec-4ac2-8469-52d9eb5b2d3e.vep.vcf.gz", 
        "submitter_id": "TCGA-EW-A2FW-01A-11D-A17D-09_TCGA-EW-A2FW-10A-01D-A17D-09_somaticsniper_annotated", 
        "file_size": 566870, 
        "data_format": "VCF", 
        "created_datetime": "2017-06-17T18:20:35.871603-05:00", 
        "file_id": "c53f01ef-b3ec-4ac2-8469-52d9eb5b2d3e", 
        "md5sum": "7621590413ed1d6447979b0c2b7e98bf", 
        "data_type": "Annotated Somatic Mutation", 
        "state": "released", 
        "access": "controlled", 
        "updated_datetime": "2018-09-06T13:49:20.245333-05:00"
      }, 
      {
        "experimental_strategy": "WXS", 
        "data_category": "Simple Nucleotide Variation", 
        "file_name": "fde723fb-9f96-48e4-b856-e443207dc4ac.vep.vcf.gz", 
        "submitter_id": "TCGA-GM-A2DM-01A-11D-A17W-09_TCGA-GM-A2DM-10C-01D-A17W-09_somaticsniper_annotated", 
        "file_size": 1374207, 
        "data_format": "VCF", 
        "created_datetime": "2017-06-17T18:18:14.290045-05:00", 
        "file_id": "fde723fb-9f96-48e4-b856-e443207dc4ac", 
        "md5sum": "98765cb861d5268b85a861fdb3b288ce", 
        "data_type": "Annotated Somatic Mutation", 
        "state": "released", 
        "access": "controlled", 
        "updated_datetime": "2018-09-06T13:49:20.245333-05:00"
      }, 
      {
        "experimental_strategy": "WXS", 
        "data_category": "Simple Nucleotide Variation", 
        "file_name": "e8c8456e-b683-4556-b039-090f81fc5ea4.vep.vcf.gz", 
        "submitter_id": "TCGA-BH-A18G-01A-11D-A12B-09_TCGA-BH-A18G-10A-01D-A12B-09_somaticsniper_annotated", 
        "file_size": 1916941, 
        "data_format": "VCF", 
        "created_datetime": "2017-06-17T18:18:14.290045-05:00", 
        "file_id": "e8c8456e-b683-4556-b039-090f81fc5ea4", 
        "md5sum": "7374ae4020b619fde039301255ff5970", 
        "data_type": "Annotated Somatic Mutation", 
        "state": "released", 
        "access": "controlled", 
        "updated_datetime": "2018-09-06T13:49:20.245333-05:00"
      }, 
      {
        "experimental_strategy": "WXS", 
        "data_category": "Simple Nucleotide Variation", 
        "file_name": "df2da9fb-68cb-4e21-9007-3a017a817776.vep.vcf.gz", 
        "submitter_id": "TCGA-B6-A1KN-01A-11D-A13L-09_TCGA-B6-A1KN-10A-01D-A188-09_somaticsniper_annotated", 
        "file_size": 1297830, 
        "data_format": "VCF", 
        "created_datetime": "2017-06-17T18:16:12.932939-05:00", 
        "file_id": "df2da9fb-68cb-4e21-9007-3a017a817776", 
        "md5sum": "c6bc91f8b7b7ca7ce746b3b66c164d2a", 
        "data_type": "Annotated Somatic Mutation", 
        "state": "released", 
        "access": "controlled", 
        "updated_datetime": "2018-09-06T13:49:20.245333-05:00"
      }, 
      {
        "experimental_strategy": "WXS", 
        "data_category": "Simple Nucleotide Variation", 
        "file_name": "ce3a6cf5-0d94-47d5-b92a-8cd22ec12ab3.vep.vcf.gz", 
        "submitter_id": "TCGA-C8-A8HQ-01A-11D-A36J-09_TCGA-C8-A8HQ-10A-01D-A36M-09_somaticsniper_annotated", 
        "file_size": 714875, 
        "data_format": "VCF", 
        "created_datetime": "2017-06-17T18:17:10.038554-05:00", 
        "file_id": "ce3a6cf5-0d94-47d5-b92a-8cd22ec12ab3", 
        "md5sum": "7653caa0c1d5f51dd5c0f49e5a69928a", 
        "data_type": "Annotated Somatic Mutation", 
        "state": "released", 
        "access": "controlled", 
        "updated_datetime": "2018-09-06T13:49:20.245333-05:00"
      }, 
      {
        "experimental_strategy": "WXS", 
        "data_category": "Simple Nucleotide Variation", 
        "file_name": "fcabc139-4fb1-4a25-bd5b-061720ec1ff5.vep.vcf.gz", 
        "submitter_id": "TCGA-AO-A0J4-01A-11W-A050-09_TCGA-AO-A0J4-10A-01W-A055-09_somaticsniper_annotated", 
        "file_size": 463001, 
        "data_format": "VCF", 
        "created_datetime": "2017-06-17T18:19:27.921763-05:00", 
        "file_id": "fcabc139-4fb1-4a25-bd5b-061720ec1ff5", 
        "md5sum": "0f2cb1a5b79c4b03f6db750276345c5a", 
        "data_type": "Annotated Somatic Mutation", 
        "state": "released", 
        "access": "controlled", 
        "updated_datetime": "2018-09-06T13:49:20.245333-05:00"
      }, 
      {
        "experimental_strategy": "WXS", 
        "data_category": "Simple Nucleotide Variation", 
        "file_name": "e95e5b59-c99b-4b1a-b3b6-231b933f2c97.vep.vcf.gz", 
        "submitter_id": "TCGA-AO-A12H-01A-11D-A10Y-09_TCGA-AO-A12H-10A-01D-A110-09_somaticsniper_annotated", 
        "file_size": 748750, 
        "data_format": "VCF", 
        "created_datetime": "2017-06-17T18:19:27.921763-05:00", 
        "file_id": "e95e5b59-c99b-4b1a-b3b6-231b933f2c97", 
        "md5sum": "abdee5ab15ec02b3b66bdfe46c89cca5", 
        "data_type": "Annotated Somatic Mutation", 
        "state": "released", 
        "access": "controlled", 
        "updated_datetime": "2018-09-06T13:49:20.245333-05:00"
      }, 
      {
        "experimental_strategy": "WXS", 
        "data_category": "Simple Nucleotide Variation", 
        "file_name": "d8e2774f-248b-4015-bfa2-e92d9d586a20.vep.vcf.gz", 
        "submitter_id": "TCGA-E9-A249-01A-11D-A167-09_TCGA-E9-A249-10A-01D-A167-09_somaticsniper_annotated", 
        "file_size": 926213, 
        "data_format": "VCF", 
        "created_datetime": "2017-06-17T18:20:35.871603-05:00", 
        "file_id": "d8e2774f-248b-4015-bfa2-e92d9d586a20", 
        "md5sum": "116d0326685cb90410a9ebfbf05385bf", 
        "data_type": "Annotated Somatic Mutation", 
        "state": "released", 
        "access": "controlled", 
        "updated_datetime": "2018-09-06T13:49:20.245333-05:00"
      }, 
      {
        "experimental_strategy": "WXS", 
        "data_category": "Simple Nucleotide Variation", 
        "file_name": "2753e520-a098-4ff6-8f3e-eacee1477eca.vep.vcf.gz", 
        "submitter_id": "TCGA-EW-A3E8-01B-11D-A243-09_TCGA-EW-A3E8-10A-01D-A243-09_somaticsniper_annotated", 
        "file_size": 486886, 
        "data_format": "VCF", 
        "created_datetime": "2017-06-17T18:19:27.921763-05:00", 
        "file_id": "2753e520-a098-4ff6-8f3e-eacee1477eca", 
        "md5sum": "32d1edaddeff52aaff0ee6a5e7ca5e9a", 
        "data_type": "Annotated Somatic Mutation", 
        "state": "released", 
        "access": "controlled", 
        "updated_datetime": "2018-09-06T13:49:20.245333-05:00"
      }, 
      {
        "experimental_strategy": "WXS", 
        "data_category": "Simple Nucleotide Variation", 
        "file_name": "be7cf965-e1e6-45b9-8a4b-abdf195e0354.vep.vcf.gz", 
        "submitter_id": "TCGA-AN-A0AM-01A-11W-A050-09_TCGA-AN-A0AM-10A-01W-A055-09_somaticsniper_annotated", 
        "file_size": 355518, 
        "data_format": "VCF", 
        "created_datetime": "2017-06-17T18:14:56.854923-05:00", 
        "file_id": "be7cf965-e1e6-45b9-8a4b-abdf195e0354", 
        "md5sum": "38d96f366e2f2a0d7907394ad20b99db", 
        "data_type": "Annotated Somatic Mutation", 
        "state": "released", 
        "access": "controlled", 
        "updated_datetime": "2018-09-06T13:49:20.245333-05:00"
      }, 
      {
        "experimental_strategy": "WXS", 
        "data_category": "Simple Nucleotide Variation", 
        "file_name": "5ab3b84f-d774-453d-87b5-ab2b364587f2.vep.vcf.gz", 
        "submitter_id": "TCGA-D8-A1XZ-01A-11D-A14K-09_TCGA-D8-A1XZ-10A-01D-A14K-09_somaticsniper_annotated", 
        "file_size": 1014854, 
        "data_format": "VCF", 
        "created_datetime": "2017-06-17T18:16:12.932939-05:00", 
        "file_id": "5ab3b84f-d774-453d-87b5-ab2b364587f2", 
        "md5sum": "d4cfea204e040b3e6c4f82c8e72b4418", 
        "data_type": "Annotated Somatic Mutation", 
        "state": "released", 
        "access": "controlled", 
        "updated_datetime": "2018-09-06T13:49:20.245333-05:00"
      }, 
      {
        "experimental_strategy": "WXS", 
        "data_category": "Simple Nucleotide Variation", 
        "file_name": "9c8137ed-e68d-4fde-bc41-5029468160a8.vep.vcf.gz", 
        "submitter_id": "TCGA-A2-A0T4-01A-31D-A099-09_TCGA-A2-A0T4-10A-01D-A099-09_somaticsniper_annotated", 
        "file_size": 222005, 
        "data_format": "VCF", 
        "created_datetime": "2017-06-17T18:19:27.921763-05:00", 
        "file_id": "9c8137ed-e68d-4fde-bc41-5029468160a8", 
        "md5sum": "344f727234b1f703cf0b060d82a30cfe", 
        "data_type": "Annotated Somatic Mutation", 
        "state": "released", 
        "access": "controlled", 
        "updated_datetime": "2018-09-06T13:49:20.245333-05:00"
      }, 
      {
        "experimental_strategy": "WXS", 
        "data_category": "Simple Nucleotide Variation", 
        "file_name": "c5abbc0e-038c-40d1-8045-217ff3d6fa8a.vep.vcf.gz", 
        "submitter_id": "TCGA-BH-A6R8-01A-21D-A33E-09_TCGA-BH-A6R8-10A-01D-A33H-09_somaticsniper_annotated", 
        "file_size": 546452, 
        "data_format": "VCF", 
        "created_datetime": "2017-06-17T18:18:14.290045-05:00", 
        "file_id": "c5abbc0e-038c-40d1-8045-217ff3d6fa8a", 
        "md5sum": "be48e353cb259ef3441d1bcdfea047ff", 
        "data_type": "Annotated Somatic Mutation", 
        "state": "released", 
        "access": "controlled", 
        "updated_datetime": "2018-09-06T13:49:20.245333-05:00"
      }, 
      {
        "experimental_strategy": "WXS", 
        "data_category": "Simple Nucleotide Variation", 
        "file_name": "63dab728-e88d-4c28-94dd-0a665e0218f6.vep.vcf.gz", 
        "submitter_id": "TCGA-AR-A2LO-01A-31D-A18P-09_TCGA-AR-A2LO-10A-01D-A18P-09_somaticsniper_annotated", 
        "file_size": 546431, 
        "data_format": "VCF", 
        "created_datetime": "2017-06-17T18:19:27.921763-05:00", 
        "file_id": "63dab728-e88d-4c28-94dd-0a665e0218f6", 
        "md5sum": "28951278b6639eea23f65514cf8f5a74", 
        "data_type": "Annotated Somatic Mutation", 
        "state": "released", 
        "access": "controlled", 
        "updated_datetime": "2018-09-06T13:49:20.245333-05:00"
      }, 
      {
        "experimental_strategy": "WXS", 
        "data_category": "Simple Nucleotide Variation", 
        "file_name": "9841d2db-e63c-4168-b5c8-45201545a5c1.vep.vcf.gz", 
        "submitter_id": "TCGA-BH-A0BG-01A-11D-A10Y-09_TCGA-BH-A0BG-10A-01D-A110-09_somaticsniper_annotated", 
        "file_size": 1780446, 
        "data_format": "VCF", 
        "created_datetime": "2017-06-17T18:17:10.038554-05:00", 
        "file_id": "9841d2db-e63c-4168-b5c8-45201545a5c1", 
        "md5sum": "988770928c0c331ddb86d5439aec1d7d", 
        "data_type": "Annotated Somatic Mutation", 
        "state": "released", 
        "access": "controlled", 
        "updated_datetime": "2018-09-06T13:49:20.245333-05:00"
      }, 
      {
        "experimental_strategy": "WXS", 
        "data_category": "Simple Nucleotide Variation", 
        "file_name": "61b08d08-5e88-4b17-bfbe-2923630bc63a.vep.vcf.gz", 
        "submitter_id": "TCGA-AO-A0JD-01A-11W-A071-09_TCGA-AO-A0JD-10A-01W-A071-09_somaticsniper_annotated", 
        "file_size": 568298, 
        "data_format": "VCF", 
        "created_datetime": "2017-06-17T18:14:56.854923-05:00", 
        "file_id": "61b08d08-5e88-4b17-bfbe-2923630bc63a", 
        "md5sum": "cf6b664432067cf6a42c92eaf49e4152", 
        "data_type": "Annotated Somatic Mutation", 
        "state": "released", 
        "access": "controlled", 
        "updated_datetime": "2018-09-06T13:49:20.245333-05:00"
      }, 
      {
        "experimental_strategy": "WXS", 
        "data_category": "Simple Nucleotide Variation", 
        "file_name": "3ff0b230-dd6e-4be2-85d1-3d7eb54b4162.vep.vcf.gz", 
        "submitter_id": "TCGA-AN-A0AS-01A-11W-A019-09_TCGA-AN-A0AS-10A-01W-A021-09_somaticsniper_annotated", 
        "file_size": 503118, 
        "data_format": "VCF", 
        "created_datetime": "2017-06-17T18:18:14.290045-05:00", 
        "file_id": "3ff0b230-dd6e-4be2-85d1-3d7eb54b4162", 
        "md5sum": "7cc2220b7c5a5de3c67bfbb332377fba", 
        "data_type": "Annotated Somatic Mutation", 
        "state": "released", 
        "access": "controlled", 
        "updated_datetime": "2018-09-06T13:49:20.245333-05:00"
      }, 
      {
        "experimental_strategy": "WXS", 
        "data_category": "Simple Nucleotide Variation", 
        "file_name": "c7131f8d-29c5-46a6-bd75-3739a7fd0297.vep.vcf.gz", 
        "submitter_id": "TCGA-E9-A1R6-01A-11D-A14G-09_TCGA-E9-A1R6-10A-01D-A14G-09_somaticsniper_annotated", 
        "file_size": 675229, 
        "data_format": "VCF", 
        "created_datetime": "2017-06-17T18:17:10.038554-05:00", 
        "file_id": "c7131f8d-29c5-46a6-bd75-3739a7fd0297", 
        "md5sum": "8bb2c2913207e1434e9baf9d29ad879a", 
        "data_type": "Annotated Somatic Mutation", 
        "state": "released", 
        "access": "controlled", 
        "updated_datetime": "2018-09-06T13:49:20.245333-05:00"
      }, 
      {
        "experimental_strategy": "WXS", 
        "data_category": "Simple Nucleotide Variation", 
        "file_name": "a222b62f-fd65-4d65-adf1-ef9d4229af80.vep.vcf.gz", 
        "submitter_id": "TCGA-EW-A2FV-01A-11D-A17D-09_TCGA-EW-A2FV-10A-01D-A17D-09_somaticsniper_annotated", 
        "file_size": 3368134, 
        "data_format": "VCF", 
        "created_datetime": "2017-06-17T18:20:35.871603-05:00", 
        "file_id": "a222b62f-fd65-4d65-adf1-ef9d4229af80", 
        "md5sum": "77ead69fe64c165e857a0064c20ddf4e", 
        "data_type": "Annotated Somatic Mutation", 
        "state": "released", 
        "access": "controlled", 
        "updated_datetime": "2018-09-06T13:49:20.245333-05:00"
      }, 
      {
        "experimental_strategy": "WXS", 
        "data_category": "Simple Nucleotide Variation", 
        "file_name": "7d8c5e8a-dd33-4cdb-a078-30c276405468.vep.vcf.gz", 
        "submitter_id": "TCGA-A2-A04R-01A-41D-A117-09_TCGA-A2-A04R-10B-01D-A10G-09_somaticsniper_annotated", 
        "file_size": 364591, 
        "data_format": "VCF", 
        "created_datetime": "2017-06-17T18:20:35.871603-05:00", 
        "file_id": "7d8c5e8a-dd33-4cdb-a078-30c276405468", 
        "md5sum": "503fe8e67807dae976d01a6912fd1aa2", 
        "data_type": "Annotated Somatic Mutation", 
        "state": "released", 
        "access": "controlled", 
        "updated_datetime": "2018-09-06T13:49:20.245333-05:00"
      }, 
      {
        "experimental_strategy": "WXS", 
        "data_category": "Simple Nucleotide Variation", 
        "file_name": "2b4c7af6-d475-46b8-9481-f0299766f0df.vep.vcf.gz", 
        "submitter_id": "TCGA-E2-A150-01A-11D-A12B-09_TCGA-E2-A150-10A-01D-A12B-09_somaticsniper_annotated", 
        "file_size": 288337, 
        "data_format": "VCF", 
        "created_datetime": "2017-06-17T18:17:10.038554-05:00", 
        "file_id": "2b4c7af6-d475-46b8-9481-f0299766f0df", 
        "md5sum": "ddbfd19c405ab701d1ca68bef8be4e77", 
        "data_type": "Annotated Somatic Mutation", 
        "state": "released", 
        "access": "controlled", 
        "updated_datetime": "2018-09-06T13:49:20.245333-05:00"
      }, 
      {
        "experimental_strategy": "WXS", 
        "data_category": "Simple Nucleotide Variation", 
        "file_name": "c118fe68-dc18-422a-9606-24007919ffc4.vep.vcf.gz", 
        "submitter_id": "TCGA-AR-A1AU-01A-11D-A12Q-09_TCGA-AR-A1AU-10A-01D-A12Q-09_somaticsniper_annotated", 
        "file_size": 496388, 
        "data_format": "VCF", 
        "created_datetime": "2017-06-17T18:16:12.932939-05:00", 
        "file_id": "c118fe68-dc18-422a-9606-24007919ffc4", 
        "md5sum": "cdeb6f9719ef6fa8b336f974da29b74e", 
        "data_type": "Annotated Somatic Mutation", 
        "state": "released", 
        "access": "controlled", 
        "updated_datetime": "2018-09-06T13:49:20.245333-05:00"
      }, 
      {
        "experimental_strategy": "WXS", 
        "data_category": "Simple Nucleotide Variation", 
        "file_name": "6227e7b0-fea5-4bb5-b3f6-0e2f546a7376.vep.vcf.gz", 
        "submitter_id": "TCGA-D8-A1JH-01A-11D-A188-09_TCGA-D8-A1JH-10A-01D-A13O-09_somaticsniper_annotated", 
        "file_size": 1030404, 
        "data_format": "VCF", 
        "created_datetime": "2017-06-17T18:17:10.038554-05:00", 
        "file_id": "6227e7b0-fea5-4bb5-b3f6-0e2f546a7376", 
        "md5sum": "aa9d4098560c3e5f223af6d8d5d67026", 
        "data_type": "Annotated Somatic Mutation", 
        "state": "released", 
        "access": "controlled", 
        "updated_datetime": "2018-09-06T13:49:20.245333-05:00"
      }, 
      {
        "experimental_strategy": "WXS", 
        "data_category": "Simple Nucleotide Variation", 
        "file_name": "6e74e6da-be91-409e-9287-9e34be51f26e.vep.vcf.gz", 
        "submitter_id": "TCGA-A7-A4SF-01A-11D-A25Q-09_TCGA-A7-A4SF-10A-01D-A25Q-09_somaticsniper_annotated", 
        "file_size": 925102, 
        "data_format": "VCF", 
        "created_datetime": "2017-06-17T18:20:35.871603-05:00", 
        "file_id": "6e74e6da-be91-409e-9287-9e34be51f26e", 
        "md5sum": "855b83cc98ed9dd47f7e13a154ad65d7", 
        "data_type": "Annotated Somatic Mutation", 
        "state": "released", 
        "access": "controlled", 
        "updated_datetime": "2018-09-06T13:49:20.245333-05:00"
      }, 
      {
        "experimental_strategy": "WXS", 
        "data_category": "Simple Nucleotide Variation", 
        "file_name": "1fffccaf-3e61-40a9-b6dc-8c8810e56580.vep.vcf.gz", 
        "submitter_id": "TCGA-E9-A1RB-01A-11D-A17G-09_TCGA-E9-A1RB-10A-01D-A159-09_somaticsniper_annotated", 
        "file_size": 675812, 
        "data_format": "VCF", 
        "created_datetime": "2017-06-17T18:18:14.290045-05:00", 
        "file_id": "1fffccaf-3e61-40a9-b6dc-8c8810e56580", 
        "md5sum": "507fd7823de8334336c650527c90819f", 
        "data_type": "Annotated Somatic Mutation", 
        "state": "released", 
        "access": "controlled", 
        "updated_datetime": "2018-09-06T13:49:20.245333-05:00"
      }, 
      {
        "experimental_strategy": "WXS", 
        "data_category": "Simple Nucleotide Variation", 
        "file_name": "8574a67f-c107-451f-a467-55bc999ed725.vep.vcf.gz", 
        "submitter_id": "TCGA-A7-A26E-01A-11D-A272-09_TCGA-A7-A26E-10A-01D-A167-09_somaticsniper_annotated", 
        "file_size": 789212, 
        "data_format": "VCF", 
        "created_datetime": "2017-06-17T18:14:56.854923-05:00", 
        "file_id": "8574a67f-c107-451f-a467-55bc999ed725", 
        "md5sum": "78bc2c3938cd9eefd59a595c493a1248", 
        "data_type": "Annotated Somatic Mutation", 
        "state": "released", 
        "access": "controlled", 
        "updated_datetime": "2018-09-06T13:49:20.245333-05:00"
      }, 
      {
        "experimental_strategy": "WXS", 
        "data_category": "Simple Nucleotide Variation", 
        "file_name": "0d274657-8ac7-4797-9dfd-bbd68b913139.vep.vcf.gz", 
        "submitter_id": "TCGA-AO-A0JC-01A-11W-A071-09_TCGA-AO-A0JC-10A-01W-A071-09_somaticsniper_annotated", 
        "file_size": 491446, 
        "data_format": "VCF", 
        "created_datetime": "2017-06-17T18:14:56.854923-05:00", 
        "file_id": "0d274657-8ac7-4797-9dfd-bbd68b913139", 
        "md5sum": "d38b0683dcd0cd0cde35889d4728202f", 
        "data_type": "Annotated Somatic Mutation", 
        "state": "released", 
        "access": "controlled", 
        "updated_datetime": "2018-09-06T13:49:20.245333-05:00"
      }, 
      {
        "experimental_strategy": "WXS", 
        "data_category": "Simple Nucleotide Variation", 
        "file_name": "b22eb193-9aa2-421e-90a4-f30795bf8fac.vep.vcf.gz", 
        "submitter_id": "TCGA-LL-A8F5-01A-11D-A36J-09_TCGA-LL-A8F5-10A-01D-A36M-09_somaticsniper_annotated", 
        "file_size": 669718, 
        "data_format": "VCF", 
        "created_datetime": "2017-06-17T18:20:35.871603-05:00", 
        "file_id": "b22eb193-9aa2-421e-90a4-f30795bf8fac", 
        "md5sum": "c543e414c7e2bd5315f4f5022bbfaf2d", 
        "data_type": "Annotated Somatic Mutation", 
        "state": "released", 
        "access": "controlled", 
        "updated_datetime": "2018-09-06T13:49:20.245333-05:00"
      }, 
      {
        "experimental_strategy": "WXS", 
        "data_category": "Simple Nucleotide Variation", 
        "file_name": "a1cad60c-4f0c-406d-95a8-1e5a46e1515a.vep.vcf.gz", 
        "submitter_id": "TCGA-AR-A252-01A-11D-A167-09_TCGA-AR-A252-10A-01D-A167-09_somaticsniper_annotated", 
        "file_size": 722836, 
        "data_format": "VCF", 
        "created_datetime": "2017-06-17T18:17:10.038554-05:00", 
        "file_id": "a1cad60c-4f0c-406d-95a8-1e5a46e1515a", 
        "md5sum": "35895798a992333aac8400bcf0fd6293", 
        "data_type": "Annotated Somatic Mutation", 
        "state": "released", 
        "access": "controlled", 
        "updated_datetime": "2018-09-06T13:49:20.245333-05:00"
      }, 
      {
        "experimental_strategy": "WXS", 
        "data_category": "Simple Nucleotide Variation", 
        "file_name": "3c8777bb-cba2-4789-80b8-8fcf963e7aca.vep.vcf.gz", 
        "submitter_id": "TCGA-A7-A26J-01B-02D-A272-09_TCGA-A7-A26J-10A-01D-A272-09_somaticsniper_annotated", 
        "file_size": 482545, 
        "data_format": "VCF", 
        "created_datetime": "2017-06-17T18:17:10.038554-05:00", 
        "file_id": "3c8777bb-cba2-4789-80b8-8fcf963e7aca", 
        "md5sum": "ed261f25e5ae653e7c33a475a1e72d42", 
        "data_type": "Annotated Somatic Mutation", 
        "state": "released", 
        "access": "controlled", 
        "updated_datetime": "2018-09-06T13:49:20.245333-05:00"
      }, 
      {
        "experimental_strategy": "WXS", 
        "data_category": "Simple Nucleotide Variation", 
        "file_name": "3e793806-d650-4c81-8256-43ea97d81af2.vep.vcf.gz", 
        "submitter_id": "TCGA-D8-A145-01A-11D-A10Y-09_TCGA-D8-A145-10A-01D-A110-09_somaticsniper_annotated", 
        "file_size": 182976, 
        "data_format": "VCF", 
        "created_datetime": "2017-06-17T18:17:10.038554-05:00", 
        "file_id": "3e793806-d650-4c81-8256-43ea97d81af2", 
        "md5sum": "10c3118b3b16e8db2b7aec839bfb0c94", 
        "data_type": "Annotated Somatic Mutation", 
        "state": "released", 
        "access": "controlled", 
        "updated_datetime": "2018-09-06T13:49:20.245333-05:00"
      }, 
      {
        "experimental_strategy": "WXS", 
        "data_category": "Simple Nucleotide Variation", 
        "file_name": "e197b3c5-94ce-4543-a9b6-522e36ca7f13.vep.vcf.gz", 
        "submitter_id": "TCGA-A2-A04V-01A-21W-A050-09_TCGA-A2-A04V-10A-01W-A055-09_somaticsniper_annotated", 
        "file_size": 358076, 
        "data_format": "VCF", 
        "created_datetime": "2017-06-17T18:17:10.038554-05:00", 
        "file_id": "e197b3c5-94ce-4543-a9b6-522e36ca7f13", 
        "md5sum": "f194d3da69d20232c25e2aa8e39f8acd", 
        "data_type": "Annotated Somatic Mutation", 
        "state": "released", 
        "access": "controlled", 
        "updated_datetime": "2018-09-06T13:49:20.245333-05:00"
      }, 
      {
        "experimental_strategy": "WXS", 
        "data_category": "Simple Nucleotide Variation", 
        "file_name": "578109a1-50a6-4b37-832c-8be7e5bc3b1b.vep.vcf.gz", 
        "submitter_id": "TCGA-A2-A0ST-01A-12D-A099-09_TCGA-A2-A0ST-10A-01D-A099-09_somaticsniper_annotated", 
        "file_size": 562959, 
        "data_format": "VCF", 
        "created_datetime": "2017-06-17T18:14:56.854923-05:00", 
        "file_id": "578109a1-50a6-4b37-832c-8be7e5bc3b1b", 
        "md5sum": "64273c89562d0ed3a689b7ecb10b69ee", 
        "data_type": "Annotated Somatic Mutation", 
        "state": "released", 
        "access": "controlled", 
        "updated_datetime": "2018-09-06T13:49:20.245333-05:00"
      }, 
      {
        "experimental_strategy": "WXS", 
        "data_category": "Simple Nucleotide Variation", 
        "file_name": "7fad7207-4bb0-4d35-8cd3-72eca5d03340.vep.vcf.gz", 
        "submitter_id": "TCGA-E2-A1LK-01A-21D-A14G-09_TCGA-E2-A1LK-11A-12D-A14G-09_somaticsniper_annotated", 
        "file_size": 1812203, 
        "data_format": "VCF", 
        "created_datetime": "2017-06-17T18:16:12.932939-05:00", 
        "file_id": "7fad7207-4bb0-4d35-8cd3-72eca5d03340", 
        "md5sum": "acb5d62f70f30086438c48b117b91740", 
        "data_type": "Annotated Somatic Mutation", 
        "state": "released", 
        "access": "controlled", 
        "updated_datetime": "2018-09-06T13:49:20.245333-05:00"
      }, 
      {
        "experimental_strategy": "WXS", 
        "data_category": "Simple Nucleotide Variation", 
        "file_name": "19e1fa25-796d-46cb-b078-721e75c5618e.vep.vcf.gz", 
        "submitter_id": "TCGA-BH-A0DK-01A-21W-A071-09_TCGA-BH-A0DK-10A-01W-A071-09_somaticsniper_annotated", 
        "file_size": 713447, 
        "data_format": "VCF", 
        "created_datetime": "2017-06-17T18:20:35.871603-05:00", 
        "file_id": "19e1fa25-796d-46cb-b078-721e75c5618e", 
        "md5sum": "7f79bd3e0148806d3345debedbba6cd9", 
        "data_type": "Annotated Somatic Mutation", 
        "state": "released", 
        "access": "controlled", 
        "updated_datetime": "2018-09-06T13:49:20.245333-05:00"
      }, 
      {
        "experimental_strategy": "WXS", 
        "data_category": "Simple Nucleotide Variation", 
        "file_name": "0d68fa5e-45e4-4c12-afcf-536d40d85794.vep.vcf.gz", 
        "submitter_id": "TCGA-A8-A06Y-01A-21W-A019-09_TCGA-A8-A06Y-10A-01W-A021-09_somaticsniper_annotated", 
        "file_size": 568061, 
        "data_format": "VCF", 
        "created_datetime": "2017-06-17T18:17:10.038554-05:00", 
        "file_id": "0d68fa5e-45e4-4c12-afcf-536d40d85794", 
        "md5sum": "64d97a43abaf78270ce43f1991c901c0", 
        "data_type": "Annotated Somatic Mutation", 
        "state": "released", 
        "access": "controlled", 
        "updated_datetime": "2018-09-06T13:49:20.245333-05:00"
      }, 
      {
        "experimental_strategy": "WXS", 
        "data_category": "Simple Nucleotide Variation", 
        "file_name": "745431e2-8e8f-44eb-90a8-e2eedf21db1e.vep.vcf.gz", 
        "submitter_id": "TCGA-BH-A0BS-01A-11D-A12Q-09_TCGA-BH-A0BS-11A-11D-A12Q-09_somaticsniper_annotated", 
        "file_size": 611398, 
        "data_format": "VCF", 
        "created_datetime": "2017-06-17T18:16:12.932939-05:00", 
        "file_id": "745431e2-8e8f-44eb-90a8-e2eedf21db1e", 
        "md5sum": "9c0d562d18bd738c5908f7b839237598", 
        "data_type": "Annotated Somatic Mutation", 
        "state": "released", 
        "access": "controlled", 
        "updated_datetime": "2018-09-06T13:49:20.245333-05:00"
      }, 
      {
        "experimental_strategy": "WXS", 
        "data_category": "Simple Nucleotide Variation", 
        "file_name": "be556a94-749e-4e01-bdd5-dc5d4156d44f.vep.vcf.gz", 
        "submitter_id": "TCGA-AC-A2QJ-01A-12D-A19Y-09_TCGA-AC-A2QJ-11A-12D-A19Y-09_somaticsniper_annotated", 
        "file_size": 967406, 
        "data_format": "VCF", 
        "created_datetime": "2017-06-17T18:20:35.871603-05:00", 
        "file_id": "be556a94-749e-4e01-bdd5-dc5d4156d44f", 
        "md5sum": "c7c7426c69d9ec2206caa9d6b975885b", 
        "data_type": "Annotated Somatic Mutation", 
        "state": "released", 
        "access": "controlled", 
        "updated_datetime": "2018-09-06T13:49:20.245333-05:00"
      }, 
      {
        "experimental_strategy": "WXS", 
        "data_category": "Simple Nucleotide Variation", 
        "file_name": "301336af-bf42-42ca-8b0d-930202153db7.vep.vcf.gz", 
        "submitter_id": "TCGA-EW-A1OY-01A-11D-A142-09_TCGA-EW-A1OY-10A-01W-A187-09_somaticsniper_annotated", 
        "file_size": 1031021, 
        "data_format": "VCF", 
        "created_datetime": "2017-06-17T18:17:10.038554-05:00", 
        "file_id": "301336af-bf42-42ca-8b0d-930202153db7", 
        "md5sum": "45be044670bf896962bd1225ff78a1d3", 
        "data_type": "Annotated Somatic Mutation", 
        "state": "released", 
        "access": "controlled", 
        "updated_datetime": "2018-09-06T13:49:20.245333-05:00"
      }, 
      {
        "experimental_strategy": "WXS", 
        "data_category": "Simple Nucleotide Variation", 
        "file_name": "eef3d4f3-3479-4802-af95-f135d8162ed0.vep.vcf.gz", 
        "submitter_id": "TCGA-LL-A6FP-01A-11D-A31U-09_TCGA-LL-A6FP-10A-01D-A31U-09_somaticsniper_annotated", 
        "file_size": 566115, 
        "data_format": "VCF", 
        "created_datetime": "2017-06-17T18:17:10.038554-05:00", 
        "file_id": "eef3d4f3-3479-4802-af95-f135d8162ed0", 
        "md5sum": "52f17d98b1b486bc358663c35150844e", 
        "data_type": "Annotated Somatic Mutation", 
        "state": "released", 
        "access": "controlled", 
        "updated_datetime": "2018-09-06T13:49:20.245333-05:00"
      }, 
      {
        "experimental_strategy": "WXS", 
        "data_category": "Simple Nucleotide Variation", 
        "file_name": "c0ef6b7e-2f4b-483f-9966-1c7f5721c0e0.vep.vcf.gz", 
        "submitter_id": "TCGA-AC-A2BM-01A-11D-A21Q-09_TCGA-AC-A2BM-11A-13D-A21Q-09_somaticsniper_annotated", 
        "file_size": 520697, 
        "data_format": "VCF", 
        "created_datetime": "2017-06-17T18:18:14.290045-05:00", 
        "file_id": "c0ef6b7e-2f4b-483f-9966-1c7f5721c0e0", 
        "md5sum": "ba25d32945568870d4adc2f7520f5240", 
        "data_type": "Annotated Somatic Mutation", 
        "state": "released", 
        "access": "controlled", 
        "updated_datetime": "2018-09-06T13:49:20.245333-05:00"
      }, 
      {
        "experimental_strategy": "WXS", 
        "data_category": "Simple Nucleotide Variation", 
        "file_name": "9771d61a-8253-45a3-b998-a564debd75c2.vep.vcf.gz", 
        "submitter_id": "TCGA-EW-A1IW-01A-11D-A13L-09_TCGA-EW-A1IW-10A-01D-A13O-09_somaticsniper_annotated", 
        "file_size": 1970855, 
        "data_format": "VCF", 
        "created_datetime": "2017-06-17T18:17:10.038554-05:00", 
        "file_id": "9771d61a-8253-45a3-b998-a564debd75c2", 
        "md5sum": "bb088873d3be5245eaad657765369ee7", 
        "data_type": "Annotated Somatic Mutation", 
        "state": "released", 
        "access": "controlled", 
        "updated_datetime": "2018-09-06T13:49:20.245333-05:00"
      }, 
      {
        "experimental_strategy": "WXS", 
        "data_category": "Simple Nucleotide Variation", 
        "file_name": "571c67a9-5c30-4ede-adc1-18e0d2440599.vep.vcf.gz", 
        "submitter_id": "TCGA-5L-AAT1-01A-12D-A41F-09_TCGA-5L-AAT1-10A-01D-A41F-09_somaticsniper_annotated", 
        "file_size": 1575048, 
        "data_format": "VCF", 
        "created_datetime": "2017-06-17T18:14:56.854923-05:00", 
        "file_id": "571c67a9-5c30-4ede-adc1-18e0d2440599", 
        "md5sum": "2bcba9793f277eb61f7c333870aebef5", 
        "data_type": "Annotated Somatic Mutation", 
        "state": "released", 
        "access": "controlled", 
        "updated_datetime": "2018-09-06T13:49:20.245333-05:00"
      }, 
      {
        "experimental_strategy": "WXS", 
        "data_category": "Simple Nucleotide Variation", 
        "file_name": "0a2d1368-a7ad-4142-9712-803fbc048ee7.vep.vcf.gz", 
        "submitter_id": "TCGA-E2-A155-01A-11D-A12B-09_TCGA-E2-A155-10A-01D-A12B-09_somaticsniper_annotated", 
        "file_size": 387035, 
        "data_format": "VCF", 
        "created_datetime": "2017-06-17T18:14:56.854923-05:00", 
        "file_id": "0a2d1368-a7ad-4142-9712-803fbc048ee7", 
        "md5sum": "09b241897c7bff1957e5bb326b63c7ee", 
        "data_type": "Annotated Somatic Mutation", 
        "state": "released", 
        "access": "controlled", 
        "updated_datetime": "2018-09-06T13:49:20.245333-05:00"
      }, 
      {
        "experimental_strategy": "WXS", 
        "data_category": "Simple Nucleotide Variation", 
        "file_name": "5fdefcaa-0f57-4036-8035-b43f9d8d38d7.vep.vcf.gz", 
        "submitter_id": "TCGA-E2-A14Y-01A-21D-A12B-09_TCGA-E2-A14Y-10A-01D-A12B-09_somaticsniper_annotated", 
        "file_size": 385195, 
        "data_format": "VCF", 
        "created_datetime": "2017-06-17T18:18:14.290045-05:00", 
        "file_id": "5fdefcaa-0f57-4036-8035-b43f9d8d38d7", 
        "md5sum": "9b58906c16c325d8541e3bcc89145ed5", 
        "data_type": "Annotated Somatic Mutation", 
        "state": "released", 
        "access": "controlled", 
        "updated_datetime": "2018-09-06T13:49:20.245333-05:00"
      }, 
      {
        "experimental_strategy": "WXS", 
        "data_category": "Simple Nucleotide Variation", 
        "file_name": "669fd23b-2e42-4d49-ae17-c8a4a5166721.vep.vcf.gz", 
        "submitter_id": "TCGA-AR-A1AJ-01A-21D-A12Q-09_TCGA-AR-A1AJ-10A-01D-A12Q-09_somaticsniper_annotated", 
        "file_size": 382107, 
        "data_format": "VCF", 
        "created_datetime": "2017-06-17T18:16:12.932939-05:00", 
        "file_id": "669fd23b-2e42-4d49-ae17-c8a4a5166721", 
        "md5sum": "27bbbef99a83892bd711a7e0ceabfaea", 
        "data_type": "Annotated Somatic Mutation", 
        "state": "released", 
        "access": "controlled", 
        "updated_datetime": "2018-09-06T13:49:20.245333-05:00"
      }, 
      {
        "experimental_strategy": "WXS", 
        "data_category": "Simple Nucleotide Variation", 
        "file_name": "1aa58cd7-1270-4cc1-b3cf-bb509986ee7f.vep.vcf.gz", 
        "submitter_id": "TCGA-B6-A0X4-01A-11D-A10G-09_TCGA-B6-A0X4-10A-01D-A10G-09_somaticsniper_annotated", 
        "file_size": 1913392, 
        "data_format": "VCF", 
        "created_datetime": "2017-06-17T18:17:10.038554-05:00", 
        "file_id": "1aa58cd7-1270-4cc1-b3cf-bb509986ee7f", 
        "md5sum": "b7c75d03a2123e4ec84d6e3d77367e6b", 
        "data_type": "Annotated Somatic Mutation", 
        "state": "released", 
        "access": "controlled", 
        "updated_datetime": "2018-09-06T13:49:20.245333-05:00"
      }, 
      {
        "experimental_strategy": "WXS", 
        "data_category": "Simple Nucleotide Variation", 
        "file_name": "b1aaef17-fd5c-4e1f-b55f-6be3370ea1ea.vep.vcf.gz", 
        "submitter_id": "TCGA-A2-A0D1-01A-11W-A050-09_TCGA-A2-A0D1-10A-01W-A055-09_somaticsniper_annotated", 
        "file_size": 945811, 
        "data_format": "VCF", 
        "created_datetime": "2017-06-17T18:14:56.854923-05:00", 
        "file_id": "b1aaef17-fd5c-4e1f-b55f-6be3370ea1ea", 
        "md5sum": "d7c85dfda6f6e365b45ca26d32eddc99", 
        "data_type": "Annotated Somatic Mutation", 
        "state": "released", 
        "access": "controlled", 
        "updated_datetime": "2018-09-06T13:49:20.245333-05:00"
      }, 
      {
        "experimental_strategy": "WXS", 
        "data_category": "Simple Nucleotide Variation", 
        "file_name": "fa84ba93-6d3b-41e2-a51b-b2bbb7e93aca.vep.vcf.gz", 
        "submitter_id": "TCGA-B6-A40C-01A-11D-A23C-09_TCGA-B6-A40C-10A-01D-A23C-09_somaticsniper_annotated", 
        "file_size": 471283, 
        "data_format": "VCF", 
        "created_datetime": "2017-06-17T18:20:35.871603-05:00", 
        "file_id": "fa84ba93-6d3b-41e2-a51b-b2bbb7e93aca", 
        "md5sum": "46b8e0f28da253cbaecc8f2c0e78088c", 
        "data_type": "Annotated Somatic Mutation", 
        "state": "released", 
        "access": "controlled", 
        "updated_datetime": "2018-09-06T13:49:20.245333-05:00"
      }, 
      {
        "experimental_strategy": "WXS", 
        "data_category": "Simple Nucleotide Variation", 
        "file_name": "a91d0f37-2457-49e6-b218-a62a09e493a1.vep.vcf.gz", 
        "submitter_id": "TCGA-BH-A0W7-01A-11D-A10Y-09_TCGA-BH-A0W7-10A-01D-A110-09_somaticsniper_annotated", 
        "file_size": 789406, 
        "data_format": "VCF", 
        "created_datetime": "2017-06-17T18:18:14.290045-05:00", 
        "file_id": "a91d0f37-2457-49e6-b218-a62a09e493a1", 
        "md5sum": "09ead9c273c09e90cf9472482480a7df", 
        "data_type": "Annotated Somatic Mutation", 
        "state": "released", 
        "access": "controlled", 
        "updated_datetime": "2018-09-06T13:49:20.245333-05:00"
      }, 
      {
        "experimental_strategy": "WXS", 
        "data_category": "Simple Nucleotide Variation", 
        "file_name": "becbee76-51a7-4d74-9891-0d1e79894667.vep.vcf.gz", 
        "submitter_id": "TCGA-D8-A1XA-01A-11D-A14G-09_TCGA-D8-A1XA-10A-01D-A14G-09_somaticsniper_annotated", 
        "file_size": 1076315, 
        "data_format": "VCF", 
        "created_datetime": "2017-06-17T18:18:14.290045-05:00", 
        "file_id": "becbee76-51a7-4d74-9891-0d1e79894667", 
        "md5sum": "38396836acdccc9a216f550383cfeff9", 
        "data_type": "Annotated Somatic Mutation", 
        "state": "released", 
        "access": "controlled", 
        "updated_datetime": "2018-09-06T13:49:20.245333-05:00"
      }, 
      {
        "experimental_strategy": "WXS", 
        "data_category": "Simple Nucleotide Variation", 
        "file_name": "a20a107e-9f54-4fc6-bf21-7221560b7f4b.vep.vcf.gz", 
        "submitter_id": "TCGA-C8-A1HM-01A-12D-A135-09_TCGA-C8-A1HM-10A-01D-A135-09_somaticsniper_annotated", 
        "file_size": 883095, 
        "data_format": "VCF", 
        "created_datetime": "2017-06-17T18:18:14.290045-05:00", 
        "file_id": "a20a107e-9f54-4fc6-bf21-7221560b7f4b", 
        "md5sum": "452fdf962ff4e6690a800a3426d97ef7", 
        "data_type": "Annotated Somatic Mutation", 
        "state": "released", 
        "access": "controlled", 
        "updated_datetime": "2018-09-06T13:49:20.245333-05:00"
      }, 
      {
        "experimental_strategy": "WXS", 
        "data_category": "Simple Nucleotide Variation", 
        "file_name": "d6bdd7c3-5105-4203-819a-b82711cc8ed9.vep.vcf.gz", 
        "submitter_id": "TCGA-C8-A130-01A-31D-A10Y-09_TCGA-C8-A130-10A-01D-A110-09_somaticsniper_annotated", 
        "file_size": 325844, 
        "data_format": "VCF", 
        "created_datetime": "2017-06-17T18:18:14.290045-05:00", 
        "file_id": "d6bdd7c3-5105-4203-819a-b82711cc8ed9", 
        "md5sum": "3fabcc37c9754799eff944661eea6ba0", 
        "data_type": "Annotated Somatic Mutation", 
        "state": "released", 
        "access": "controlled", 
        "updated_datetime": "2018-09-06T13:49:20.245333-05:00"
      }, 
      {
        "experimental_strategy": "WXS", 
        "data_category": "Simple Nucleotide Variation", 
        "file_name": "d7b9aca5-721b-4917-bdab-d5ea73a47f29.vep.vcf.gz", 
        "submitter_id": "TCGA-D8-A1XV-01A-11D-A14K-09_TCGA-D8-A1XV-10A-01D-A14K-09_somaticsniper_annotated", 
        "file_size": 1196205, 
        "data_format": "VCF", 
        "created_datetime": "2017-06-17T18:18:14.290045-05:00", 
        "file_id": "d7b9aca5-721b-4917-bdab-d5ea73a47f29", 
        "md5sum": "5e252df44823aa0041b04c492330f7f3", 
        "data_type": "Annotated Somatic Mutation", 
        "state": "released", 
        "access": "controlled", 
        "updated_datetime": "2018-09-06T13:49:20.245333-05:00"
      }, 
      {
        "experimental_strategy": "WXS", 
        "data_category": "Simple Nucleotide Variation", 
        "file_name": "510a6552-d1d0-4914-9baf-ce915b67a313.vep.vcf.gz", 
        "submitter_id": "TCGA-A2-A25E-01A-11D-A167-09_TCGA-A2-A25E-10A-01D-A167-09_somaticsniper_annotated", 
        "file_size": 906036, 
        "data_format": "VCF", 
        "created_datetime": "2017-06-17T18:19:27.921763-05:00", 
        "file_id": "510a6552-d1d0-4914-9baf-ce915b67a313", 
        "md5sum": "d81812b3e981dc36521ec78b5522f88d", 
        "data_type": "Annotated Somatic Mutation", 
        "state": "released", 
        "access": "controlled", 
        "updated_datetime": "2018-09-06T13:49:20.245333-05:00"
      }, 
      {
        "experimental_strategy": "WXS", 
        "data_category": "Simple Nucleotide Variation", 
        "file_name": "a0a75dfd-4809-4b97-80d9-406107ba9fb2.vep.vcf.gz", 
        "submitter_id": "TCGA-A2-A3XU-01A-12D-A22X-09_TCGA-A2-A3XU-10A-01D-A22X-09_somaticsniper_annotated", 
        "file_size": 633122, 
        "data_format": "VCF", 
        "created_datetime": "2017-06-17T18:19:27.921763-05:00", 
        "file_id": "a0a75dfd-4809-4b97-80d9-406107ba9fb2", 
        "md5sum": "6ccc58d9ff9a48334adf7a01bd93fd8c", 
        "data_type": "Annotated Somatic Mutation", 
        "state": "released", 
        "access": "controlled", 
        "updated_datetime": "2018-09-06T13:49:20.245333-05:00"
      }, 
      {
        "experimental_strategy": "WXS", 
        "data_category": "Simple Nucleotide Variation", 
        "file_name": "d513b371-6c68-40a0-bd83-b422d688ae42.vep.vcf.gz", 
        "submitter_id": "TCGA-B6-A0I6-01A-11W-A100-09_TCGA-B6-A0I6-10A-01W-A055-09_somaticsniper_annotated", 
        "file_size": 750530, 
        "data_format": "VCF", 
        "created_datetime": "2017-06-17T18:14:56.854923-05:00", 
        "file_id": "d513b371-6c68-40a0-bd83-b422d688ae42", 
        "md5sum": "fe7c2de1128afa87a45bf6fc84069c00", 
        "data_type": "Annotated Somatic Mutation", 
        "state": "released", 
        "access": "controlled", 
        "updated_datetime": "2018-09-06T13:49:20.245333-05:00"
      }, 
      {
        "experimental_strategy": "WXS", 
        "data_category": "Simple Nucleotide Variation", 
        "file_name": "0526b677-71cc-4b8d-851b-23a7be567be1.vep.vcf.gz", 
        "submitter_id": "TCGA-OL-A66H-01A-11D-A29N-09_TCGA-OL-A66H-10A-01D-A29N-09_somaticsniper_annotated", 
        "file_size": 533349, 
        "data_format": "VCF", 
        "created_datetime": "2017-06-17T18:18:14.290045-05:00", 
        "file_id": "0526b677-71cc-4b8d-851b-23a7be567be1", 
        "md5sum": "2b3dea607738e36ce607affdaea86ab0", 
        "data_type": "Annotated Somatic Mutation", 
        "state": "released", 
        "access": "controlled", 
        "updated_datetime": "2018-09-06T13:49:20.245333-05:00"
      }, 
      {
        "experimental_strategy": "WXS", 
        "data_category": "Simple Nucleotide Variation", 
        "file_name": "54d30f10-0467-4a36-a4d1-60f30e82e432.vep.vcf.gz", 
        "submitter_id": "TCGA-BH-A0B8-01A-21W-A071-09_TCGA-BH-A0B8-10A-01W-A071-09_somaticsniper_annotated", 
        "file_size": 510290, 
        "data_format": "VCF", 
        "created_datetime": "2017-06-17T18:19:27.921763-05:00", 
        "file_id": "54d30f10-0467-4a36-a4d1-60f30e82e432", 
        "md5sum": "f22dbb879452a7f89d5d8fa0ef9cfe1a", 
        "data_type": "Annotated Somatic Mutation", 
        "state": "released", 
        "access": "controlled", 
        "updated_datetime": "2018-09-06T13:49:20.245333-05:00"
      }, 
      {
        "experimental_strategy": "WXS", 
        "data_category": "Simple Nucleotide Variation", 
        "file_name": "b27605da-2182-4ad3-a4a7-30d0fb1ea4cc.vep.vcf.gz", 
        "submitter_id": "TCGA-E2-A153-01A-12D-A12B-09_TCGA-E2-A153-10A-01D-A12B-09_somaticsniper_annotated", 
        "file_size": 297982, 
        "data_format": "VCF", 
        "created_datetime": "2017-06-17T18:19:27.921763-05:00", 
        "file_id": "b27605da-2182-4ad3-a4a7-30d0fb1ea4cc", 
        "md5sum": "86c00ced68e1197966f7ee5c0d5299b4", 
        "data_type": "Annotated Somatic Mutation", 
        "state": "released", 
        "access": "controlled", 
        "updated_datetime": "2018-09-06T13:49:20.245333-05:00"
      }, 
      {
        "experimental_strategy": "WXS", 
        "data_category": "Simple Nucleotide Variation", 
        "file_name": "91a4fd7d-62ac-4f4d-ab68-86cd2e4699e2.vep.vcf.gz", 
        "submitter_id": "TCGA-BH-A18Q-01A-12D-A12B-09_TCGA-BH-A18Q-11A-34D-A12B-09_somaticsniper_annotated", 
        "file_size": 588788, 
        "data_format": "VCF", 
        "created_datetime": "2017-06-17T18:20:35.871603-05:00", 
        "file_id": "91a4fd7d-62ac-4f4d-ab68-86cd2e4699e2", 
        "md5sum": "3fc4f65594360f7eaa1ad98c03dab2d6", 
        "data_type": "Annotated Somatic Mutation", 
        "state": "released", 
        "access": "controlled", 
        "updated_datetime": "2018-09-06T13:49:20.245333-05:00"
      }, 
      {
        "experimental_strategy": "WXS", 
        "data_category": "Simple Nucleotide Variation", 
        "file_name": "b9a2ed96-6296-4e5f-897d-523ad19e5856.vep.vcf.gz", 
        "submitter_id": "TCGA-BH-A0DX-01A-11D-A10Y-09_TCGA-BH-A0DX-10A-02D-A110-09_somaticsniper_annotated", 
        "file_size": 351715, 
        "data_format": "VCF", 
        "created_datetime": "2017-06-17T18:14:56.854923-05:00", 
        "file_id": "b9a2ed96-6296-4e5f-897d-523ad19e5856", 
        "md5sum": "51f3c1f1536adf33cca3b0a4762b5c8d", 
        "data_type": "Annotated Somatic Mutation", 
        "state": "released", 
        "access": "controlled", 
        "updated_datetime": "2018-09-06T13:49:20.245333-05:00"
      }, 
      {
        "experimental_strategy": "WXS", 
        "data_category": "Simple Nucleotide Variation", 
        "file_name": "451c5405-0e7c-47cc-872d-69b91d172fd4.vep.vcf.gz", 
        "submitter_id": "TCGA-AR-A0TQ-01A-11D-A099-09_TCGA-AR-A0TQ-10A-01D-A099-09_somaticsniper_annotated", 
        "file_size": 734006, 
        "data_format": "VCF", 
        "created_datetime": "2017-06-17T18:17:10.038554-05:00", 
        "file_id": "451c5405-0e7c-47cc-872d-69b91d172fd4", 
        "md5sum": "5b8b48f1dee0e8a27de5d692a12634a8", 
        "data_type": "Annotated Somatic Mutation", 
        "state": "released", 
        "access": "controlled", 
        "updated_datetime": "2018-09-06T13:49:20.245333-05:00"
      }, 
      {
        "experimental_strategy": "WXS", 
        "data_category": "Simple Nucleotide Variation", 
        "file_name": "7cc2fafd-8472-4e69-a4ac-98622ccaf3e7.vep.vcf.gz", 
        "submitter_id": "TCGA-LL-A50Y-01A-11D-A25Q-09_TCGA-LL-A50Y-10A-01D-A25Q-09_somaticsniper_annotated", 
        "file_size": 556578, 
        "data_format": "VCF", 
        "created_datetime": "2017-06-17T18:18:14.290045-05:00", 
        "file_id": "7cc2fafd-8472-4e69-a4ac-98622ccaf3e7", 
        "md5sum": "6be7ba07867afd3df57eb7ce2772ac24", 
        "data_type": "Annotated Somatic Mutation", 
        "state": "released", 
        "access": "controlled", 
        "updated_datetime": "2018-09-06T13:49:20.245333-05:00"
      }, 
      {
        "experimental_strategy": "WXS", 
        "data_category": "Simple Nucleotide Variation", 
        "file_name": "7e18c36c-9cfb-42e3-9eec-4477fdfbe94a.vep.vcf.gz", 
        "submitter_id": "TCGA-JL-A3YX-01A-11D-A22X-09_TCGA-JL-A3YX-10A-01D-A22X-09_somaticsniper_annotated", 
        "file_size": 613502, 
        "data_format": "VCF", 
        "created_datetime": "2017-06-17T18:18:14.290045-05:00", 
        "file_id": "7e18c36c-9cfb-42e3-9eec-4477fdfbe94a", 
        "md5sum": "328002ccdc5b83135d42d223785175c0", 
        "data_type": "Annotated Somatic Mutation", 
        "state": "released", 
        "access": "controlled", 
        "updated_datetime": "2018-09-06T13:49:20.245333-05:00"
      }, 
      {
        "experimental_strategy": "WXS", 
        "data_category": "Simple Nucleotide Variation", 
        "file_name": "d60e37e9-c864-43c0-8576-e3adace864fd.vep.vcf.gz", 
        "submitter_id": "TCGA-A7-A26E-01A-11D-A167-09_TCGA-A7-A26E-10A-01D-A167-09_somaticsniper_annotated", 
        "file_size": 966613, 
        "data_format": "VCF", 
        "created_datetime": "2017-06-17T18:14:56.854923-05:00", 
        "file_id": "d60e37e9-c864-43c0-8576-e3adace864fd", 
        "md5sum": "e0a3f4b5d76d116e1e87ab587497ff2e", 
        "data_type": "Annotated Somatic Mutation", 
        "state": "released", 
        "access": "controlled", 
        "updated_datetime": "2018-09-06T13:49:20.245333-05:00"
      }, 
      {
        "experimental_strategy": "WXS", 
        "data_category": "Simple Nucleotide Variation", 
        "file_name": "b920c62f-fba1-4adb-a7b4-25f9469fcaba.vep.vcf.gz", 
        "submitter_id": "TCGA-A2-A0ES-01A-11D-A10Y-09_TCGA-A2-A0ES-10A-01D-A110-09_somaticsniper_annotated", 
        "file_size": 271445, 
        "data_format": "VCF", 
        "created_datetime": "2017-06-17T18:19:27.921763-05:00", 
        "file_id": "b920c62f-fba1-4adb-a7b4-25f9469fcaba", 
        "md5sum": "9e114f0567660f7d78f376977d40fbe6", 
        "data_type": "Annotated Somatic Mutation", 
        "state": "released", 
        "access": "controlled", 
        "updated_datetime": "2018-09-06T13:49:20.245333-05:00"
      }, 
      {
        "experimental_strategy": "WXS", 
        "data_category": "Simple Nucleotide Variation", 
        "file_name": "290f3910-39bf-4c01-97c5-c429ff449a4b.vep.vcf.gz", 
        "submitter_id": "TCGA-AC-A6IX-01A-12D-A32I-09_TCGA-AC-A6IX-10A-01D-A32I-09_somaticsniper_annotated", 
        "file_size": 369370, 
        "data_format": "VCF", 
        "created_datetime": "2017-06-17T18:18:14.290045-05:00", 
        "file_id": "290f3910-39bf-4c01-97c5-c429ff449a4b", 
        "md5sum": "1f85be257ef5bb0ca96108c59eb16784", 
        "data_type": "Annotated Somatic Mutation", 
        "state": "released", 
        "access": "controlled", 
        "updated_datetime": "2018-09-06T13:49:20.245333-05:00"
      }, 
      {
        "experimental_strategy": "WXS", 
        "data_category": "Simple Nucleotide Variation", 
        "file_name": "918ad97a-53bd-4d56-a652-2ea95004c4e7.vep.vcf.gz", 
        "submitter_id": "TCGA-BH-A18H-01A-11D-A12B-09_TCGA-BH-A18H-10A-01D-A12B-09_somaticsniper_annotated", 
        "file_size": 393420, 
        "data_format": "VCF", 
        "created_datetime": "2017-06-17T18:18:14.290045-05:00", 
        "file_id": "918ad97a-53bd-4d56-a652-2ea95004c4e7", 
        "md5sum": "da4249c71c84957c4d70c1e495d05c4e", 
        "data_type": "Annotated Somatic Mutation", 
        "state": "released", 
        "access": "controlled", 
        "updated_datetime": "2018-09-06T13:49:20.245333-05:00"
      }, 
      {
        "experimental_strategy": "WXS", 
        "data_category": "Simple Nucleotide Variation", 
        "file_name": "4b7c23a9-a2bf-484e-bca7-d7babee578ce.vep.vcf.gz", 
        "submitter_id": "TCGA-E2-A1LA-01A-11D-A142-09_TCGA-E2-A1LA-10A-01D-A142-09_somaticsniper_annotated", 
        "file_size": 984007, 
        "data_format": "VCF", 
        "created_datetime": "2017-06-17T18:19:27.921763-05:00", 
        "file_id": "4b7c23a9-a2bf-484e-bca7-d7babee578ce", 
        "md5sum": "314c0963975ff0ab12b84f07a7e11bbb", 
        "data_type": "Annotated Somatic Mutation", 
        "state": "released", 
        "access": "controlled", 
        "updated_datetime": "2018-09-06T13:49:20.245333-05:00"
      }, 
      {
        "experimental_strategy": "WXS", 
        "data_category": "Simple Nucleotide Variation", 
        "file_name": "1a1026b6-c410-4a8b-8174-b660338368a3.vep.vcf.gz", 
        "submitter_id": "TCGA-E2-A14O-01A-31D-A10Y-09_TCGA-E2-A14O-10A-01D-A110-09_somaticsniper_annotated", 
        "file_size": 453473, 
        "data_format": "VCF", 
        "created_datetime": "2017-06-17T18:20:35.871603-05:00", 
        "file_id": "1a1026b6-c410-4a8b-8174-b660338368a3", 
        "md5sum": "5212c1f170440cff1a9b49dfd9b92fab", 
        "data_type": "Annotated Somatic Mutation", 
        "state": "released", 
        "access": "controlled", 
        "updated_datetime": "2018-09-06T13:49:20.245333-05:00"
      }, 
      {
        "experimental_strategy": "WXS", 
        "data_category": "Simple Nucleotide Variation", 
        "file_name": "eb38ba9e-b5bb-424f-8ae3-38ef2cf609ca.vep.vcf.gz", 
        "submitter_id": "TCGA-EW-A1P8-01A-11D-A142-09_TCGA-EW-A1P8-10A-01D-A142-09_somaticsniper_annotated", 
        "file_size": 826129, 
        "data_format": "VCF", 
        "created_datetime": "2017-06-17T18:16:12.932939-05:00", 
        "file_id": "eb38ba9e-b5bb-424f-8ae3-38ef2cf609ca", 
        "md5sum": "dc4c2c9774d5aeb3639fac288fd089dd", 
        "data_type": "Annotated Somatic Mutation", 
        "state": "released", 
        "access": "controlled", 
        "updated_datetime": "2018-09-06T13:49:20.245333-05:00"
      }, 
      {
        "experimental_strategy": "WXS", 
        "data_category": "Simple Nucleotide Variation", 
        "file_name": "a1671d19-f2a4-4f95-a1f6-487d0945888e.vep.vcf.gz", 
        "submitter_id": "TCGA-C8-A12O-01A-11D-A10Y-09_TCGA-C8-A12O-10A-01D-A110-09_somaticsniper_annotated", 
        "file_size": 246377, 
        "data_format": "VCF", 
        "created_datetime": "2017-06-17T18:18:14.290045-05:00", 
        "file_id": "a1671d19-f2a4-4f95-a1f6-487d0945888e", 
        "md5sum": "6c8c5dc43209de9b64f5199bc43f7628", 
        "data_type": "Annotated Somatic Mutation", 
        "state": "released", 
        "access": "controlled", 
        "updated_datetime": "2018-09-06T13:49:20.245333-05:00"
      }, 
      {
        "experimental_strategy": "WXS", 
        "data_category": "Simple Nucleotide Variation", 
        "file_name": "6e8439b5-bf49-45df-acd9-050909715df6.vep.vcf.gz", 
        "submitter_id": "TCGA-A7-A5ZW-01A-12D-A29N-09_TCGA-A7-A5ZW-10A-01D-A29N-09_somaticsniper_annotated", 
        "file_size": 491430, 
        "data_format": "VCF", 
        "created_datetime": "2017-06-17T18:17:10.038554-05:00", 
        "file_id": "6e8439b5-bf49-45df-acd9-050909715df6", 
        "md5sum": "117a831becd7f43a625486155ffdba3f", 
        "data_type": "Annotated Somatic Mutation", 
        "state": "released", 
        "access": "controlled", 
        "updated_datetime": "2018-09-06T13:49:20.245333-05:00"
      }, 
      {
        "experimental_strategy": "WXS", 
        "data_category": "Simple Nucleotide Variation", 
        "file_name": "807116c6-2c12-4259-9b51-99bfd26c7182.vep.vcf.gz", 
        "submitter_id": "TCGA-LL-A441-01A-11D-A243-09_TCGA-LL-A441-10A-01D-A243-09_somaticsniper_annotated", 
        "file_size": 524136, 
        "data_format": "VCF", 
        "created_datetime": "2017-06-17T18:17:10.038554-05:00", 
        "file_id": "807116c6-2c12-4259-9b51-99bfd26c7182", 
        "md5sum": "7bd9a886e0152d9a6e9b38c960c169c3", 
        "data_type": "Annotated Somatic Mutation", 
        "state": "released", 
        "access": "controlled", 
        "updated_datetime": "2018-09-06T13:49:20.245333-05:00"
      }, 
      {
        "experimental_strategy": "WXS", 
        "data_category": "Simple Nucleotide Variation", 
        "file_name": "6244f9c3-63ce-4232-aa86-0b7f5d9bde52.vep.vcf.gz", 
        "submitter_id": "TCGA-BH-A0B1-01A-12W-A071-09_TCGA-BH-A0B1-10A-01W-A071-09_somaticsniper_annotated", 
        "file_size": 470474, 
        "data_format": "VCF", 
        "created_datetime": "2017-06-17T18:19:27.921763-05:00", 
        "file_id": "6244f9c3-63ce-4232-aa86-0b7f5d9bde52", 
        "md5sum": "a24e00bca59fadd9e43730efca4f1637", 
        "data_type": "Annotated Somatic Mutation", 
        "state": "released", 
        "access": "controlled", 
        "updated_datetime": "2018-09-06T13:49:20.245333-05:00"
      }, 
      {
        "experimental_strategy": "WXS", 
        "data_category": "Simple Nucleotide Variation", 
        "file_name": "be016aa3-c18a-426c-9444-7da1130af1c9.vep.vcf.gz", 
        "submitter_id": "TCGA-BH-A0DI-01A-21D-A12Q-09_TCGA-BH-A0DI-11A-32D-A12Q-09_somaticsniper_annotated", 
        "file_size": 393064, 
        "data_format": "VCF", 
        "created_datetime": "2017-06-17T18:16:12.932939-05:00", 
        "file_id": "be016aa3-c18a-426c-9444-7da1130af1c9", 
        "md5sum": "f6ff683cb4e4f53d145950a88a1f68cf", 
        "data_type": "Annotated Somatic Mutation", 
        "state": "released", 
        "access": "controlled", 
        "updated_datetime": "2018-09-06T13:49:20.245333-05:00"
      }, 
      {
        "experimental_strategy": "WXS", 
        "data_category": "Simple Nucleotide Variation", 
        "file_name": "d72d63ae-d767-41de-9bc9-f3a7af916c64.vep.vcf.gz", 
        "submitter_id": "TCGA-BH-A0BF-01A-21D-A12Q-09_TCGA-BH-A0BF-11A-31D-A12Q-09_somaticsniper_annotated", 
        "file_size": 360264, 
        "data_format": "VCF", 
        "created_datetime": "2017-06-17T18:20:35.871603-05:00", 
        "file_id": "d72d63ae-d767-41de-9bc9-f3a7af916c64", 
        "md5sum": "ee4553bfc39e89dd4c47c3cd5a5b7b01", 
        "data_type": "Annotated Somatic Mutation", 
        "state": "released", 
        "access": "controlled", 
        "updated_datetime": "2018-09-06T13:49:20.245333-05:00"
      }, 
      {
        "experimental_strategy": "WXS", 
        "data_category": "Simple Nucleotide Variation", 
        "file_name": "a0eba3db-60ef-4c84-aff0-807f72d137a6.vep.vcf.gz", 
        "submitter_id": "TCGA-BH-A0BT-01A-11D-A12Q-09_TCGA-BH-A0BT-11A-21D-A12Q-09_somaticsniper_annotated", 
        "file_size": 522052, 
        "data_format": "VCF", 
        "created_datetime": "2017-06-17T18:19:27.921763-05:00", 
        "file_id": "a0eba3db-60ef-4c84-aff0-807f72d137a6", 
        "md5sum": "4ab542e197d9323fb2034d709c4580a6", 
        "data_type": "Annotated Somatic Mutation", 
        "state": "released", 
        "access": "controlled", 
        "updated_datetime": "2018-09-06T13:49:20.245333-05:00"
      }, 
      {
        "experimental_strategy": "WXS", 
        "data_category": "Simple Nucleotide Variation", 
        "file_name": "fd739e5f-5b32-404f-9194-c730eb2fed60.vep.vcf.gz", 
        "submitter_id": "TCGA-D8-A1JE-01A-11D-A13L-09_TCGA-D8-A1JE-10A-01D-A188-09_somaticsniper_annotated", 
        "file_size": 916453, 
        "data_format": "VCF", 
        "created_datetime": "2017-06-17T18:14:56.854923-05:00", 
        "file_id": "fd739e5f-5b32-404f-9194-c730eb2fed60", 
        "md5sum": "d3d7ea902f26ff77a9d7473f6658a0e1", 
        "data_type": "Annotated Somatic Mutation", 
        "state": "released", 
        "access": "controlled", 
        "updated_datetime": "2018-09-06T13:49:20.245333-05:00"
      }, 
      {
        "experimental_strategy": "WXS", 
        "data_category": "Simple Nucleotide Variation", 
        "file_name": "70b67267-4afe-4371-810f-39e7cecbcfb6.vep.vcf.gz", 
        "submitter_id": "TCGA-LL-A6FR-01A-12D-A31U-09_TCGA-LL-A6FR-10B-01D-A31U-09_somaticsniper_annotated", 
        "file_size": 464231, 
        "data_format": "VCF", 
        "created_datetime": "2017-06-17T18:14:56.854923-05:00", 
        "file_id": "70b67267-4afe-4371-810f-39e7cecbcfb6", 
        "md5sum": "aa055c931c8daa989ce1df66070e94dd", 
        "data_type": "Annotated Somatic Mutation", 
        "state": "released", 
        "access": "controlled", 
        "updated_datetime": "2018-09-06T13:49:20.245333-05:00"
      }, 
      {
        "experimental_strategy": "WXS", 
        "data_category": "Simple Nucleotide Variation", 
        "file_name": "14eea57d-2706-40e0-b118-3e3f1220ede1.vep.vcf.gz", 
        "submitter_id": "TCGA-AN-A0G0-01A-11W-A050-09_TCGA-AN-A0G0-10A-01W-A055-09_somaticsniper_annotated", 
        "file_size": 649324, 
        "data_format": "VCF", 
        "created_datetime": "2017-06-17T18:18:14.290045-05:00", 
        "file_id": "14eea57d-2706-40e0-b118-3e3f1220ede1", 
        "md5sum": "029b0404b67c25d86db0843ab5465b94", 
        "data_type": "Annotated Somatic Mutation", 
        "state": "released", 
        "access": "controlled", 
        "updated_datetime": "2018-09-06T13:49:20.245333-05:00"
      }, 
      {
        "experimental_strategy": "WXS", 
        "data_category": "Simple Nucleotide Variation", 
        "file_name": "dd8c352e-2809-47ca-9358-e916859c82d3.vep.vcf.gz", 
        "submitter_id": "TCGA-BH-A0HN-01A-11D-A099-09_TCGA-BH-A0HN-10A-01D-A099-09_somaticsniper_annotated", 
        "file_size": 379242, 
        "data_format": "VCF", 
        "created_datetime": "2017-06-17T18:19:27.921763-05:00", 
        "file_id": "dd8c352e-2809-47ca-9358-e916859c82d3", 
        "md5sum": "eb7e96661ebccfeda6624f59b2e557ee", 
        "data_type": "Annotated Somatic Mutation", 
        "state": "released", 
        "access": "controlled", 
        "updated_datetime": "2018-09-06T13:49:20.245333-05:00"
      }, 
      {
        "experimental_strategy": "WXS", 
        "data_category": "Simple Nucleotide Variation", 
        "file_name": "9f7a0dae-2d97-40c0-87ca-fc92a624d242.vep.vcf.gz", 
        "submitter_id": "TCGA-BH-A1EN-01A-11D-A17G-09_TCGA-BH-A1EN-11A-23W-A14R-09_somaticsniper_annotated", 
        "file_size": 702295, 
        "data_format": "VCF", 
        "created_datetime": "2017-06-17T18:18:14.290045-05:00", 
        "file_id": "9f7a0dae-2d97-40c0-87ca-fc92a624d242", 
        "md5sum": "58dd8d1deb4b5ec6176a1dd3f58ce3bb", 
        "data_type": "Annotated Somatic Mutation", 
        "state": "released", 
        "access": "controlled", 
        "updated_datetime": "2018-09-06T13:49:20.245333-05:00"
      }, 
      {
        "experimental_strategy": "WXS", 
        "data_category": "Simple Nucleotide Variation", 
        "file_name": "76be46f5-508e-4a64-8bfc-29c35252c067.vep.vcf.gz", 
        "submitter_id": "TCGA-C8-A134-01A-11D-A10Y-09_TCGA-C8-A134-10A-01D-A110-09_somaticsniper_annotated", 
        "file_size": 485625, 
        "data_format": "VCF", 
        "created_datetime": "2017-06-17T18:20:35.871603-05:00", 
        "file_id": "76be46f5-508e-4a64-8bfc-29c35252c067", 
        "md5sum": "10a27f153a940fe3017abd88fd47e593", 
        "data_type": "Annotated Somatic Mutation", 
        "state": "released", 
        "access": "controlled", 
        "updated_datetime": "2018-09-06T13:49:20.245333-05:00"
      }, 
      {
        "experimental_strategy": "WXS", 
        "data_category": "Simple Nucleotide Variation", 
        "file_name": "f115aa24-9674-4b19-9d5f-286ebcd28072.vep.vcf.gz", 
        "submitter_id": "TCGA-AN-A0FX-01A-11W-A050-09_TCGA-AN-A0FX-10A-01W-A055-09_somaticsniper_annotated", 
        "file_size": 556148, 
        "data_format": "VCF", 
        "created_datetime": "2017-06-17T18:14:56.854923-05:00", 
        "file_id": "f115aa24-9674-4b19-9d5f-286ebcd28072", 
        "md5sum": "6c0af7889aba1d97da5566150e66aac8", 
        "data_type": "Annotated Somatic Mutation", 
        "state": "released", 
        "access": "controlled", 
        "updated_datetime": "2018-09-06T13:49:20.245333-05:00"
      }, 
      {
        "experimental_strategy": "WXS", 
        "data_category": "Simple Nucleotide Variation", 
        "file_name": "1f3a65c1-2ea3-42e4-ad88-93522da9b305.vep.vcf.gz", 
        "submitter_id": "TCGA-D8-A3Z5-01A-41D-A243-09_TCGA-D8-A3Z5-10A-01D-A243-09_somaticsniper_annotated", 
        "file_size": 472322, 
        "data_format": "VCF", 
        "created_datetime": "2017-06-17T18:18:14.290045-05:00", 
        "file_id": "1f3a65c1-2ea3-42e4-ad88-93522da9b305", 
        "md5sum": "358ade985a81e542169c152b2932e74b", 
        "data_type": "Annotated Somatic Mutation", 
        "state": "released", 
        "access": "controlled", 
        "updated_datetime": "2018-09-06T13:49:20.245333-05:00"
      }, 
      {
        "experimental_strategy": "WXS", 
        "data_category": "Simple Nucleotide Variation", 
        "file_name": "5946a239-dcfe-4c71-9190-984762d42267.vep.vcf.gz", 
        "submitter_id": "TCGA-A8-A09M-01A-11W-A019-09_TCGA-A8-A09M-10A-01W-A021-09_somaticsniper_annotated", 
        "file_size": 528650, 
        "data_format": "VCF", 
        "created_datetime": "2017-06-17T18:17:10.038554-05:00", 
        "file_id": "5946a239-dcfe-4c71-9190-984762d42267", 
        "md5sum": "ac3e36df4dd9145de276b9b17c76fb26", 
        "data_type": "Annotated Somatic Mutation", 
        "state": "released", 
        "access": "controlled", 
        "updated_datetime": "2018-09-06T13:49:20.245333-05:00"
      }, 
      {
        "experimental_strategy": "WXS", 
        "data_category": "Simple Nucleotide Variation", 
        "file_name": "4c42bd1b-f523-43ce-8b62-350def18338b.vep.vcf.gz", 
        "submitter_id": "TCGA-AO-A0JB-01A-11W-A071-09_TCGA-AO-A0JB-10A-01W-A071-09_somaticsniper_annotated", 
        "file_size": 592835, 
        "data_format": "VCF", 
        "created_datetime": "2017-06-17T18:16:12.932939-05:00", 
        "file_id": "4c42bd1b-f523-43ce-8b62-350def18338b", 
        "md5sum": "79b2666cf01a91c58511581ba53dd625", 
        "data_type": "Annotated Somatic Mutation", 
        "state": "released", 
        "access": "controlled", 
        "updated_datetime": "2018-09-06T13:49:20.245333-05:00"
      }, 
      {
        "experimental_strategy": "WXS", 
        "data_category": "Simple Nucleotide Variation", 
        "file_name": "c0e31690-d013-4e4c-8e44-18e23721cb21.vep.vcf.gz", 
        "submitter_id": "TCGA-D8-A1XW-01A-11D-A14K-09_TCGA-D8-A1XW-10A-01D-A14K-09_somaticsniper_annotated", 
        "file_size": 1149795, 
        "data_format": "VCF", 
        "created_datetime": "2017-06-17T18:18:14.290045-05:00", 
        "file_id": "c0e31690-d013-4e4c-8e44-18e23721cb21", 
        "md5sum": "8d1fcb056dabf418e2dfc0644370cfe4", 
        "data_type": "Annotated Somatic Mutation", 
        "state": "released", 
        "access": "controlled", 
        "updated_datetime": "2018-09-06T13:49:20.245333-05:00"
      }, 
      {
        "experimental_strategy": "WXS", 
        "data_category": "Simple Nucleotide Variation", 
        "file_name": "ddcee3b3-e22a-477d-9b4a-cb46dd84472a.vep.vcf.gz", 
        "submitter_id": "TCGA-AR-A24R-01A-11D-A167-09_TCGA-AR-A24R-10A-01D-A167-09_somaticsniper_annotated", 
        "file_size": 916881, 
        "data_format": "VCF", 
        "created_datetime": "2017-06-17T18:20:35.871603-05:00", 
        "file_id": "ddcee3b3-e22a-477d-9b4a-cb46dd84472a", 
        "md5sum": "88751089189eeb6364cadbb8f8b1e172", 
        "data_type": "Annotated Somatic Mutation", 
        "state": "released", 
        "access": "controlled", 
        "updated_datetime": "2018-09-06T13:49:20.245333-05:00"
      }, 
      {
        "experimental_strategy": "WXS", 
        "data_category": "Simple Nucleotide Variation", 
        "file_name": "f9f51a98-7374-4d10-b803-c02966d9c5e1.vep.vcf.gz", 
        "submitter_id": "TCGA-AR-A1AW-01A-21D-A12Q-09_TCGA-AR-A1AW-10A-01D-A12Q-09_somaticsniper_annotated", 
        "file_size": 591719, 
        "data_format": "VCF", 
        "created_datetime": "2017-06-17T18:18:14.290045-05:00", 
        "file_id": "f9f51a98-7374-4d10-b803-c02966d9c5e1", 
        "md5sum": "611f8b5fe81fce4e80f9a6fd00c38191", 
        "data_type": "Annotated Somatic Mutation", 
        "state": "released", 
        "access": "controlled", 
        "updated_datetime": "2018-09-06T13:49:20.245333-05:00"
      }, 
      {
        "experimental_strategy": "WXS", 
        "data_category": "Simple Nucleotide Variation", 
        "file_name": "b73ce464-be63-40b5-8f78-2b6f6e79a806.vep.vcf.gz", 
        "submitter_id": "TCGA-AN-A0XV-01A-11D-A10G-09_TCGA-AN-A0XV-10A-01D-A10G-09_somaticsniper_annotated", 
        "file_size": 706275, 
        "data_format": "VCF", 
        "created_datetime": "2017-06-17T18:19:27.921763-05:00", 
        "file_id": "b73ce464-be63-40b5-8f78-2b6f6e79a806", 
        "md5sum": "d484139bc333650a76377b67e4dec222", 
        "data_type": "Annotated Somatic Mutation", 
        "state": "released", 
        "access": "controlled", 
        "updated_datetime": "2018-09-06T13:49:20.245333-05:00"
      }, 
      {
        "experimental_strategy": "WXS", 
        "data_category": "Simple Nucleotide Variation", 
        "file_name": "2ffb4f7a-c69b-453d-913e-c12d270aa917.vep.vcf.gz", 
        "submitter_id": "TCGA-AC-A62X-01A-11D-A29N-09_TCGA-AC-A62X-10A-01D-A29N-09_somaticsniper_annotated", 
        "file_size": 553653, 
        "data_format": "VCF", 
        "created_datetime": "2017-06-17T18:17:10.038554-05:00", 
        "file_id": "2ffb4f7a-c69b-453d-913e-c12d270aa917", 
        "md5sum": "9fa5bc684e7ecccf2fd1b44785cb09f7", 
        "data_type": "Annotated Somatic Mutation", 
        "state": "released", 
        "access": "controlled", 
        "updated_datetime": "2018-09-06T13:49:20.245333-05:00"
      }, 
      {
        "experimental_strategy": "WXS", 
        "data_category": "Simple Nucleotide Variation", 
        "file_name": "189d895b-651a-4489-9272-2c7b02b9fd5a.vep.vcf.gz", 
        "submitter_id": "TCGA-E9-A1RH-01A-21D-A167-09_TCGA-E9-A1RH-10A-01D-A167-09_somaticsniper_annotated", 
        "file_size": 761123, 
        "data_format": "VCF", 
        "created_datetime": "2017-06-17T18:16:12.932939-05:00", 
        "file_id": "189d895b-651a-4489-9272-2c7b02b9fd5a", 
        "md5sum": "6efed0e5e10d134fcd171c27be6effc2", 
        "data_type": "Annotated Somatic Mutation", 
        "state": "released", 
        "access": "controlled", 
        "updated_datetime": "2018-09-06T13:49:20.245333-05:00"
      }, 
      {
        "experimental_strategy": "WXS", 
        "data_category": "Simple Nucleotide Variation", 
        "file_name": "8a1e1437-107b-4a81-8164-562fc7f9955c.vep.vcf.gz", 
        "submitter_id": "TCGA-A8-A07J-01A-11W-A019-09_TCGA-A8-A07J-10A-01W-A021-09_somaticsniper_annotated", 
        "file_size": 575577, 
        "data_format": "VCF", 
        "created_datetime": "2017-06-17T18:16:12.932939-05:00", 
        "file_id": "8a1e1437-107b-4a81-8164-562fc7f9955c", 
        "md5sum": "873abb61cffb2b94e8373c02ce3dbeb6", 
        "data_type": "Annotated Somatic Mutation", 
        "state": "released", 
        "access": "controlled", 
        "updated_datetime": "2018-09-06T13:49:20.245333-05:00"
      }, 
      {
        "experimental_strategy": "WXS", 
        "data_category": "Simple Nucleotide Variation", 
        "file_name": "55f8387e-5135-485b-a475-419ad4106380.vep.vcf.gz", 
        "submitter_id": "TCGA-AC-A3W5-01A-11D-A228-09_TCGA-AC-A3W5-10A-01D-A22A-09_somaticsniper_annotated", 
        "file_size": 823093, 
        "data_format": "VCF", 
        "created_datetime": "2017-06-17T18:17:10.038554-05:00", 
        "file_id": "55f8387e-5135-485b-a475-419ad4106380", 
        "md5sum": "c31a239907a6789583d72f2c13e7428e", 
        "data_type": "Annotated Somatic Mutation", 
        "state": "released", 
        "access": "controlled", 
        "updated_datetime": "2018-09-06T13:49:20.245333-05:00"
      }, 
      {
        "experimental_strategy": "WXS", 
        "data_category": "Simple Nucleotide Variation", 
        "file_name": "8bbba597-e380-4aa2-98b1-1617f7ab3e4b.vep.vcf.gz", 
        "submitter_id": "TCGA-AC-A23C-01A-12D-A167-09_TCGA-AC-A23C-10A-01D-A167-09_somaticsniper_annotated", 
        "file_size": 762452, 
        "data_format": "VCF", 
        "created_datetime": "2017-06-17T18:20:35.871603-05:00", 
        "file_id": "8bbba597-e380-4aa2-98b1-1617f7ab3e4b", 
        "md5sum": "8e6f8f24dc2bf0a3cff8dd369b81934a", 
        "data_type": "Annotated Somatic Mutation", 
        "state": "released", 
        "access": "controlled", 
        "updated_datetime": "2018-09-06T13:49:20.245333-05:00"
      }, 
      {
        "experimental_strategy": "WXS", 
        "data_category": "Simple Nucleotide Variation", 
        "file_name": "b89e1412-1d1f-463f-a248-9dc46768bc47.vep.vcf.gz", 
        "submitter_id": "TCGA-A2-A0T0-01A-22D-A099-09_TCGA-A2-A0T0-10A-01D-A099-09_somaticsniper_annotated", 
        "file_size": 1440819, 
        "data_format": "VCF", 
        "created_datetime": "2017-06-17T18:18:14.290045-05:00", 
        "file_id": "b89e1412-1d1f-463f-a248-9dc46768bc47", 
        "md5sum": "276011e464ab27c02768ffbb8f479b9f", 
        "data_type": "Annotated Somatic Mutation", 
        "state": "released", 
        "access": "controlled", 
        "updated_datetime": "2018-09-06T13:49:20.245333-05:00"
      }, 
      {
        "experimental_strategy": "WXS", 
        "data_category": "Simple Nucleotide Variation", 
        "file_name": "19e52cd1-d256-4792-9d36-c3bedaad6df5.vep.vcf.gz", 
        "submitter_id": "TCGA-A7-A26G-01A-21D-A167-09_TCGA-A7-A26G-10A-01D-A167-09_somaticsniper_annotated", 
        "file_size": 802942, 
        "data_format": "VCF", 
        "created_datetime": "2017-06-17T18:17:10.038554-05:00", 
        "file_id": "19e52cd1-d256-4792-9d36-c3bedaad6df5", 
        "md5sum": "7b4291e21834532b6c7a0347cd099c85", 
        "data_type": "Annotated Somatic Mutation", 
        "state": "released", 
        "access": "controlled", 
        "updated_datetime": "2018-09-06T13:49:20.245333-05:00"
      }, 
      {
        "experimental_strategy": "WXS", 
        "data_category": "Simple Nucleotide Variation", 
        "file_name": "17a80c6b-5bd4-4116-8eea-ac927377e871.vep.vcf.gz", 
        "submitter_id": "TCGA-E2-A1BD-01A-11D-A12Q-09_TCGA-E2-A1BD-10A-01D-A12Q-09_somaticsniper_annotated", 
        "file_size": 559741, 
        "data_format": "VCF", 
        "created_datetime": "2017-06-17T18:14:56.854923-05:00", 
        "file_id": "17a80c6b-5bd4-4116-8eea-ac927377e871", 
        "md5sum": "bf5c5fea2cb54db5450fbd6a953d5643", 
        "data_type": "Annotated Somatic Mutation", 
        "state": "released", 
        "access": "controlled", 
        "updated_datetime": "2018-09-06T13:49:20.245333-05:00"
      }, 
      {
        "experimental_strategy": "WXS", 
        "data_category": "Simple Nucleotide Variation", 
        "file_name": "62046313-875b-4828-a16e-4b9d3c4f6eb8.vep.vcf.gz", 
        "submitter_id": "TCGA-BH-A6R9-01A-21D-A32I-09_TCGA-BH-A6R9-10A-01D-A32I-09_somaticsniper_annotated", 
        "file_size": 338638, 
        "data_format": "VCF", 
        "created_datetime": "2017-06-17T18:16:12.932939-05:00", 
        "file_id": "62046313-875b-4828-a16e-4b9d3c4f6eb8", 
        "md5sum": "384a23b729bd1e1aaaee2ca6f5f4410a", 
        "data_type": "Annotated Somatic Mutation", 
        "state": "released", 
        "access": "controlled", 
        "updated_datetime": "2018-09-06T13:49:20.245333-05:00"
      }, 
      {
        "experimental_strategy": "WXS", 
        "data_category": "Simple Nucleotide Variation", 
        "file_name": "240965a7-af2b-4705-b94f-1f1f043b34ae.vep.vcf.gz", 
        "submitter_id": "TCGA-BH-A0E2-01A-11W-A071-09_TCGA-BH-A0E2-10A-01W-A071-09_somaticsniper_annotated", 
        "file_size": 635914, 
        "data_format": "VCF", 
        "created_datetime": "2017-06-17T18:18:14.290045-05:00", 
        "file_id": "240965a7-af2b-4705-b94f-1f1f043b34ae", 
        "md5sum": "924c3490594684452b27c9c95f23d2af", 
        "data_type": "Annotated Somatic Mutation", 
        "state": "released", 
        "access": "controlled", 
        "updated_datetime": "2018-09-06T13:49:20.245333-05:00"
      }, 
      {
        "experimental_strategy": "WXS", 
        "data_category": "Simple Nucleotide Variation", 
        "file_name": "0b0fbf2d-85cc-4508-9f06-be069bc025c8.vep.vcf.gz", 
        "submitter_id": "TCGA-A7-A0CJ-01A-21W-A019-09_TCGA-A7-A0CJ-10A-01W-A021-09_somaticsniper_annotated", 
        "file_size": 597259, 
        "data_format": "VCF", 
        "created_datetime": "2017-06-17T18:20:35.871603-05:00", 
        "file_id": "0b0fbf2d-85cc-4508-9f06-be069bc025c8", 
        "md5sum": "47bc249256a7837ef8f6b6efe757e4d0", 
        "data_type": "Annotated Somatic Mutation", 
        "state": "released", 
        "access": "controlled", 
        "updated_datetime": "2018-09-06T13:49:20.245333-05:00"
      }, 
      {
        "experimental_strategy": "WXS", 
        "data_category": "Simple Nucleotide Variation", 
        "file_name": "c8e0f96a-643f-497e-a74b-652ecac37281.vep.vcf.gz", 
        "submitter_id": "TCGA-AN-A0XR-01A-11D-A10G-09_TCGA-AN-A0XR-10A-01D-A117-09_somaticsniper_annotated", 
        "file_size": 368578, 
        "data_format": "VCF", 
        "created_datetime": "2017-06-17T18:20:35.871603-05:00", 
        "file_id": "c8e0f96a-643f-497e-a74b-652ecac37281", 
        "md5sum": "b06d4daa2659702798acc8d994f94a95", 
        "data_type": "Annotated Somatic Mutation", 
        "state": "released", 
        "access": "controlled", 
        "updated_datetime": "2018-09-06T13:49:20.245333-05:00"
      }, 
      {
        "experimental_strategy": "WXS", 
        "data_category": "Simple Nucleotide Variation", 
        "file_name": "8545c3bf-676c-4979-b044-a94a1c88acd2.vep.vcf.gz", 
        "submitter_id": "TCGA-LL-A740-01A-21D-A32I-09_TCGA-LL-A740-10B-01D-A32I-09_somaticsniper_annotated", 
        "file_size": 463218, 
        "data_format": "VCF", 
        "created_datetime": "2017-06-17T18:19:27.921763-05:00", 
        "file_id": "8545c3bf-676c-4979-b044-a94a1c88acd2", 
        "md5sum": "df739ef48f529563cf4f2a11299cabb7", 
        "data_type": "Annotated Somatic Mutation", 
        "state": "released", 
        "access": "controlled", 
        "updated_datetime": "2018-09-06T13:49:20.245333-05:00"
      }, 
      {
        "experimental_strategy": "WXS", 
        "data_category": "Simple Nucleotide Variation", 
        "file_name": "8f6888fa-db79-4bd6-b4b2-00f7e92124a9.vep.vcf.gz", 
        "submitter_id": "TCGA-D8-A1JF-01A-11D-A13L-09_TCGA-D8-A1JF-10A-01D-A17G-09_somaticsniper_annotated", 
        "file_size": 835397, 
        "data_format": "VCF", 
        "created_datetime": "2017-06-17T18:20:35.871603-05:00", 
        "file_id": "8f6888fa-db79-4bd6-b4b2-00f7e92124a9", 
        "md5sum": "3586a9de452fedc8c47ef80d7876a2db", 
        "data_type": "Annotated Somatic Mutation", 
        "state": "released", 
        "access": "controlled", 
        "updated_datetime": "2018-09-06T13:49:20.245333-05:00"
      }, 
      {
        "experimental_strategy": "WXS", 
        "data_category": "Simple Nucleotide Variation", 
        "file_name": "9c3a93eb-ee49-4544-87cb-57e62c54fbef.vep.vcf.gz", 
        "submitter_id": "TCGA-BH-A0WA-01A-11D-A10G-09_TCGA-BH-A0WA-10A-01D-A117-09_somaticsniper_annotated", 
        "file_size": 394638, 
        "data_format": "VCF", 
        "created_datetime": "2017-06-17T18:18:14.290045-05:00", 
        "file_id": "9c3a93eb-ee49-4544-87cb-57e62c54fbef", 
        "md5sum": "27bc3c465753aa6438a6ebb331956159", 
        "data_type": "Annotated Somatic Mutation", 
        "state": "released", 
        "access": "controlled", 
        "updated_datetime": "2018-09-06T13:49:20.245333-05:00"
      }, 
      {
        "experimental_strategy": "WXS", 
        "data_category": "Simple Nucleotide Variation", 
        "file_name": "0befc8dd-e46e-44e7-a7c8-ff92d643ee54.vep.vcf.gz", 
        "submitter_id": "TCGA-AC-A62V-01A-11D-A31U-09_TCGA-AC-A62V-10A-01D-A31U-09_somaticsniper_annotated", 
        "file_size": 514293, 
        "data_format": "VCF", 
        "created_datetime": "2017-06-17T18:20:35.871603-05:00", 
        "file_id": "0befc8dd-e46e-44e7-a7c8-ff92d643ee54", 
        "md5sum": "0b55870754567c5e41a93b44d0cc36c4", 
        "data_type": "Annotated Somatic Mutation", 
        "state": "released", 
        "access": "controlled", 
        "updated_datetime": "2018-09-06T13:49:20.245333-05:00"
      }, 
      {
        "experimental_strategy": "WXS", 
        "data_category": "Simple Nucleotide Variation", 
        "file_name": "6f97ab94-cc39-4f9f-99ff-d946fd5dffd5.vep.vcf.gz", 
        "submitter_id": "TCGA-D8-A1Y1-01A-21D-A14K-09_TCGA-D8-A1Y1-10A-01D-A14K-09_somaticsniper_annotated", 
        "file_size": 1133160, 
        "data_format": "VCF", 
        "created_datetime": "2017-06-17T18:16:12.932939-05:00", 
        "file_id": "6f97ab94-cc39-4f9f-99ff-d946fd5dffd5", 
        "md5sum": "605178e403eb36c4eaf23131690f4370", 
        "data_type": "Annotated Somatic Mutation", 
        "state": "released", 
        "access": "controlled", 
        "updated_datetime": "2018-09-06T13:49:20.245333-05:00"
      }, 
      {
        "experimental_strategy": "WXS", 
        "data_category": "Simple Nucleotide Variation", 
        "file_name": "58ee8635-3065-4aac-be0c-061c4b112a0e.vep.vcf.gz", 
        "submitter_id": "TCGA-BH-A0W4-01A-11D-A10G-09_TCGA-BH-A0W4-10A-01D-A10G-09_somaticsniper_annotated", 
        "file_size": 654439, 
        "data_format": "VCF", 
        "created_datetime": "2017-06-17T18:14:56.854923-05:00", 
        "file_id": "58ee8635-3065-4aac-be0c-061c4b112a0e", 
        "md5sum": "87e363920e717abec18d8f3aa0acda47", 
        "data_type": "Annotated Somatic Mutation", 
        "state": "released", 
        "access": "controlled", 
        "updated_datetime": "2018-09-06T13:49:20.245333-05:00"
      }, 
      {
        "experimental_strategy": "WXS", 
        "data_category": "Simple Nucleotide Variation", 
        "file_name": "1fea157b-a837-4676-80c7-09c3c085ae01.vep.vcf.gz", 
        "submitter_id": "TCGA-A8-A075-01A-11D-A099-09_TCGA-A8-A075-10B-01D-A099-09_somaticsniper_annotated", 
        "file_size": 341786, 
        "data_format": "VCF", 
        "created_datetime": "2017-06-17T18:18:14.290045-05:00", 
        "file_id": "1fea157b-a837-4676-80c7-09c3c085ae01", 
        "md5sum": "a5ec7caa854efa57dfd79de67b60cef7", 
        "data_type": "Annotated Somatic Mutation", 
        "state": "released", 
        "access": "controlled", 
        "updated_datetime": "2018-09-06T13:49:20.245333-05:00"
      }, 
      {
        "experimental_strategy": "WXS", 
        "data_category": "Simple Nucleotide Variation", 
        "file_name": "4e1ed45f-4789-48b1-b52d-94665d1118bd.vep.vcf.gz", 
        "submitter_id": "TCGA-E9-A5UP-01A-11D-A28B-09_TCGA-E9-A5UP-10A-01D-A28E-09_somaticsniper_annotated", 
        "file_size": 526340, 
        "data_format": "VCF", 
        "created_datetime": "2017-06-17T18:19:27.921763-05:00", 
        "file_id": "4e1ed45f-4789-48b1-b52d-94665d1118bd", 
        "md5sum": "ee3a8047a7b45135a9f2f1a882f64034", 
        "data_type": "Annotated Somatic Mutation", 
        "state": "released", 
        "access": "controlled", 
        "updated_datetime": "2018-09-06T13:49:20.245333-05:00"
      }, 
      {
        "experimental_strategy": "WXS", 
        "data_category": "Simple Nucleotide Variation", 
        "file_name": "5b797531-17c9-461c-b83a-effccf0d411e.vep.vcf.gz", 
        "submitter_id": "TCGA-EW-A1J2-01A-21D-A13L-09_TCGA-EW-A1J2-10A-01W-A14R-09_somaticsniper_annotated", 
        "file_size": 1277611, 
        "data_format": "VCF", 
        "created_datetime": "2017-06-17T18:19:27.921763-05:00", 
        "file_id": "5b797531-17c9-461c-b83a-effccf0d411e", 
        "md5sum": "1bc74b00a9c2986eee3723c86e6d1c9a", 
        "data_type": "Annotated Somatic Mutation", 
        "state": "released", 
        "access": "controlled", 
        "updated_datetime": "2018-09-06T13:49:20.245333-05:00"
      }, 
      {
        "experimental_strategy": "WXS", 
        "data_category": "Simple Nucleotide Variation", 
        "file_name": "a155588a-b3f6-4136-912e-611dd63f232a.vep.vcf.gz", 
        "submitter_id": "TCGA-AO-A12F-01A-11D-A10Y-09_TCGA-AO-A12F-10A-01D-A110-09_somaticsniper_annotated", 
        "file_size": 473735, 
        "data_format": "VCF", 
        "created_datetime": "2017-06-17T18:17:10.038554-05:00", 
        "file_id": "a155588a-b3f6-4136-912e-611dd63f232a", 
        "md5sum": "ae649c42e2d8d6dc6b91767cc365825e", 
        "data_type": "Annotated Somatic Mutation", 
        "state": "released", 
        "access": "controlled", 
        "updated_datetime": "2018-09-06T13:49:20.245333-05:00"
      }, 
      {
        "experimental_strategy": "WXS", 
        "data_category": "Simple Nucleotide Variation", 
        "file_name": "891c943c-d1f6-4b0e-9f0a-520f1e7e1c7c.vep.vcf.gz", 
        "submitter_id": "TCGA-A2-A0CT-01A-31W-A071-09_TCGA-A2-A0CT-10A-01W-A071-09_somaticsniper_annotated", 
        "file_size": 515296, 
        "data_format": "VCF", 
        "created_datetime": "2017-06-17T18:16:12.932939-05:00", 
        "file_id": "891c943c-d1f6-4b0e-9f0a-520f1e7e1c7c", 
        "md5sum": "50906aa071cf836a3d912a61c54d56b5", 
        "data_type": "Annotated Somatic Mutation", 
        "state": "released", 
        "access": "controlled", 
        "updated_datetime": "2018-09-06T13:49:20.245333-05:00"
      }, 
      {
        "experimental_strategy": "WXS", 
        "data_category": "Simple Nucleotide Variation", 
        "file_name": "6a6f211c-3340-4175-abef-54c9b6d82e43.vep.vcf.gz", 
        "submitter_id": "TCGA-BH-A201-01A-11D-A14K-09_TCGA-BH-A201-10A-01D-A14K-09_somaticsniper_annotated", 
        "file_size": 1916190, 
        "data_format": "VCF", 
        "created_datetime": "2017-06-17T18:16:12.932939-05:00", 
        "file_id": "6a6f211c-3340-4175-abef-54c9b6d82e43", 
        "md5sum": "83be8a515499e36506e7cc9a1ddca3de", 
        "data_type": "Annotated Somatic Mutation", 
        "state": "released", 
        "access": "controlled", 
        "updated_datetime": "2018-09-06T13:49:20.245333-05:00"
      }, 
      {
        "experimental_strategy": "WXS", 
        "data_category": "Simple Nucleotide Variation", 
        "file_name": "614638ca-6c22-4565-9a82-29847cd0ef0b.vep.vcf.gz", 
        "submitter_id": "TCGA-D8-A1JN-01A-11D-A13L-09_TCGA-D8-A1JN-10A-01D-A13O-09_somaticsniper_annotated", 
        "file_size": 915699, 
        "data_format": "VCF", 
        "created_datetime": "2017-06-17T18:16:12.932939-05:00", 
        "file_id": "614638ca-6c22-4565-9a82-29847cd0ef0b", 
        "md5sum": "9a1fa4fbf726f1dcd972c1d94d72187b", 
        "data_type": "Annotated Somatic Mutation", 
        "state": "released", 
        "access": "controlled", 
        "updated_datetime": "2018-09-06T13:49:20.245333-05:00"
      }, 
      {
        "experimental_strategy": "WXS", 
        "data_category": "Simple Nucleotide Variation", 
        "file_name": "c98bbd97-6691-4cb7-98eb-e292ce81ba38.vep.vcf.gz", 
        "submitter_id": "TCGA-BH-A1F0-01A-11D-A135-09_TCGA-BH-A1F0-11B-23D-A135-09_somaticsniper_annotated", 
        "file_size": 312781, 
        "data_format": "VCF", 
        "created_datetime": "2017-06-17T18:16:12.932939-05:00", 
        "file_id": "c98bbd97-6691-4cb7-98eb-e292ce81ba38", 
        "md5sum": "0d032a66cf494e37aa8e18ce523be862", 
        "data_type": "Annotated Somatic Mutation", 
        "state": "released", 
        "access": "controlled", 
        "updated_datetime": "2018-09-06T13:49:20.245333-05:00"
      }, 
      {
        "experimental_strategy": "WXS", 
        "data_category": "Simple Nucleotide Variation", 
        "file_name": "3ab41ca4-b7f8-4b28-ad38-a4383e4caad0.vep.vcf.gz", 
        "submitter_id": "TCGA-A2-A0D3-01A-11D-A10Y-09_TCGA-A2-A0D3-10A-01D-A110-09_somaticsniper_annotated", 
        "file_size": 216578, 
        "data_format": "VCF", 
        "created_datetime": "2017-06-17T18:17:10.038554-05:00", 
        "file_id": "3ab41ca4-b7f8-4b28-ad38-a4383e4caad0", 
        "md5sum": "b7eece3b319b7e911444a151ecc0f9da", 
        "data_type": "Annotated Somatic Mutation", 
        "state": "released", 
        "access": "controlled", 
        "updated_datetime": "2018-09-06T13:49:20.245333-05:00"
      }, 
      {
        "experimental_strategy": "WXS", 
        "data_category": "Simple Nucleotide Variation", 
        "file_name": "b9f229c7-64a0-4528-b9c8-2008efe5ad0b.vep.vcf.gz", 
        "submitter_id": "TCGA-AR-A0TS-01A-11D-A10Y-09_TCGA-AR-A0TS-10A-01D-A110-09_somaticsniper_annotated", 
        "file_size": 298985, 
        "data_format": "VCF", 
        "created_datetime": "2017-06-17T18:18:14.290045-05:00", 
        "file_id": "b9f229c7-64a0-4528-b9c8-2008efe5ad0b", 
        "md5sum": "020516c6b66be546ea0e2b37a9b8afcc", 
        "data_type": "Annotated Somatic Mutation", 
        "state": "released", 
        "access": "controlled", 
        "updated_datetime": "2018-09-06T13:49:20.245333-05:00"
      }, 
      {
        "experimental_strategy": "WXS", 
        "data_category": "Simple Nucleotide Variation", 
        "file_name": "6f05a021-267f-4dea-b181-8ba59e822282.vep.vcf.gz", 
        "submitter_id": "TCGA-LD-A7W6-01A-81D-A351-09_TCGA-LD-A7W6-10A-01D-A351-09_somaticsniper_annotated", 
        "file_size": 354927, 
        "data_format": "VCF", 
        "created_datetime": "2017-06-17T18:14:56.854923-05:00", 
        "file_id": "6f05a021-267f-4dea-b181-8ba59e822282", 
        "md5sum": "e9c5c83ed5574ecd7bf27daf95e77b39", 
        "data_type": "Annotated Somatic Mutation", 
        "state": "released", 
        "access": "controlled", 
        "updated_datetime": "2018-09-06T13:49:20.245333-05:00"
      }, 
      {
        "experimental_strategy": "WXS", 
        "data_category": "Simple Nucleotide Variation", 
        "file_name": "5d34320e-db05-4fbc-a262-57b377a9a953.vep.vcf.gz", 
        "submitter_id": "TCGA-BH-A0HL-01A-11W-A050-09_TCGA-BH-A0HL-10A-11W-A055-09_somaticsniper_annotated", 
        "file_size": 599275, 
        "data_format": "VCF", 
        "created_datetime": "2017-06-17T18:17:10.038554-05:00", 
        "file_id": "5d34320e-db05-4fbc-a262-57b377a9a953", 
        "md5sum": "4324716d9b8b04239b6b8bf38979be4c", 
        "data_type": "Annotated Somatic Mutation", 
        "state": "released", 
        "access": "controlled", 
        "updated_datetime": "2018-09-06T13:49:20.245333-05:00"
      }, 
      {
        "experimental_strategy": "WXS", 
        "data_category": "Simple Nucleotide Variation", 
        "file_name": "77effcad-35dd-47da-8713-5733605d2a84.vep.vcf.gz", 
        "submitter_id": "TCGA-E2-A15S-01A-11D-A10Y-09_TCGA-E2-A15S-10A-01D-A110-09_somaticsniper_annotated", 
        "file_size": 1688302, 
        "data_format": "VCF", 
        "created_datetime": "2017-06-17T18:14:56.854923-05:00", 
        "file_id": "77effcad-35dd-47da-8713-5733605d2a84", 
        "md5sum": "e3e624feb0be3c33c6d80ebb04e76375", 
        "data_type": "Annotated Somatic Mutation", 
        "state": "released", 
        "access": "controlled", 
        "updated_datetime": "2018-09-06T13:49:20.245333-05:00"
      }, 
      {
        "experimental_strategy": "WXS", 
        "data_category": "Simple Nucleotide Variation", 
        "file_name": "35af3826-1896-4b64-89c9-1eb76ac326dd.vep.vcf.gz", 
        "submitter_id": "TCGA-AC-A2FB-01A-11D-A17D-09_TCGA-AC-A2FB-11A-13D-A19T-09_somaticsniper_annotated", 
        "file_size": 878806, 
        "data_format": "VCF", 
        "created_datetime": "2017-06-17T18:14:56.854923-05:00", 
        "file_id": "35af3826-1896-4b64-89c9-1eb76ac326dd", 
        "md5sum": "36d91ea0778a343fdd5c6f6a84f1871d", 
        "data_type": "Annotated Somatic Mutation", 
        "state": "released", 
        "access": "controlled", 
        "updated_datetime": "2018-09-06T13:49:20.245333-05:00"
      }, 
      {
        "experimental_strategy": "WXS", 
        "data_category": "Simple Nucleotide Variation", 
        "file_name": "d78875ec-37ab-48fa-bd5a-fc189da59b68.vep.vcf.gz", 
        "submitter_id": "TCGA-AN-A0FK-01A-11W-A050-09_TCGA-AN-A0FK-10A-01W-A055-09_somaticsniper_annotated", 
        "file_size": 415047, 
        "data_format": "VCF", 
        "created_datetime": "2017-06-17T18:16:12.932939-05:00", 
        "file_id": "d78875ec-37ab-48fa-bd5a-fc189da59b68", 
        "md5sum": "dde8c8be97430970412a6cf36c800b14", 
        "data_type": "Annotated Somatic Mutation", 
        "state": "released", 
        "access": "controlled", 
        "updated_datetime": "2018-09-06T13:49:20.245333-05:00"
      }, 
      {
        "experimental_strategy": "WXS", 
        "data_category": "Simple Nucleotide Variation", 
        "file_name": "f15a21fd-3b43-41a3-ae87-7665899de14d.vep.vcf.gz", 
        "submitter_id": "TCGA-AO-A0JM-01A-21W-A071-09_TCGA-AO-A0JM-10A-01W-A071-09_somaticsniper_annotated", 
        "file_size": 430859, 
        "data_format": "VCF", 
        "created_datetime": "2017-06-17T18:16:12.932939-05:00", 
        "file_id": "f15a21fd-3b43-41a3-ae87-7665899de14d", 
        "md5sum": "cf36247e79d961034b7c6be3670de5af", 
        "data_type": "Annotated Somatic Mutation", 
        "state": "released", 
        "access": "controlled", 
        "updated_datetime": "2018-09-06T13:49:20.245333-05:00"
      }, 
      {
        "experimental_strategy": "WXS", 
        "data_category": "Simple Nucleotide Variation", 
        "file_name": "3416bf4b-e5a5-433d-8dc7-8563f8990ef4.vep.vcf.gz", 
        "submitter_id": "TCGA-BH-A0E1-01A-11W-A071-09_TCGA-BH-A0E1-10A-01W-A071-09_somaticsniper_annotated", 
        "file_size": 303987, 
        "data_format": "VCF", 
        "created_datetime": "2017-06-17T18:17:10.038554-05:00", 
        "file_id": "3416bf4b-e5a5-433d-8dc7-8563f8990ef4", 
        "md5sum": "006e9c1f641c062b4f13df1dd465e663", 
        "data_type": "Annotated Somatic Mutation", 
        "state": "released", 
        "access": "controlled", 
        "updated_datetime": "2018-09-06T13:49:20.245333-05:00"
      }, 
      {
        "experimental_strategy": "WXS", 
        "data_category": "Simple Nucleotide Variation", 
        "file_name": "b0f7f250-383e-4916-ac16-b5c4e5a8a84a.vep.vcf.gz", 
        "submitter_id": "TCGA-E2-A15D-01A-11D-A10Y-09_TCGA-E2-A15D-10A-01D-A110-09_somaticsniper_annotated", 
        "file_size": 350213, 
        "data_format": "VCF", 
        "created_datetime": "2017-06-17T18:19:27.921763-05:00", 
        "file_id": "b0f7f250-383e-4916-ac16-b5c4e5a8a84a", 
        "md5sum": "39341ae83a38db482c34027aea31300b", 
        "data_type": "Annotated Somatic Mutation", 
        "state": "released", 
        "access": "controlled", 
        "updated_datetime": "2018-09-06T13:49:20.245333-05:00"
      }, 
      {
        "experimental_strategy": "WXS", 
        "data_category": "Simple Nucleotide Variation", 
        "file_name": "b2680e1c-7323-4a68-8f88-9af48ac756e5.vep.vcf.gz", 
        "submitter_id": "TCGA-A2-A3XV-01A-21D-A23C-09_TCGA-A2-A3XV-10A-01D-A23C-09_somaticsniper_annotated", 
        "file_size": 636828, 
        "data_format": "VCF", 
        "created_datetime": "2017-06-17T18:16:12.932939-05:00", 
        "file_id": "b2680e1c-7323-4a68-8f88-9af48ac756e5", 
        "md5sum": "be5981b84d64c1c066f7a499a5145775", 
        "data_type": "Annotated Somatic Mutation", 
        "state": "released", 
        "access": "controlled", 
        "updated_datetime": "2018-09-06T13:49:20.245333-05:00"
      }, 
      {
        "experimental_strategy": "WXS", 
        "data_category": "Simple Nucleotide Variation", 
        "file_name": "0ea7444f-fe22-4d28-b824-06d87348bf5e.vep.vcf.gz", 
        "submitter_id": "TCGA-C8-A27B-01A-11D-A167-09_TCGA-C8-A27B-10A-01D-A167-09_somaticsniper_annotated", 
        "file_size": 1014340, 
        "data_format": "VCF", 
        "created_datetime": "2017-06-17T18:20:35.871603-05:00", 
        "file_id": "0ea7444f-fe22-4d28-b824-06d87348bf5e", 
        "md5sum": "f5291f5787a9d6768f754151691bf07e", 
        "data_type": "Annotated Somatic Mutation", 
        "state": "released", 
        "access": "controlled", 
        "updated_datetime": "2018-09-06T13:49:20.245333-05:00"
      }, 
      {
        "experimental_strategy": "WXS", 
        "data_category": "Simple Nucleotide Variation", 
        "file_name": "b69def77-4f03-4c7c-945b-9b29cb71515c.vep.vcf.gz", 
        "submitter_id": "TCGA-A8-A090-01A-11W-A019-09_TCGA-A8-A090-10A-01W-A021-09_somaticsniper_annotated", 
        "file_size": 492033, 
        "data_format": "VCF", 
        "created_datetime": "2017-06-17T18:20:35.871603-05:00", 
        "file_id": "b69def77-4f03-4c7c-945b-9b29cb71515c", 
        "md5sum": "ca975fba673f4aa3b86a1748e6598987", 
        "data_type": "Annotated Somatic Mutation", 
        "state": "released", 
        "access": "controlled", 
        "updated_datetime": "2018-09-06T13:49:20.245333-05:00"
      }, 
      {
        "experimental_strategy": "WXS", 
        "data_category": "Simple Nucleotide Variation", 
        "file_name": "1aac6136-981c-4988-b431-c8cf7afee844.vep.vcf.gz", 
        "submitter_id": "TCGA-A7-A3IY-01A-21D-A21Q-09_TCGA-A7-A3IY-10A-01D-A21Q-09_somaticsniper_annotated", 
        "file_size": 364998, 
        "data_format": "VCF", 
        "created_datetime": "2017-06-17T18:17:10.038554-05:00", 
        "file_id": "1aac6136-981c-4988-b431-c8cf7afee844", 
        "md5sum": "2021f8b560213d4ac155ef82c932a1a6", 
        "data_type": "Annotated Somatic Mutation", 
        "state": "released", 
        "access": "controlled", 
        "updated_datetime": "2018-09-06T13:49:20.245333-05:00"
      }, 
      {
        "experimental_strategy": "WXS", 
        "data_category": "Simple Nucleotide Variation", 
        "file_name": "368c25c5-6825-42aa-856d-387dfcdec3c5.vep.vcf.gz", 
        "submitter_id": "TCGA-Z7-A8R6-01A-11D-A41F-09_TCGA-Z7-A8R6-10A-01D-A41F-09_somaticsniper_annotated", 
        "file_size": 485291, 
        "data_format": "VCF", 
        "created_datetime": "2017-06-17T18:19:27.921763-05:00", 
        "file_id": "368c25c5-6825-42aa-856d-387dfcdec3c5", 
        "md5sum": "3b602ab0ce210b1414af818f0bae33a9", 
        "data_type": "Annotated Somatic Mutation", 
        "state": "released", 
        "access": "controlled", 
        "updated_datetime": "2018-09-06T13:49:20.245333-05:00"
      }, 
      {
        "experimental_strategy": "WXS", 
        "data_category": "Simple Nucleotide Variation", 
        "file_name": "e27d245f-e280-4a2d-aeae-fb4058854155.vep.vcf.gz", 
        "submitter_id": "TCGA-AO-A12A-01A-21D-A10Y-09_TCGA-AO-A12A-10A-01D-A110-09_somaticsniper_annotated", 
        "file_size": 273469, 
        "data_format": "VCF", 
        "created_datetime": "2017-06-17T18:18:14.290045-05:00", 
        "file_id": "e27d245f-e280-4a2d-aeae-fb4058854155", 
        "md5sum": "4cc85b32b6608f9c9ef6e1ded6a06372", 
        "data_type": "Annotated Somatic Mutation", 
        "state": "released", 
        "access": "controlled", 
        "updated_datetime": "2018-09-06T13:49:20.245333-05:00"
      }, 
      {
        "experimental_strategy": "WXS", 
        "data_category": "Simple Nucleotide Variation", 
        "file_name": "fece7e67-57fc-4e4b-b695-ee3706d78299.vep.vcf.gz", 
        "submitter_id": "TCGA-E9-A1N8-01A-11D-A142-09_TCGA-E9-A1N8-10A-01D-A142-09_somaticsniper_annotated", 
        "file_size": 1574107, 
        "data_format": "VCF", 
        "created_datetime": "2017-06-17T18:19:27.921763-05:00", 
        "file_id": "fece7e67-57fc-4e4b-b695-ee3706d78299", 
        "md5sum": "a9b585ee50ef74bdb94ba55d1ceebed6", 
        "data_type": "Annotated Somatic Mutation", 
        "state": "released", 
        "access": "controlled", 
        "updated_datetime": "2018-09-06T13:49:20.245333-05:00"
      }, 
      {
        "experimental_strategy": "WXS", 
        "data_category": "Simple Nucleotide Variation", 
        "file_name": "37d1a571-da1d-4358-8de4-653a93961e3f.vep.vcf.gz", 
        "submitter_id": "TCGA-A2-A4RY-01A-31D-A25Q-09_TCGA-A2-A4RY-10A-01D-A25Q-09_somaticsniper_annotated", 
        "file_size": 1089942, 
        "data_format": "VCF", 
        "created_datetime": "2017-06-17T18:17:10.038554-05:00", 
        "file_id": "37d1a571-da1d-4358-8de4-653a93961e3f", 
        "md5sum": "182532a5d7a5969f6eca05ea8b8dacde", 
        "data_type": "Annotated Somatic Mutation", 
        "state": "released", 
        "access": "controlled", 
        "updated_datetime": "2018-09-06T13:49:20.245333-05:00"
      }, 
      {
        "experimental_strategy": "WXS", 
        "data_category": "Simple Nucleotide Variation", 
        "file_name": "c73b8498-2e25-4239-a9e2-168337fba312.vep.vcf.gz", 
        "submitter_id": "TCGA-AR-A24X-01A-11D-A167-09_TCGA-AR-A24X-10A-01D-A167-09_somaticsniper_annotated", 
        "file_size": 552793, 
        "data_format": "VCF", 
        "created_datetime": "2017-06-17T18:17:10.038554-05:00", 
        "file_id": "c73b8498-2e25-4239-a9e2-168337fba312", 
        "md5sum": "d64cef2e6a9268fc1e42ab5fb9fed6fa", 
        "data_type": "Annotated Somatic Mutation", 
        "state": "released", 
        "access": "controlled", 
        "updated_datetime": "2018-09-06T13:49:20.245333-05:00"
      }, 
      {
        "experimental_strategy": "WXS", 
        "data_category": "Simple Nucleotide Variation", 
        "file_name": "2849cfbe-e00e-40cb-95d2-b2a692df0706.vep.vcf.gz", 
        "submitter_id": "TCGA-D8-A27L-01A-11D-A16D-09_TCGA-D8-A27L-10A-01D-A16D-09_somaticsniper_annotated", 
        "file_size": 1108063, 
        "data_format": "VCF", 
        "created_datetime": "2017-06-17T18:17:10.038554-05:00", 
        "file_id": "2849cfbe-e00e-40cb-95d2-b2a692df0706", 
        "md5sum": "2cd00c4559a5d82a949fe4c6ff08585e", 
        "data_type": "Annotated Somatic Mutation", 
        "state": "released", 
        "access": "controlled", 
        "updated_datetime": "2018-09-06T13:49:20.245333-05:00"
      }, 
      {
        "experimental_strategy": "WXS", 
        "data_category": "Simple Nucleotide Variation", 
        "file_name": "f235a463-8ca2-46a2-a92b-6fefecd528ce.vep.vcf.gz", 
        "submitter_id": "TCGA-A8-A09T-01A-11W-A019-09_TCGA-A8-A09T-10A-01W-A021-09_somaticsniper_annotated", 
        "file_size": 657156, 
        "data_format": "VCF", 
        "created_datetime": "2017-06-17T18:14:56.854923-05:00", 
        "file_id": "f235a463-8ca2-46a2-a92b-6fefecd528ce", 
        "md5sum": "548ebdd13b1387b01c42d5155313d722", 
        "data_type": "Annotated Somatic Mutation", 
        "state": "released", 
        "access": "controlled", 
        "updated_datetime": "2018-09-06T13:49:20.245333-05:00"
      }, 
      {
        "experimental_strategy": "WXS", 
        "data_category": "Simple Nucleotide Variation", 
        "file_name": "5e0010bb-8d14-451b-8dbc-c4eef46ce29a.vep.vcf.gz", 
        "submitter_id": "TCGA-AQ-A04J-01A-02W-A050-09_TCGA-AQ-A04J-10A-01W-A055-09_somaticsniper_annotated", 
        "file_size": 298771, 
        "data_format": "VCF", 
        "created_datetime": "2017-06-17T18:18:14.290045-05:00", 
        "file_id": "5e0010bb-8d14-451b-8dbc-c4eef46ce29a", 
        "md5sum": "7e3ffab08311802aa6fd256155a7d224", 
        "data_type": "Annotated Somatic Mutation", 
        "state": "released", 
        "access": "controlled", 
        "updated_datetime": "2018-09-06T13:49:20.245333-05:00"
      }, 
      {
        "experimental_strategy": "WXS", 
        "data_category": "Simple Nucleotide Variation", 
        "file_name": "82ccc24a-7c76-416f-bf83-4018ed93531d.vep.vcf.gz", 
        "submitter_id": "TCGA-EW-A6SC-01A-12D-A32I-09_TCGA-EW-A6SC-10A-01D-A32I-09_somaticsniper_annotated", 
        "file_size": 443147, 
        "data_format": "VCF", 
        "created_datetime": "2017-06-17T18:18:14.290045-05:00", 
        "file_id": "82ccc24a-7c76-416f-bf83-4018ed93531d", 
        "md5sum": "549e913e06ce3126d38ad51f25a1d275", 
        "data_type": "Annotated Somatic Mutation", 
        "state": "released", 
        "access": "controlled", 
        "updated_datetime": "2018-09-06T13:49:20.245333-05:00"
      }, 
      {
        "experimental_strategy": "WXS", 
        "data_category": "Simple Nucleotide Variation", 
        "file_name": "6d59f142-5f07-409c-968f-9d4eddee7ef4.vep.vcf.gz", 
        "submitter_id": "TCGA-D8-A1X8-01A-11D-A14K-09_TCGA-D8-A1X8-10A-01W-A16I-09_somaticsniper_annotated", 
        "file_size": 1561916, 
        "data_format": "VCF", 
        "created_datetime": "2017-06-17T18:18:14.290045-05:00", 
        "file_id": "6d59f142-5f07-409c-968f-9d4eddee7ef4", 
        "md5sum": "2f4a97a76551367143524d7dc3288aa2", 
        "data_type": "Annotated Somatic Mutation", 
        "state": "released", 
        "access": "controlled", 
        "updated_datetime": "2018-09-06T13:49:20.245333-05:00"
      }, 
      {
        "experimental_strategy": "WXS", 
        "data_category": "Simple Nucleotide Variation", 
        "file_name": "497496c5-0e3b-4a92-8f79-2edc67dc2f51.vep.vcf.gz", 
        "submitter_id": "TCGA-BH-A0B7-01A-12D-A10Y-09_TCGA-BH-A0B7-10A-01D-A110-09_somaticsniper_annotated", 
        "file_size": 864040, 
        "data_format": "VCF", 
        "created_datetime": "2017-06-17T18:16:12.932939-05:00", 
        "file_id": "497496c5-0e3b-4a92-8f79-2edc67dc2f51", 
        "md5sum": "46cbf6bd87328ab574b67c1488183d9c", 
        "data_type": "Annotated Somatic Mutation", 
        "state": "released", 
        "access": "controlled", 
        "updated_datetime": "2018-09-06T13:49:20.245333-05:00"
      }, 
      {
        "experimental_strategy": "WXS", 
        "data_category": "Simple Nucleotide Variation", 
        "file_name": "94907dbc-a5a3-49bf-8de3-3956413cd4c1.vep.vcf.gz", 
        "submitter_id": "TCGA-EW-A1PD-01A-11D-A142-09_TCGA-EW-A1PD-10A-01D-A142-09_somaticsniper_annotated", 
        "file_size": 900574, 
        "data_format": "VCF", 
        "created_datetime": "2017-06-17T18:17:10.038554-05:00", 
        "file_id": "94907dbc-a5a3-49bf-8de3-3956413cd4c1", 
        "md5sum": "bfa43c2fa034f06dbfb9c8c79edd3d6e", 
        "data_type": "Annotated Somatic Mutation", 
        "state": "released", 
        "access": "controlled", 
        "updated_datetime": "2018-09-06T13:49:20.245333-05:00"
      }, 
      {
        "experimental_strategy": "WXS", 
        "data_category": "Simple Nucleotide Variation", 
        "file_name": "459ecf75-993e-434d-9302-bc4153f3fe8b.vep.vcf.gz", 
        "submitter_id": "TCGA-AR-A1AO-01A-11D-A12Q-09_TCGA-AR-A1AO-10A-01D-A12Q-09_somaticsniper_annotated", 
        "file_size": 495517, 
        "data_format": "VCF", 
        "created_datetime": "2017-06-17T18:17:10.038554-05:00", 
        "file_id": "459ecf75-993e-434d-9302-bc4153f3fe8b", 
        "md5sum": "c8eb2367ad687f4571ca6b3bf99c86bf", 
        "data_type": "Annotated Somatic Mutation", 
        "state": "released", 
        "access": "controlled", 
        "updated_datetime": "2018-09-06T13:49:20.245333-05:00"
      }, 
      {
        "experimental_strategy": "WXS", 
        "data_category": "Simple Nucleotide Variation", 
        "file_name": "1f128f8e-bed3-401e-a117-5dbdaac4f13d.vep.vcf.gz", 
        "submitter_id": "TCGA-A2-A0T3-01A-21D-A10Y-09_TCGA-A2-A0T3-10A-01D-A110-09_somaticsniper_annotated", 
        "file_size": 453702, 
        "data_format": "VCF", 
        "created_datetime": "2017-06-17T18:14:56.854923-05:00", 
        "file_id": "1f128f8e-bed3-401e-a117-5dbdaac4f13d", 
        "md5sum": "792bcd2cd79e7ba8cc2554f446669816", 
        "data_type": "Annotated Somatic Mutation", 
        "state": "released", 
        "access": "controlled", 
        "updated_datetime": "2018-09-06T13:49:20.245333-05:00"
      }, 
      {
        "experimental_strategy": "WXS", 
        "data_category": "Simple Nucleotide Variation", 
        "file_name": "b77793f1-851b-4562-9cda-dfb528e60ee5.vep.vcf.gz", 
        "submitter_id": "TCGA-E2-A1BC-01A-11D-A14G-09_TCGA-E2-A1BC-10A-01D-A12Q-09_somaticsniper_annotated", 
        "file_size": 388041, 
        "data_format": "VCF", 
        "created_datetime": "2017-06-17T18:20:35.871603-05:00", 
        "file_id": "b77793f1-851b-4562-9cda-dfb528e60ee5", 
        "md5sum": "545a44a3c42e7bb59bee0f80991fff02", 
        "data_type": "Annotated Somatic Mutation", 
        "state": "released", 
        "access": "controlled", 
        "updated_datetime": "2018-09-06T13:49:20.245333-05:00"
      }, 
      {
        "experimental_strategy": "WXS", 
        "data_category": "Simple Nucleotide Variation", 
        "file_name": "af335f35-6d30-4115-9440-36da1001bd7f.vep.vcf.gz", 
        "submitter_id": "TCGA-A7-A4SB-01A-21D-A25Q-09_TCGA-A7-A4SB-10A-01D-A25Q-09_somaticsniper_annotated", 
        "file_size": 704889, 
        "data_format": "VCF", 
        "created_datetime": "2017-06-17T18:19:27.921763-05:00", 
        "file_id": "af335f35-6d30-4115-9440-36da1001bd7f", 
        "md5sum": "7c93b57dfbacfa51fe25ffc599658d01", 
        "data_type": "Annotated Somatic Mutation", 
        "state": "released", 
        "access": "controlled", 
        "updated_datetime": "2018-09-06T13:49:20.245333-05:00"
      }, 
      {
        "experimental_strategy": "WXS", 
        "data_category": "Simple Nucleotide Variation", 
        "file_name": "c2b58620-5c1b-4fe7-a276-36d73d2b622c.vep.vcf.gz", 
        "submitter_id": "TCGA-A2-A3XX-01A-21D-A23C-09_TCGA-A2-A3XX-10A-01D-A23C-09_somaticsniper_annotated", 
        "file_size": 688189, 
        "data_format": "VCF", 
        "created_datetime": "2017-06-17T18:17:10.038554-05:00", 
        "file_id": "c2b58620-5c1b-4fe7-a276-36d73d2b622c", 
        "md5sum": "8b9be816947b1655ff4c35ae625febe2", 
        "data_type": "Annotated Somatic Mutation", 
        "state": "released", 
        "access": "controlled", 
        "updated_datetime": "2018-09-06T13:49:20.245333-05:00"
      }, 
      {
        "experimental_strategy": "WXS", 
        "data_category": "Simple Nucleotide Variation", 
        "file_name": "3a3f7e61-6cdd-4971-ac23-bdf96effa141.vep.vcf.gz", 
        "submitter_id": "TCGA-B6-A0I8-01A-11W-A050-09_TCGA-B6-A0I8-10A-01W-A055-09_somaticsniper_annotated", 
        "file_size": 580159, 
        "data_format": "VCF", 
        "created_datetime": "2017-06-17T18:17:10.038554-05:00", 
        "file_id": "3a3f7e61-6cdd-4971-ac23-bdf96effa141", 
        "md5sum": "66360e49cfa285a61424d34e44fb0dd5", 
        "data_type": "Annotated Somatic Mutation", 
        "state": "released", 
        "access": "controlled", 
        "updated_datetime": "2018-09-06T13:49:20.245333-05:00"
      }, 
      {
        "experimental_strategy": "WXS", 
        "data_category": "Simple Nucleotide Variation", 
        "file_name": "975448b5-e593-4304-b75a-2fa196bd01c3.vep.vcf.gz", 
        "submitter_id": "TCGA-BH-A0C7-01B-11D-A10Y-09_TCGA-BH-A0C7-10A-01D-A110-09_somaticsniper_annotated", 
        "file_size": 628861, 
        "data_format": "VCF", 
        "created_datetime": "2017-06-17T18:20:35.871603-05:00", 
        "file_id": "975448b5-e593-4304-b75a-2fa196bd01c3", 
        "md5sum": "c093e8af8cce824ce11d190e0e22e01e", 
        "data_type": "Annotated Somatic Mutation", 
        "state": "released", 
        "access": "controlled", 
        "updated_datetime": "2018-09-06T13:49:20.245333-05:00"
      }, 
      {
        "experimental_strategy": "WXS", 
        "data_category": "Simple Nucleotide Variation", 
        "file_name": "88a5ece5-cdca-432c-ae5b-c221b20d1bf7.vep.vcf.gz", 
        "submitter_id": "TCGA-D8-A73W-01A-22D-A351-09_TCGA-D8-A73W-10A-21D-A351-09_somaticsniper_annotated", 
        "file_size": 382583, 
        "data_format": "VCF", 
        "created_datetime": "2017-06-17T18:20:35.871603-05:00", 
        "file_id": "88a5ece5-cdca-432c-ae5b-c221b20d1bf7", 
        "md5sum": "6693cdffe098ff39beea76f2bc9f4dd5", 
        "data_type": "Annotated Somatic Mutation", 
        "state": "released", 
        "access": "controlled", 
        "updated_datetime": "2018-09-06T13:49:20.245333-05:00"
      }, 
      {
        "experimental_strategy": "WXS", 
        "data_category": "Simple Nucleotide Variation", 
        "file_name": "f942133b-fa0f-43c2-990c-2309c14a0d66.vep.vcf.gz", 
        "submitter_id": "TCGA-AC-A2FG-01A-11D-A17D-09_TCGA-AC-A2FG-11A-22D-A17D-09_somaticsniper_annotated", 
        "file_size": 977016, 
        "data_format": "VCF", 
        "created_datetime": "2017-06-17T18:16:12.932939-05:00", 
        "file_id": "f942133b-fa0f-43c2-990c-2309c14a0d66", 
        "md5sum": "15401e50c605f1eeb14d6aaf9799385f", 
        "data_type": "Annotated Somatic Mutation", 
        "state": "released", 
        "access": "controlled", 
        "updated_datetime": "2018-09-06T13:49:20.245333-05:00"
      }, 
      {
        "experimental_strategy": "WXS", 
        "data_category": "Simple Nucleotide Variation", 
        "file_name": "23e7f888-fec6-40e8-b6f9-03b146f7ac15.vep.vcf.gz", 
        "submitter_id": "TCGA-AR-A1AV-01A-21D-A12Q-09_TCGA-AR-A1AV-10A-01D-A12Q-09_somaticsniper_annotated", 
        "file_size": 410410, 
        "data_format": "VCF", 
        "created_datetime": "2017-06-17T18:20:35.871603-05:00", 
        "file_id": "23e7f888-fec6-40e8-b6f9-03b146f7ac15", 
        "md5sum": "21de3dc324c10d50377c64aa1a1f868a", 
        "data_type": "Annotated Somatic Mutation", 
        "state": "released", 
        "access": "controlled", 
        "updated_datetime": "2018-09-06T13:49:20.245333-05:00"
      }, 
      {
        "experimental_strategy": "WXS", 
        "data_category": "Simple Nucleotide Variation", 
        "file_name": "46d9474b-1924-41ad-8f84-1a3e5e02ad99.vep.vcf.gz", 
        "submitter_id": "TCGA-AR-A1AI-01A-11D-A12Q-09_TCGA-AR-A1AI-10A-01D-A12Q-09_somaticsniper_annotated", 
        "file_size": 1188946, 
        "data_format": "VCF", 
        "created_datetime": "2017-06-17T18:18:14.290045-05:00", 
        "file_id": "46d9474b-1924-41ad-8f84-1a3e5e02ad99", 
        "md5sum": "0763910513aa8e237c215b3604d832f3", 
        "data_type": "Annotated Somatic Mutation", 
        "state": "released", 
        "access": "controlled", 
        "updated_datetime": "2018-09-06T13:49:20.245333-05:00"
      }, 
      {
        "experimental_strategy": "WXS", 
        "data_category": "Simple Nucleotide Variation", 
        "file_name": "78f1d48c-186a-459b-bc63-d14cab88a705.vep.vcf.gz", 
        "submitter_id": "TCGA-E2-A1L9-01A-11D-A13L-09_TCGA-E2-A1L9-10A-01D-A188-09_somaticsniper_annotated", 
        "file_size": 2924938, 
        "data_format": "VCF", 
        "created_datetime": "2017-06-17T18:17:10.038554-05:00", 
        "file_id": "78f1d48c-186a-459b-bc63-d14cab88a705", 
        "md5sum": "05440ccba1bc2ebf1f56b2862cad5281", 
        "data_type": "Annotated Somatic Mutation", 
        "state": "released", 
        "access": "controlled", 
        "updated_datetime": "2018-09-06T13:49:20.245333-05:00"
      }, 
      {
        "experimental_strategy": "WXS", 
        "data_category": "Simple Nucleotide Variation", 
        "file_name": "d191b296-d36a-4dca-9710-d043b758346a.vep.vcf.gz", 
        "submitter_id": "TCGA-A7-A2KD-01A-31D-A21Q-09_TCGA-A7-A2KD-10A-01D-A21Q-09_somaticsniper_annotated", 
        "file_size": 804674, 
        "data_format": "VCF", 
        "created_datetime": "2017-06-17T18:18:14.290045-05:00", 
        "file_id": "d191b296-d36a-4dca-9710-d043b758346a", 
        "md5sum": "f2c99db98b659bee1435643bd188cd4d", 
        "data_type": "Annotated Somatic Mutation", 
        "state": "released", 
        "access": "controlled", 
        "updated_datetime": "2018-09-06T13:49:20.245333-05:00"
      }, 
      {
        "experimental_strategy": "WXS", 
        "data_category": "Simple Nucleotide Variation", 
        "file_name": "a7bf72fb-458d-45aa-bd9f-fa067f523339.vep.vcf.gz", 
        "submitter_id": "TCGA-A8-A091-01A-11W-A019-09_TCGA-A8-A091-10A-01W-A021-09_somaticsniper_annotated", 
        "file_size": 688355, 
        "data_format": "VCF", 
        "created_datetime": "2017-06-17T18:20:35.871603-05:00", 
        "file_id": "a7bf72fb-458d-45aa-bd9f-fa067f523339", 
        "md5sum": "6aba33d82ef5f6f71a6ea9227e4e64b4", 
        "data_type": "Annotated Somatic Mutation", 
        "state": "released", 
        "access": "controlled", 
        "updated_datetime": "2018-09-06T13:49:20.245333-05:00"
      }, 
      {
        "experimental_strategy": "WXS", 
        "data_category": "Simple Nucleotide Variation", 
        "file_name": "eb3a14c1-0ae8-4452-87a6-37e487a72045.vep.vcf.gz", 
        "submitter_id": "TCGA-A8-A08L-01A-11W-A019-09_TCGA-A8-A08L-10A-01W-A021-09_somaticsniper_annotated", 
        "file_size": 863560, 
        "data_format": "VCF", 
        "created_datetime": "2017-06-17T18:18:14.290045-05:00", 
        "file_id": "eb3a14c1-0ae8-4452-87a6-37e487a72045", 
        "md5sum": "8d19b3309fad05875a571f6da8127a98", 
        "data_type": "Annotated Somatic Mutation", 
        "state": "released", 
        "access": "controlled", 
        "updated_datetime": "2018-09-06T13:49:20.245333-05:00"
      }, 
      {
        "experimental_strategy": "WXS", 
        "data_category": "Simple Nucleotide Variation", 
        "file_name": "7d2cb623-1c09-4944-abf2-f429b757c7cb.vep.vcf.gz", 
        "submitter_id": "TCGA-E2-A15T-01A-11D-A10Y-09_TCGA-E2-A15T-10A-01D-A110-09_somaticsniper_annotated", 
        "file_size": 710867, 
        "data_format": "VCF", 
        "created_datetime": "2017-06-17T18:20:35.871603-05:00", 
        "file_id": "7d2cb623-1c09-4944-abf2-f429b757c7cb", 
        "md5sum": "556cfcd90ba27a69fd2719bc11925cc1", 
        "data_type": "Annotated Somatic Mutation", 
        "state": "released", 
        "access": "controlled", 
        "updated_datetime": "2018-09-06T13:49:20.245333-05:00"
      }, 
      {
        "experimental_strategy": "WXS", 
        "data_category": "Simple Nucleotide Variation", 
        "file_name": "bf9e955f-8e06-4010-b6dc-371b84dc37e8.vep.vcf.gz", 
        "submitter_id": "TCGA-E9-A3X8-01A-31D-A22X-09_TCGA-E9-A3X8-10B-01D-A22X-09_somaticsniper_annotated", 
        "file_size": 538771, 
        "data_format": "VCF", 
        "created_datetime": "2017-06-17T18:18:14.290045-05:00", 
        "file_id": "bf9e955f-8e06-4010-b6dc-371b84dc37e8", 
        "md5sum": "4ba56918f22079baa68e79ca52cb97f2", 
        "data_type": "Annotated Somatic Mutation", 
        "state": "released", 
        "access": "controlled", 
        "updated_datetime": "2018-09-06T13:49:20.245333-05:00"
      }, 
      {
        "experimental_strategy": "WXS", 
        "data_category": "Simple Nucleotide Variation", 
        "file_name": "25dfbaf5-5e78-44d6-ba53-d4149bed4c14.vep.vcf.gz", 
        "submitter_id": "TCGA-EW-A3U0-01A-11D-A228-09_TCGA-EW-A3U0-10A-01D-A22A-09_somaticsniper_annotated", 
        "file_size": 701578, 
        "data_format": "VCF", 
        "created_datetime": "2017-06-17T18:20:35.871603-05:00", 
        "file_id": "25dfbaf5-5e78-44d6-ba53-d4149bed4c14", 
        "md5sum": "4606c61d4f44237101912ce6ebe48779", 
        "data_type": "Annotated Somatic Mutation", 
        "state": "released", 
        "access": "controlled", 
        "updated_datetime": "2018-09-06T13:49:20.245333-05:00"
      }, 
      {
        "experimental_strategy": "WXS", 
        "data_category": "Simple Nucleotide Variation", 
        "file_name": "64da2b3a-1b6f-41fe-953b-f7dcc3a511a2.vep.vcf.gz", 
        "submitter_id": "TCGA-B6-A0I1-01A-11D-A21Q-09_TCGA-B6-A0I1-10A-01D-A21Q-09_somaticsniper_annotated", 
        "file_size": 594763, 
        "data_format": "VCF", 
        "created_datetime": "2017-06-17T18:17:10.038554-05:00", 
        "file_id": "64da2b3a-1b6f-41fe-953b-f7dcc3a511a2", 
        "md5sum": "108b3e52d56b9c57830261aa1f6e8318", 
        "data_type": "Annotated Somatic Mutation", 
        "state": "released", 
        "access": "controlled", 
        "updated_datetime": "2018-09-06T13:49:20.245333-05:00"
      }, 
      {
        "experimental_strategy": "WXS", 
        "data_category": "Simple Nucleotide Variation", 
        "file_name": "802c04a6-50f6-4c18-bc51-b81b7965f655.vep.vcf.gz", 
        "submitter_id": "TCGA-OL-A66L-01A-12D-A31U-09_TCGA-OL-A66L-10A-01D-A31U-09_somaticsniper_annotated", 
        "file_size": 451621, 
        "data_format": "VCF", 
        "created_datetime": "2017-06-17T18:19:27.921763-05:00", 
        "file_id": "802c04a6-50f6-4c18-bc51-b81b7965f655", 
        "md5sum": "72bee4e358abb509eb1647f6756b484a", 
        "data_type": "Annotated Somatic Mutation", 
        "state": "released", 
        "access": "controlled", 
        "updated_datetime": "2018-09-06T13:49:20.245333-05:00"
      }, 
      {
        "experimental_strategy": "WXS", 
        "data_category": "Simple Nucleotide Variation", 
        "file_name": "6f708dd1-68a6-468a-a021-c4b4c4d3d844.vep.vcf.gz", 
        "submitter_id": "TCGA-A2-A0EP-01A-52D-A22X-09_TCGA-A2-A0EP-10A-01D-A22X-09_somaticsniper_annotated", 
        "file_size": 397216, 
        "data_format": "VCF", 
        "created_datetime": "2017-06-17T18:17:10.038554-05:00", 
        "file_id": "6f708dd1-68a6-468a-a021-c4b4c4d3d844", 
        "md5sum": "8a8144588182c40a846d29e52fc985e4", 
        "data_type": "Annotated Somatic Mutation", 
        "state": "released", 
        "access": "controlled", 
        "updated_datetime": "2018-09-06T13:49:20.245333-05:00"
      }, 
      {
        "experimental_strategy": "WXS", 
        "data_category": "Simple Nucleotide Variation", 
        "file_name": "4ba09374-a32b-422a-8b59-722812515a47.vep.vcf.gz", 
        "submitter_id": "TCGA-D8-A13Y-01A-11D-A10Y-09_TCGA-D8-A13Y-10A-01D-A110-09_somaticsniper_annotated", 
        "file_size": 393205, 
        "data_format": "VCF", 
        "created_datetime": "2017-06-17T18:16:12.932939-05:00", 
        "file_id": "4ba09374-a32b-422a-8b59-722812515a47", 
        "md5sum": "d43d78eba117ea941bb7e6a0262db345", 
        "data_type": "Annotated Somatic Mutation", 
        "state": "released", 
        "access": "controlled", 
        "updated_datetime": "2018-09-06T13:49:20.245333-05:00"
      }, 
      {
        "experimental_strategy": "WXS", 
        "data_category": "Simple Nucleotide Variation", 
        "file_name": "9491150d-b356-449f-b3fa-1edd0b4364c8.vep.vcf.gz", 
        "submitter_id": "TCGA-5L-AAT0-01A-12D-A41F-09_TCGA-5L-AAT0-10A-01D-A41F-09_somaticsniper_annotated", 
        "file_size": 469235, 
        "data_format": "VCF", 
        "created_datetime": "2017-06-17T18:18:14.290045-05:00", 
        "file_id": "9491150d-b356-449f-b3fa-1edd0b4364c8", 
        "md5sum": "24d30a887df40c50e9284ceaff9a01e1", 
        "data_type": "Annotated Somatic Mutation", 
        "state": "released", 
        "access": "controlled", 
        "updated_datetime": "2018-09-06T13:49:20.245333-05:00"
      }, 
      {
        "experimental_strategy": "WXS", 
        "data_category": "Simple Nucleotide Variation", 
        "file_name": "bb5c2f82-b5e7-450c-b272-91c79ef91919.vep.vcf.gz", 
        "submitter_id": "TCGA-AN-A0AJ-01A-11W-A019-09_TCGA-AN-A0AJ-10A-01W-A021-09_somaticsniper_annotated", 
        "file_size": 910755, 
        "data_format": "VCF", 
        "created_datetime": "2017-06-17T18:18:14.290045-05:00", 
        "file_id": "bb5c2f82-b5e7-450c-b272-91c79ef91919", 
        "md5sum": "5fc077579508dbca616408c6a1792850", 
        "data_type": "Annotated Somatic Mutation", 
        "state": "released", 
        "access": "controlled", 
        "updated_datetime": "2018-09-06T13:49:20.245333-05:00"
      }, 
      {
        "experimental_strategy": "WXS", 
        "data_category": "Simple Nucleotide Variation", 
        "file_name": "ec66f7b1-836d-4349-8d50-44745d8faae8.vep.vcf.gz", 
        "submitter_id": "TCGA-EW-A1J6-01A-11D-A188-09_TCGA-EW-A1J6-10A-01D-A13O-09_somaticsniper_annotated", 
        "file_size": 1933508, 
        "data_format": "VCF", 
        "created_datetime": "2017-06-17T18:18:14.290045-05:00", 
        "file_id": "ec66f7b1-836d-4349-8d50-44745d8faae8", 
        "md5sum": "c9b01a0209a039c427e63cf54b060323", 
        "data_type": "Annotated Somatic Mutation", 
        "state": "released", 
        "access": "controlled", 
        "updated_datetime": "2018-09-06T13:49:20.245333-05:00"
      }, 
      {
        "experimental_strategy": "WXS", 
        "data_category": "Simple Nucleotide Variation", 
        "file_name": "2b50e1e0-6f70-4b65-a10c-48c624e11a6b.vep.vcf.gz", 
        "submitter_id": "TCGA-A2-A0D0-01A-11W-A019-09_TCGA-A2-A0D0-10A-01W-A021-09_somaticsniper_annotated", 
        "file_size": 876861, 
        "data_format": "VCF", 
        "created_datetime": "2017-06-17T18:16:12.932939-05:00", 
        "file_id": "2b50e1e0-6f70-4b65-a10c-48c624e11a6b", 
        "md5sum": "f550e86b8a81a83e11f0c865a92ac068", 
        "data_type": "Annotated Somatic Mutation", 
        "state": "released", 
        "access": "controlled", 
        "updated_datetime": "2018-09-06T13:49:20.245333-05:00"
      }, 
      {
        "experimental_strategy": "WXS", 
        "data_category": "Simple Nucleotide Variation", 
        "file_name": "c797b705-ed11-4a85-aee9-714529e3b73b.vep.vcf.gz", 
        "submitter_id": "TCGA-AC-A2FM-01A-11D-A19Y-09_TCGA-AC-A2FM-11B-32D-A19Y-09_somaticsniper_annotated", 
        "file_size": 582154, 
        "data_format": "VCF", 
        "created_datetime": "2017-06-17T18:19:27.921763-05:00", 
        "file_id": "c797b705-ed11-4a85-aee9-714529e3b73b", 
        "md5sum": "d69dda51594d41e93b0006dd55980988", 
        "data_type": "Annotated Somatic Mutation", 
        "state": "released", 
        "access": "controlled", 
        "updated_datetime": "2018-09-06T13:49:20.245333-05:00"
      }, 
      {
        "experimental_strategy": "WXS", 
        "data_category": "Simple Nucleotide Variation", 
        "file_name": "4fadffeb-367a-4bea-9b4d-258034959e68.vep.vcf.gz", 
        "submitter_id": "TCGA-OL-A66N-01A-12D-A31U-09_TCGA-OL-A66N-10A-01D-A31U-09_somaticsniper_annotated", 
        "file_size": 353635, 
        "data_format": "VCF", 
        "created_datetime": "2017-06-17T18:20:35.871603-05:00", 
        "file_id": "4fadffeb-367a-4bea-9b4d-258034959e68", 
        "md5sum": "6a031fb7eee8b502ac16737409e3ee04", 
        "data_type": "Annotated Somatic Mutation", 
        "state": "released", 
        "access": "controlled", 
        "updated_datetime": "2018-09-06T13:49:20.245333-05:00"
      }, 
      {
        "experimental_strategy": "WXS", 
        "data_category": "Simple Nucleotide Variation", 
        "file_name": "0f9c0b16-deb6-4eab-bec7-5034c58a29eb.vep.vcf.gz", 
        "submitter_id": "TCGA-EW-A1PG-01A-11D-A142-09_TCGA-EW-A1PG-10A-01D-A142-09_somaticsniper_annotated", 
        "file_size": 991256, 
        "data_format": "VCF", 
        "created_datetime": "2017-06-17T18:20:35.871603-05:00", 
        "file_id": "0f9c0b16-deb6-4eab-bec7-5034c58a29eb", 
        "md5sum": "f4a2e38f08de46f8012d731d39b12e35", 
        "data_type": "Annotated Somatic Mutation", 
        "state": "released", 
        "access": "controlled", 
        "updated_datetime": "2018-09-06T13:49:20.245333-05:00"
      }, 
      {
        "experimental_strategy": "WXS", 
        "data_category": "Simple Nucleotide Variation", 
        "file_name": "f58cc41c-c4a8-49c5-825d-d1d5dabe632f.vep.vcf.gz", 
        "submitter_id": "TCGA-BH-AB28-01A-31D-A41F-09_TCGA-BH-AB28-10A-01D-A41F-09_somaticsniper_annotated", 
        "file_size": 351297, 
        "data_format": "VCF", 
        "created_datetime": "2017-06-17T18:14:56.854923-05:00", 
        "file_id": "f58cc41c-c4a8-49c5-825d-d1d5dabe632f", 
        "md5sum": "960a3beca48a40f2e34e70bfd249f62d", 
        "data_type": "Annotated Somatic Mutation", 
        "state": "released", 
        "access": "controlled", 
        "updated_datetime": "2018-09-06T13:49:20.245333-05:00"
      }, 
      {
        "experimental_strategy": "WXS", 
        "data_category": "Simple Nucleotide Variation", 
        "file_name": "c78b7b75-c77c-4cd6-9d6e-bf983b5d26b0.vep.vcf.gz", 
        "submitter_id": "TCGA-E9-A5UO-01A-11D-A28B-09_TCGA-E9-A5UO-10A-01D-A28E-09_somaticsniper_annotated", 
        "file_size": 467340, 
        "data_format": "VCF", 
        "created_datetime": "2017-06-17T18:20:35.871603-05:00", 
        "file_id": "c78b7b75-c77c-4cd6-9d6e-bf983b5d26b0", 
        "md5sum": "fb781ff127f25177c934f55a26d97a18", 
        "data_type": "Annotated Somatic Mutation", 
        "state": "released", 
        "access": "controlled", 
        "updated_datetime": "2018-09-06T13:49:20.245333-05:00"
      }, 
      {
        "experimental_strategy": "WXS", 
        "data_category": "Simple Nucleotide Variation", 
        "file_name": "af631ec0-9e45-4448-816e-74f0ef24e9d3.vep.vcf.gz", 
        "submitter_id": "TCGA-A8-A07R-01A-21W-A050-09_TCGA-A8-A07R-10B-01W-A055-09_somaticsniper_annotated", 
        "file_size": 12786541, 
        "data_format": "VCF", 
        "created_datetime": "2017-06-17T18:17:10.038554-05:00", 
        "file_id": "af631ec0-9e45-4448-816e-74f0ef24e9d3", 
        "md5sum": "fc673a18e1bd6c99991d4f1744487e68", 
        "data_type": "Annotated Somatic Mutation", 
        "state": "released", 
        "access": "controlled", 
        "updated_datetime": "2018-09-06T13:49:20.245333-05:00"
      }, 
      {
        "experimental_strategy": "WXS", 
        "data_category": "Simple Nucleotide Variation", 
        "file_name": "002bf4ed-50f7-472b-bd17-856284a0c4cb.vep.vcf.gz", 
        "submitter_id": "TCGA-BH-A0B3-01A-11W-A071-09_TCGA-BH-A0B3-10A-01W-A071-09_somaticsniper_annotated", 
        "file_size": 476257, 
        "data_format": "VCF", 
        "created_datetime": "2017-06-17T18:16:12.932939-05:00", 
        "file_id": "002bf4ed-50f7-472b-bd17-856284a0c4cb", 
        "md5sum": "853dfd7b8784fd9106d10739e6817127", 
        "data_type": "Annotated Somatic Mutation", 
        "state": "released", 
        "access": "controlled", 
        "updated_datetime": "2018-09-06T13:49:20.245333-05:00"
      }, 
      {
        "experimental_strategy": "WXS", 
        "data_category": "Simple Nucleotide Variation", 
        "file_name": "f610681d-70b5-4ed0-9663-889864a14319.vep.vcf.gz", 
        "submitter_id": "TCGA-BH-A1EO-01A-11D-A135-09_TCGA-BH-A1EO-11A-31D-A135-09_somaticsniper_annotated", 
        "file_size": 336973, 
        "data_format": "VCF", 
        "created_datetime": "2017-06-17T18:16:12.932939-05:00", 
        "file_id": "f610681d-70b5-4ed0-9663-889864a14319", 
        "md5sum": "ed027e4cfaea9a3ce3f1d4743190b255", 
        "data_type": "Annotated Somatic Mutation", 
        "state": "released", 
        "access": "controlled", 
        "updated_datetime": "2018-09-06T13:49:20.245333-05:00"
      }, 
      {
        "experimental_strategy": "WXS", 
        "data_category": "Simple Nucleotide Variation", 
        "file_name": "49e89093-24fc-49cd-ba10-076e4bed127f.vep.vcf.gz", 
        "submitter_id": "TCGA-E9-A244-01A-11D-A167-09_TCGA-E9-A244-10A-01D-A167-09_somaticsniper_annotated", 
        "file_size": 1570146, 
        "data_format": "VCF", 
        "created_datetime": "2017-06-17T18:19:27.921763-05:00", 
        "file_id": "49e89093-24fc-49cd-ba10-076e4bed127f", 
        "md5sum": "06940fcfbf98bf859caeadac372022d9", 
        "data_type": "Annotated Somatic Mutation", 
        "state": "released", 
        "access": "controlled", 
        "updated_datetime": "2018-09-06T13:49:20.245333-05:00"
      }, 
      {
        "experimental_strategy": "WXS", 
        "data_category": "Simple Nucleotide Variation", 
        "file_name": "773fe69d-1386-40f6-a67a-91f54bd7a0ed.vep.vcf.gz", 
        "submitter_id": "TCGA-4H-AAAK-01A-12D-A41F-09_TCGA-4H-AAAK-10A-01D-A41F-09_somaticsniper_annotated", 
        "file_size": 551857, 
        "data_format": "VCF", 
        "created_datetime": "2017-06-17T18:17:10.038554-05:00", 
        "file_id": "773fe69d-1386-40f6-a67a-91f54bd7a0ed", 
        "md5sum": "8eef64b62616f3c64d1c485041349fa6", 
        "data_type": "Annotated Somatic Mutation", 
        "state": "released", 
        "access": "controlled", 
        "updated_datetime": "2018-09-06T13:49:20.245333-05:00"
      }, 
      {
        "experimental_strategy": "WXS", 
        "data_category": "Simple Nucleotide Variation", 
        "file_name": "53e7472d-7222-4245-b0db-68f61d077db8.vep.vcf.gz", 
        "submitter_id": "TCGA-BH-A0DZ-01A-11W-A019-09_TCGA-BH-A0DZ-10A-01W-A021-09_somaticsniper_annotated", 
        "file_size": 992783, 
        "data_format": "VCF", 
        "created_datetime": "2017-06-17T18:16:12.932939-05:00", 
        "file_id": "53e7472d-7222-4245-b0db-68f61d077db8", 
        "md5sum": "c09496c35881b24b96857db4745006b0", 
        "data_type": "Annotated Somatic Mutation", 
        "state": "released", 
        "access": "controlled", 
        "updated_datetime": "2018-09-06T13:49:20.245333-05:00"
      }, 
      {
        "experimental_strategy": "WXS", 
        "data_category": "Simple Nucleotide Variation", 
        "file_name": "99d0a658-d30a-40bd-a83d-a03ebc119a55.vep.vcf.gz", 
        "submitter_id": "TCGA-E9-A243-01A-21D-A167-09_TCGA-E9-A243-10A-01D-A17G-09_somaticsniper_annotated", 
        "file_size": 1014273, 
        "data_format": "VCF", 
        "created_datetime": "2017-06-17T18:20:35.871603-05:00", 
        "file_id": "99d0a658-d30a-40bd-a83d-a03ebc119a55", 
        "md5sum": "fd4b960ea859ae3ac147f9771b11962c", 
        "data_type": "Annotated Somatic Mutation", 
        "state": "released", 
        "access": "controlled", 
        "updated_datetime": "2018-09-06T13:49:20.245333-05:00"
      }, 
      {
        "experimental_strategy": "WXS", 
        "data_category": "Simple Nucleotide Variation", 
        "file_name": "e2ef9a28-4aae-4c8f-b6f9-43154d5a5d5c.vep.vcf.gz", 
        "submitter_id": "TCGA-B6-A1KF-01A-11D-A13L-09_TCGA-B6-A1KF-10A-01W-A14R-09_somaticsniper_annotated", 
        "file_size": 1112497, 
        "data_format": "VCF", 
        "created_datetime": "2017-06-17T18:20:35.871603-05:00", 
        "file_id": "e2ef9a28-4aae-4c8f-b6f9-43154d5a5d5c", 
        "md5sum": "0bdab758d27c28c7b65709fd9c9fc182", 
        "data_type": "Annotated Somatic Mutation", 
        "state": "released", 
        "access": "controlled", 
        "updated_datetime": "2018-09-06T13:49:20.245333-05:00"
      }, 
      {
        "experimental_strategy": "WXS", 
        "data_category": "Simple Nucleotide Variation", 
        "file_name": "002cd1df-1d05-4ea9-9059-4a79a90a26b3.vep.vcf.gz", 
        "submitter_id": "TCGA-A2-A0EO-01A-11W-A050-09_TCGA-A2-A0EO-10A-01W-A055-09_somaticsniper_annotated", 
        "file_size": 1147548, 
        "data_format": "VCF", 
        "created_datetime": "2017-06-17T18:19:27.921763-05:00", 
        "file_id": "002cd1df-1d05-4ea9-9059-4a79a90a26b3", 
        "md5sum": "34f311126d8d3a63f7b4591605366332", 
        "data_type": "Annotated Somatic Mutation", 
        "state": "released", 
        "access": "controlled", 
        "updated_datetime": "2018-09-06T13:49:20.245333-05:00"
      }, 
      {
        "experimental_strategy": "WXS", 
        "data_category": "Simple Nucleotide Variation", 
        "file_name": "a01dfba3-03b5-45b5-99fb-a784d191aff2.vep.vcf.gz", 
        "submitter_id": "TCGA-AN-A0FF-01A-11W-A050-09_TCGA-AN-A0FF-10A-01W-A055-09_somaticsniper_annotated", 
        "file_size": 370206, 
        "data_format": "VCF", 
        "created_datetime": "2017-06-17T18:20:35.871603-05:00", 
        "file_id": "a01dfba3-03b5-45b5-99fb-a784d191aff2", 
        "md5sum": "3d373db26e5ae2331b7cd0a5b44ab31e", 
        "data_type": "Annotated Somatic Mutation", 
        "state": "released", 
        "access": "controlled", 
        "updated_datetime": "2018-09-06T13:49:20.245333-05:00"
      }, 
      {
        "experimental_strategy": "WXS", 
        "data_category": "Simple Nucleotide Variation", 
        "file_name": "4df05fa0-cd24-4ed7-9fbf-556fc671842f.vep.vcf.gz", 
        "submitter_id": "TCGA-GM-A5PX-01A-12D-A28B-09_TCGA-GM-A5PX-10A-01D-A28E-09_somaticsniper_annotated", 
        "file_size": 431088, 
        "data_format": "VCF", 
        "created_datetime": "2017-06-17T18:20:35.871603-05:00", 
        "file_id": "4df05fa0-cd24-4ed7-9fbf-556fc671842f", 
        "md5sum": "dfabdfc4ffb82c47bf1d743673aa1ef8", 
        "data_type": "Annotated Somatic Mutation", 
        "state": "released", 
        "access": "controlled", 
        "updated_datetime": "2018-09-06T13:49:20.245333-05:00"
      }, 
      {
        "experimental_strategy": "WXS", 
        "data_category": "Simple Nucleotide Variation", 
        "file_name": "1581ea7a-0815-4006-9bed-10e1979883ae.vep.vcf.gz", 
        "submitter_id": "TCGA-A2-A259-01A-11D-A16D-09_TCGA-A2-A259-10A-01D-A16D-09_somaticsniper_annotated", 
        "file_size": 1780520, 
        "data_format": "VCF", 
        "created_datetime": "2017-06-17T18:16:12.932939-05:00", 
        "file_id": "1581ea7a-0815-4006-9bed-10e1979883ae", 
        "md5sum": "1a13f6000b7379a67b9b9d00c13f5448", 
        "data_type": "Annotated Somatic Mutation", 
        "state": "released", 
        "access": "controlled", 
        "updated_datetime": "2018-09-06T13:49:20.245333-05:00"
      }, 
      {
        "experimental_strategy": "WXS", 
        "data_category": "Simple Nucleotide Variation", 
        "file_name": "da6b243b-e223-4d33-ab32-cc336b907f9f.vep.vcf.gz", 
        "submitter_id": "TCGA-BH-A1ES-06A-12D-A243-09_TCGA-BH-A1ES-11A-33D-A135-09_somaticsniper_annotated", 
        "file_size": 777917, 
        "data_format": "VCF", 
        "created_datetime": "2017-06-17T18:17:10.038554-05:00", 
        "file_id": "da6b243b-e223-4d33-ab32-cc336b907f9f", 
        "md5sum": "066bd52c5074bab0ab6c322ddd10c1b8", 
        "data_type": "Annotated Somatic Mutation", 
        "state": "released", 
        "access": "controlled", 
        "updated_datetime": "2018-09-06T13:49:20.245333-05:00"
      }, 
      {
        "experimental_strategy": "WXS", 
        "data_category": "Simple Nucleotide Variation", 
        "file_name": "ef444020-f047-453b-ad50-22c405902f88.vep.vcf.gz", 
        "submitter_id": "TCGA-B6-A2IU-01A-32D-A19T-09_TCGA-B6-A2IU-10A-01D-A18P-09_somaticsniper_annotated", 
        "file_size": 886883, 
        "data_format": "VCF", 
        "created_datetime": "2017-06-17T18:18:14.290045-05:00", 
        "file_id": "ef444020-f047-453b-ad50-22c405902f88", 
        "md5sum": "5361d1f2b5c62807666b830f2ea5e5e9", 
        "data_type": "Annotated Somatic Mutation", 
        "state": "released", 
        "access": "controlled", 
        "updated_datetime": "2018-09-06T13:49:20.245333-05:00"
      }, 
      {
        "experimental_strategy": "WXS", 
        "data_category": "Simple Nucleotide Variation", 
        "file_name": "bb3fde7a-d230-445c-adc5-5c8772dbc1f3.vep.vcf.gz", 
        "submitter_id": "TCGA-D8-A1XU-01A-11D-A14K-09_TCGA-D8-A1XU-10A-01D-A14K-09_somaticsniper_annotated", 
        "file_size": 2425837, 
        "data_format": "VCF", 
        "created_datetime": "2017-06-17T18:16:12.932939-05:00", 
        "file_id": "bb3fde7a-d230-445c-adc5-5c8772dbc1f3", 
        "md5sum": "34d30f0e9fad8a8944968e8bdd204535", 
        "data_type": "Annotated Somatic Mutation", 
        "state": "released", 
        "access": "controlled", 
        "updated_datetime": "2018-09-06T13:49:20.245333-05:00"
      }, 
      {
        "experimental_strategy": "WXS", 
        "data_category": "Simple Nucleotide Variation", 
        "file_name": "1bab1e93-3791-42a8-8cd0-398e72de3b6e.vep.vcf.gz", 
        "submitter_id": "TCGA-A2-A0YE-01A-11D-A10G-09_TCGA-A2-A0YE-10A-01D-A10G-09_somaticsniper_annotated", 
        "file_size": 521445, 
        "data_format": "VCF", 
        "created_datetime": "2017-06-17T18:18:14.290045-05:00", 
        "file_id": "1bab1e93-3791-42a8-8cd0-398e72de3b6e", 
        "md5sum": "7ed06156845ece77d9ea695395b23cf2", 
        "data_type": "Annotated Somatic Mutation", 
        "state": "released", 
        "access": "controlled", 
        "updated_datetime": "2018-09-06T13:49:20.245333-05:00"
      }, 
      {
        "experimental_strategy": "WXS", 
        "data_category": "Simple Nucleotide Variation", 
        "file_name": "06c21ec2-5d4b-4e5c-a4e6-23c0bb7f2eeb.vep.vcf.gz", 
        "submitter_id": "TCGA-E9-A1R0-01A-22D-A16D-09_TCGA-E9-A1R0-10A-01D-A16D-09_somaticsniper_annotated", 
        "file_size": 919161, 
        "data_format": "VCF", 
        "created_datetime": "2017-06-17T18:20:35.871603-05:00", 
        "file_id": "06c21ec2-5d4b-4e5c-a4e6-23c0bb7f2eeb", 
        "md5sum": "3d5e538a0148db2fb7854da713bea83a", 
        "data_type": "Annotated Somatic Mutation", 
        "state": "released", 
        "access": "controlled", 
        "updated_datetime": "2018-09-06T13:49:20.245333-05:00"
      }, 
      {
        "experimental_strategy": "WXS", 
        "data_category": "Simple Nucleotide Variation", 
        "file_name": "160da16f-ef7a-42d3-b446-6ee5f1177d74.vep.vcf.gz", 
        "submitter_id": "TCGA-A2-A1FW-01A-11D-A13L-09_TCGA-A2-A1FW-10A-01D-A13O-09_somaticsniper_annotated", 
        "file_size": 1294541, 
        "data_format": "VCF", 
        "created_datetime": "2017-06-17T18:17:10.038554-05:00", 
        "file_id": "160da16f-ef7a-42d3-b446-6ee5f1177d74", 
        "md5sum": "16a71d09a658b4b06c13e75be3eebebc", 
        "data_type": "Annotated Somatic Mutation", 
        "state": "released", 
        "access": "controlled", 
        "updated_datetime": "2018-09-06T13:49:20.245333-05:00"
      }, 
      {
        "experimental_strategy": "WXS", 
        "data_category": "Simple Nucleotide Variation", 
        "file_name": "8efae6b2-eb44-4c4c-8c8c-8e1454a78323.vep.vcf.gz", 
        "submitter_id": "TCGA-S3-AA12-01A-11D-A41F-09_TCGA-S3-AA12-10A-01D-A41F-09_somaticsniper_annotated", 
        "file_size": 479925, 
        "data_format": "VCF", 
        "created_datetime": "2017-06-17T18:16:12.932939-05:00", 
        "file_id": "8efae6b2-eb44-4c4c-8c8c-8e1454a78323", 
        "md5sum": "06ce6d011648d5eadc0caf2145f87748", 
        "data_type": "Annotated Somatic Mutation", 
        "state": "released", 
        "access": "controlled", 
        "updated_datetime": "2018-09-06T13:49:20.245333-05:00"
      }, 
      {
        "experimental_strategy": "WXS", 
        "data_category": "Simple Nucleotide Variation", 
        "file_name": "f24a53b0-6b8b-4ae1-9736-1dcd3da873f4.vep.vcf.gz", 
        "submitter_id": "TCGA-E9-A227-01A-11D-A159-09_TCGA-E9-A227-10A-01D-A159-09_somaticsniper_annotated", 
        "file_size": 517009, 
        "data_format": "VCF", 
        "created_datetime": "2017-06-17T18:18:14.290045-05:00", 
        "file_id": "f24a53b0-6b8b-4ae1-9736-1dcd3da873f4", 
        "md5sum": "eb67900d7620ef3ad143ffd9fce8b36b", 
        "data_type": "Annotated Somatic Mutation", 
        "state": "released", 
        "access": "controlled", 
        "updated_datetime": "2018-09-06T13:49:20.245333-05:00"
      }, 
      {
        "experimental_strategy": "WXS", 
        "data_category": "Simple Nucleotide Variation", 
        "file_name": "9b80eecb-36e5-4a91-b9d0-8f9e9d8cf62a.vep.vcf.gz", 
        "submitter_id": "TCGA-A8-A07I-01A-11W-A019-09_TCGA-A8-A07I-10A-01W-A021-09_somaticsniper_annotated", 
        "file_size": 398624, 
        "data_format": "VCF", 
        "created_datetime": "2017-06-17T18:17:10.038554-05:00", 
        "file_id": "9b80eecb-36e5-4a91-b9d0-8f9e9d8cf62a", 
        "md5sum": "1dbdf15a19f061a47fee152af90e9ea6", 
        "data_type": "Annotated Somatic Mutation", 
        "state": "released", 
        "access": "controlled", 
        "updated_datetime": "2018-09-06T13:49:20.245333-05:00"
      }, 
      {
        "experimental_strategy": "WXS", 
        "data_category": "Simple Nucleotide Variation", 
        "file_name": "b61f18e3-c9ad-4390-b7f5-355f3eee0452.vep.vcf.gz", 
        "submitter_id": "TCGA-A7-A26J-01A-11D-A272-09_TCGA-A7-A26J-10A-01D-A272-09_somaticsniper_annotated", 
        "file_size": 373402, 
        "data_format": "VCF", 
        "created_datetime": "2017-06-17T18:17:10.038554-05:00", 
        "file_id": "b61f18e3-c9ad-4390-b7f5-355f3eee0452", 
        "md5sum": "3ea12136fc45b8fceb8e9f1c3c9a9b1f", 
        "data_type": "Annotated Somatic Mutation", 
        "state": "released", 
        "access": "controlled", 
        "updated_datetime": "2018-09-06T13:49:20.245333-05:00"
      }, 
      {
        "experimental_strategy": "WXS", 
        "data_category": "Simple Nucleotide Variation", 
        "file_name": "3a4a3d18-ba4e-4a11-beb6-d31fb6ddf130.vep.vcf.gz", 
        "submitter_id": "TCGA-A7-A13D-01A-13D-A272-09_TCGA-A7-A13D-10A-02D-A12Q-09_somaticsniper_annotated", 
        "file_size": 748714, 
        "data_format": "VCF", 
        "created_datetime": "2017-06-17T18:18:14.290045-05:00", 
        "file_id": "3a4a3d18-ba4e-4a11-beb6-d31fb6ddf130", 
        "md5sum": "78b2ea63530850a570993e58246f1b0f", 
        "data_type": "Annotated Somatic Mutation", 
        "state": "released", 
        "access": "controlled", 
        "updated_datetime": "2018-09-06T13:49:20.245333-05:00"
      }, 
      {
        "experimental_strategy": "WXS", 
        "data_category": "Simple Nucleotide Variation", 
        "file_name": "cc20a057-e4b8-446b-9bcc-4881d574e478.vep.vcf.gz", 
        "submitter_id": "TCGA-AN-A03X-01A-21W-A019-09_TCGA-AN-A03X-10A-01W-A021-09_somaticsniper_annotated", 
        "file_size": 717215, 
        "data_format": "VCF", 
        "created_datetime": "2017-06-17T18:18:14.290045-05:00", 
        "file_id": "cc20a057-e4b8-446b-9bcc-4881d574e478", 
        "md5sum": "cccfba7bd09554a7eb0e13bd4d185cfb", 
        "data_type": "Annotated Somatic Mutation", 
        "state": "released", 
        "access": "controlled", 
        "updated_datetime": "2018-09-06T13:49:20.245333-05:00"
      }, 
      {
        "experimental_strategy": "WXS", 
        "data_category": "Simple Nucleotide Variation", 
        "file_name": "d59fa8fc-0810-4caf-a356-095dacf10ad0.vep.vcf.gz", 
        "submitter_id": "TCGA-D8-A1XT-01A-11D-A14K-09_TCGA-D8-A1XT-10A-01D-A14K-09_somaticsniper_annotated", 
        "file_size": 1231115, 
        "data_format": "VCF", 
        "created_datetime": "2017-06-17T18:17:10.038554-05:00", 
        "file_id": "d59fa8fc-0810-4caf-a356-095dacf10ad0", 
        "md5sum": "0928eadf1a12f40a85d64cde79d6fa11", 
        "data_type": "Annotated Somatic Mutation", 
        "state": "released", 
        "access": "controlled", 
        "updated_datetime": "2018-09-06T13:49:20.245333-05:00"
      }, 
      {
        "experimental_strategy": "WXS", 
        "data_category": "Simple Nucleotide Variation", 
        "file_name": "974cfec5-bb93-4e05-91a4-ff2c6f1b13cc.vep.vcf.gz", 
        "submitter_id": "TCGA-OL-A6VQ-01A-12D-A41F-09_TCGA-OL-A6VQ-10B-01D-A41F-09_somaticsniper_annotated", 
        "file_size": 298266, 
        "data_format": "VCF", 
        "created_datetime": "2017-06-17T18:16:12.932939-05:00", 
        "file_id": "974cfec5-bb93-4e05-91a4-ff2c6f1b13cc", 
        "md5sum": "e779e63e624fda157366ed7ef2e2a105", 
        "data_type": "Annotated Somatic Mutation", 
        "state": "released", 
        "access": "controlled", 
        "updated_datetime": "2018-09-06T13:49:20.245333-05:00"
      }, 
      {
        "experimental_strategy": "WXS", 
        "data_category": "Simple Nucleotide Variation", 
        "file_name": "2043d268-d2e6-4161-bb2c-307be4742cf1.vep.vcf.gz", 
        "submitter_id": "TCGA-A2-A3XW-01A-11D-A23C-09_TCGA-A2-A3XW-10A-01D-A23C-09_somaticsniper_annotated", 
        "file_size": 562938, 
        "data_format": "VCF", 
        "created_datetime": "2017-06-17T18:19:27.921763-05:00", 
        "file_id": "2043d268-d2e6-4161-bb2c-307be4742cf1", 
        "md5sum": "982bed45f8d22d7afba36b4ccff610b2", 
        "data_type": "Annotated Somatic Mutation", 
        "state": "released", 
        "access": "controlled", 
        "updated_datetime": "2018-09-06T13:49:20.245333-05:00"
      }, 
      {
        "experimental_strategy": "WXS", 
        "data_category": "Simple Nucleotide Variation", 
        "file_name": "7199815b-f832-407c-9ad8-8360cf50207f.vep.vcf.gz", 
        "submitter_id": "TCGA-A8-A09Z-01A-11W-A019-09_TCGA-A8-A09Z-10A-01W-A021-09_somaticsniper_annotated", 
        "file_size": 2989895, 
        "data_format": "VCF", 
        "created_datetime": "2017-06-17T18:18:14.290045-05:00", 
        "file_id": "7199815b-f832-407c-9ad8-8360cf50207f", 
        "md5sum": "fbc728f312fd72712bd0026e55cdf510", 
        "data_type": "Annotated Somatic Mutation", 
        "state": "released", 
        "access": "controlled", 
        "updated_datetime": "2018-09-06T13:49:20.245333-05:00"
      }, 
      {
        "experimental_strategy": "WXS", 
        "data_category": "Simple Nucleotide Variation", 
        "file_name": "f55b7fe8-2293-47ea-88dc-f66771c954a3.vep.vcf.gz", 
        "submitter_id": "TCGA-A7-A6VW-01A-21D-A33E-09_TCGA-A7-A6VW-10A-01D-A33H-09_somaticsniper_annotated", 
        "file_size": 583476, 
        "data_format": "VCF", 
        "created_datetime": "2017-06-17T18:18:14.290045-05:00", 
        "file_id": "f55b7fe8-2293-47ea-88dc-f66771c954a3", 
        "md5sum": "d5190543ac281529e9729dac2d000e49", 
        "data_type": "Annotated Somatic Mutation", 
        "state": "released", 
        "access": "controlled", 
        "updated_datetime": "2018-09-06T13:49:20.245333-05:00"
      }, 
      {
        "experimental_strategy": "WXS", 
        "data_category": "Simple Nucleotide Variation", 
        "file_name": "b36f26c4-dc15-4587-96aa-c930bb9ef328.vep.vcf.gz", 
        "submitter_id": "TCGA-BH-A0H3-01A-11D-A12Q-09_TCGA-BH-A0H3-11A-12D-A12Q-09_somaticsniper_annotated", 
        "file_size": 354536, 
        "data_format": "VCF", 
        "created_datetime": "2017-06-17T18:17:10.038554-05:00", 
        "file_id": "b36f26c4-dc15-4587-96aa-c930bb9ef328", 
        "md5sum": "40f5b89256683482d0e289cad8468a20", 
        "data_type": "Annotated Somatic Mutation", 
        "state": "released", 
        "access": "controlled", 
        "updated_datetime": "2018-09-06T13:49:20.245333-05:00"
      }, 
      {
        "experimental_strategy": "WXS", 
        "data_category": "Simple Nucleotide Variation", 
        "file_name": "8298792a-2a35-4689-a5fa-b0ac891813e3.vep.vcf.gz", 
        "submitter_id": "TCGA-A2-A1G4-01A-11D-A13L-09_TCGA-A2-A1G4-10A-01W-A14R-09_somaticsniper_annotated", 
        "file_size": 1105574, 
        "data_format": "VCF", 
        "created_datetime": "2017-06-17T18:20:35.871603-05:00", 
        "file_id": "8298792a-2a35-4689-a5fa-b0ac891813e3", 
        "md5sum": "df528c9d4bc9d2d057fb74e63e42454e", 
        "data_type": "Annotated Somatic Mutation", 
        "state": "released", 
        "access": "controlled", 
        "updated_datetime": "2018-09-06T13:49:20.245333-05:00"
      }, 
      {
        "experimental_strategy": "WXS", 
        "data_category": "Simple Nucleotide Variation", 
        "file_name": "6ee98ba3-fe45-46b8-9beb-340263858ed4.vep.vcf.gz", 
        "submitter_id": "TCGA-E9-A226-01A-21D-A159-09_TCGA-E9-A226-10A-01D-A159-09_somaticsniper_annotated", 
        "file_size": 1649895, 
        "data_format": "VCF", 
        "created_datetime": "2017-06-17T18:20:35.871603-05:00", 
        "file_id": "6ee98ba3-fe45-46b8-9beb-340263858ed4", 
        "md5sum": "70902be5a74e847a732ee71e01f0a2e1", 
        "data_type": "Annotated Somatic Mutation", 
        "state": "released", 
        "access": "controlled", 
        "updated_datetime": "2018-09-06T13:49:20.245333-05:00"
      }, 
      {
        "experimental_strategy": "WXS", 
        "data_category": "Simple Nucleotide Variation", 
        "file_name": "596979f8-3ce7-4b8b-8af4-b5293ef65a84.vep.vcf.gz", 
        "submitter_id": "TCGA-AR-A1AL-01A-21D-A12Q-09_TCGA-AR-A1AL-10A-01D-A12Q-09_somaticsniper_annotated", 
        "file_size": 379644, 
        "data_format": "VCF", 
        "created_datetime": "2017-06-17T18:16:12.932939-05:00", 
        "file_id": "596979f8-3ce7-4b8b-8af4-b5293ef65a84", 
        "md5sum": "a48c698aa6dd0e2a5a2d8ace73a706e0", 
        "data_type": "Annotated Somatic Mutation", 
        "state": "released", 
        "access": "controlled", 
        "updated_datetime": "2018-09-06T13:49:20.245333-05:00"
      }, 
      {
        "experimental_strategy": "WXS", 
        "data_category": "Simple Nucleotide Variation", 
        "file_name": "6042bfc9-9e6d-4d18-96c5-b2a88b1f3170.vep.vcf.gz", 
        "submitter_id": "TCGA-A8-A09D-01A-11W-A019-09_TCGA-A8-A09D-10A-01W-A021-09_somaticsniper_annotated", 
        "file_size": 547090, 
        "data_format": "VCF", 
        "created_datetime": "2017-06-17T18:16:12.932939-05:00", 
        "file_id": "6042bfc9-9e6d-4d18-96c5-b2a88b1f3170", 
        "md5sum": "89929b08db16985c035f3ad785fa46b0", 
        "data_type": "Annotated Somatic Mutation", 
        "state": "released", 
        "access": "controlled", 
        "updated_datetime": "2018-09-06T13:49:20.245333-05:00"
      }, 
      {
        "experimental_strategy": "WXS", 
        "data_category": "Simple Nucleotide Variation", 
        "file_name": "b50b4d11-79c5-4c60-b20b-4f707d953811.vep.vcf.gz", 
        "submitter_id": "TCGA-A8-A09C-01A-11W-A019-09_TCGA-A8-A09C-10A-01W-A021-09_somaticsniper_annotated", 
        "file_size": 603968, 
        "data_format": "VCF", 
        "created_datetime": "2017-06-17T18:18:14.290045-05:00", 
        "file_id": "b50b4d11-79c5-4c60-b20b-4f707d953811", 
        "md5sum": "898787547f21d6f10502be4746a14368", 
        "data_type": "Annotated Somatic Mutation", 
        "state": "released", 
        "access": "controlled", 
        "updated_datetime": "2018-09-06T13:49:20.245333-05:00"
      }, 
      {
        "experimental_strategy": "WXS", 
        "data_category": "Simple Nucleotide Variation", 
        "file_name": "79f810c1-5313-4303-ac4e-81c5ba01f2cf.vep.vcf.gz", 
        "submitter_id": "TCGA-BH-A1FL-01A-11D-A13L-09_TCGA-BH-A1FL-11A-13D-A13O-09_somaticsniper_annotated", 
        "file_size": 589375, 
        "data_format": "VCF", 
        "created_datetime": "2017-06-17T18:14:56.854923-05:00", 
        "file_id": "79f810c1-5313-4303-ac4e-81c5ba01f2cf", 
        "md5sum": "4ab87524fead37e0abbb86835b3b4bf5", 
        "data_type": "Annotated Somatic Mutation", 
        "state": "released", 
        "access": "controlled", 
        "updated_datetime": "2018-09-06T13:49:20.245333-05:00"
      }, 
      {
        "experimental_strategy": "WXS", 
        "data_category": "Simple Nucleotide Variation", 
        "file_name": "4e492f6a-2498-4858-98db-4affd81b7f44.vep.vcf.gz", 
        "submitter_id": "TCGA-D8-A27F-01A-11D-A16D-09_TCGA-D8-A27F-10A-01D-A16D-09_somaticsniper_annotated", 
        "file_size": 676764, 
        "data_format": "VCF", 
        "created_datetime": "2017-06-17T18:14:56.854923-05:00", 
        "file_id": "4e492f6a-2498-4858-98db-4affd81b7f44", 
        "md5sum": "030a045c5c2241fa7e4022e93d606153", 
        "data_type": "Annotated Somatic Mutation", 
        "state": "released", 
        "access": "controlled", 
        "updated_datetime": "2018-09-06T13:49:20.245333-05:00"
      }, 
      {
        "experimental_strategy": "WXS", 
        "data_category": "Simple Nucleotide Variation", 
        "file_name": "54b7c7b4-963c-4997-b2aa-12bd7549c5d8.vep.vcf.gz", 
        "submitter_id": "TCGA-AO-A0JJ-01A-11W-A071-09_TCGA-AO-A0JJ-10A-01W-A071-09_somaticsniper_annotated", 
        "file_size": 384583, 
        "data_format": "VCF", 
        "created_datetime": "2017-06-17T18:19:27.921763-05:00", 
        "file_id": "54b7c7b4-963c-4997-b2aa-12bd7549c5d8", 
        "md5sum": "a98fa406beffc256c246c04e237cc5ef", 
        "data_type": "Annotated Somatic Mutation", 
        "state": "released", 
        "access": "controlled", 
        "updated_datetime": "2018-09-06T13:49:20.245333-05:00"
      }, 
      {
        "experimental_strategy": "WXS", 
        "data_category": "Simple Nucleotide Variation", 
        "file_name": "9de91995-5017-4d6c-8af2-850cb9ffb309.vep.vcf.gz", 
        "submitter_id": "TCGA-AR-A24L-01A-11D-A167-09_TCGA-AR-A24L-10A-01D-A167-09_somaticsniper_annotated", 
        "file_size": 642676, 
        "data_format": "VCF", 
        "created_datetime": "2017-06-17T18:20:35.871603-05:00", 
        "file_id": "9de91995-5017-4d6c-8af2-850cb9ffb309", 
        "md5sum": "87830f00cdd0025843a1ae9f914e9c8b", 
        "data_type": "Annotated Somatic Mutation", 
        "state": "released", 
        "access": "controlled", 
        "updated_datetime": "2018-09-06T13:49:20.245333-05:00"
      }, 
      {
        "experimental_strategy": "WXS", 
        "data_category": "Simple Nucleotide Variation", 
        "file_name": "078aa4ed-c6bc-4d61-bfd1-728ae4d1572c.vep.vcf.gz", 
        "submitter_id": "TCGA-D8-A1Y2-01A-11D-A159-09_TCGA-D8-A1Y2-10A-01D-A159-09_somaticsniper_annotated", 
        "file_size": 1793497, 
        "data_format": "VCF", 
        "created_datetime": "2017-06-17T18:19:27.921763-05:00", 
        "file_id": "078aa4ed-c6bc-4d61-bfd1-728ae4d1572c", 
        "md5sum": "2d72f731996b2d9034cd0544a18fc7c8", 
        "data_type": "Annotated Somatic Mutation", 
        "state": "released", 
        "access": "controlled", 
        "updated_datetime": "2018-09-06T13:49:20.245333-05:00"
      }, 
      {
        "experimental_strategy": "WXS", 
        "data_category": "Simple Nucleotide Variation", 
        "file_name": "909801ef-9cff-440a-9c0b-24e78a7f0c51.vep.vcf.gz", 
        "submitter_id": "TCGA-A2-A0CR-01A-11D-A228-09_TCGA-A2-A0CR-10A-01D-A22A-09_somaticsniper_annotated", 
        "file_size": 470975, 
        "data_format": "VCF", 
        "created_datetime": "2017-06-17T18:17:10.038554-05:00", 
        "file_id": "909801ef-9cff-440a-9c0b-24e78a7f0c51", 
        "md5sum": "c459a7d2342d49f02673bb5ce7ea5c94", 
        "data_type": "Annotated Somatic Mutation", 
        "state": "released", 
        "access": "controlled", 
        "updated_datetime": "2018-09-06T13:49:20.245333-05:00"
      }, 
      {
        "experimental_strategy": "WXS", 
        "data_category": "Simple Nucleotide Variation", 
        "file_name": "9cb49e92-1aad-4a2b-a955-c6ced114f691.vep.vcf.gz", 
        "submitter_id": "TCGA-E9-A1NH-01A-11D-A14G-09_TCGA-E9-A1NH-11A-33D-A14G-09_somaticsniper_annotated", 
        "file_size": 1198625, 
        "data_format": "VCF", 
        "created_datetime": "2017-06-17T18:19:27.921763-05:00", 
        "file_id": "9cb49e92-1aad-4a2b-a955-c6ced114f691", 
        "md5sum": "10e9be3d2eed928f9bae9fcbce5b1bc4", 
        "data_type": "Annotated Somatic Mutation", 
        "state": "released", 
        "access": "controlled", 
        "updated_datetime": "2018-09-06T13:49:20.245333-05:00"
      }, 
      {
        "experimental_strategy": "WXS", 
        "data_category": "Simple Nucleotide Variation", 
        "file_name": "031ab5f1-bbac-427f-bd4f-039e3f9df1ac.vep.vcf.gz", 
        "submitter_id": "TCGA-E9-A245-01A-22D-A16D-09_TCGA-E9-A245-10A-01D-A16D-09_somaticsniper_annotated", 
        "file_size": 658085, 
        "data_format": "VCF", 
        "created_datetime": "2017-06-17T18:18:14.290045-05:00", 
        "file_id": "031ab5f1-bbac-427f-bd4f-039e3f9df1ac", 
        "md5sum": "28cf43d7e0a9a2a31f99f5258ead9683", 
        "data_type": "Annotated Somatic Mutation", 
        "state": "released", 
        "access": "controlled", 
        "updated_datetime": "2018-09-06T13:49:20.245333-05:00"
      }, 
      {
        "experimental_strategy": "WXS", 
        "data_category": "Simple Nucleotide Variation", 
        "file_name": "6929d2ff-46a8-401e-a44b-190070ff26cc.vep.vcf.gz", 
        "submitter_id": "TCGA-E2-A56Z-01A-12D-A29N-09_TCGA-E2-A56Z-10A-01D-A29N-09_somaticsniper_annotated", 
        "file_size": 614131, 
        "data_format": "VCF", 
        "created_datetime": "2017-06-17T18:16:12.932939-05:00", 
        "file_id": "6929d2ff-46a8-401e-a44b-190070ff26cc", 
        "md5sum": "97b403a70256786ae36c3bb1c13afa04", 
        "data_type": "Annotated Somatic Mutation", 
        "state": "released", 
        "access": "controlled", 
        "updated_datetime": "2018-09-06T13:49:20.245333-05:00"
      }, 
      {
        "experimental_strategy": "WXS", 
        "data_category": "Simple Nucleotide Variation", 
        "file_name": "8cdb93be-f619-44e9-9a90-53261968a52a.vep.vcf.gz", 
        "submitter_id": "TCGA-AC-A8OR-01A-21D-A41F-09_TCGA-AC-A8OR-10A-01D-A41F-09_somaticsniper_annotated", 
        "file_size": 488144, 
        "data_format": "VCF", 
        "created_datetime": "2017-06-17T18:18:14.290045-05:00", 
        "file_id": "8cdb93be-f619-44e9-9a90-53261968a52a", 
        "md5sum": "d3081e7d8a2f93a5cac199fd75060c60", 
        "data_type": "Annotated Somatic Mutation", 
        "state": "released", 
        "access": "controlled", 
        "updated_datetime": "2018-09-06T13:49:20.245333-05:00"
      }, 
      {
        "experimental_strategy": "WXS", 
        "data_category": "Simple Nucleotide Variation", 
        "file_name": "1a0c61ce-6811-4c92-8c23-526115c7b468.vep.vcf.gz", 
        "submitter_id": "TCGA-AC-A2QH-01A-11D-A18P-09_TCGA-AC-A2QH-10A-01D-A18P-09_somaticsniper_annotated", 
        "file_size": 574000, 
        "data_format": "VCF", 
        "created_datetime": "2017-06-17T18:17:10.038554-05:00", 
        "file_id": "1a0c61ce-6811-4c92-8c23-526115c7b468", 
        "md5sum": "53dc64cecb696e53ec4117b0d05a7446", 
        "data_type": "Annotated Somatic Mutation", 
        "state": "released", 
        "access": "controlled", 
        "updated_datetime": "2018-09-06T13:49:20.245333-05:00"
      }, 
      {
        "experimental_strategy": "WXS", 
        "data_category": "Simple Nucleotide Variation", 
        "file_name": "e9d6aaa8-95bd-4535-a22f-38b148dda6c0.vep.vcf.gz", 
        "submitter_id": "TCGA-B6-A0RH-01A-21D-A10Y-09_TCGA-B6-A0RH-10A-01D-A110-09_somaticsniper_annotated", 
        "file_size": 436147, 
        "data_format": "VCF", 
        "created_datetime": "2017-06-17T18:19:27.921763-05:00", 
        "file_id": "e9d6aaa8-95bd-4535-a22f-38b148dda6c0", 
        "md5sum": "effd448d645324047c3b6675e4391b9d", 
        "data_type": "Annotated Somatic Mutation", 
        "state": "released", 
        "access": "controlled", 
        "updated_datetime": "2018-09-06T13:49:20.245333-05:00"
      }, 
      {
        "experimental_strategy": "WXS", 
        "data_category": "Simple Nucleotide Variation", 
        "file_name": "6aefa5b6-783d-4a7d-994b-b0bfff6a49d2.vep.vcf.gz", 
        "submitter_id": "TCGA-AR-A1AS-01A-11D-A12Q-09_TCGA-AR-A1AS-10A-01D-A12Q-09_somaticsniper_annotated", 
        "file_size": 848450, 
        "data_format": "VCF", 
        "created_datetime": "2017-06-17T18:18:14.290045-05:00", 
        "file_id": "6aefa5b6-783d-4a7d-994b-b0bfff6a49d2", 
        "md5sum": "397a7b5ff959d65f9b23177bc94afeed", 
        "data_type": "Annotated Somatic Mutation", 
        "state": "released", 
        "access": "controlled", 
        "updated_datetime": "2018-09-06T13:49:20.245333-05:00"
      }, 
      {
        "experimental_strategy": "WXS", 
        "data_category": "Simple Nucleotide Variation", 
        "file_name": "bb93c516-086d-47af-bd51-026a56343261.vep.vcf.gz", 
        "submitter_id": "TCGA-D8-A1JJ-01A-31D-A14K-09_TCGA-D8-A1JJ-10A-01D-A14K-09_somaticsniper_annotated", 
        "file_size": 1788241, 
        "data_format": "VCF", 
        "created_datetime": "2017-06-17T18:20:35.871603-05:00", 
        "file_id": "bb93c516-086d-47af-bd51-026a56343261", 
        "md5sum": "a0fd866c65cd7f55c6a41b0a337104fb", 
        "data_type": "Annotated Somatic Mutation", 
        "state": "released", 
        "access": "controlled", 
        "updated_datetime": "2018-09-06T13:49:20.245333-05:00"
      }, 
      {
        "experimental_strategy": "WXS", 
        "data_category": "Simple Nucleotide Variation", 
        "file_name": "a6e4c333-29b0-4069-aa65-1135e9ae8272.vep.vcf.gz", 
        "submitter_id": "TCGA-D8-A73U-01A-11D-A33E-09_TCGA-D8-A73U-10A-21D-A33H-09_somaticsniper_annotated", 
        "file_size": 427518, 
        "data_format": "VCF", 
        "created_datetime": "2017-06-17T18:18:14.290045-05:00", 
        "file_id": "a6e4c333-29b0-4069-aa65-1135e9ae8272", 
        "md5sum": "d0d3a146b0b67896be7d5c717ddb54be", 
        "data_type": "Annotated Somatic Mutation", 
        "state": "released", 
        "access": "controlled", 
        "updated_datetime": "2018-09-06T13:49:20.245333-05:00"
      }, 
      {
        "experimental_strategy": "WXS", 
        "data_category": "Simple Nucleotide Variation", 
        "file_name": "63bc276c-d63f-4c19-8db0-fa46681ee588.vep.vcf.gz", 
        "submitter_id": "TCGA-E2-A1B4-01A-11D-A12Q-09_TCGA-E2-A1B4-10A-01D-A12Q-09_somaticsniper_annotated", 
        "file_size": 309150, 
        "data_format": "VCF", 
        "created_datetime": "2017-06-17T18:20:35.871603-05:00", 
        "file_id": "63bc276c-d63f-4c19-8db0-fa46681ee588", 
        "md5sum": "c081a0a8610382ba90eb44617896b0d3", 
        "data_type": "Annotated Somatic Mutation", 
        "state": "released", 
        "access": "controlled", 
        "updated_datetime": "2018-09-06T13:49:20.245333-05:00"
      }, 
      {
        "experimental_strategy": "WXS", 
        "data_category": "Simple Nucleotide Variation", 
        "file_name": "195c285a-67f5-4d99-b4c2-9ea034db992a.vep.vcf.gz", 
        "submitter_id": "TCGA-E2-A570-01A-11D-A29N-09_TCGA-E2-A570-10A-01D-A29N-09_somaticsniper_annotated", 
        "file_size": 435980, 
        "data_format": "VCF", 
        "created_datetime": "2017-06-17T18:19:27.921763-05:00", 
        "file_id": "195c285a-67f5-4d99-b4c2-9ea034db992a", 
        "md5sum": "5b74c840702cd20594d40c53abce585f", 
        "data_type": "Annotated Somatic Mutation", 
        "state": "released", 
        "access": "controlled", 
        "updated_datetime": "2018-09-06T13:49:20.245333-05:00"
      }, 
      {
        "experimental_strategy": "WXS", 
        "data_category": "Simple Nucleotide Variation", 
        "file_name": "ec18f812-04c1-412a-aa62-c56178f4440e.vep.vcf.gz", 
        "submitter_id": "TCGA-BH-A0B9-01A-11W-A071-09_TCGA-BH-A0B9-10A-01W-A071-09_somaticsniper_annotated", 
        "file_size": 522825, 
        "data_format": "VCF", 
        "created_datetime": "2017-06-17T18:17:10.038554-05:00", 
        "file_id": "ec18f812-04c1-412a-aa62-c56178f4440e", 
        "md5sum": "631fa85cad5343bec6e7f61e2a7b73cf", 
        "data_type": "Annotated Somatic Mutation", 
        "state": "released", 
        "access": "controlled", 
        "updated_datetime": "2018-09-06T13:49:20.245333-05:00"
      }, 
      {
        "experimental_strategy": "WXS", 
        "data_category": "Simple Nucleotide Variation", 
        "file_name": "9ba62b54-a680-43a7-84e2-5aac5a69bc08.vep.vcf.gz", 
        "submitter_id": "TCGA-A7-A3IZ-01A-11D-A20S-09_TCGA-A7-A3IZ-10A-01D-A20S-09_somaticsniper_annotated", 
        "file_size": 785788, 
        "data_format": "VCF", 
        "created_datetime": "2017-06-17T18:14:56.854923-05:00", 
        "file_id": "9ba62b54-a680-43a7-84e2-5aac5a69bc08", 
        "md5sum": "d465652a12b919e755cbdaa4ff5ed313", 
        "data_type": "Annotated Somatic Mutation", 
        "state": "released", 
        "access": "controlled", 
        "updated_datetime": "2018-09-06T13:49:20.245333-05:00"
      }, 
      {
        "experimental_strategy": "WXS", 
        "data_category": "Simple Nucleotide Variation", 
        "file_name": "7be443af-0275-435a-a089-199d6f45581d.vep.vcf.gz", 
        "submitter_id": "TCGA-A8-A08J-01A-11W-A019-09_TCGA-A8-A08J-10A-01W-A021-09_somaticsniper_annotated", 
        "file_size": 518428, 
        "data_format": "VCF", 
        "created_datetime": "2017-06-17T18:17:10.038554-05:00", 
        "file_id": "7be443af-0275-435a-a089-199d6f45581d", 
        "md5sum": "4f1d7f0122a25d8349c80abffab419e6", 
        "data_type": "Annotated Somatic Mutation", 
        "state": "released", 
        "access": "controlled", 
        "updated_datetime": "2018-09-06T13:49:20.245333-05:00"
      }, 
      {
        "experimental_strategy": "WXS", 
        "data_category": "Simple Nucleotide Variation", 
        "file_name": "1693d261-1c6d-4373-98e2-c265eb0c9e8f.vep.vcf.gz", 
        "submitter_id": "TCGA-AR-A5QP-01A-11D-A28B-09_TCGA-AR-A5QP-10A-01D-A28E-09_somaticsniper_annotated", 
        "file_size": 361181, 
        "data_format": "VCF", 
        "created_datetime": "2017-06-17T18:16:12.932939-05:00", 
        "file_id": "1693d261-1c6d-4373-98e2-c265eb0c9e8f", 
        "md5sum": "fca2a71d311d93a10373d977a1dfdac3", 
        "data_type": "Annotated Somatic Mutation", 
        "state": "released", 
        "access": "controlled", 
        "updated_datetime": "2018-09-06T13:49:20.245333-05:00"
      }, 
      {
        "experimental_strategy": "WXS", 
        "data_category": "Simple Nucleotide Variation", 
        "file_name": "dd46c048-c246-4168-8762-4dbbb5722cc0.vep.vcf.gz", 
        "submitter_id": "TCGA-S3-AA11-01A-31D-A41F-09_TCGA-S3-AA11-10B-01D-A41F-09_somaticsniper_annotated", 
        "file_size": 418387, 
        "data_format": "VCF", 
        "created_datetime": "2017-06-17T18:14:56.854923-05:00", 
        "file_id": "dd46c048-c246-4168-8762-4dbbb5722cc0", 
        "md5sum": "8752a6cdeeda70697e1a0e04e6d8f48b", 
        "data_type": "Annotated Somatic Mutation", 
        "state": "released", 
        "access": "controlled", 
        "updated_datetime": "2018-09-06T13:49:20.245333-05:00"
      }, 
      {
        "experimental_strategy": "WXS", 
        "data_category": "Simple Nucleotide Variation", 
        "file_name": "f20b74cf-98ea-49a6-af12-b7671b50295b.vep.vcf.gz", 
        "submitter_id": "TCGA-E2-A15P-01A-11D-A10Y-09_TCGA-E2-A15P-10A-01D-A110-09_somaticsniper_annotated", 
        "file_size": 369362, 
        "data_format": "VCF", 
        "created_datetime": "2017-06-17T18:18:14.290045-05:00", 
        "file_id": "f20b74cf-98ea-49a6-af12-b7671b50295b", 
        "md5sum": "3d62384908318fd859984fb0de6f3a96", 
        "data_type": "Annotated Somatic Mutation", 
        "state": "released", 
        "access": "controlled", 
        "updated_datetime": "2018-09-06T13:49:20.245333-05:00"
      }, 
      {
        "experimental_strategy": "WXS", 
        "data_category": "Simple Nucleotide Variation", 
        "file_name": "ad6684c0-b767-4214-9a13-f9f2fc305bf0.vep.vcf.gz", 
        "submitter_id": "TCGA-BH-A1FE-06A-11D-A20S-09_TCGA-BH-A1FE-11B-14D-A13O-09_somaticsniper_annotated", 
        "file_size": 416845, 
        "data_format": "VCF", 
        "created_datetime": "2017-06-17T18:17:10.038554-05:00", 
        "file_id": "ad6684c0-b767-4214-9a13-f9f2fc305bf0", 
        "md5sum": "e416f90de382983f8dcfb158a6563656", 
        "data_type": "Annotated Somatic Mutation", 
        "state": "released", 
        "access": "controlled", 
        "updated_datetime": "2018-09-06T13:49:20.245333-05:00"
      }, 
      {
        "experimental_strategy": "WXS", 
        "data_category": "Simple Nucleotide Variation", 
        "file_name": "6a13c3c6-dc21-4c60-af4a-8f682c10c171.vep.vcf.gz", 
        "submitter_id": "TCGA-BH-A1FH-01A-12D-A13L-09_TCGA-BH-A1FH-11B-42D-A13O-09_somaticsniper_annotated", 
        "file_size": 962640, 
        "data_format": "VCF", 
        "created_datetime": "2017-06-17T18:16:12.932939-05:00", 
        "file_id": "6a13c3c6-dc21-4c60-af4a-8f682c10c171", 
        "md5sum": "40d3be7bba1fcf9fb7142b49cfce81e7", 
        "data_type": "Annotated Somatic Mutation", 
        "state": "released", 
        "access": "controlled", 
        "updated_datetime": "2018-09-06T13:49:20.245333-05:00"
      }, 
      {
        "experimental_strategy": "WXS", 
        "data_category": "Simple Nucleotide Variation", 
        "file_name": "b3c5477f-d4aa-4680-9e9f-76639ba4e7b0.vep.vcf.gz", 
        "submitter_id": "TCGA-AC-A23E-01A-11D-A159-09_TCGA-AC-A23E-10A-01D-A159-09_somaticsniper_annotated", 
        "file_size": 370643, 
        "data_format": "VCF", 
        "created_datetime": "2017-06-17T18:20:35.871603-05:00", 
        "file_id": "b3c5477f-d4aa-4680-9e9f-76639ba4e7b0", 
        "md5sum": "2d1fbd68c734a91a553918def735f890", 
        "data_type": "Annotated Somatic Mutation", 
        "state": "released", 
        "access": "controlled", 
        "updated_datetime": "2018-09-06T13:49:20.245333-05:00"
      }, 
      {
        "experimental_strategy": "WXS", 
        "data_category": "Simple Nucleotide Variation", 
        "file_name": "c2c6a3c5-ea64-47f2-a3cf-4deb2c551810.vep.vcf.gz", 
        "submitter_id": "TCGA-E2-A573-01A-11D-A29N-09_TCGA-E2-A573-10A-01D-A29N-09_somaticsniper_annotated", 
        "file_size": 527078, 
        "data_format": "VCF", 
        "created_datetime": "2017-06-17T18:17:10.038554-05:00", 
        "file_id": "c2c6a3c5-ea64-47f2-a3cf-4deb2c551810", 
        "md5sum": "6015e68338ac515f2e9a1ad7ba1d315b", 
        "data_type": "Annotated Somatic Mutation", 
        "state": "released", 
        "access": "controlled", 
        "updated_datetime": "2018-09-06T13:49:20.245333-05:00"
      }, 
      {
        "experimental_strategy": "WXS", 
        "data_category": "Simple Nucleotide Variation", 
        "file_name": "4a3d37b6-2d73-4523-929e-5898d766afa7.vep.vcf.gz", 
        "submitter_id": "TCGA-AC-A6IX-06A-11D-A32I-09_TCGA-AC-A6IX-10A-01D-A32I-09_somaticsniper_annotated", 
        "file_size": 330896, 
        "data_format": "VCF", 
        "created_datetime": "2017-06-17T18:18:14.290045-05:00", 
        "file_id": "4a3d37b6-2d73-4523-929e-5898d766afa7", 
        "md5sum": "737bfe68c665f81a4230098aabe4798e", 
        "data_type": "Annotated Somatic Mutation", 
        "state": "released", 
        "access": "controlled", 
        "updated_datetime": "2018-09-06T13:49:20.245333-05:00"
      }, 
      {
        "experimental_strategy": "WXS", 
        "data_category": "Simple Nucleotide Variation", 
        "file_name": "e027f8a2-17d5-490d-9a45-2bcd284ac1cd.vep.vcf.gz", 
        "submitter_id": "TCGA-A7-A0DB-01C-02D-A272-09_TCGA-A7-A0DB-10A-02D-A272-09_somaticsniper_annotated", 
        "file_size": 1696369, 
        "data_format": "VCF", 
        "created_datetime": "2017-06-17T18:20:35.871603-05:00", 
        "file_id": "e027f8a2-17d5-490d-9a45-2bcd284ac1cd", 
        "md5sum": "77f21642303767c83f990351e8720708", 
        "data_type": "Annotated Somatic Mutation", 
        "state": "released", 
        "access": "controlled", 
        "updated_datetime": "2018-09-06T13:49:20.245333-05:00"
      }, 
      {
        "experimental_strategy": "WXS", 
        "data_category": "Simple Nucleotide Variation", 
        "file_name": "8afae104-34b6-4295-b91a-d0673388434f.vep.vcf.gz", 
        "submitter_id": "TCGA-BH-A0BP-01A-11D-A10Y-09_TCGA-BH-A0BP-10A-01D-A110-09_somaticsniper_annotated", 
        "file_size": 545629, 
        "data_format": "VCF", 
        "created_datetime": "2017-06-17T18:20:35.871603-05:00", 
        "file_id": "8afae104-34b6-4295-b91a-d0673388434f", 
        "md5sum": "0c9b708d20aaf9955d2d5215d637800e", 
        "data_type": "Annotated Somatic Mutation", 
        "state": "released", 
        "access": "controlled", 
        "updated_datetime": "2018-09-06T13:49:20.245333-05:00"
      }, 
      {
        "experimental_strategy": "WXS", 
        "data_category": "Simple Nucleotide Variation", 
        "file_name": "9be750ad-74f5-4ccb-93cd-eb64c086c53d.vep.vcf.gz", 
        "submitter_id": "TCGA-BH-A18F-01A-11D-A12B-09_TCGA-BH-A18F-11A-22D-A12B-09_somaticsniper_annotated", 
        "file_size": 316556, 
        "data_format": "VCF", 
        "created_datetime": "2017-06-17T18:19:27.921763-05:00", 
        "file_id": "9be750ad-74f5-4ccb-93cd-eb64c086c53d", 
        "md5sum": "a5d3e8d5bd5d4451d53296915bb87bdf", 
        "data_type": "Annotated Somatic Mutation", 
        "state": "released", 
        "access": "controlled", 
        "updated_datetime": "2018-09-06T13:49:20.245333-05:00"
      }, 
      {
        "experimental_strategy": "WXS", 
        "data_category": "Simple Nucleotide Variation", 
        "file_name": "0b283433-2a11-442e-b1f9-316a7642e7e4.vep.vcf.gz", 
        "submitter_id": "TCGA-A8-A06P-01A-11W-A019-09_TCGA-A8-A06P-10A-01W-A021-09_somaticsniper_annotated", 
        "file_size": 527438, 
        "data_format": "VCF", 
        "created_datetime": "2017-06-17T18:17:10.038554-05:00", 
        "file_id": "0b283433-2a11-442e-b1f9-316a7642e7e4", 
        "md5sum": "864e753d902649f0e397db6b3475cbd6", 
        "data_type": "Annotated Somatic Mutation", 
        "state": "released", 
        "access": "controlled", 
        "updated_datetime": "2018-09-06T13:49:20.245333-05:00"
      }, 
      {
        "experimental_strategy": "WXS", 
        "data_category": "Simple Nucleotide Variation", 
        "file_name": "df2310aa-2bdf-4c69-b4f5-de7d3377d36d.vep.vcf.gz", 
        "submitter_id": "TCGA-AO-A03V-01A-11D-A10Y-09_TCGA-AO-A03V-10A-01D-A110-09_somaticsniper_annotated", 
        "file_size": 453890, 
        "data_format": "VCF", 
        "created_datetime": "2017-06-17T18:19:27.921763-05:00", 
        "file_id": "df2310aa-2bdf-4c69-b4f5-de7d3377d36d", 
        "md5sum": "2ce272ebfa19f5e3bdfba9980f9d482d", 
        "data_type": "Annotated Somatic Mutation", 
        "state": "released", 
        "access": "controlled", 
        "updated_datetime": "2018-09-06T13:49:20.245333-05:00"
      }, 
      {
        "experimental_strategy": "WXS", 
        "data_category": "Simple Nucleotide Variation", 
        "file_name": "c90cfc16-02b1-4dd4-adb9-be9125d95633.vep.vcf.gz", 
        "submitter_id": "TCGA-EW-A1PC-01B-11D-A21Q-09_TCGA-EW-A1PC-10A-01D-A21Q-09_somaticsniper_annotated", 
        "file_size": 869042, 
        "data_format": "VCF", 
        "created_datetime": "2017-06-17T18:20:35.871603-05:00", 
        "file_id": "c90cfc16-02b1-4dd4-adb9-be9125d95633", 
        "md5sum": "568c1ab21dd11cb3945d3d69adbd3907", 
        "data_type": "Annotated Somatic Mutation", 
        "state": "released", 
        "access": "controlled", 
        "updated_datetime": "2018-09-06T13:49:20.245333-05:00"
      }, 
      {
        "experimental_strategy": "WXS", 
        "data_category": "Simple Nucleotide Variation", 
        "file_name": "2b847e47-e014-425f-9134-cd112661648e.vep.vcf.gz", 
        "submitter_id": "TCGA-EW-A1IZ-01A-11D-A188-09_TCGA-EW-A1IZ-10A-01D-A13O-09_somaticsniper_annotated", 
        "file_size": 1902634, 
        "data_format": "VCF", 
        "created_datetime": "2017-06-17T18:19:27.921763-05:00", 
        "file_id": "2b847e47-e014-425f-9134-cd112661648e", 
        "md5sum": "d895c141a2f42764c11aba60494733c4", 
        "data_type": "Annotated Somatic Mutation", 
        "state": "released", 
        "access": "controlled", 
        "updated_datetime": "2018-09-06T13:49:20.245333-05:00"
      }, 
      {
        "experimental_strategy": "WXS", 
        "data_category": "Simple Nucleotide Variation", 
        "file_name": "cb002759-f978-4b1c-b795-fbc2e56613f6.vep.vcf.gz", 
        "submitter_id": "TCGA-AC-A3QP-01A-11D-A22X-09_TCGA-AC-A3QP-10B-01D-A22X-09_somaticsniper_annotated", 
        "file_size": 464510, 
        "data_format": "VCF", 
        "created_datetime": "2017-06-17T18:17:10.038554-05:00", 
        "file_id": "cb002759-f978-4b1c-b795-fbc2e56613f6", 
        "md5sum": "d5973ca0dbb6520593d9c13f37b041a2", 
        "data_type": "Annotated Somatic Mutation", 
        "state": "released", 
        "access": "controlled", 
        "updated_datetime": "2018-09-06T13:49:20.245333-05:00"
      }, 
      {
        "experimental_strategy": "WXS", 
        "data_category": "Simple Nucleotide Variation", 
        "file_name": "2aee33d8-3d82-411f-96ba-f710a6e7b3f0.vep.vcf.gz", 
        "submitter_id": "TCGA-A7-A26I-01A-11D-A167-09_TCGA-A7-A26I-10A-01D-A167-09_somaticsniper_annotated", 
        "file_size": 710170, 
        "data_format": "VCF", 
        "created_datetime": "2017-06-17T18:19:27.921763-05:00", 
        "file_id": "2aee33d8-3d82-411f-96ba-f710a6e7b3f0", 
        "md5sum": "ea7652ab23d042dff6fa66591f80fcc4", 
        "data_type": "Annotated Somatic Mutation", 
        "state": "released", 
        "access": "controlled", 
        "updated_datetime": "2018-09-06T13:49:20.245333-05:00"
      }, 
      {
        "experimental_strategy": "WXS", 
        "data_category": "Simple Nucleotide Variation", 
        "file_name": "ed743c38-c143-4225-84c6-d811179166b1.vep.vcf.gz", 
        "submitter_id": "TCGA-A8-A09A-01A-11W-A019-09_TCGA-A8-A09A-10A-01W-A062-09_somaticsniper_annotated", 
        "file_size": 546405, 
        "data_format": "VCF", 
        "created_datetime": "2017-06-17T18:19:27.921763-05:00", 
        "file_id": "ed743c38-c143-4225-84c6-d811179166b1", 
        "md5sum": "873a1e90aaa641edbeda89a6c94cd794", 
        "data_type": "Annotated Somatic Mutation", 
        "state": "released", 
        "access": "controlled", 
        "updated_datetime": "2018-09-06T13:49:20.245333-05:00"
      }, 
      {
        "experimental_strategy": "WXS", 
        "data_category": "Simple Nucleotide Variation", 
        "file_name": "7a65ccef-9697-4073-9351-322184d0a90a.vep.vcf.gz", 
        "submitter_id": "TCGA-BH-A1FD-01A-11W-A14Q-09_TCGA-BH-A1FD-11B-21D-A13O-09_somaticsniper_annotated", 
        "file_size": 505847, 
        "data_format": "VCF", 
        "created_datetime": "2017-06-17T18:16:12.932939-05:00", 
        "file_id": "7a65ccef-9697-4073-9351-322184d0a90a", 
        "md5sum": "d163410ad1344c001b50cc56ffc58495", 
        "data_type": "Annotated Somatic Mutation", 
        "state": "released", 
        "access": "controlled", 
        "updated_datetime": "2018-09-06T13:49:20.245333-05:00"
      }, 
      {
        "experimental_strategy": "WXS", 
        "data_category": "Simple Nucleotide Variation", 
        "file_name": "46f2eaf4-b78e-4e7e-9f10-bc28dd6bfce8.vep.vcf.gz", 
        "submitter_id": "TCGA-D8-A1JG-01B-11D-A13L-09_TCGA-D8-A1JG-10A-01D-A13O-09_somaticsniper_annotated", 
        "file_size": 763052, 
        "data_format": "VCF", 
        "created_datetime": "2017-06-17T18:18:14.290045-05:00", 
        "file_id": "46f2eaf4-b78e-4e7e-9f10-bc28dd6bfce8", 
        "md5sum": "3fa03296f85d9fde563ff1fd4d864cea", 
        "data_type": "Annotated Somatic Mutation", 
        "state": "released", 
        "access": "controlled", 
        "updated_datetime": "2018-09-06T13:49:20.245333-05:00"
      }, 
      {
        "experimental_strategy": "WXS", 
        "data_category": "Simple Nucleotide Variation", 
        "file_name": "625bb846-1362-4ffc-b5a2-5a605c72984a.vep.vcf.gz", 
        "submitter_id": "TCGA-A8-A07U-01A-11W-A050-09_TCGA-A8-A07U-10A-01W-A055-09_somaticsniper_annotated", 
        "file_size": 305130, 
        "data_format": "VCF", 
        "created_datetime": "2017-06-17T18:17:10.038554-05:00", 
        "file_id": "625bb846-1362-4ffc-b5a2-5a605c72984a", 
        "md5sum": "34c1ae355b8314f5e77e8be91b59a144", 
        "data_type": "Annotated Somatic Mutation", 
        "state": "released", 
        "access": "controlled", 
        "updated_datetime": "2018-09-06T13:49:20.245333-05:00"
      }, 
      {
        "experimental_strategy": "WXS", 
        "data_category": "Simple Nucleotide Variation", 
        "file_name": "55e8e46c-4afc-4c77-aa2a-f1137cd585a7.vep.vcf.gz", 
        "submitter_id": "TCGA-AO-A128-01A-11D-A10M-09_TCGA-AO-A128-10A-01D-A10M-09_somaticsniper_annotated", 
        "file_size": 1052967, 
        "data_format": "VCF", 
        "created_datetime": "2017-06-17T18:14:56.854923-05:00", 
        "file_id": "55e8e46c-4afc-4c77-aa2a-f1137cd585a7", 
        "md5sum": "3dfce6c9e72bb8a64984304e2b586d8d", 
        "data_type": "Annotated Somatic Mutation", 
        "state": "released", 
        "access": "controlled", 
        "updated_datetime": "2018-09-06T13:49:20.245333-05:00"
      }, 
      {
        "experimental_strategy": "WXS", 
        "data_category": "Simple Nucleotide Variation", 
        "file_name": "9d930efa-22ab-4dde-b01b-20e7c06401b4.vep.vcf.gz", 
        "submitter_id": "TCGA-AO-A1KP-01A-11D-A13L-09_TCGA-AO-A1KP-10A-01W-A14R-09_somaticsniper_annotated", 
        "file_size": 893556, 
        "data_format": "VCF", 
        "created_datetime": "2017-06-17T18:16:12.932939-05:00", 
        "file_id": "9d930efa-22ab-4dde-b01b-20e7c06401b4", 
        "md5sum": "3f4338cd1333c8001a608e5d13f9c065", 
        "data_type": "Annotated Somatic Mutation", 
        "state": "released", 
        "access": "controlled", 
        "updated_datetime": "2018-09-06T13:49:20.245333-05:00"
      }, 
      {
        "experimental_strategy": "WXS", 
        "data_category": "Simple Nucleotide Variation", 
        "file_name": "ca6ed813-ab21-423f-9196-b6963eeff348.vep.vcf.gz", 
        "submitter_id": "TCGA-AR-A1AY-01A-21D-A12Q-09_TCGA-AR-A1AY-10A-01D-A12Q-09_somaticsniper_annotated", 
        "file_size": 628226, 
        "data_format": "VCF", 
        "created_datetime": "2017-06-17T18:17:10.038554-05:00", 
        "file_id": "ca6ed813-ab21-423f-9196-b6963eeff348", 
        "md5sum": "832efde88d5697c8dcbe91f3b1214b58", 
        "data_type": "Annotated Somatic Mutation", 
        "state": "released", 
        "access": "controlled", 
        "updated_datetime": "2018-09-06T13:49:20.245333-05:00"
      }, 
      {
        "experimental_strategy": "WXS", 
        "data_category": "Simple Nucleotide Variation", 
        "file_name": "a2bb5995-8652-4626-a36d-733fdd6f0a12.vep.vcf.gz", 
        "submitter_id": "TCGA-EW-A1P5-01A-11D-A142-09_TCGA-EW-A1P5-10A-01D-A142-09_somaticsniper_annotated", 
        "file_size": 1372663, 
        "data_format": "VCF", 
        "created_datetime": "2017-06-17T18:17:10.038554-05:00", 
        "file_id": "a2bb5995-8652-4626-a36d-733fdd6f0a12", 
        "md5sum": "2ca3a6cc1f9c2187ccf5204dbfff81f3", 
        "data_type": "Annotated Somatic Mutation", 
        "state": "released", 
        "access": "controlled", 
        "updated_datetime": "2018-09-06T13:49:20.245333-05:00"
      }, 
      {
        "experimental_strategy": "WXS", 
        "data_category": "Simple Nucleotide Variation", 
        "file_name": "e7356d73-dd6b-45c3-a58f-56057bb02069.vep.vcf.gz", 
        "submitter_id": "TCGA-BH-A0HO-01A-11W-A050-09_TCGA-BH-A0HO-10A-01W-A055-09_somaticsniper_annotated", 
        "file_size": 472933, 
        "data_format": "VCF", 
        "created_datetime": "2017-06-17T18:18:14.290045-05:00", 
        "file_id": "e7356d73-dd6b-45c3-a58f-56057bb02069", 
        "md5sum": "23c8b3bdaf508f483ae10289d8750ef3", 
        "data_type": "Annotated Somatic Mutation", 
        "state": "released", 
        "access": "controlled", 
        "updated_datetime": "2018-09-06T13:49:20.245333-05:00"
      }, 
      {
        "experimental_strategy": "WXS", 
        "data_category": "Simple Nucleotide Variation", 
        "file_name": "5cef13fe-37b2-41e0-93cb-6547c50a0fe4.vep.vcf.gz", 
        "submitter_id": "TCGA-A7-A0DB-01A-11W-A019-09_TCGA-A7-A0DB-10A-01W-A021-09_somaticsniper_annotated", 
        "file_size": 501907, 
        "data_format": "VCF", 
        "created_datetime": "2017-06-17T18:20:35.871603-05:00", 
        "file_id": "5cef13fe-37b2-41e0-93cb-6547c50a0fe4", 
        "md5sum": "00a5c66ecbb775cca5c698f2eebd54f7", 
        "data_type": "Annotated Somatic Mutation", 
        "state": "released", 
        "access": "controlled", 
        "updated_datetime": "2018-09-06T13:49:20.245333-05:00"
      }, 
      {
        "experimental_strategy": "WXS", 
        "data_category": "Simple Nucleotide Variation", 
        "file_name": "66088ce8-2a0e-4972-9b6c-b38ec2881f3b.vep.vcf.gz", 
        "submitter_id": "TCGA-EW-A1OZ-01A-11D-A142-09_TCGA-EW-A1OZ-10A-01D-A142-09_somaticsniper_annotated", 
        "file_size": 1305212, 
        "data_format": "VCF", 
        "created_datetime": "2017-06-17T18:18:14.290045-05:00", 
        "file_id": "66088ce8-2a0e-4972-9b6c-b38ec2881f3b", 
        "md5sum": "5cf0ab67da298dbe8b590d35c1586823", 
        "data_type": "Annotated Somatic Mutation", 
        "state": "released", 
        "access": "controlled", 
        "updated_datetime": "2018-09-06T13:49:20.245333-05:00"
      }, 
      {
        "experimental_strategy": "WXS", 
        "data_category": "Simple Nucleotide Variation", 
        "file_name": "4f0e4264-e385-4e99-9e0b-934e2ff55bec.vep.vcf.gz", 
        "submitter_id": "TCGA-B6-A0I6-01A-11D-A128-09_TCGA-B6-A0I6-10A-01W-A055-09_somaticsniper_annotated", 
        "file_size": 599950, 
        "data_format": "VCF", 
        "created_datetime": "2017-06-17T18:14:56.854923-05:00", 
        "file_id": "4f0e4264-e385-4e99-9e0b-934e2ff55bec", 
        "md5sum": "57d9c01bf00b33403104f33bce3e4021", 
        "data_type": "Annotated Somatic Mutation", 
        "state": "released", 
        "access": "controlled", 
        "updated_datetime": "2018-09-06T13:49:20.245333-05:00"
      }, 
      {
        "experimental_strategy": "WXS", 
        "data_category": "Simple Nucleotide Variation", 
        "file_name": "a92eb08e-7814-4185-b128-61c166e049da.vep.vcf.gz", 
        "submitter_id": "TCGA-E2-A10C-01A-21D-A10M-09_TCGA-E2-A10C-10A-01D-A10M-09_somaticsniper_annotated", 
        "file_size": 933975, 
        "data_format": "VCF", 
        "created_datetime": "2017-06-17T18:18:14.290045-05:00", 
        "file_id": "a92eb08e-7814-4185-b128-61c166e049da", 
        "md5sum": "e9f8bf6cd518f98e49fedf3a45fd5106", 
        "data_type": "Annotated Somatic Mutation", 
        "state": "released", 
        "access": "controlled", 
        "updated_datetime": "2018-09-06T13:49:20.245333-05:00"
      }, 
      {
        "experimental_strategy": "WXS", 
        "data_category": "Simple Nucleotide Variation", 
        "file_name": "f0e096bc-dad5-444b-bc14-aab98dc8db85.vep.vcf.gz", 
        "submitter_id": "TCGA-D8-A1XL-01A-11D-A14K-09_TCGA-D8-A1XL-10A-01D-A14K-09_somaticsniper_annotated", 
        "file_size": 1482508, 
        "data_format": "VCF", 
        "created_datetime": "2017-06-17T18:16:12.932939-05:00", 
        "file_id": "f0e096bc-dad5-444b-bc14-aab98dc8db85", 
        "md5sum": "79e64d17ecfeca6bc006cb31a82bf6e9", 
        "data_type": "Annotated Somatic Mutation", 
        "state": "released", 
        "access": "controlled", 
        "updated_datetime": "2018-09-06T13:49:20.245333-05:00"
      }, 
      {
        "experimental_strategy": "WXS", 
        "data_category": "Simple Nucleotide Variation", 
        "file_name": "61111204-b66a-4656-8d61-944ca01d1059.vep.vcf.gz", 
        "submitter_id": "TCGA-A7-A13D-01A-13D-A272-09_TCGA-A7-A13D-10A-02D-A272-09_somaticsniper_annotated", 
        "file_size": 639791, 
        "data_format": "VCF", 
        "created_datetime": "2017-06-17T18:18:14.290045-05:00", 
        "file_id": "61111204-b66a-4656-8d61-944ca01d1059", 
        "md5sum": "9cbe76c6d08bebd74e4e61889c4b5e48", 
        "data_type": "Annotated Somatic Mutation", 
        "state": "released", 
        "access": "controlled", 
        "updated_datetime": "2018-09-06T13:49:20.245333-05:00"
      }, 
      {
        "experimental_strategy": "WXS", 
        "data_category": "Simple Nucleotide Variation", 
        "file_name": "22f8a904-ade5-4092-b3d6-0cea86982215.vep.vcf.gz", 
        "submitter_id": "TCGA-B6-A0WX-01A-11D-A10G-09_TCGA-B6-A0WX-10A-01D-A10G-09_somaticsniper_annotated", 
        "file_size": 346348, 
        "data_format": "VCF", 
        "created_datetime": "2017-06-17T18:19:27.921763-05:00", 
        "file_id": "22f8a904-ade5-4092-b3d6-0cea86982215", 
        "md5sum": "f40a2dcfa00c976c46736fc9ba3d3e4d", 
        "data_type": "Annotated Somatic Mutation", 
        "state": "released", 
        "access": "controlled", 
        "updated_datetime": "2018-09-06T13:49:20.245333-05:00"
      }, 
      {
        "experimental_strategy": "WXS", 
        "data_category": "Simple Nucleotide Variation", 
        "file_name": "58e85fdf-34bb-43be-9a3e-91fbf45a0fc8.vep.vcf.gz", 
        "submitter_id": "TCGA-BH-A0EE-01A-11W-A050-09_TCGA-BH-A0EE-10A-01W-A055-09_somaticsniper_annotated", 
        "file_size": 323744, 
        "data_format": "VCF", 
        "created_datetime": "2017-06-17T18:19:27.921763-05:00", 
        "file_id": "58e85fdf-34bb-43be-9a3e-91fbf45a0fc8", 
        "md5sum": "a862798a67e1e4fbbc1a073882ac2561", 
        "data_type": "Annotated Somatic Mutation", 
        "state": "released", 
        "access": "controlled", 
        "updated_datetime": "2018-09-06T13:49:20.245333-05:00"
      }, 
      {
        "experimental_strategy": "WXS", 
        "data_category": "Simple Nucleotide Variation", 
        "file_name": "3a73e057-f56c-439b-814a-c01a39472f80.vep.vcf.gz", 
        "submitter_id": "TCGA-BH-A0BA-01A-11W-A071-09_TCGA-BH-A0BA-10A-01W-A071-09_somaticsniper_annotated", 
        "file_size": 649892, 
        "data_format": "VCF", 
        "created_datetime": "2017-06-17T18:17:10.038554-05:00", 
        "file_id": "3a73e057-f56c-439b-814a-c01a39472f80", 
        "md5sum": "cef2e3e60156ff5d73ab9a9cc07ac2b5", 
        "data_type": "Annotated Somatic Mutation", 
        "state": "released", 
        "access": "controlled", 
        "updated_datetime": "2018-09-06T13:49:20.245333-05:00"
      }, 
      {
        "experimental_strategy": "WXS", 
        "data_category": "Simple Nucleotide Variation", 
        "file_name": "3299b560-3f01-4d63-ac0b-f67d48e740d8.vep.vcf.gz", 
        "submitter_id": "TCGA-B6-A401-01A-11D-A23C-09_TCGA-B6-A401-10A-01D-A23C-09_somaticsniper_annotated", 
        "file_size": 547608, 
        "data_format": "VCF", 
        "created_datetime": "2017-06-17T18:17:10.038554-05:00", 
        "file_id": "3299b560-3f01-4d63-ac0b-f67d48e740d8", 
        "md5sum": "a7742606f8e3d7751a4455a430561cda", 
        "data_type": "Annotated Somatic Mutation", 
        "state": "released", 
        "access": "controlled", 
        "updated_datetime": "2018-09-06T13:49:20.245333-05:00"
      }, 
      {
        "experimental_strategy": "WXS", 
        "data_category": "Simple Nucleotide Variation", 
        "file_name": "f307152f-dc03-430d-8b43-04eb82416db3.vep.vcf.gz", 
        "submitter_id": "TCGA-A1-A0SM-01A-11D-A099-09_TCGA-A1-A0SM-10A-02D-A10G-09_somaticsniper_annotated", 
        "file_size": 357831, 
        "data_format": "VCF", 
        "created_datetime": "2017-06-17T18:18:14.290045-05:00", 
        "file_id": "f307152f-dc03-430d-8b43-04eb82416db3", 
        "md5sum": "2ff8600ea5c56be998ab64ca80d2ecde", 
        "data_type": "Annotated Somatic Mutation", 
        "state": "released", 
        "access": "controlled", 
        "updated_datetime": "2018-09-06T13:49:20.245333-05:00"
      }, 
      {
        "experimental_strategy": "WXS", 
        "data_category": "Simple Nucleotide Variation", 
        "file_name": "99aa1ed1-babd-48c5-92be-d3b88778ad0e.vep.vcf.gz", 
        "submitter_id": "TCGA-E2-A574-01A-11D-A29N-09_TCGA-E2-A574-10A-01D-A29N-09_somaticsniper_annotated", 
        "file_size": 642238, 
        "data_format": "VCF", 
        "created_datetime": "2017-06-17T18:14:56.854923-05:00", 
        "file_id": "99aa1ed1-babd-48c5-92be-d3b88778ad0e", 
        "md5sum": "5fcbc5ee7aa621a7c5057c7d1957d880", 
        "data_type": "Annotated Somatic Mutation", 
        "state": "released", 
        "access": "controlled", 
        "updated_datetime": "2018-09-06T13:49:20.245333-05:00"
      }, 
      {
        "experimental_strategy": "WXS", 
        "data_category": "Simple Nucleotide Variation", 
        "file_name": "d1320d3f-513a-4595-8ef9-2a1153342640.vep.vcf.gz", 
        "submitter_id": "TCGA-LL-A5YM-01A-11D-A28B-09_TCGA-LL-A5YM-10A-01D-A28E-09_somaticsniper_annotated", 
        "file_size": 395623, 
        "data_format": "VCF", 
        "created_datetime": "2017-06-17T18:20:35.871603-05:00", 
        "file_id": "d1320d3f-513a-4595-8ef9-2a1153342640", 
        "md5sum": "357fe6a970c919d2f10e94569bf26017", 
        "data_type": "Annotated Somatic Mutation", 
        "state": "released", 
        "access": "controlled", 
        "updated_datetime": "2018-09-06T13:49:20.245333-05:00"
      }, 
      {
        "experimental_strategy": "WXS", 
        "data_category": "Simple Nucleotide Variation", 
        "file_name": "742c3a90-fe1a-4a42-91eb-9b4768285d1b.vep.vcf.gz", 
        "submitter_id": "TCGA-E2-A15M-01A-11D-A12B-09_TCGA-E2-A15M-10A-01D-A12B-09_somaticsniper_annotated", 
        "file_size": 793996, 
        "data_format": "VCF", 
        "created_datetime": "2017-06-17T18:17:10.038554-05:00", 
        "file_id": "742c3a90-fe1a-4a42-91eb-9b4768285d1b", 
        "md5sum": "2686bc07bda645694f30076505dbbad5", 
        "data_type": "Annotated Somatic Mutation", 
        "state": "released", 
        "access": "controlled", 
        "updated_datetime": "2018-09-06T13:49:20.245333-05:00"
      }, 
      {
        "experimental_strategy": "WXS", 
        "data_category": "Simple Nucleotide Variation", 
        "file_name": "b844c858-07e2-4fa7-bf95-271e809e74a3.vep.vcf.gz", 
        "submitter_id": "TCGA-AR-A24O-01A-11D-A167-09_TCGA-AR-A24O-10A-01D-A167-09_somaticsniper_annotated", 
        "file_size": 899636, 
        "data_format": "VCF", 
        "created_datetime": "2017-06-17T18:14:56.854923-05:00", 
        "file_id": "b844c858-07e2-4fa7-bf95-271e809e74a3", 
        "md5sum": "fcdd5b2462694e7234c63c5eb80163fc", 
        "data_type": "Annotated Somatic Mutation", 
        "state": "released", 
        "access": "controlled", 
        "updated_datetime": "2018-09-06T13:49:20.245333-05:00"
      }, 
      {
        "experimental_strategy": "WXS", 
        "data_category": "Simple Nucleotide Variation", 
        "file_name": "09bc5b51-bc64-4e05-a622-d074f371d5ff.vep.vcf.gz", 
        "submitter_id": "TCGA-E2-A15J-01A-11D-A12Q-09_TCGA-E2-A15J-10A-01D-A12Q-09_somaticsniper_annotated", 
        "file_size": 450834, 
        "data_format": "VCF", 
        "created_datetime": "2017-06-17T18:16:12.932939-05:00", 
        "file_id": "09bc5b51-bc64-4e05-a622-d074f371d5ff", 
        "md5sum": "7e21151084ef6f0961c2add678e8a3ba", 
        "data_type": "Annotated Somatic Mutation", 
        "state": "released", 
        "access": "controlled", 
        "updated_datetime": "2018-09-06T13:49:20.245333-05:00"
      }, 
      {
        "experimental_strategy": "WXS", 
        "data_category": "Simple Nucleotide Variation", 
        "file_name": "1c2388d8-6126-4ada-8926-4c6f467799aa.vep.vcf.gz", 
        "submitter_id": "TCGA-A2-A25D-01A-12D-A16D-09_TCGA-A2-A25D-10A-01D-A16D-09_somaticsniper_annotated", 
        "file_size": 740958, 
        "data_format": "VCF", 
        "created_datetime": "2017-06-17T18:16:12.932939-05:00", 
        "file_id": "1c2388d8-6126-4ada-8926-4c6f467799aa", 
        "md5sum": "239eeb47da65a1862872ff211c657f7d", 
        "data_type": "Annotated Somatic Mutation", 
        "state": "released", 
        "access": "controlled", 
        "updated_datetime": "2018-09-06T13:49:20.245333-05:00"
      }, 
      {
        "experimental_strategy": "WXS", 
        "data_category": "Simple Nucleotide Variation", 
        "file_name": "7130b97d-19ad-409c-91eb-75adaa87bd2e.vep.vcf.gz", 
        "submitter_id": "TCGA-A2-A04X-01A-21W-A050-09_TCGA-A2-A04X-10A-01W-A055-09_somaticsniper_annotated", 
        "file_size": 614856, 
        "data_format": "VCF", 
        "created_datetime": "2017-06-17T18:17:10.038554-05:00", 
        "file_id": "7130b97d-19ad-409c-91eb-75adaa87bd2e", 
        "md5sum": "c4c3214ee366f5cf617cae46e7cd6249", 
        "data_type": "Annotated Somatic Mutation", 
        "state": "released", 
        "access": "controlled", 
        "updated_datetime": "2018-09-06T13:49:20.245333-05:00"
      }, 
      {
        "experimental_strategy": "WXS", 
        "data_category": "Simple Nucleotide Variation", 
        "file_name": "24a02f6e-17bb-4567-8576-871746a39896.vep.vcf.gz", 
        "submitter_id": "TCGA-AC-A3QQ-01B-06D-A22N-09_TCGA-AC-A3QQ-10A-01D-A22A-09_somaticsniper_annotated", 
        "file_size": 965402, 
        "data_format": "VCF", 
        "created_datetime": "2017-06-17T18:18:14.290045-05:00", 
        "file_id": "24a02f6e-17bb-4567-8576-871746a39896", 
        "md5sum": "0852683becb5765c69495fbc43ce9cd5", 
        "data_type": "Annotated Somatic Mutation", 
        "state": "released", 
        "access": "controlled", 
        "updated_datetime": "2018-09-06T13:49:20.245333-05:00"
      }, 
      {
        "experimental_strategy": "WXS", 
        "data_category": "Simple Nucleotide Variation", 
        "file_name": "925f1874-d249-401f-a676-1ba86d008f66.vep.vcf.gz", 
        "submitter_id": "TCGA-A2-A3XS-01A-11D-A22X-09_TCGA-A2-A3XS-10A-01D-A22X-09_somaticsniper_annotated", 
        "file_size": 848792, 
        "data_format": "VCF", 
        "created_datetime": "2017-06-17T18:19:27.921763-05:00", 
        "file_id": "925f1874-d249-401f-a676-1ba86d008f66", 
        "md5sum": "d6a4d1149276b51a590b296441521652", 
        "data_type": "Annotated Somatic Mutation", 
        "state": "released", 
        "access": "controlled", 
        "updated_datetime": "2018-09-06T13:49:20.245333-05:00"
      }, 
      {
        "experimental_strategy": "WXS", 
        "data_category": "Simple Nucleotide Variation", 
        "file_name": "a5e1301a-0ccf-44cc-9a11-47c55dcd2867.vep.vcf.gz", 
        "submitter_id": "TCGA-A7-A5ZX-01A-12D-A29N-09_TCGA-A7-A5ZX-10A-01D-A29N-09_somaticsniper_annotated", 
        "file_size": 323109, 
        "data_format": "VCF", 
        "created_datetime": "2017-06-17T18:19:27.921763-05:00", 
        "file_id": "a5e1301a-0ccf-44cc-9a11-47c55dcd2867", 
        "md5sum": "db08f12fdb4f6846f1093cc2433d8449", 
        "data_type": "Annotated Somatic Mutation", 
        "state": "released", 
        "access": "controlled", 
        "updated_datetime": "2018-09-06T13:49:20.245333-05:00"
      }, 
      {
        "experimental_strategy": "WXS", 
        "data_category": "Simple Nucleotide Variation", 
        "file_name": "6ae76fa0-c31f-4a32-a6a8-aa7bd0973e7e.vep.vcf.gz", 
        "submitter_id": "TCGA-EW-A6SA-01A-21D-A32I-09_TCGA-EW-A6SA-10A-01D-A32I-09_somaticsniper_annotated", 
        "file_size": 586819, 
        "data_format": "VCF", 
        "created_datetime": "2017-06-17T18:19:27.921763-05:00", 
        "file_id": "6ae76fa0-c31f-4a32-a6a8-aa7bd0973e7e", 
        "md5sum": "da284604d5cc255d03afa8ed465ea4ec", 
        "data_type": "Annotated Somatic Mutation", 
        "state": "released", 
        "access": "controlled", 
        "updated_datetime": "2018-09-06T13:49:20.245333-05:00"
      }, 
      {
        "experimental_strategy": "WXS", 
        "data_category": "Simple Nucleotide Variation", 
        "file_name": "f2bd3a98-646e-44e8-9750-d0d90224346f.vep.vcf.gz", 
        "submitter_id": "TCGA-A7-A13G-01A-11D-A13L-09_TCGA-A7-A13G-11A-51D-A13O-09_somaticsniper_annotated", 
        "file_size": 1243425, 
        "data_format": "VCF", 
        "created_datetime": "2017-06-17T18:17:10.038554-05:00", 
        "file_id": "f2bd3a98-646e-44e8-9750-d0d90224346f", 
        "md5sum": "f31e2680b9c450f5636a5887fe967423", 
        "data_type": "Annotated Somatic Mutation", 
        "state": "released", 
        "access": "controlled", 
        "updated_datetime": "2018-09-06T13:49:20.245333-05:00"
      }, 
      {
        "experimental_strategy": "WXS", 
        "data_category": "Simple Nucleotide Variation", 
        "file_name": "03b27593-e59a-47b8-9bee-c642151a592d.vep.vcf.gz", 
        "submitter_id": "TCGA-A2-A0CP-01A-11W-A050-09_TCGA-A2-A0CP-10A-01W-A055-09_somaticsniper_annotated", 
        "file_size": 442787, 
        "data_format": "VCF", 
        "created_datetime": "2017-06-17T18:20:35.871603-05:00", 
        "file_id": "03b27593-e59a-47b8-9bee-c642151a592d", 
        "md5sum": "537e0e80acdd5d25c32024133cb5e57f", 
        "data_type": "Annotated Somatic Mutation", 
        "state": "released", 
        "access": "controlled", 
        "updated_datetime": "2018-09-06T13:49:20.245333-05:00"
      }, 
      {
        "experimental_strategy": "WXS", 
        "data_category": "Simple Nucleotide Variation", 
        "file_name": "29be2721-3108-494b-8f80-60c1dc73fa34.vep.vcf.gz", 
        "submitter_id": "TCGA-BH-A0BD-01A-11W-A050-09_TCGA-BH-A0BD-10A-01W-A055-09_somaticsniper_annotated", 
        "file_size": 770649, 
        "data_format": "VCF", 
        "created_datetime": "2017-06-17T18:19:27.921763-05:00", 
        "file_id": "29be2721-3108-494b-8f80-60c1dc73fa34", 
        "md5sum": "da587178326b44e0529bc998ff144e69", 
        "data_type": "Annotated Somatic Mutation", 
        "state": "released", 
        "access": "controlled", 
        "updated_datetime": "2018-09-06T13:49:20.245333-05:00"
      }, 
      {
        "experimental_strategy": "WXS", 
        "data_category": "Simple Nucleotide Variation", 
        "file_name": "85fdd20e-5365-4597-ac08-6a2bed000569.vep.vcf.gz", 
        "submitter_id": "TCGA-B6-A0RQ-01A-11D-A10Y-09_TCGA-B6-A0RQ-10A-01D-A110-09_somaticsniper_annotated", 
        "file_size": 288029, 
        "data_format": "VCF", 
        "created_datetime": "2017-06-17T18:19:27.921763-05:00", 
        "file_id": "85fdd20e-5365-4597-ac08-6a2bed000569", 
        "md5sum": "a9b861d351398f6ddb837abf4a061ece", 
        "data_type": "Annotated Somatic Mutation", 
        "state": "released", 
        "access": "controlled", 
        "updated_datetime": "2018-09-06T13:49:20.245333-05:00"
      }, 
      {
        "experimental_strategy": "WXS", 
        "data_category": "Simple Nucleotide Variation", 
        "file_name": "e145aec4-d29d-4122-bdec-d5e4c3c235c6.vep.vcf.gz", 
        "submitter_id": "TCGA-C8-A12V-01A-11D-A10Y-09_TCGA-C8-A12V-10A-01D-A110-09_somaticsniper_annotated", 
        "file_size": 195526, 
        "data_format": "VCF", 
        "created_datetime": "2017-06-17T18:18:14.290045-05:00", 
        "file_id": "e145aec4-d29d-4122-bdec-d5e4c3c235c6", 
        "md5sum": "1e663b7f00db4d434fc7429e84c2390d", 
        "data_type": "Annotated Somatic Mutation", 
        "state": "released", 
        "access": "controlled", 
        "updated_datetime": "2018-09-06T13:49:20.245333-05:00"
      }, 
      {
        "experimental_strategy": "WXS", 
        "data_category": "Simple Nucleotide Variation", 
        "file_name": "b3e10af0-161c-4743-8028-335311a38e34.vep.vcf.gz", 
        "submitter_id": "TCGA-A8-A083-01A-21W-A019-09_TCGA-A8-A083-10A-01W-A021-09_somaticsniper_annotated", 
        "file_size": 857835, 
        "data_format": "VCF", 
        "created_datetime": "2017-06-17T18:19:27.921763-05:00", 
        "file_id": "b3e10af0-161c-4743-8028-335311a38e34", 
        "md5sum": "51d3829adb4d107f392aa0e8d4312667", 
        "data_type": "Annotated Somatic Mutation", 
        "state": "released", 
        "access": "controlled", 
        "updated_datetime": "2018-09-06T13:49:20.245333-05:00"
      }, 
      {
        "experimental_strategy": "WXS", 
        "data_category": "Simple Nucleotide Variation", 
        "file_name": "60714081-8a40-41fc-81da-2168e16c9d60.vep.vcf.gz", 
        "submitter_id": "TCGA-A2-A04Y-01A-21W-A050-09_TCGA-A2-A04Y-10A-01W-A055-09_somaticsniper_annotated", 
        "file_size": 305227, 
        "data_format": "VCF", 
        "created_datetime": "2017-06-17T18:18:14.290045-05:00", 
        "file_id": "60714081-8a40-41fc-81da-2168e16c9d60", 
        "md5sum": "555394b132ef67bca74bdd50d2bc802d", 
        "data_type": "Annotated Somatic Mutation", 
        "state": "released", 
        "access": "controlled", 
        "updated_datetime": "2018-09-06T13:49:20.245333-05:00"
      }, 
      {
        "experimental_strategy": "WXS", 
        "data_category": "Simple Nucleotide Variation", 
        "file_name": "603e8eb9-8b5e-4b9e-9319-0452bca64f68.vep.vcf.gz", 
        "submitter_id": "TCGA-AC-A3YJ-01A-11D-A22X-09_TCGA-AC-A3YJ-10A-01D-A22X-09_somaticsniper_annotated", 
        "file_size": 653890, 
        "data_format": "VCF", 
        "created_datetime": "2017-06-17T18:18:14.290045-05:00", 
        "file_id": "603e8eb9-8b5e-4b9e-9319-0452bca64f68", 
        "md5sum": "dfba2b4863d2ff9e58e1d421d40897dd", 
        "data_type": "Annotated Somatic Mutation", 
        "state": "released", 
        "access": "controlled", 
        "updated_datetime": "2018-09-06T13:49:20.245333-05:00"
      }, 
      {
        "experimental_strategy": "WXS", 
        "data_category": "Simple Nucleotide Variation", 
        "file_name": "6aecc90c-3d9f-4e5b-8565-7436b40ab51d.vep.vcf.gz", 
        "submitter_id": "TCGA-BH-A18K-01A-11D-A12B-09_TCGA-BH-A18K-11A-13D-A12B-09_somaticsniper_annotated", 
        "file_size": 434488, 
        "data_format": "VCF", 
        "created_datetime": "2017-06-17T18:17:10.038554-05:00", 
        "file_id": "6aecc90c-3d9f-4e5b-8565-7436b40ab51d", 
        "md5sum": "aaf24f099f1e2bdc7a90588c6fa78102", 
        "data_type": "Annotated Somatic Mutation", 
        "state": "released", 
        "access": "controlled", 
        "updated_datetime": "2018-09-06T13:49:20.245333-05:00"
      }, 
      {
        "experimental_strategy": "WXS", 
        "data_category": "Simple Nucleotide Variation", 
        "file_name": "f162e2f0-05a2-4710-8d78-d9c3f2c7f923.vep.vcf.gz", 
        "submitter_id": "TCGA-A2-A0EX-01A-21W-A050-09_TCGA-A2-A0EX-10A-01W-A055-09_somaticsniper_annotated", 
        "file_size": 322220, 
        "data_format": "VCF", 
        "created_datetime": "2017-06-17T18:18:14.290045-05:00", 
        "file_id": "f162e2f0-05a2-4710-8d78-d9c3f2c7f923", 
        "md5sum": "c424412f8bc96ac79bcb8979aa25d4e9", 
        "data_type": "Annotated Somatic Mutation", 
        "state": "released", 
        "access": "controlled", 
        "updated_datetime": "2018-09-06T13:49:20.245333-05:00"
      }, 
      {
        "experimental_strategy": "WXS", 
        "data_category": "Simple Nucleotide Variation", 
        "file_name": "62ad706b-5ee4-4dc1-9238-940b29896dc7.vep.vcf.gz", 
        "submitter_id": "TCGA-B6-A0RP-01A-21D-A099-09_TCGA-B6-A0RP-10A-01D-A099-09_somaticsniper_annotated", 
        "file_size": 638094, 
        "data_format": "VCF", 
        "created_datetime": "2017-06-17T18:16:12.932939-05:00", 
        "file_id": "62ad706b-5ee4-4dc1-9238-940b29896dc7", 
        "md5sum": "e0219ebdb3ba95363184c8c15a555dd8", 
        "data_type": "Annotated Somatic Mutation", 
        "state": "released", 
        "access": "controlled", 
        "updated_datetime": "2018-09-06T13:49:20.245333-05:00"
      }, 
      {
        "experimental_strategy": "WXS", 
        "data_category": "Simple Nucleotide Variation", 
        "file_name": "02abe10a-0255-43be-8bad-4d6c6af7d08d.vep.vcf.gz", 
        "submitter_id": "TCGA-E9-A3QA-01A-61D-A228-09_TCGA-E9-A3QA-10A-01D-A22A-09_somaticsniper_annotated", 
        "file_size": 546606, 
        "data_format": "VCF", 
        "created_datetime": "2017-06-17T18:20:35.871603-05:00", 
        "file_id": "02abe10a-0255-43be-8bad-4d6c6af7d08d", 
        "md5sum": "28922588767c6a36278fc787587e7b85", 
        "data_type": "Annotated Somatic Mutation", 
        "state": "released", 
        "access": "controlled", 
        "updated_datetime": "2018-09-06T13:49:20.245333-05:00"
      }, 
      {
        "experimental_strategy": "WXS", 
        "data_category": "Simple Nucleotide Variation", 
        "file_name": "149de741-5707-4196-8945-9a333c62176c.vep.vcf.gz", 
        "submitter_id": "TCGA-BH-A0BJ-01A-11W-A071-09_TCGA-BH-A0BJ-10A-01W-A071-09_somaticsniper_annotated", 
        "file_size": 495709, 
        "data_format": "VCF", 
        "created_datetime": "2017-06-17T18:20:35.871603-05:00", 
        "file_id": "149de741-5707-4196-8945-9a333c62176c", 
        "md5sum": "1e41f9e0ebbeacb5b893e04083f25cd2", 
        "data_type": "Annotated Somatic Mutation", 
        "state": "released", 
        "access": "controlled", 
        "updated_datetime": "2018-09-06T13:49:20.245333-05:00"
      }, 
      {
        "experimental_strategy": "WXS", 
        "data_category": "Simple Nucleotide Variation", 
        "file_name": "c8bf9a2f-4ffb-46a7-bdb2-b66373cb6db6.vep.vcf.gz", 
        "submitter_id": "TCGA-D8-A1X7-01A-11D-A14K-09_TCGA-D8-A1X7-10A-01D-A14K-09_somaticsniper_annotated", 
        "file_size": 963916, 
        "data_format": "VCF", 
        "created_datetime": "2017-06-17T18:19:27.921763-05:00", 
        "file_id": "c8bf9a2f-4ffb-46a7-bdb2-b66373cb6db6", 
        "md5sum": "e1d6e0586aa126d244d448a84f081851", 
        "data_type": "Annotated Somatic Mutation", 
        "state": "released", 
        "access": "controlled", 
        "updated_datetime": "2018-09-06T13:49:20.245333-05:00"
      }, 
      {
        "experimental_strategy": "WXS", 
        "data_category": "Simple Nucleotide Variation", 
        "file_name": "0af4642a-09ad-4bd2-a713-b8b371f230e0.vep.vcf.gz", 
        "submitter_id": "TCGA-AR-A0U2-01A-11D-A10G-09_TCGA-AR-A0U2-10A-01D-A10G-09_somaticsniper_annotated", 
        "file_size": 404114, 
        "data_format": "VCF", 
        "created_datetime": "2017-06-17T18:18:14.290045-05:00", 
        "file_id": "0af4642a-09ad-4bd2-a713-b8b371f230e0", 
        "md5sum": "5d28872e2a55a31148236f3179372d86", 
        "data_type": "Annotated Somatic Mutation", 
        "state": "released", 
        "access": "controlled", 
        "updated_datetime": "2018-09-06T13:49:20.245333-05:00"
      }, 
      {
        "experimental_strategy": "WXS", 
        "data_category": "Simple Nucleotide Variation", 
        "file_name": "f90f99ce-7c4c-4a7b-96ca-cee3eb8b363f.vep.vcf.gz", 
        "submitter_id": "TCGA-LD-A9QF-01A-32D-A41F-09_TCGA-LD-A9QF-10A-01D-A41F-09_somaticsniper_annotated", 
        "file_size": 322680, 
        "data_format": "VCF", 
        "created_datetime": "2017-06-17T18:18:14.290045-05:00", 
        "file_id": "f90f99ce-7c4c-4a7b-96ca-cee3eb8b363f", 
        "md5sum": "466d1ee8cd863784eca38ac7bc57a25e", 
        "data_type": "Annotated Somatic Mutation", 
        "state": "released", 
        "access": "controlled", 
        "updated_datetime": "2018-09-06T13:49:20.245333-05:00"
      }, 
      {
        "experimental_strategy": "WXS", 
        "data_category": "Simple Nucleotide Variation", 
        "file_name": "d06efe13-2bd8-47ef-be2b-1571c83a7cfa.vep.vcf.gz", 
        "submitter_id": "TCGA-D8-A1XJ-01A-11D-A14K-09_TCGA-D8-A1XJ-10A-01W-A16I-09_somaticsniper_annotated", 
        "file_size": 993484, 
        "data_format": "VCF", 
        "created_datetime": "2017-06-17T18:19:27.921763-05:00", 
        "file_id": "d06efe13-2bd8-47ef-be2b-1571c83a7cfa", 
        "md5sum": "04cf60398f0af185d08170a62932dee8", 
        "data_type": "Annotated Somatic Mutation", 
        "state": "released", 
        "access": "controlled", 
        "updated_datetime": "2018-09-06T13:49:20.245333-05:00"
      }, 
      {
        "experimental_strategy": "WXS", 
        "data_category": "Simple Nucleotide Variation", 
        "file_name": "cd60af59-f7d1-45eb-8161-1f8e5a9cd7c1.vep.vcf.gz", 
        "submitter_id": "TCGA-GM-A2DC-01A-11D-A18P-09_TCGA-GM-A2DC-10C-01D-A18P-09_somaticsniper_annotated", 
        "file_size": 538464, 
        "data_format": "VCF", 
        "created_datetime": "2017-06-17T18:20:35.871603-05:00", 
        "file_id": "cd60af59-f7d1-45eb-8161-1f8e5a9cd7c1", 
        "md5sum": "bce2ea6a0c831b697ace9318cbf29048", 
        "data_type": "Annotated Somatic Mutation", 
        "state": "released", 
        "access": "controlled", 
        "updated_datetime": "2018-09-06T13:49:20.245333-05:00"
      }, 
      {
        "experimental_strategy": "WXS", 
        "data_category": "Simple Nucleotide Variation", 
        "file_name": "9cf57e4b-9b5d-40ff-a710-6c6935dc3f99.vep.vcf.gz", 
        "submitter_id": "TCGA-A8-A096-01A-11W-A019-09_TCGA-A8-A096-10A-01W-A021-09_somaticsniper_annotated", 
        "file_size": 1070125, 
        "data_format": "VCF", 
        "created_datetime": "2017-06-17T18:20:35.871603-05:00", 
        "file_id": "9cf57e4b-9b5d-40ff-a710-6c6935dc3f99", 
        "md5sum": "19b8fd4e83b35f566684e84bb325fd35", 
        "data_type": "Annotated Somatic Mutation", 
        "state": "released", 
        "access": "controlled", 
        "updated_datetime": "2018-09-06T13:49:20.245333-05:00"
      }, 
      {
        "experimental_strategy": "WXS", 
        "data_category": "Simple Nucleotide Variation", 
        "file_name": "55998044-1473-46fa-a16f-9fa5fe716ef5.vep.vcf.gz", 
        "submitter_id": "TCGA-AN-A0XW-01A-11D-A10G-09_TCGA-AN-A0XW-10A-01D-A10G-09_somaticsniper_annotated", 
        "file_size": 873545, 
        "data_format": "VCF", 
        "created_datetime": "2017-06-17T18:16:12.932939-05:00", 
        "file_id": "55998044-1473-46fa-a16f-9fa5fe716ef5", 
        "md5sum": "900ec5e987b4226cdc887e81a79d2fd6", 
        "data_type": "Annotated Somatic Mutation", 
        "state": "released", 
        "access": "controlled", 
        "updated_datetime": "2018-09-06T13:49:20.245333-05:00"
      }, 
      {
        "experimental_strategy": "WXS", 
        "data_category": "Simple Nucleotide Variation", 
        "file_name": "c745a917-8f95-4791-a9e9-1236e3ac4866.vep.vcf.gz", 
        "submitter_id": "TCGA-B6-A0RT-01A-21D-A099-09_TCGA-B6-A0RT-10A-01D-A099-09_somaticsniper_annotated", 
        "file_size": 351720, 
        "data_format": "VCF", 
        "created_datetime": "2017-06-17T18:17:10.038554-05:00", 
        "file_id": "c745a917-8f95-4791-a9e9-1236e3ac4866", 
        "md5sum": "045b84ad4012924a267983181badb1e9", 
        "data_type": "Annotated Somatic Mutation", 
        "state": "released", 
        "access": "controlled", 
        "updated_datetime": "2018-09-06T13:49:20.245333-05:00"
      }, 
      {
        "experimental_strategy": "WXS", 
        "data_category": "Simple Nucleotide Variation", 
        "file_name": "8f6b7aea-c4c1-4cb0-abdd-541a25eaac47.vep.vcf.gz", 
        "submitter_id": "TCGA-D8-A1XM-01A-21D-A14K-09_TCGA-D8-A1XM-10A-01D-A14K-09_somaticsniper_annotated", 
        "file_size": 471948, 
        "data_format": "VCF", 
        "created_datetime": "2017-06-17T18:18:14.290045-05:00", 
        "file_id": "8f6b7aea-c4c1-4cb0-abdd-541a25eaac47", 
        "md5sum": "18015a6f2aa818817b08a490a8dd9e4a", 
        "data_type": "Annotated Somatic Mutation", 
        "state": "released", 
        "access": "controlled", 
        "updated_datetime": "2018-09-06T13:49:20.245333-05:00"
      }, 
      {
        "experimental_strategy": "WXS", 
        "data_category": "Simple Nucleotide Variation", 
        "file_name": "c4cd2500-db28-425d-af7f-c3a6fc24ae35.vep.vcf.gz", 
        "submitter_id": "TCGA-LD-A7W5-01A-22D-A351-09_TCGA-LD-A7W5-10A-01D-A351-09_somaticsniper_annotated", 
        "file_size": 430697, 
        "data_format": "VCF", 
        "created_datetime": "2017-06-17T18:18:14.290045-05:00", 
        "file_id": "c4cd2500-db28-425d-af7f-c3a6fc24ae35", 
        "md5sum": "eda7171ce95dccf5153ed4b07b09d90a", 
        "data_type": "Annotated Somatic Mutation", 
        "state": "released", 
        "access": "controlled", 
        "updated_datetime": "2018-09-06T13:49:20.245333-05:00"
      }, 
      {
        "experimental_strategy": "WXS", 
        "data_category": "Simple Nucleotide Variation", 
        "file_name": "e36c5856-22c5-4e21-8c5b-2ccd88c8dc0e.vep.vcf.gz", 
        "submitter_id": "TCGA-S3-AA17-01A-11D-A41F-09_TCGA-S3-AA17-10A-01D-A41F-09_somaticsniper_annotated", 
        "file_size": 516533, 
        "data_format": "VCF", 
        "created_datetime": "2017-06-17T18:17:10.038554-05:00", 
        "file_id": "e36c5856-22c5-4e21-8c5b-2ccd88c8dc0e", 
        "md5sum": "72d59441bd81b7a1012f64c51fcb6fd1", 
        "data_type": "Annotated Somatic Mutation", 
        "state": "released", 
        "access": "controlled", 
        "updated_datetime": "2018-09-06T13:49:20.245333-05:00"
      }, 
      {
        "experimental_strategy": "WXS", 
        "data_category": "Simple Nucleotide Variation", 
        "file_name": "a8fd5abe-51be-464a-ab1e-1c24f585b672.vep.vcf.gz", 
        "submitter_id": "TCGA-E2-A9RU-01A-11D-A41F-09_TCGA-E2-A9RU-10A-01D-A41F-09_somaticsniper_annotated", 
        "file_size": 632518, 
        "data_format": "VCF", 
        "created_datetime": "2017-06-17T18:17:10.038554-05:00", 
        "file_id": "a8fd5abe-51be-464a-ab1e-1c24f585b672", 
        "md5sum": "3fb541dc8124adc85ed5fe57267b8a5f", 
        "data_type": "Annotated Somatic Mutation", 
        "state": "released", 
        "access": "controlled", 
        "updated_datetime": "2018-09-06T13:49:20.245333-05:00"
      }, 
      {
        "experimental_strategy": "WXS", 
        "data_category": "Simple Nucleotide Variation", 
        "file_name": "19bf55c2-7a33-4ff3-bc2e-444be4552d9f.vep.vcf.gz", 
        "submitter_id": "TCGA-A8-A079-01A-21W-A019-09_TCGA-A8-A079-10A-01W-A021-09_somaticsniper_annotated", 
        "file_size": 576790, 
        "data_format": "VCF", 
        "created_datetime": "2017-06-17T18:16:12.932939-05:00", 
        "file_id": "19bf55c2-7a33-4ff3-bc2e-444be4552d9f", 
        "md5sum": "acb4883ea61b24a2c0792fa759a0397d", 
        "data_type": "Annotated Somatic Mutation", 
        "state": "released", 
        "access": "controlled", 
        "updated_datetime": "2018-09-06T13:49:20.245333-05:00"
      }, 
      {
        "experimental_strategy": "WXS", 
        "data_category": "Simple Nucleotide Variation", 
        "file_name": "220df6b0-b215-4ff7-97a6-67c1836303b3.vep.vcf.gz", 
        "submitter_id": "TCGA-S3-A6ZF-01A-32D-A32I-09_TCGA-S3-A6ZF-10B-01D-A32I-09_somaticsniper_annotated", 
        "file_size": 426225, 
        "data_format": "VCF", 
        "created_datetime": "2017-06-17T18:20:35.871603-05:00", 
        "file_id": "220df6b0-b215-4ff7-97a6-67c1836303b3", 
        "md5sum": "fe65da80f2b14ffda1aed9cd253a9ef9", 
        "data_type": "Annotated Somatic Mutation", 
        "state": "released", 
        "access": "controlled", 
        "updated_datetime": "2018-09-06T13:49:20.245333-05:00"
      }, 
      {
        "experimental_strategy": "WXS", 
        "data_category": "Simple Nucleotide Variation", 
        "file_name": "11107a32-61b4-4da6-8a46-bb8b0160b27b.vep.vcf.gz", 
        "submitter_id": "TCGA-C8-A12P-01A-11D-A10Y-09_TCGA-C8-A12P-10A-01D-A110-09_somaticsniper_annotated", 
        "file_size": 461875, 
        "data_format": "VCF", 
        "created_datetime": "2017-06-17T18:19:27.921763-05:00", 
        "file_id": "11107a32-61b4-4da6-8a46-bb8b0160b27b", 
        "md5sum": "9de657af5dfc1c4c3906932fbe492bc4", 
        "data_type": "Annotated Somatic Mutation", 
        "state": "released", 
        "access": "controlled", 
        "updated_datetime": "2018-09-06T13:49:20.245333-05:00"
      }, 
      {
        "experimental_strategy": "WXS", 
        "data_category": "Simple Nucleotide Variation", 
        "file_name": "067d9340-f9f7-4c44-8232-8be52077bef7.vep.vcf.gz", 
        "submitter_id": "TCGA-E9-A2JT-01A-22D-A18P-09_TCGA-E9-A2JT-10A-01D-A18P-09_somaticsniper_annotated", 
        "file_size": 569000, 
        "data_format": "VCF", 
        "created_datetime": "2017-06-17T18:19:27.921763-05:00", 
        "file_id": "067d9340-f9f7-4c44-8232-8be52077bef7", 
        "md5sum": "504116c9e254363c498e55f3d5aa4b7a", 
        "data_type": "Annotated Somatic Mutation", 
        "state": "released", 
        "access": "controlled", 
        "updated_datetime": "2018-09-06T13:49:20.245333-05:00"
      }, 
      {
        "experimental_strategy": "WXS", 
        "data_category": "Simple Nucleotide Variation", 
        "file_name": "d66ea13a-2b18-407b-9ec6-b9c76a290977.vep.vcf.gz", 
        "submitter_id": "TCGA-A2-A0EQ-01A-11W-A050-09_TCGA-A2-A0EQ-10A-01W-A055-09_somaticsniper_annotated", 
        "file_size": 1335445, 
        "data_format": "VCF", 
        "created_datetime": "2017-06-17T18:16:12.932939-05:00", 
        "file_id": "d66ea13a-2b18-407b-9ec6-b9c76a290977", 
        "md5sum": "963cdcf3a72fa8d195e15089932d643d", 
        "data_type": "Annotated Somatic Mutation", 
        "state": "released", 
        "access": "controlled", 
        "updated_datetime": "2018-09-06T13:49:20.245333-05:00"
      }, 
      {
        "experimental_strategy": "WXS", 
        "data_category": "Simple Nucleotide Variation", 
        "file_name": "cb9ceec9-59cb-4c9d-8644-3bc9b7671e40.vep.vcf.gz", 
        "submitter_id": "TCGA-GM-A2DI-01A-31D-A18P-09_TCGA-GM-A2DI-11A-13D-A18P-09_somaticsniper_annotated", 
        "file_size": 453880, 
        "data_format": "VCF", 
        "created_datetime": "2017-06-17T18:17:10.038554-05:00", 
        "file_id": "cb9ceec9-59cb-4c9d-8644-3bc9b7671e40", 
        "md5sum": "e485371d0510150f52320a8edd7e1b19", 
        "data_type": "Annotated Somatic Mutation", 
        "state": "released", 
        "access": "controlled", 
        "updated_datetime": "2018-09-06T13:49:20.245333-05:00"
      }, 
      {
        "experimental_strategy": "WXS", 
        "data_category": "Simple Nucleotide Variation", 
        "file_name": "8926561d-29d8-4685-8f6b-ec767e03dd98.vep.vcf.gz", 
        "submitter_id": "TCGA-WT-AB41-01A-11D-A41F-09_TCGA-WT-AB41-10A-01D-A41F-09_somaticsniper_annotated", 
        "file_size": 420367, 
        "data_format": "VCF", 
        "created_datetime": "2017-06-17T18:20:35.871603-05:00", 
        "file_id": "8926561d-29d8-4685-8f6b-ec767e03dd98", 
        "md5sum": "54258cb3857ef0d12ab2981a4579f84e", 
        "data_type": "Annotated Somatic Mutation", 
        "state": "released", 
        "access": "controlled", 
        "updated_datetime": "2018-09-06T13:49:20.245333-05:00"
      }, 
      {
        "experimental_strategy": "WXS", 
        "data_category": "Simple Nucleotide Variation", 
        "file_name": "a4457925-08cf-4e8f-aaa5-2a7fbb3cf288.vep.vcf.gz", 
        "submitter_id": "TCGA-BH-A18J-01A-11D-A12B-09_TCGA-BH-A18J-11A-31D-A12B-09_somaticsniper_annotated", 
        "file_size": 372182, 
        "data_format": "VCF", 
        "created_datetime": "2017-06-17T18:19:27.921763-05:00", 
        "file_id": "a4457925-08cf-4e8f-aaa5-2a7fbb3cf288", 
        "md5sum": "93906cddde5a7c7853f3c04e0f316883", 
        "data_type": "Annotated Somatic Mutation", 
        "state": "released", 
        "access": "controlled", 
        "updated_datetime": "2018-09-06T13:49:20.245333-05:00"
      }, 
      {
        "experimental_strategy": "WXS", 
        "data_category": "Simple Nucleotide Variation", 
        "file_name": "65871313-2f92-400a-a5cd-a772b9a28560.vep.vcf.gz", 
        "submitter_id": "TCGA-B6-A0I9-01A-11W-A050-09_TCGA-B6-A0I9-10A-01W-A055-09_somaticsniper_annotated", 
        "file_size": 588129, 
        "data_format": "VCF", 
        "created_datetime": "2017-06-17T18:16:12.932939-05:00", 
        "file_id": "65871313-2f92-400a-a5cd-a772b9a28560", 
        "md5sum": "1559434c41e6aaa927e9358f7b93074f", 
        "data_type": "Annotated Somatic Mutation", 
        "state": "released", 
        "access": "controlled", 
        "updated_datetime": "2018-09-06T13:49:20.245333-05:00"
      }, 
      {
        "experimental_strategy": "WXS", 
        "data_category": "Simple Nucleotide Variation", 
        "file_name": "e870c348-cb5f-4235-b347-30e4b0df95b2.vep.vcf.gz", 
        "submitter_id": "TCGA-A2-A4RW-01A-21D-A25Q-09_TCGA-A2-A4RW-10A-01D-A25Q-09_somaticsniper_annotated", 
        "file_size": 592612, 
        "data_format": "VCF", 
        "created_datetime": "2017-06-17T18:14:56.854923-05:00", 
        "file_id": "e870c348-cb5f-4235-b347-30e4b0df95b2", 
        "md5sum": "756a858ebf9741e4eb3a079d8816099a", 
        "data_type": "Annotated Somatic Mutation", 
        "state": "released", 
        "access": "controlled", 
        "updated_datetime": "2018-09-06T13:49:20.245333-05:00"
      }, 
      {
        "experimental_strategy": "WXS", 
        "data_category": "Simple Nucleotide Variation", 
        "file_name": "25dc8f66-5fdb-48b0-b47a-c84428f3af18.vep.vcf.gz", 
        "submitter_id": "TCGA-C8-A12L-01A-11D-A10Y-09_TCGA-C8-A12L-10A-01D-A110-09_somaticsniper_annotated", 
        "file_size": 719311, 
        "data_format": "VCF", 
        "created_datetime": "2017-06-17T18:16:12.932939-05:00", 
        "file_id": "25dc8f66-5fdb-48b0-b47a-c84428f3af18", 
        "md5sum": "db0cabc9c222c2337a311ff66d38b4eb", 
        "data_type": "Annotated Somatic Mutation", 
        "state": "released", 
        "access": "controlled", 
        "updated_datetime": "2018-09-06T13:49:20.245333-05:00"
      }, 
      {
        "experimental_strategy": "WXS", 
        "data_category": "Simple Nucleotide Variation", 
        "file_name": "d9a1739e-915a-4ae0-86b0-0f1ffc5a4550.vep.vcf.gz", 
        "submitter_id": "TCGA-E2-A10A-01A-21D-A10Y-09_TCGA-E2-A10A-10A-01D-A110-09_somaticsniper_annotated", 
        "file_size": 543623, 
        "data_format": "VCF", 
        "created_datetime": "2017-06-17T18:17:10.038554-05:00", 
        "file_id": "d9a1739e-915a-4ae0-86b0-0f1ffc5a4550", 
        "md5sum": "118447c07262ecbbff0c79d9f4e248db", 
        "data_type": "Annotated Somatic Mutation", 
        "state": "released", 
        "access": "controlled", 
        "updated_datetime": "2018-09-06T13:49:20.245333-05:00"
      }, 
      {
        "experimental_strategy": "WXS", 
        "data_category": "Simple Nucleotide Variation", 
        "file_name": "22afe1c6-bbd5-4a3a-8ad8-224e09eb8ea1.vep.vcf.gz", 
        "submitter_id": "TCGA-EW-A1J5-01A-11D-A13L-09_TCGA-EW-A1J5-10A-01D-A13O-09_somaticsniper_annotated", 
        "file_size": 1720269, 
        "data_format": "VCF", 
        "created_datetime": "2017-06-17T18:17:10.038554-05:00", 
        "file_id": "22afe1c6-bbd5-4a3a-8ad8-224e09eb8ea1", 
        "md5sum": "9227d9cd6e53eb9eba79b1c77d386c2a", 
        "data_type": "Annotated Somatic Mutation", 
        "state": "released", 
        "access": "controlled", 
        "updated_datetime": "2018-09-06T13:49:20.245333-05:00"
      }, 
      {
        "experimental_strategy": "WXS", 
        "data_category": "Simple Nucleotide Variation", 
        "file_name": "c0776581-748e-4f76-b568-6f4ff3424f59.vep.vcf.gz", 
        "submitter_id": "TCGA-C8-A12N-01A-11D-A10Y-09_TCGA-C8-A12N-10A-01D-A110-09_somaticsniper_annotated", 
        "file_size": 289363, 
        "data_format": "VCF", 
        "created_datetime": "2017-06-17T18:19:27.921763-05:00", 
        "file_id": "c0776581-748e-4f76-b568-6f4ff3424f59", 
        "md5sum": "5f3aa3a6ad2d7a9b0f676b31f4c1f822", 
        "data_type": "Annotated Somatic Mutation", 
        "state": "released", 
        "access": "controlled", 
        "updated_datetime": "2018-09-06T13:49:20.245333-05:00"
      }, 
      {
        "experimental_strategy": "WXS", 
        "data_category": "Simple Nucleotide Variation", 
        "file_name": "ae61b1a4-9165-4087-8a62-991688ae9389.vep.vcf.gz", 
        "submitter_id": "TCGA-GM-A3XL-01A-11D-A22X-09_TCGA-GM-A3XL-10A-01D-A22X-09_somaticsniper_annotated", 
        "file_size": 618855, 
        "data_format": "VCF", 
        "created_datetime": "2017-06-17T18:17:10.038554-05:00", 
        "file_id": "ae61b1a4-9165-4087-8a62-991688ae9389", 
        "md5sum": "fd016637346e2029abe9e176f7f34896", 
        "data_type": "Annotated Somatic Mutation", 
        "state": "released", 
        "access": "controlled", 
        "updated_datetime": "2018-09-06T13:49:20.245333-05:00"
      }, 
      {
        "experimental_strategy": "WXS", 
        "data_category": "Simple Nucleotide Variation", 
        "file_name": "93dd3aa5-8c21-46a0-8880-88cf40b72597.vep.vcf.gz", 
        "submitter_id": "TCGA-GM-A3NW-01A-21D-A228-09_TCGA-GM-A3NW-10A-01D-A22A-09_somaticsniper_annotated", 
        "file_size": 558602, 
        "data_format": "VCF", 
        "created_datetime": "2017-06-17T18:17:10.038554-05:00", 
        "file_id": "93dd3aa5-8c21-46a0-8880-88cf40b72597", 
        "md5sum": "b76d76377fafa8060ad602deb6ed475f", 
        "data_type": "Annotated Somatic Mutation", 
        "state": "released", 
        "access": "controlled", 
        "updated_datetime": "2018-09-06T13:49:20.245333-05:00"
      }, 
      {
        "experimental_strategy": "WXS", 
        "data_category": "Simple Nucleotide Variation", 
        "file_name": "4a9c6d7e-7779-403f-a20a-c732f17e90e8.vep.vcf.gz", 
        "submitter_id": "TCGA-AR-A1AQ-01A-11D-A12Q-09_TCGA-AR-A1AQ-10A-01D-A12Q-09_somaticsniper_annotated", 
        "file_size": 503823, 
        "data_format": "VCF", 
        "created_datetime": "2017-06-17T18:18:14.290045-05:00", 
        "file_id": "4a9c6d7e-7779-403f-a20a-c732f17e90e8", 
        "md5sum": "505e18b705f44803159d8a56f3771e25", 
        "data_type": "Annotated Somatic Mutation", 
        "state": "released", 
        "access": "controlled", 
        "updated_datetime": "2018-09-06T13:49:20.245333-05:00"
      }, 
      {
        "experimental_strategy": "WXS", 
        "data_category": "Simple Nucleotide Variation", 
        "file_name": "201157e0-52c7-44cd-96a6-d7c9324bdfcc.vep.vcf.gz", 
        "submitter_id": "TCGA-D8-A1XQ-01A-11D-A14K-09_TCGA-D8-A1XQ-10A-01D-A14K-09_somaticsniper_annotated", 
        "file_size": 1651915, 
        "data_format": "VCF", 
        "created_datetime": "2017-06-17T18:16:12.932939-05:00", 
        "file_id": "201157e0-52c7-44cd-96a6-d7c9324bdfcc", 
        "md5sum": "59ec8a8e378f0929cab0136a34880c67", 
        "data_type": "Annotated Somatic Mutation", 
        "state": "released", 
        "access": "controlled", 
        "updated_datetime": "2018-09-06T13:49:20.245333-05:00"
      }, 
      {
        "experimental_strategy": "WXS", 
        "data_category": "Simple Nucleotide Variation", 
        "file_name": "4c7b8feb-ca8f-4bea-ae58-89834acf025a.vep.vcf.gz", 
        "submitter_id": "TCGA-A7-A26J-01A-11D-A167-09_TCGA-A7-A26J-10A-01D-A167-09_somaticsniper_annotated", 
        "file_size": 775742, 
        "data_format": "VCF", 
        "created_datetime": "2017-06-17T18:17:10.038554-05:00", 
        "file_id": "4c7b8feb-ca8f-4bea-ae58-89834acf025a", 
        "md5sum": "bda840662563b60f8e12ecca05d6c626", 
        "data_type": "Annotated Somatic Mutation", 
        "state": "released", 
        "access": "controlled", 
        "updated_datetime": "2018-09-06T13:49:20.245333-05:00"
      }, 
      {
        "experimental_strategy": "WXS", 
        "data_category": "Simple Nucleotide Variation", 
        "file_name": "0adeaf9d-b740-4848-aa06-2c8a48708eda.vep.vcf.gz", 
        "submitter_id": "TCGA-B6-A0RM-01A-11D-A099-09_TCGA-B6-A0RM-10A-01D-A099-09_somaticsniper_annotated", 
        "file_size": 285937, 
        "data_format": "VCF", 
        "created_datetime": "2017-06-17T18:14:56.854923-05:00", 
        "file_id": "0adeaf9d-b740-4848-aa06-2c8a48708eda", 
        "md5sum": "3cebb613d2b97a91b67aedda141ce0b6", 
        "data_type": "Annotated Somatic Mutation", 
        "state": "released", 
        "access": "controlled", 
        "updated_datetime": "2018-09-06T13:49:20.245333-05:00"
      }, 
      {
        "experimental_strategy": "WXS", 
        "data_category": "Simple Nucleotide Variation", 
        "file_name": "8ccea352-9f83-431a-8fd2-94f92cba1a88.vep.vcf.gz", 
        "submitter_id": "TCGA-A2-A4RX-01A-11D-A25Q-09_TCGA-A2-A4RX-10A-01D-A25Q-09_somaticsniper_annotated", 
        "file_size": 762176, 
        "data_format": "VCF", 
        "created_datetime": "2017-06-17T18:19:27.921763-05:00", 
        "file_id": "8ccea352-9f83-431a-8fd2-94f92cba1a88", 
        "md5sum": "1243ac3834c6dc1f16a59d59e1af4072", 
        "data_type": "Annotated Somatic Mutation", 
        "state": "released", 
        "access": "controlled", 
        "updated_datetime": "2018-09-06T13:49:20.245333-05:00"
      }, 
      {
        "experimental_strategy": "WXS", 
        "data_category": "Simple Nucleotide Variation", 
        "file_name": "f71bf900-f8b3-497b-8f0d-7e99650b2daf.vep.vcf.gz", 
        "submitter_id": "TCGA-E9-A247-01A-11D-A167-09_TCGA-E9-A247-10A-01D-A167-09_somaticsniper_annotated", 
        "file_size": 1677158, 
        "data_format": "VCF", 
        "created_datetime": "2017-06-17T18:17:10.038554-05:00", 
        "file_id": "f71bf900-f8b3-497b-8f0d-7e99650b2daf", 
        "md5sum": "e91ba28de3906306e92f8c9a5550b190", 
        "data_type": "Annotated Somatic Mutation", 
        "state": "released", 
        "access": "controlled", 
        "updated_datetime": "2018-09-06T13:49:20.245333-05:00"
      }, 
      {
        "experimental_strategy": "WXS", 
        "data_category": "Simple Nucleotide Variation", 
        "file_name": "af46986b-d2f0-4952-8a16-c2fc72157893.vep.vcf.gz", 
        "submitter_id": "TCGA-E9-A22G-01A-11D-A159-09_TCGA-E9-A22G-10A-01D-A159-09_somaticsniper_annotated", 
        "file_size": 714435, 
        "data_format": "VCF", 
        "created_datetime": "2017-06-17T18:17:10.038554-05:00", 
        "file_id": "af46986b-d2f0-4952-8a16-c2fc72157893", 
        "md5sum": "f32e363af0d93026aef856ff90536901", 
        "data_type": "Annotated Somatic Mutation", 
        "state": "released", 
        "access": "controlled", 
        "updated_datetime": "2018-09-06T13:49:20.245333-05:00"
      }, 
      {
        "experimental_strategy": "WXS", 
        "data_category": "Simple Nucleotide Variation", 
        "file_name": "e11819cf-e96c-46fa-bb7f-8db9b2d42da3.vep.vcf.gz", 
        "submitter_id": "TCGA-E9-A3Q9-01A-11D-A21Q-09_TCGA-E9-A3Q9-10A-01D-A21Q-09_somaticsniper_annotated", 
        "file_size": 997514, 
        "data_format": "VCF", 
        "created_datetime": "2017-06-17T18:20:35.871603-05:00", 
        "file_id": "e11819cf-e96c-46fa-bb7f-8db9b2d42da3", 
        "md5sum": "81e3a2bd06445d9de151e6f1e8db0aa4", 
        "data_type": "Annotated Somatic Mutation", 
        "state": "released", 
        "access": "controlled", 
        "updated_datetime": "2018-09-06T13:49:20.245333-05:00"
      }, 
      {
        "experimental_strategy": "WXS", 
        "data_category": "Simple Nucleotide Variation", 
        "file_name": "e8655ed3-08e6-4d58-878b-aa350b71907a.vep.vcf.gz", 
        "submitter_id": "TCGA-E2-A1LH-01A-11D-A14G-09_TCGA-E2-A1LH-11A-22D-A14G-09_somaticsniper_annotated", 
        "file_size": 591239, 
        "data_format": "VCF", 
        "created_datetime": "2017-06-17T18:20:35.871603-05:00", 
        "file_id": "e8655ed3-08e6-4d58-878b-aa350b71907a", 
        "md5sum": "e17369707b490cd756e8fa5fce2fc695", 
        "data_type": "Annotated Somatic Mutation", 
        "state": "released", 
        "access": "controlled", 
        "updated_datetime": "2018-09-06T13:49:20.245333-05:00"
      }, 
      {
        "experimental_strategy": "WXS", 
        "data_category": "Simple Nucleotide Variation", 
        "file_name": "06267380-59c2-4da5-be42-8ba409cb0c98.vep.vcf.gz", 
        "submitter_id": "TCGA-A7-A13F-01A-11D-A12Q-09_TCGA-A7-A13F-10A-01D-A12Q-09_somaticsniper_annotated", 
        "file_size": 465075, 
        "data_format": "VCF", 
        "created_datetime": "2017-06-17T18:16:12.932939-05:00", 
        "file_id": "06267380-59c2-4da5-be42-8ba409cb0c98", 
        "md5sum": "f48803586aadb6acbe93bbd48c272237", 
        "data_type": "Annotated Somatic Mutation", 
        "state": "released", 
        "access": "controlled", 
        "updated_datetime": "2018-09-06T13:49:20.245333-05:00"
      }, 
      {
        "experimental_strategy": "WXS", 
        "data_category": "Simple Nucleotide Variation", 
        "file_name": "d07c870c-766d-4e6f-ab2c-bc2b290390e3.vep.vcf.gz", 
        "submitter_id": "TCGA-BH-A0AU-01A-11D-A12Q-09_TCGA-BH-A0AU-11A-11D-A12Q-09_somaticsniper_annotated", 
        "file_size": 530760, 
        "data_format": "VCF", 
        "created_datetime": "2017-06-17T18:16:12.932939-05:00", 
        "file_id": "d07c870c-766d-4e6f-ab2c-bc2b290390e3", 
        "md5sum": "11e98770913b31e24a7a35a80563f1ad", 
        "data_type": "Annotated Somatic Mutation", 
        "state": "released", 
        "access": "controlled", 
        "updated_datetime": "2018-09-06T13:49:20.245333-05:00"
      }, 
      {
        "experimental_strategy": "WXS", 
        "data_category": "Simple Nucleotide Variation", 
        "file_name": "601fd216-41ca-402f-88c5-90bde1f33806.vep.vcf.gz", 
        "submitter_id": "TCGA-A2-A04P-01A-31D-A128-09_TCGA-A2-A04P-10A-01W-A055-09_somaticsniper_annotated", 
        "file_size": 1870867, 
        "data_format": "VCF", 
        "created_datetime": "2017-06-17T18:19:27.921763-05:00", 
        "file_id": "601fd216-41ca-402f-88c5-90bde1f33806", 
        "md5sum": "481987ab821a2e4989d35b7475be2278", 
        "data_type": "Annotated Somatic Mutation", 
        "state": "released", 
        "access": "controlled", 
        "updated_datetime": "2018-09-06T13:49:20.245333-05:00"
      }, 
      {
        "experimental_strategy": "WXS", 
        "data_category": "Simple Nucleotide Variation", 
        "file_name": "c149d0e5-16ab-4bba-b5f6-a06484ea848b.vep.vcf.gz", 
        "submitter_id": "TCGA-OL-A97C-01A-32D-A41F-09_TCGA-OL-A97C-10A-01D-A41F-09_somaticsniper_annotated", 
        "file_size": 478382, 
        "data_format": "VCF", 
        "created_datetime": "2017-06-17T18:17:10.038554-05:00", 
        "file_id": "c149d0e5-16ab-4bba-b5f6-a06484ea848b", 
        "md5sum": "15ee1c46e0d11e2f6d8f1e1116393100", 
        "data_type": "Annotated Somatic Mutation", 
        "state": "released", 
        "access": "controlled", 
        "updated_datetime": "2018-09-06T13:49:20.245333-05:00"
      }, 
      {
        "experimental_strategy": "WXS", 
        "data_category": "Simple Nucleotide Variation", 
        "file_name": "eec5d1dd-df7a-43b6-ba09-44b080a65251.vep.vcf.gz", 
        "submitter_id": "TCGA-D8-A1XY-01A-11D-A14K-09_TCGA-D8-A1XY-10A-01D-A14K-09_somaticsniper_annotated", 
        "file_size": 867446, 
        "data_format": "VCF", 
        "created_datetime": "2017-06-17T18:14:56.854923-05:00", 
        "file_id": "eec5d1dd-df7a-43b6-ba09-44b080a65251", 
        "md5sum": "db4f2a14a5f71ed4ba3847f0bf97f50f", 
        "data_type": "Annotated Somatic Mutation", 
        "state": "released", 
        "access": "controlled", 
        "updated_datetime": "2018-09-06T13:49:20.245333-05:00"
      }, 
      {
        "experimental_strategy": "WXS", 
        "data_category": "Simple Nucleotide Variation", 
        "file_name": "23108cae-ef5f-4ccf-9d25-6bf0e3e592c9.vep.vcf.gz", 
        "submitter_id": "TCGA-D8-A27G-01A-11D-A16D-09_TCGA-D8-A27G-10A-01D-A16D-09_somaticsniper_annotated", 
        "file_size": 1429126, 
        "data_format": "VCF", 
        "created_datetime": "2017-06-17T18:17:10.038554-05:00", 
        "file_id": "23108cae-ef5f-4ccf-9d25-6bf0e3e592c9", 
        "md5sum": "ff0c0871cf70768611aae6b2ca5123c9", 
        "data_type": "Annotated Somatic Mutation", 
        "state": "released", 
        "access": "controlled", 
        "updated_datetime": "2018-09-06T13:49:20.245333-05:00"
      }, 
      {
        "experimental_strategy": "WXS", 
        "data_category": "Simple Nucleotide Variation", 
        "file_name": "96b6eb1b-05ca-4ab9-8268-0ec6b0ef72c8.vep.vcf.gz", 
        "submitter_id": "TCGA-AO-A03R-01A-21W-A050-09_TCGA-AO-A03R-10A-01W-A055-09_somaticsniper_annotated", 
        "file_size": 448775, 
        "data_format": "VCF", 
        "created_datetime": "2017-06-17T18:16:12.932939-05:00", 
        "file_id": "96b6eb1b-05ca-4ab9-8268-0ec6b0ef72c8", 
        "md5sum": "8cb7829ce0990d5e698366d1282df48f", 
        "data_type": "Annotated Somatic Mutation", 
        "state": "released", 
        "access": "controlled", 
        "updated_datetime": "2018-09-06T13:49:20.245333-05:00"
      }, 
      {
        "experimental_strategy": "WXS", 
        "data_category": "Simple Nucleotide Variation", 
        "file_name": "74ee16a0-45d5-49d7-ab7e-fb97d94dfc98.vep.vcf.gz", 
        "submitter_id": "TCGA-AN-A0FS-01A-11W-A050-09_TCGA-AN-A0FS-10A-01W-A055-09_somaticsniper_annotated", 
        "file_size": 407026, 
        "data_format": "VCF", 
        "created_datetime": "2017-06-17T18:14:56.854923-05:00", 
        "file_id": "74ee16a0-45d5-49d7-ab7e-fb97d94dfc98", 
        "md5sum": "9e089626f0af866c7759972e7d76f5ce", 
        "data_type": "Annotated Somatic Mutation", 
        "state": "released", 
        "access": "controlled", 
        "updated_datetime": "2018-09-06T13:49:20.245333-05:00"
      }, 
      {
        "experimental_strategy": "WXS", 
        "data_category": "Simple Nucleotide Variation", 
        "file_name": "6b9d3110-df02-4103-bb64-471a2b79f741.vep.vcf.gz", 
        "submitter_id": "TCGA-A8-A06R-01A-11D-A015-09_TCGA-A8-A06R-10A-01W-A021-09_somaticsniper_annotated", 
        "file_size": 753678, 
        "data_format": "VCF", 
        "created_datetime": "2017-06-17T18:20:35.871603-05:00", 
        "file_id": "6b9d3110-df02-4103-bb64-471a2b79f741", 
        "md5sum": "84a14763d8f5effbb6bc4bd2eb72e33c", 
        "data_type": "Annotated Somatic Mutation", 
        "state": "released", 
        "access": "controlled", 
        "updated_datetime": "2018-09-06T13:49:20.245333-05:00"
      }, 
      {
        "experimental_strategy": "WXS", 
        "data_category": "Simple Nucleotide Variation", 
        "file_name": "ce826cab-0088-4f08-88a7-2896a78aabab.vep.vcf.gz", 
        "submitter_id": "TCGA-A1-A0SO-01A-22D-A099-09_TCGA-A1-A0SO-10A-03D-A099-09_somaticsniper_annotated", 
        "file_size": 528576, 
        "data_format": "VCF", 
        "created_datetime": "2017-06-17T18:17:10.038554-05:00", 
        "file_id": "ce826cab-0088-4f08-88a7-2896a78aabab", 
        "md5sum": "8011f5be4196c045e1e80ebbe8db52e8", 
        "data_type": "Annotated Somatic Mutation", 
        "state": "released", 
        "access": "controlled", 
        "updated_datetime": "2018-09-06T13:49:20.245333-05:00"
      }, 
      {
        "experimental_strategy": "WXS", 
        "data_category": "Simple Nucleotide Variation", 
        "file_name": "e2e1274f-f4c5-4e69-91df-ecff63c4cd5a.vep.vcf.gz", 
        "submitter_id": "TCGA-B6-A0RE-01A-11W-A071-09_TCGA-B6-A0RE-10A-01W-A071-09_somaticsniper_annotated", 
        "file_size": 679830, 
        "data_format": "VCF", 
        "created_datetime": "2017-06-17T18:14:56.854923-05:00", 
        "file_id": "e2e1274f-f4c5-4e69-91df-ecff63c4cd5a", 
        "md5sum": "d42ab6d47fea52cdf40ff6389fddb71f", 
        "data_type": "Annotated Somatic Mutation", 
        "state": "released", 
        "access": "controlled", 
        "updated_datetime": "2018-09-06T13:49:20.245333-05:00"
      }, 
      {
        "experimental_strategy": "WXS", 
        "data_category": "Simple Nucleotide Variation", 
        "file_name": "04a270d4-7abd-49ad-8501-f8cace4b28f5.vep.vcf.gz", 
        "submitter_id": "TCGA-BH-A0RX-01A-21D-A099-09_TCGA-BH-A0RX-10A-01D-A099-09_somaticsniper_annotated", 
        "file_size": 549668, 
        "data_format": "VCF", 
        "created_datetime": "2017-06-17T18:20:35.871603-05:00", 
        "file_id": "04a270d4-7abd-49ad-8501-f8cace4b28f5", 
        "md5sum": "bbb4314d0d6b71b5d1d2efaa5dc42ae8", 
        "data_type": "Annotated Somatic Mutation", 
        "state": "released", 
        "access": "controlled", 
        "updated_datetime": "2018-09-06T13:49:20.245333-05:00"
      }, 
      {
        "experimental_strategy": "WXS", 
        "data_category": "Simple Nucleotide Variation", 
        "file_name": "085f43a0-70f7-4197-88be-32a4ba62b8e9.vep.vcf.gz", 
        "submitter_id": "TCGA-E2-A156-01A-11D-A12B-09_TCGA-E2-A156-10A-01D-A12B-09_somaticsniper_annotated", 
        "file_size": 322748, 
        "data_format": "VCF", 
        "created_datetime": "2017-06-17T18:20:35.871603-05:00", 
        "file_id": "085f43a0-70f7-4197-88be-32a4ba62b8e9", 
        "md5sum": "213f085aad5adcf3c95bb8d8defa6f64", 
        "data_type": "Annotated Somatic Mutation", 
        "state": "released", 
        "access": "controlled", 
        "updated_datetime": "2018-09-06T13:49:20.245333-05:00"
      }, 
      {
        "experimental_strategy": "WXS", 
        "data_category": "Simple Nucleotide Variation", 
        "file_name": "c5072f36-7d14-4104-8a53-69d752246904.vep.vcf.gz", 
        "submitter_id": "TCGA-BH-A0W5-01A-11D-A10G-09_TCGA-BH-A0W5-10A-01D-A117-09_somaticsniper_annotated", 
        "file_size": 223398, 
        "data_format": "VCF", 
        "created_datetime": "2017-06-17T18:20:35.871603-05:00", 
        "file_id": "c5072f36-7d14-4104-8a53-69d752246904", 
        "md5sum": "ef9acbe2b69dd013e44d325d54a1c7f3", 
        "data_type": "Annotated Somatic Mutation", 
        "state": "released", 
        "access": "controlled", 
        "updated_datetime": "2018-09-06T13:49:20.245333-05:00"
      }, 
      {
        "experimental_strategy": "WXS", 
        "data_category": "Simple Nucleotide Variation", 
        "file_name": "ebc3d5c6-e525-4ffb-bae9-7efa575b6489.vep.vcf.gz", 
        "submitter_id": "TCGA-EW-A1J1-01A-11D-A188-09_TCGA-EW-A1J1-10A-01D-A13O-09_somaticsniper_annotated", 
        "file_size": 1142191, 
        "data_format": "VCF", 
        "created_datetime": "2017-06-17T18:20:35.871603-05:00", 
        "file_id": "ebc3d5c6-e525-4ffb-bae9-7efa575b6489", 
        "md5sum": "fa326eb1c6acbe8dfb081667dab81b95", 
        "data_type": "Annotated Somatic Mutation", 
        "state": "released", 
        "access": "controlled", 
        "updated_datetime": "2018-09-06T13:49:20.245333-05:00"
      }, 
      {
        "experimental_strategy": "WXS", 
        "data_category": "Simple Nucleotide Variation", 
        "file_name": "94c94f7c-e26e-400d-99fe-774c07d546ab.vep.vcf.gz", 
        "submitter_id": "TCGA-E2-A159-01A-11D-A10Y-09_TCGA-E2-A159-10A-01D-A110-09_somaticsniper_annotated", 
        "file_size": 601988, 
        "data_format": "VCF", 
        "created_datetime": "2017-06-17T18:20:35.871603-05:00", 
        "file_id": "94c94f7c-e26e-400d-99fe-774c07d546ab", 
        "md5sum": "bbffc01e45dedda06e485f19044f04c9", 
        "data_type": "Annotated Somatic Mutation", 
        "state": "released", 
        "access": "controlled", 
        "updated_datetime": "2018-09-06T13:49:20.245333-05:00"
      }, 
      {
        "experimental_strategy": "WXS", 
        "data_category": "Simple Nucleotide Variation", 
        "file_name": "21142d5d-fd76-49a2-a177-d16746d19db3.vep.vcf.gz", 
        "submitter_id": "TCGA-E2-A1LS-01A-12D-A159-09_TCGA-E2-A1LS-11A-32W-A16L-09_somaticsniper_annotated", 
        "file_size": 2868265, 
        "data_format": "VCF", 
        "created_datetime": "2017-06-17T18:18:14.290045-05:00", 
        "file_id": "21142d5d-fd76-49a2-a177-d16746d19db3", 
        "md5sum": "eb798f9d9f9dba352b138620479c063f", 
        "data_type": "Annotated Somatic Mutation", 
        "state": "released", 
        "access": "controlled", 
        "updated_datetime": "2018-09-06T13:49:20.245333-05:00"
      }, 
      {
        "experimental_strategy": "WXS", 
        "data_category": "Simple Nucleotide Variation", 
        "file_name": "1cbbd128-d00e-493f-bda5-78f696742fbd.vep.vcf.gz", 
        "submitter_id": "TCGA-AO-A0JE-01A-11W-A071-09_TCGA-AO-A0JE-10A-01W-A071-09_somaticsniper_annotated", 
        "file_size": 379788, 
        "data_format": "VCF", 
        "created_datetime": "2017-06-17T18:16:12.932939-05:00", 
        "file_id": "1cbbd128-d00e-493f-bda5-78f696742fbd", 
        "md5sum": "ce2f91eb7adeabef248948d32fbc8167", 
        "data_type": "Annotated Somatic Mutation", 
        "state": "released", 
        "access": "controlled", 
        "updated_datetime": "2018-09-06T13:49:20.245333-05:00"
      }, 
      {
        "experimental_strategy": "WXS", 
        "data_category": "Simple Nucleotide Variation", 
        "file_name": "558f2f00-17f5-40e2-8ea9-91bf90111bd8.vep.vcf.gz", 
        "submitter_id": "TCGA-E9-A1N5-01A-11D-A14G-09_TCGA-E9-A1N5-10A-01D-A14G-09_somaticsniper_annotated", 
        "file_size": 1411875, 
        "data_format": "VCF", 
        "created_datetime": "2017-06-17T18:20:35.871603-05:00", 
        "file_id": "558f2f00-17f5-40e2-8ea9-91bf90111bd8", 
        "md5sum": "dd89203e7aa038e2f9d171eddccf8969", 
        "data_type": "Annotated Somatic Mutation", 
        "state": "released", 
        "access": "controlled", 
        "updated_datetime": "2018-09-06T13:49:20.245333-05:00"
      }, 
      {
        "experimental_strategy": "WXS", 
        "data_category": "Simple Nucleotide Variation", 
        "file_name": "80572803-21c9-42e6-a2b7-8e19993b7ac1.vep.vcf.gz", 
        "submitter_id": "TCGA-OL-A5RX-01A-11D-A28B-09_TCGA-OL-A5RX-10A-01D-A28E-09_somaticsniper_annotated", 
        "file_size": 396199, 
        "data_format": "VCF", 
        "created_datetime": "2017-06-17T18:16:12.932939-05:00", 
        "file_id": "80572803-21c9-42e6-a2b7-8e19993b7ac1", 
        "md5sum": "0a63de7c2aac90352a10830368a1c4fb", 
        "data_type": "Annotated Somatic Mutation", 
        "state": "released", 
        "access": "controlled", 
        "updated_datetime": "2018-09-06T13:49:20.245333-05:00"
      }, 
      {
        "experimental_strategy": "WXS", 
        "data_category": "Simple Nucleotide Variation", 
        "file_name": "0c2d8ca5-0e72-4c25-8e0a-0b3643dde87e.vep.vcf.gz", 
        "submitter_id": "TCGA-AC-A3HN-01A-11D-A20S-09_TCGA-AC-A3HN-10A-01D-A20S-09_somaticsniper_annotated", 
        "file_size": 334031, 
        "data_format": "VCF", 
        "created_datetime": "2017-06-17T18:20:35.871603-05:00", 
        "file_id": "0c2d8ca5-0e72-4c25-8e0a-0b3643dde87e", 
        "md5sum": "48d3d6df0882a5d7fbb1c257b8df26f5", 
        "data_type": "Annotated Somatic Mutation", 
        "state": "released", 
        "access": "controlled", 
        "updated_datetime": "2018-09-06T13:49:20.245333-05:00"
      }, 
      {
        "experimental_strategy": "WXS", 
        "data_category": "Simple Nucleotide Variation", 
        "file_name": "9d7aa91c-d0d5-4469-be3f-8e7c690d0af2.vep.vcf.gz", 
        "submitter_id": "TCGA-A2-A0CX-01A-21W-A019-09_TCGA-A2-A0CX-10A-01W-A021-09_somaticsniper_annotated", 
        "file_size": 771222, 
        "data_format": "VCF", 
        "created_datetime": "2017-06-17T18:19:27.921763-05:00", 
        "file_id": "9d7aa91c-d0d5-4469-be3f-8e7c690d0af2", 
        "md5sum": "d9c42f55f20307f3fd902b004c849cf3", 
        "data_type": "Annotated Somatic Mutation", 
        "state": "released", 
        "access": "controlled", 
        "updated_datetime": "2018-09-06T13:49:20.245333-05:00"
      }, 
      {
        "experimental_strategy": "WXS", 
        "data_category": "Simple Nucleotide Variation", 
        "file_name": "91ab74c8-9ce5-447b-ab52-751aba28015c.vep.vcf.gz", 
        "submitter_id": "TCGA-BH-A5J0-01A-11D-A27P-09_TCGA-BH-A5J0-10A-01D-A27P-09_somaticsniper_annotated", 
        "file_size": 504407, 
        "data_format": "VCF", 
        "created_datetime": "2017-06-17T18:20:35.871603-05:00", 
        "file_id": "91ab74c8-9ce5-447b-ab52-751aba28015c", 
        "md5sum": "1a6862d8791d9aea63f889d12b4c1120", 
        "data_type": "Annotated Somatic Mutation", 
        "state": "released", 
        "access": "controlled", 
        "updated_datetime": "2018-09-06T13:49:20.245333-05:00"
      }, 
      {
        "experimental_strategy": "WXS", 
        "data_category": "Simple Nucleotide Variation", 
        "file_name": "4a0e56e4-1115-4935-af85-6a9aeb07f253.vep.vcf.gz", 
        "submitter_id": "TCGA-PE-A5DD-01A-12D-A27P-09_TCGA-PE-A5DD-10A-01D-A27P-09_somaticsniper_annotated", 
        "file_size": 502540, 
        "data_format": "VCF", 
        "created_datetime": "2017-06-17T18:19:27.921763-05:00", 
        "file_id": "4a0e56e4-1115-4935-af85-6a9aeb07f253", 
        "md5sum": "753f0cb6322bd7298cdbe91dc073c1e7", 
        "data_type": "Annotated Somatic Mutation", 
        "state": "released", 
        "access": "controlled", 
        "updated_datetime": "2018-09-06T13:49:20.245333-05:00"
      }, 
      {
        "experimental_strategy": "WXS", 
        "data_category": "Simple Nucleotide Variation", 
        "file_name": "3b5a1d47-2908-4d01-9702-8c19c2fbe503.vep.vcf.gz", 
        "submitter_id": "TCGA-EW-A1P0-01A-11D-A142-09_TCGA-EW-A1P0-10A-01D-A142-09_somaticsniper_annotated", 
        "file_size": 1349861, 
        "data_format": "VCF", 
        "created_datetime": "2017-06-17T18:18:14.290045-05:00", 
        "file_id": "3b5a1d47-2908-4d01-9702-8c19c2fbe503", 
        "md5sum": "fa7d611d6e886e693b7bc120db7f9d73", 
        "data_type": "Annotated Somatic Mutation", 
        "state": "released", 
        "access": "controlled", 
        "updated_datetime": "2018-09-06T13:49:20.245333-05:00"
      }, 
      {
        "experimental_strategy": "WXS", 
        "data_category": "Simple Nucleotide Variation", 
        "file_name": "c1c1b9cc-937f-4655-ad25-203b84e498c5.vep.vcf.gz", 
        "submitter_id": "TCGA-A7-A26J-01B-02D-A272-09_TCGA-A7-A26J-10A-01D-A167-09_somaticsniper_annotated", 
        "file_size": 651130, 
        "data_format": "VCF", 
        "created_datetime": "2017-06-17T18:17:10.038554-05:00", 
        "file_id": "c1c1b9cc-937f-4655-ad25-203b84e498c5", 
        "md5sum": "dd39fd9ce0ab469154e77cd738ef94c8", 
        "data_type": "Annotated Somatic Mutation", 
        "state": "released", 
        "access": "controlled", 
        "updated_datetime": "2018-09-06T13:49:20.245333-05:00"
      }, 
      {
        "experimental_strategy": "WXS", 
        "data_category": "Simple Nucleotide Variation", 
        "file_name": "46585297-326b-465b-b50e-8076f7c8e2b0.vep.vcf.gz", 
        "submitter_id": "TCGA-LL-A7SZ-01A-32D-A351-09_TCGA-LL-A7SZ-10A-01D-A351-09_somaticsniper_annotated", 
        "file_size": 499900, 
        "data_format": "VCF", 
        "created_datetime": "2017-06-17T18:14:56.854923-05:00", 
        "file_id": "46585297-326b-465b-b50e-8076f7c8e2b0", 
        "md5sum": "32e1f3bc63040c6040af100e6f1874d2", 
        "data_type": "Annotated Somatic Mutation", 
        "state": "released", 
        "access": "controlled", 
        "updated_datetime": "2018-09-06T13:49:20.245333-05:00"
      }, 
      {
        "experimental_strategy": "WXS", 
        "data_category": "Simple Nucleotide Variation", 
        "file_name": "daf08b6b-1e97-4618-a6e3-e1916f19bc3e.vep.vcf.gz", 
        "submitter_id": "TCGA-GI-A2C8-01A-11D-A16D-09_TCGA-GI-A2C8-11A-22D-A16D-09_somaticsniper_annotated", 
        "file_size": 1435829, 
        "data_format": "VCF", 
        "created_datetime": "2017-06-17T18:16:12.932939-05:00", 
        "file_id": "daf08b6b-1e97-4618-a6e3-e1916f19bc3e", 
        "md5sum": "39a6d1024df1fc49ec9bd8ae945ce359", 
        "data_type": "Annotated Somatic Mutation", 
        "state": "released", 
        "access": "controlled", 
        "updated_datetime": "2018-09-06T13:49:20.245333-05:00"
      }, 
      {
        "experimental_strategy": "WXS", 
        "data_category": "Simple Nucleotide Variation", 
        "file_name": "e3c5aa98-b61d-4e5d-8154-94cb6280a6b7.vep.vcf.gz", 
        "submitter_id": "TCGA-AR-A0U3-01A-11D-A10G-09_TCGA-AR-A0U3-10A-01D-A10G-09_somaticsniper_annotated", 
        "file_size": 276163, 
        "data_format": "VCF", 
        "created_datetime": "2017-06-17T18:19:27.921763-05:00", 
        "file_id": "e3c5aa98-b61d-4e5d-8154-94cb6280a6b7", 
        "md5sum": "2ef7804cd02e59dfc284789ddee6ce06", 
        "data_type": "Annotated Somatic Mutation", 
        "state": "released", 
        "access": "controlled", 
        "updated_datetime": "2018-09-06T13:49:20.245333-05:00"
      }, 
      {
        "experimental_strategy": "WXS", 
        "data_category": "Simple Nucleotide Variation", 
        "file_name": "b82aa5d5-1e2a-4dec-8eac-0dd572c5d190.vep.vcf.gz", 
        "submitter_id": "TCGA-B6-A0IC-01A-11W-A050-09_TCGA-B6-A0IC-10A-01W-A055-09_somaticsniper_annotated", 
        "file_size": 594839, 
        "data_format": "VCF", 
        "created_datetime": "2017-06-17T18:19:27.921763-05:00", 
        "file_id": "b82aa5d5-1e2a-4dec-8eac-0dd572c5d190", 
        "md5sum": "ec7c74c338924a8b1dfd8435bcb89041", 
        "data_type": "Annotated Somatic Mutation", 
        "state": "released", 
        "access": "controlled", 
        "updated_datetime": "2018-09-06T13:49:20.245333-05:00"
      }, 
      {
        "experimental_strategy": "WXS", 
        "data_category": "Simple Nucleotide Variation", 
        "file_name": "195d1dd7-956e-48c1-b9e8-2adc249b0919.vep.vcf.gz", 
        "submitter_id": "TCGA-E9-A1RD-01A-11D-A159-09_TCGA-E9-A1RD-10A-01D-A159-09_somaticsniper_annotated", 
        "file_size": 944100, 
        "data_format": "VCF", 
        "created_datetime": "2017-06-17T18:17:10.038554-05:00", 
        "file_id": "195d1dd7-956e-48c1-b9e8-2adc249b0919", 
        "md5sum": "65e355d537b9bfd6be6dfb824b70c80b", 
        "data_type": "Annotated Somatic Mutation", 
        "state": "released", 
        "access": "controlled", 
        "updated_datetime": "2018-09-06T13:49:20.245333-05:00"
      }, 
      {
        "experimental_strategy": "WXS", 
        "data_category": "Simple Nucleotide Variation", 
        "file_name": "b2b57642-0e46-4dd2-8b6a-92615a449c4f.vep.vcf.gz", 
        "submitter_id": "TCGA-BH-A1FE-01A-11D-A13L-09_TCGA-BH-A1FE-11B-14D-A13O-09_somaticsniper_annotated", 
        "file_size": 583815, 
        "data_format": "VCF", 
        "created_datetime": "2017-06-17T18:17:10.038554-05:00", 
        "file_id": "b2b57642-0e46-4dd2-8b6a-92615a449c4f", 
        "md5sum": "c809113595d0cfa972662a2eca1b5ece", 
        "data_type": "Annotated Somatic Mutation", 
        "state": "released", 
        "access": "controlled", 
        "updated_datetime": "2018-09-06T13:49:20.245333-05:00"
      }, 
      {
        "experimental_strategy": "WXS", 
        "data_category": "Simple Nucleotide Variation", 
        "file_name": "609c1858-aff5-4e0f-9dc6-3aa76288f7f5.vep.vcf.gz", 
        "submitter_id": "TCGA-D8-A27T-01A-11D-A16D-09_TCGA-D8-A27T-10A-01D-A16D-09_somaticsniper_annotated", 
        "file_size": 477356, 
        "data_format": "VCF", 
        "created_datetime": "2017-06-17T18:16:12.932939-05:00", 
        "file_id": "609c1858-aff5-4e0f-9dc6-3aa76288f7f5", 
        "md5sum": "0d3f60e0f3f0adffec9bf9581c0ebf58", 
        "data_type": "Annotated Somatic Mutation", 
        "state": "released", 
        "access": "controlled", 
        "updated_datetime": "2018-09-06T13:49:20.245333-05:00"
      }, 
      {
        "experimental_strategy": "WXS", 
        "data_category": "Simple Nucleotide Variation", 
        "file_name": "34ff6f92-4463-4aed-b14d-68fd405a6aba.vep.vcf.gz", 
        "submitter_id": "TCGA-AC-A2QI-01A-12D-A19Y-09_TCGA-AC-A2QI-10A-01D-A19Y-09_somaticsniper_annotated", 
        "file_size": 796877, 
        "data_format": "VCF", 
        "created_datetime": "2017-06-17T18:19:27.921763-05:00", 
        "file_id": "34ff6f92-4463-4aed-b14d-68fd405a6aba", 
        "md5sum": "f4a8e49456e69cb1f8569315d68ed919", 
        "data_type": "Annotated Somatic Mutation", 
        "state": "released", 
        "access": "controlled", 
        "updated_datetime": "2018-09-06T13:49:20.245333-05:00"
      }, 
      {
        "experimental_strategy": "WXS", 
        "data_category": "Simple Nucleotide Variation", 
        "file_name": "a5601eed-ddfc-4f66-a05a-c6d86d45d877.vep.vcf.gz", 
        "submitter_id": "TCGA-E9-A1N3-01A-12D-A159-09_TCGA-E9-A1N3-10A-01D-A159-09_somaticsniper_annotated", 
        "file_size": 536058, 
        "data_format": "VCF", 
        "created_datetime": "2017-06-17T18:14:56.854923-05:00", 
        "file_id": "a5601eed-ddfc-4f66-a05a-c6d86d45d877", 
        "md5sum": "8c2cdbcf43b6ab2964c2e33788ca2b47", 
        "data_type": "Annotated Somatic Mutation", 
        "state": "released", 
        "access": "controlled", 
        "updated_datetime": "2018-09-06T13:49:20.245333-05:00"
      }, 
      {
        "experimental_strategy": "WXS", 
        "data_category": "Simple Nucleotide Variation", 
        "file_name": "883546fe-f787-4c4c-aaf8-c4cd36ab5c1f.vep.vcf.gz", 
        "submitter_id": "TCGA-A7-A4SA-01A-11D-A25Q-09_TCGA-A7-A4SA-10A-01D-A25Q-09_somaticsniper_annotated", 
        "file_size": 523130, 
        "data_format": "VCF", 
        "created_datetime": "2017-06-17T18:19:27.921763-05:00", 
        "file_id": "883546fe-f787-4c4c-aaf8-c4cd36ab5c1f", 
        "md5sum": "fa1c71d30fa2a2aa4fd2d5c640c61940", 
        "data_type": "Annotated Somatic Mutation", 
        "state": "released", 
        "access": "controlled", 
        "updated_datetime": "2018-09-06T13:49:20.245333-05:00"
      }, 
      {
        "experimental_strategy": "WXS", 
        "data_category": "Simple Nucleotide Variation", 
        "file_name": "fbfa1ac5-b91c-48cb-85b5-c043a56acd31.vep.vcf.gz", 
        "submitter_id": "TCGA-D8-A1J8-01A-11D-A13L-09_TCGA-D8-A1J8-10A-01D-A13O-09_somaticsniper_annotated", 
        "file_size": 2143021, 
        "data_format": "VCF", 
        "created_datetime": "2017-06-17T18:17:10.038554-05:00", 
        "file_id": "fbfa1ac5-b91c-48cb-85b5-c043a56acd31", 
        "md5sum": "57fca3d0fcfe3b37cfedc04ff2ee6c12", 
        "data_type": "Annotated Somatic Mutation", 
        "state": "released", 
        "access": "controlled", 
        "updated_datetime": "2018-09-06T13:49:20.245333-05:00"
      }, 
      {
        "experimental_strategy": "WXS", 
        "data_category": "Simple Nucleotide Variation", 
        "file_name": "e659a94d-42d2-40bf-a8f2-ede46cab1e8b.vep.vcf.gz", 
        "submitter_id": "TCGA-D8-A27W-01A-11D-A16D-09_TCGA-D8-A27W-10A-01D-A16D-09_somaticsniper_annotated", 
        "file_size": 650783, 
        "data_format": "VCF", 
        "created_datetime": "2017-06-17T18:19:27.921763-05:00", 
        "file_id": "e659a94d-42d2-40bf-a8f2-ede46cab1e8b", 
        "md5sum": "55c0b70ca0d947a5803e3e7e1dfc733d", 
        "data_type": "Annotated Somatic Mutation", 
        "state": "released", 
        "access": "controlled", 
        "updated_datetime": "2018-09-06T13:49:20.245333-05:00"
      }, 
      {
        "experimental_strategy": "WXS", 
        "data_category": "Simple Nucleotide Variation", 
        "file_name": "585d4e07-c865-4e56-a671-689d092d118c.vep.vcf.gz", 
        "submitter_id": "TCGA-OL-A66O-01A-11D-A31U-09_TCGA-OL-A66O-10A-01D-A31U-09_somaticsniper_annotated", 
        "file_size": 460374, 
        "data_format": "VCF", 
        "created_datetime": "2017-06-17T18:19:27.921763-05:00", 
        "file_id": "585d4e07-c865-4e56-a671-689d092d118c", 
        "md5sum": "b0f1226ec09430ec56bcbebda3336875", 
        "data_type": "Annotated Somatic Mutation", 
        "state": "released", 
        "access": "controlled", 
        "updated_datetime": "2018-09-06T13:49:20.245333-05:00"
      }, 
      {
        "experimental_strategy": "WXS", 
        "data_category": "Simple Nucleotide Variation", 
        "file_name": "4b2e4b52-1dc4-4780-b2a8-dc16f30d1f61.vep.vcf.gz", 
        "submitter_id": "TCGA-GM-A2DA-01A-11D-A18P-09_TCGA-GM-A2DA-10C-01D-A18P-09_somaticsniper_annotated", 
        "file_size": 1368354, 
        "data_format": "VCF", 
        "created_datetime": "2017-06-17T18:19:27.921763-05:00", 
        "file_id": "4b2e4b52-1dc4-4780-b2a8-dc16f30d1f61", 
        "md5sum": "d876d182336a2f409ae783627abaac5d", 
        "data_type": "Annotated Somatic Mutation", 
        "state": "released", 
        "access": "controlled", 
        "updated_datetime": "2018-09-06T13:49:20.245333-05:00"
      }, 
      {
        "experimental_strategy": "WXS", 
        "data_category": "Simple Nucleotide Variation", 
        "file_name": "4b31e208-2d58-4218-8e6b-4df800e5f873.vep.vcf.gz", 
        "submitter_id": "TCGA-A1-A0SE-01A-11D-A099-09_TCGA-A1-A0SE-10A-03D-A099-09_somaticsniper_annotated", 
        "file_size": 263998, 
        "data_format": "VCF", 
        "created_datetime": "2017-06-17T18:19:27.921763-05:00", 
        "file_id": "4b31e208-2d58-4218-8e6b-4df800e5f873", 
        "md5sum": "def6e6fe880a7a87d7c87cb859f18d3e", 
        "data_type": "Annotated Somatic Mutation", 
        "state": "released", 
        "access": "controlled", 
        "updated_datetime": "2018-09-06T13:49:20.245333-05:00"
      }, 
      {
        "experimental_strategy": "WXS", 
        "data_category": "Simple Nucleotide Variation", 
        "file_name": "30ee526e-a2b1-4d2f-8d59-4435db7fca53.vep.vcf.gz", 
        "submitter_id": "TCGA-E9-A1R5-01A-11D-A14K-09_TCGA-E9-A1R5-10A-01D-A14K-09_somaticsniper_annotated", 
        "file_size": 1247295, 
        "data_format": "VCF", 
        "created_datetime": "2017-06-17T18:16:12.932939-05:00", 
        "file_id": "30ee526e-a2b1-4d2f-8d59-4435db7fca53", 
        "md5sum": "5c16bdc583ddea6189d1bba2990555ce", 
        "data_type": "Annotated Somatic Mutation", 
        "state": "released", 
        "access": "controlled", 
        "updated_datetime": "2018-09-06T13:49:20.245333-05:00"
      }, 
      {
        "experimental_strategy": "WXS", 
        "data_category": "Simple Nucleotide Variation", 
        "file_name": "39947c8a-540b-43e5-8425-5c2a2056b645.vep.vcf.gz", 
        "submitter_id": "TCGA-C8-A12Y-01A-11D-A12B-09_TCGA-C8-A12Y-10A-01D-A12B-09_somaticsniper_annotated", 
        "file_size": 541430, 
        "data_format": "VCF", 
        "created_datetime": "2017-06-17T18:16:12.932939-05:00", 
        "file_id": "39947c8a-540b-43e5-8425-5c2a2056b645", 
        "md5sum": "af5c9289d1fbac6b7b52915397b459b7", 
        "data_type": "Annotated Somatic Mutation", 
        "state": "released", 
        "access": "controlled", 
        "updated_datetime": "2018-09-06T13:49:20.245333-05:00"
      }, 
      {
        "experimental_strategy": "WXS", 
        "data_category": "Simple Nucleotide Variation", 
        "file_name": "f616ab40-d661-46c0-a882-0899a7a0c532.vep.vcf.gz", 
        "submitter_id": "TCGA-A8-A09X-01A-11W-A019-09_TCGA-A8-A09X-10A-01W-A021-09_somaticsniper_annotated", 
        "file_size": 808187, 
        "data_format": "VCF", 
        "created_datetime": "2017-06-17T18:16:12.932939-05:00", 
        "file_id": "f616ab40-d661-46c0-a882-0899a7a0c532", 
        "md5sum": "3c8685b65877e41d2e608d1f8ad55b9f", 
        "data_type": "Annotated Somatic Mutation", 
        "state": "released", 
        "access": "controlled", 
        "updated_datetime": "2018-09-06T13:49:20.245333-05:00"
      }, 
      {
        "experimental_strategy": "WXS", 
        "data_category": "Simple Nucleotide Variation", 
        "file_name": "ef665065-a13f-4010-af1f-8084928fd587.vep.vcf.gz", 
        "submitter_id": "TCGA-BH-A0C3-01A-21D-A12Q-09_TCGA-BH-A0C3-11A-23D-A12Q-09_somaticsniper_annotated", 
        "file_size": 411586, 
        "data_format": "VCF", 
        "created_datetime": "2017-06-17T18:18:14.290045-05:00", 
        "file_id": "ef665065-a13f-4010-af1f-8084928fd587", 
        "md5sum": "ae413662a28973102baad82c5b967dc0", 
        "data_type": "Annotated Somatic Mutation", 
        "state": "released", 
        "access": "controlled", 
        "updated_datetime": "2018-09-06T13:49:20.245333-05:00"
      }, 
      {
        "experimental_strategy": "WXS", 
        "data_category": "Simple Nucleotide Variation", 
        "file_name": "dd79058f-ac7d-4b4a-8971-64bcc97bc545.vep.vcf.gz", 
        "submitter_id": "TCGA-AN-A0FY-01A-11W-A050-09_TCGA-AN-A0FY-10A-01D-A047-09_somaticsniper_annotated", 
        "file_size": 533398, 
        "data_format": "VCF", 
        "created_datetime": "2017-06-17T18:20:35.871603-05:00", 
        "file_id": "dd79058f-ac7d-4b4a-8971-64bcc97bc545", 
        "md5sum": "e8ba175cc764392553b827445f080edc", 
        "data_type": "Annotated Somatic Mutation", 
        "state": "released", 
        "access": "controlled", 
        "updated_datetime": "2018-09-06T13:49:20.245333-05:00"
      }, 
      {
        "experimental_strategy": "WXS", 
        "data_category": "Simple Nucleotide Variation", 
        "file_name": "15ea6315-8b07-4f20-a1fa-7a1fdbcefa22.vep.vcf.gz", 
        "submitter_id": "TCGA-BH-A203-01A-12D-A167-09_TCGA-BH-A203-11A-42D-A167-09_somaticsniper_annotated", 
        "file_size": 1080440, 
        "data_format": "VCF", 
        "created_datetime": "2017-06-17T18:19:27.921763-05:00", 
        "file_id": "15ea6315-8b07-4f20-a1fa-7a1fdbcefa22", 
        "md5sum": "da16952b6ce3eeeea720a46d384ccfdc", 
        "data_type": "Annotated Somatic Mutation", 
        "state": "released", 
        "access": "controlled", 
        "updated_datetime": "2018-09-06T13:49:20.245333-05:00"
      }, 
      {
        "experimental_strategy": "WXS", 
        "data_category": "Simple Nucleotide Variation", 
        "file_name": "e82b69e9-c624-469c-b4cd-ce0ace261f94.vep.vcf.gz", 
        "submitter_id": "TCGA-B6-A1KC-01B-11D-A159-09_TCGA-B6-A1KC-10A-01W-A14R-09_somaticsniper_annotated", 
        "file_size": 1207153, 
        "data_format": "VCF", 
        "created_datetime": "2017-06-17T18:14:56.854923-05:00", 
        "file_id": "e82b69e9-c624-469c-b4cd-ce0ace261f94", 
        "md5sum": "2942210b0bb18f1ebd929eaaaeaa5a05", 
        "data_type": "Annotated Somatic Mutation", 
        "state": "released", 
        "access": "controlled", 
        "updated_datetime": "2018-09-06T13:49:20.245333-05:00"
      }, 
      {
        "experimental_strategy": "WXS", 
        "data_category": "Simple Nucleotide Variation", 
        "file_name": "ed86b410-1e1e-4d6e-bafe-45710a4686a7.vep.vcf.gz", 
        "submitter_id": "TCGA-LL-A5YP-01A-21D-A28B-09_TCGA-LL-A5YP-10A-01D-A28E-09_somaticsniper_annotated", 
        "file_size": 545685, 
        "data_format": "VCF", 
        "created_datetime": "2017-06-17T18:17:10.038554-05:00", 
        "file_id": "ed86b410-1e1e-4d6e-bafe-45710a4686a7", 
        "md5sum": "d2a275adb9b97f4b87c8f6d285e2e231", 
        "data_type": "Annotated Somatic Mutation", 
        "state": "released", 
        "access": "controlled", 
        "updated_datetime": "2018-09-06T13:49:20.245333-05:00"
      }, 
      {
        "experimental_strategy": "WXS", 
        "data_category": "Simple Nucleotide Variation", 
        "file_name": "970f1c35-4fe3-4fba-9d0f-7c19af69f67d.vep.vcf.gz", 
        "submitter_id": "TCGA-E9-A1RA-01A-11D-A14G-09_TCGA-E9-A1RA-10A-01D-A14G-09_somaticsniper_annotated", 
        "file_size": 1606794, 
        "data_format": "VCF", 
        "created_datetime": "2017-06-17T18:17:10.038554-05:00", 
        "file_id": "970f1c35-4fe3-4fba-9d0f-7c19af69f67d", 
        "md5sum": "1015d9c0a9a8fff87ae02b124b9c9bc3", 
        "data_type": "Annotated Somatic Mutation", 
        "state": "released", 
        "access": "controlled", 
        "updated_datetime": "2018-09-06T13:49:20.245333-05:00"
      }, 
      {
        "experimental_strategy": "WXS", 
        "data_category": "Simple Nucleotide Variation", 
        "file_name": "511b70e1-2179-457b-a727-4fd7ed53a22c.vep.vcf.gz", 
        "submitter_id": "TCGA-BH-A2L8-01A-11D-A18P-09_TCGA-BH-A2L8-10A-01D-A18P-09_somaticsniper_annotated", 
        "file_size": 898490, 
        "data_format": "VCF", 
        "created_datetime": "2017-06-17T18:19:27.921763-05:00", 
        "file_id": "511b70e1-2179-457b-a727-4fd7ed53a22c", 
        "md5sum": "6bf7c10419ca3a92d96226571ba2548a", 
        "data_type": "Annotated Somatic Mutation", 
        "state": "released", 
        "access": "controlled", 
        "updated_datetime": "2018-09-06T13:49:20.245333-05:00"
      }, 
      {
        "experimental_strategy": "WXS", 
        "data_category": "Simple Nucleotide Variation", 
        "file_name": "0fe73302-0133-44a3-ae8f-140c5e322ac8.vep.vcf.gz", 
        "submitter_id": "TCGA-A7-A4SC-01A-12D-A25Q-09_TCGA-A7-A4SC-10A-01D-A25Q-09_somaticsniper_annotated", 
        "file_size": 481783, 
        "data_format": "VCF", 
        "created_datetime": "2017-06-17T18:20:35.871603-05:00", 
        "file_id": "0fe73302-0133-44a3-ae8f-140c5e322ac8", 
        "md5sum": "ebe129023f8f399f60d7145f7ac2926b", 
        "data_type": "Annotated Somatic Mutation", 
        "state": "released", 
        "access": "controlled", 
        "updated_datetime": "2018-09-06T13:49:20.245333-05:00"
      }, 
      {
        "experimental_strategy": "WXS", 
        "data_category": "Simple Nucleotide Variation", 
        "file_name": "ecc89417-15fc-4d8c-80a6-6f0900b2c634.vep.vcf.gz", 
        "submitter_id": "TCGA-A2-A04U-01A-11D-A10Y-09_TCGA-A2-A04U-10A-01D-A110-09_somaticsniper_annotated", 
        "file_size": 370982, 
        "data_format": "VCF", 
        "created_datetime": "2017-06-17T18:16:12.932939-05:00", 
        "file_id": "ecc89417-15fc-4d8c-80a6-6f0900b2c634", 
        "md5sum": "ac61221ddebb42a594be78d027233d4e", 
        "data_type": "Annotated Somatic Mutation", 
        "state": "released", 
        "access": "controlled", 
        "updated_datetime": "2018-09-06T13:49:20.245333-05:00"
      }, 
      {
        "experimental_strategy": "WXS", 
        "data_category": "Simple Nucleotide Variation", 
        "file_name": "1d06ee1a-c2ac-4ef2-8a60-110fd2ae1542.vep.vcf.gz", 
        "submitter_id": "TCGA-AC-A3OD-01A-11D-A21Q-09_TCGA-AC-A3OD-10A-01D-A21Q-09_somaticsniper_annotated", 
        "file_size": 532827, 
        "data_format": "VCF", 
        "created_datetime": "2017-06-17T18:20:35.871603-05:00", 
        "file_id": "1d06ee1a-c2ac-4ef2-8a60-110fd2ae1542", 
        "md5sum": "3dfe69c658410e04786b1aa2e56afe73", 
        "data_type": "Annotated Somatic Mutation", 
        "state": "released", 
        "access": "controlled", 
        "updated_datetime": "2018-09-06T13:49:20.245333-05:00"
      }, 
      {
        "experimental_strategy": "WXS", 
        "data_category": "Simple Nucleotide Variation", 
        "file_name": "ca6c85c2-03ec-4a21-ace7-754dceb148f0.vep.vcf.gz", 
        "submitter_id": "TCGA-A1-A0SG-01A-11D-A142-09_TCGA-A1-A0SG-10B-01D-A17G-09_somaticsniper_annotated", 
        "file_size": 1398073, 
        "data_format": "VCF", 
        "created_datetime": "2017-06-17T18:14:56.854923-05:00", 
        "file_id": "ca6c85c2-03ec-4a21-ace7-754dceb148f0", 
        "md5sum": "4a8ae3e1eed83005e073903dff3be60c", 
        "data_type": "Annotated Somatic Mutation", 
        "state": "released", 
        "access": "controlled", 
        "updated_datetime": "2018-09-06T13:49:20.245333-05:00"
      }, 
      {
        "experimental_strategy": "WXS", 
        "data_category": "Simple Nucleotide Variation", 
        "file_name": "504f6c63-7ed8-4efc-bfff-8153a5d78ef6.vep.vcf.gz", 
        "submitter_id": "TCGA-S3-A6ZG-01A-22D-A32I-09_TCGA-S3-A6ZG-10B-01D-A32I-09_somaticsniper_annotated", 
        "file_size": 473958, 
        "data_format": "VCF", 
        "created_datetime": "2017-06-17T18:16:12.932939-05:00", 
        "file_id": "504f6c63-7ed8-4efc-bfff-8153a5d78ef6", 
        "md5sum": "be8aec86f483a82552a7d0cdb9921555", 
        "data_type": "Annotated Somatic Mutation", 
        "state": "released", 
        "access": "controlled", 
        "updated_datetime": "2018-09-06T13:49:20.245333-05:00"
      }, 
      {
        "experimental_strategy": "WXS", 
        "data_category": "Simple Nucleotide Variation", 
        "file_name": "14a27744-fcc4-4fd7-ba9a-8693e6b89a9d.vep.vcf.gz", 
        "submitter_id": "TCGA-AC-A8OP-01A-11D-A36J-09_TCGA-AC-A8OP-10A-01D-A36M-09_somaticsniper_annotated", 
        "file_size": 625829, 
        "data_format": "VCF", 
        "created_datetime": "2017-06-17T18:19:27.921763-05:00", 
        "file_id": "14a27744-fcc4-4fd7-ba9a-8693e6b89a9d", 
        "md5sum": "3359f0a7172d6d8da6f82560041d4964", 
        "data_type": "Annotated Somatic Mutation", 
        "state": "released", 
        "access": "controlled", 
        "updated_datetime": "2018-09-06T13:49:20.245333-05:00"
      }, 
      {
        "experimental_strategy": "WXS", 
        "data_category": "Simple Nucleotide Variation", 
        "file_name": "9e23bbb3-5277-4636-85a6-d27c7ef21211.vep.vcf.gz", 
        "submitter_id": "TCGA-BH-A18M-01A-11D-A12B-09_TCGA-BH-A18M-11A-33D-A12B-09_somaticsniper_annotated", 
        "file_size": 741755, 
        "data_format": "VCF", 
        "created_datetime": "2017-06-17T18:20:35.871603-05:00", 
        "file_id": "9e23bbb3-5277-4636-85a6-d27c7ef21211", 
        "md5sum": "224ca29562a0225edf1a73bd2424c124", 
        "data_type": "Annotated Somatic Mutation", 
        "state": "released", 
        "access": "controlled", 
        "updated_datetime": "2018-09-06T13:49:20.245333-05:00"
      }, 
      {
        "experimental_strategy": "WXS", 
        "data_category": "Simple Nucleotide Variation", 
        "file_name": "b63848b5-fc76-403a-81b3-e029c3ef6718.vep.vcf.gz", 
        "submitter_id": "TCGA-BH-A0HA-01A-11D-A12Q-09_TCGA-BH-A0HA-11A-31D-A12Q-09_somaticsniper_annotated", 
        "file_size": 592949, 
        "data_format": "VCF", 
        "created_datetime": "2017-06-17T18:20:35.871603-05:00", 
        "file_id": "b63848b5-fc76-403a-81b3-e029c3ef6718", 
        "md5sum": "38556219f34a4c8918d7c165bb15e537", 
        "data_type": "Annotated Somatic Mutation", 
        "state": "released", 
        "access": "controlled", 
        "updated_datetime": "2018-09-06T13:49:20.245333-05:00"
      }, 
      {
        "experimental_strategy": "WXS", 
        "data_category": "Simple Nucleotide Variation", 
        "file_name": "d3029e5b-229f-4335-b54d-7675d8290501.vep.vcf.gz", 
        "submitter_id": "TCGA-AR-A24H-01A-11D-A167-09_TCGA-AR-A24H-10A-01D-A167-09_somaticsniper_annotated", 
        "file_size": 2954702, 
        "data_format": "VCF", 
        "created_datetime": "2017-06-17T18:17:10.038554-05:00", 
        "file_id": "d3029e5b-229f-4335-b54d-7675d8290501", 
        "md5sum": "1eaf0468fcaa34caed5c45ecda2759fc", 
        "data_type": "Annotated Somatic Mutation", 
        "state": "released", 
        "access": "controlled", 
        "updated_datetime": "2018-09-06T13:49:20.245333-05:00"
      }, 
      {
        "experimental_strategy": "WXS", 
        "data_category": "Simple Nucleotide Variation", 
        "file_name": "63753fbf-853e-4fd6-a9dd-585e89a72640.vep.vcf.gz", 
        "submitter_id": "TCGA-E2-A3DX-01A-21D-A20S-09_TCGA-E2-A3DX-10A-01D-A20S-09_somaticsniper_annotated", 
        "file_size": 474712, 
        "data_format": "VCF", 
        "created_datetime": "2017-06-17T18:16:12.932939-05:00", 
        "file_id": "63753fbf-853e-4fd6-a9dd-585e89a72640", 
        "md5sum": "20773e97a79dfa43f6e6ba4712402cb3", 
        "data_type": "Annotated Somatic Mutation", 
        "state": "released", 
        "access": "controlled", 
        "updated_datetime": "2018-09-06T13:49:20.245333-05:00"
      }, 
      {
        "experimental_strategy": "WXS", 
        "data_category": "Simple Nucleotide Variation", 
        "file_name": "d848a145-b5a2-4efc-94bd-a762a47290e4.vep.vcf.gz", 
        "submitter_id": "TCGA-A8-A07G-01A-11W-A050-09_TCGA-A8-A07G-10A-01W-A055-09_somaticsniper_annotated", 
        "file_size": 459177, 
        "data_format": "VCF", 
        "created_datetime": "2017-06-17T18:18:14.290045-05:00", 
        "file_id": "d848a145-b5a2-4efc-94bd-a762a47290e4", 
        "md5sum": "9e61bf4519b0ede21228338ca2257291", 
        "data_type": "Annotated Somatic Mutation", 
        "state": "released", 
        "access": "controlled", 
        "updated_datetime": "2018-09-06T13:49:20.245333-05:00"
      }, 
      {
        "experimental_strategy": "WXS", 
        "data_category": "Simple Nucleotide Variation", 
        "file_name": "aa862546-2c48-438f-a5e5-8843eea8dd54.vep.vcf.gz", 
        "submitter_id": "TCGA-E2-A14S-01A-11D-A12B-09_TCGA-E2-A14S-10A-01D-A12B-09_somaticsniper_annotated", 
        "file_size": 296091, 
        "data_format": "VCF", 
        "created_datetime": "2017-06-17T18:19:27.921763-05:00", 
        "file_id": "aa862546-2c48-438f-a5e5-8843eea8dd54", 
        "md5sum": "3ee7b1f0bf8c852b9f2ad1f4e244f847", 
        "data_type": "Annotated Somatic Mutation", 
        "state": "released", 
        "access": "controlled", 
        "updated_datetime": "2018-09-06T13:49:20.245333-05:00"
      }, 
      {
        "experimental_strategy": "WXS", 
        "data_category": "Simple Nucleotide Variation", 
        "file_name": "fef7bed5-08b2-49cf-ae5f-d3e655c35ce2.vep.vcf.gz", 
        "submitter_id": "TCGA-A7-A3J0-01A-11D-A20S-09_TCGA-A7-A3J0-10A-01D-A20S-09_somaticsniper_annotated", 
        "file_size": 812872, 
        "data_format": "VCF", 
        "created_datetime": "2017-06-17T18:20:35.871603-05:00", 
        "file_id": "fef7bed5-08b2-49cf-ae5f-d3e655c35ce2", 
        "md5sum": "33b74c738f858bc0ac82242a4b74037d", 
        "data_type": "Annotated Somatic Mutation", 
        "state": "released", 
        "access": "controlled", 
        "updated_datetime": "2018-09-06T13:49:20.245333-05:00"
      }, 
      {
        "experimental_strategy": "WXS", 
        "data_category": "Simple Nucleotide Variation", 
        "file_name": "d6df02ef-d40a-48a3-b5ab-c9c7054498b3.vep.vcf.gz", 
        "submitter_id": "TCGA-D8-A1JC-01A-11D-A13L-09_TCGA-D8-A1JC-10A-01D-A13O-09_somaticsniper_annotated", 
        "file_size": 1081547, 
        "data_format": "VCF", 
        "created_datetime": "2017-06-17T18:14:56.854923-05:00", 
        "file_id": "d6df02ef-d40a-48a3-b5ab-c9c7054498b3", 
        "md5sum": "aab0b842f7e45054f5e36681cdc6b54f", 
        "data_type": "Annotated Somatic Mutation", 
        "state": "released", 
        "access": "controlled", 
        "updated_datetime": "2018-09-06T13:49:20.245333-05:00"
      }, 
      {
        "experimental_strategy": "WXS", 
        "data_category": "Simple Nucleotide Variation", 
        "file_name": "3918d0ad-6586-48aa-b8b5-b32503807f3d.vep.vcf.gz", 
        "submitter_id": "TCGA-C8-A27A-01A-11D-A167-09_TCGA-C8-A27A-10B-01D-A167-09_somaticsniper_annotated", 
        "file_size": 938574, 
        "data_format": "VCF", 
        "created_datetime": "2017-06-17T18:16:12.932939-05:00", 
        "file_id": "3918d0ad-6586-48aa-b8b5-b32503807f3d", 
        "md5sum": "eb38d3c5f05cb4a1f3b4f93961ebd734", 
        "data_type": "Annotated Somatic Mutation", 
        "state": "released", 
        "access": "controlled", 
        "updated_datetime": "2018-09-06T13:49:20.245333-05:00"
      }, 
      {
        "experimental_strategy": "WXS", 
        "data_category": "Simple Nucleotide Variation", 
        "file_name": "258b2888-1d35-4427-ab4b-1a991d721a65.vep.vcf.gz", 
        "submitter_id": "TCGA-AR-A254-01A-21D-A167-09_TCGA-AR-A254-10A-01D-A167-09_somaticsniper_annotated", 
        "file_size": 523826, 
        "data_format": "VCF", 
        "created_datetime": "2017-06-17T18:17:10.038554-05:00", 
        "file_id": "258b2888-1d35-4427-ab4b-1a991d721a65", 
        "md5sum": "d2bf2f35555788f5adcdfb59e57a435f", 
        "data_type": "Annotated Somatic Mutation", 
        "state": "released", 
        "access": "controlled", 
        "updated_datetime": "2018-09-06T13:49:20.245333-05:00"
      }, 
      {
        "experimental_strategy": "WXS", 
        "data_category": "Simple Nucleotide Variation", 
        "file_name": "60250559-f6b5-4ed2-81d5-00ea693a09c1.vep.vcf.gz", 
        "submitter_id": "TCGA-A2-A0CO-01A-13D-A228-09_TCGA-A2-A0CO-10A-01D-A22A-09_somaticsniper_annotated", 
        "file_size": 423347, 
        "data_format": "VCF", 
        "created_datetime": "2017-06-17T18:18:14.290045-05:00", 
        "file_id": "60250559-f6b5-4ed2-81d5-00ea693a09c1", 
        "md5sum": "cbf46d95b663df0ba1bf6b0b3513f943", 
        "data_type": "Annotated Somatic Mutation", 
        "state": "released", 
        "access": "controlled", 
        "updated_datetime": "2018-09-06T13:49:20.245333-05:00"
      }, 
      {
        "experimental_strategy": "WXS", 
        "data_category": "Simple Nucleotide Variation", 
        "file_name": "9d040b46-f312-45e3-a8bf-0b7f4cdf2679.vep.vcf.gz", 
        "submitter_id": "TCGA-C8-A12M-01A-11D-A135-09_TCGA-C8-A12M-10A-01D-A110-09_somaticsniper_annotated", 
        "file_size": 344222, 
        "data_format": "VCF", 
        "created_datetime": "2017-06-17T18:20:35.871603-05:00", 
        "file_id": "9d040b46-f312-45e3-a8bf-0b7f4cdf2679", 
        "md5sum": "209924270664ebcd991ee60320d3e23d", 
        "data_type": "Annotated Somatic Mutation", 
        "state": "released", 
        "access": "controlled", 
        "updated_datetime": "2018-09-06T13:49:20.245333-05:00"
      }, 
      {
        "experimental_strategy": "WXS", 
        "data_category": "Simple Nucleotide Variation", 
        "file_name": "acc4d2e7-521d-4599-bf48-f1c15f08a7fc.vep.vcf.gz", 
        "submitter_id": "TCGA-B6-A0IM-01A-11W-A050-09_TCGA-B6-A0IM-10A-01W-A055-09_somaticsniper_annotated", 
        "file_size": 495681, 
        "data_format": "VCF", 
        "created_datetime": "2017-06-17T18:17:10.038554-05:00", 
        "file_id": "acc4d2e7-521d-4599-bf48-f1c15f08a7fc", 
        "md5sum": "bf7410d6caf7e3d0c5feec02e91bfc27", 
        "data_type": "Annotated Somatic Mutation", 
        "state": "released", 
        "access": "controlled", 
        "updated_datetime": "2018-09-06T13:49:20.245333-05:00"
      }, 
      {
        "experimental_strategy": "WXS", 
        "data_category": "Simple Nucleotide Variation", 
        "file_name": "9da0f396-f455-4056-a733-2e2525172c80.vep.vcf.gz", 
        "submitter_id": "TCGA-A8-A094-01A-11W-A019-09_TCGA-A8-A094-10A-01W-A021-09_somaticsniper_annotated", 
        "file_size": 1355613, 
        "data_format": "VCF", 
        "created_datetime": "2017-06-17T18:18:14.290045-05:00", 
        "file_id": "9da0f396-f455-4056-a733-2e2525172c80", 
        "md5sum": "34ae6a41d9f07822f07552903cecf4d6", 
        "data_type": "Annotated Somatic Mutation", 
        "state": "released", 
        "access": "controlled", 
        "updated_datetime": "2018-09-06T13:49:20.245333-05:00"
      }, 
      {
        "experimental_strategy": "WXS", 
        "data_category": "Simple Nucleotide Variation", 
        "file_name": "d675721d-3e2f-42f5-a367-5dab9f9a8f22.vep.vcf.gz", 
        "submitter_id": "TCGA-LD-A74U-01A-13D-A33E-09_TCGA-LD-A74U-10A-01D-A33H-09_somaticsniper_annotated", 
        "file_size": 549690, 
        "data_format": "VCF", 
        "created_datetime": "2017-06-17T18:16:12.932939-05:00", 
        "file_id": "d675721d-3e2f-42f5-a367-5dab9f9a8f22", 
        "md5sum": "4ace6467a46c006560e9cd29e0f2253f", 
        "data_type": "Annotated Somatic Mutation", 
        "state": "released", 
        "access": "controlled", 
        "updated_datetime": "2018-09-06T13:49:20.245333-05:00"
      }, 
      {
        "experimental_strategy": "WXS", 
        "data_category": "Simple Nucleotide Variation", 
        "file_name": "618df6a7-56c7-44fd-be1d-d6e19b860511.vep.vcf.gz", 
        "submitter_id": "TCGA-GM-A3XN-01A-12D-A22X-09_TCGA-GM-A3XN-10A-01D-A22X-09_somaticsniper_annotated", 
        "file_size": 540345, 
        "data_format": "VCF", 
        "created_datetime": "2017-06-17T18:14:56.854923-05:00", 
        "file_id": "618df6a7-56c7-44fd-be1d-d6e19b860511", 
        "md5sum": "31aa0714730892e78923b4b480019586", 
        "data_type": "Annotated Somatic Mutation", 
        "state": "released", 
        "access": "controlled", 
        "updated_datetime": "2018-09-06T13:49:20.245333-05:00"
      }, 
      {
        "experimental_strategy": "WXS", 
        "data_category": "Simple Nucleotide Variation", 
        "file_name": "0c7e50cd-edb5-439c-9c65-8047b5215af4.vep.vcf.gz", 
        "submitter_id": "TCGA-AR-A251-01A-12D-A167-09_TCGA-AR-A251-10A-01D-A167-09_somaticsniper_annotated", 
        "file_size": 851123, 
        "data_format": "VCF", 
        "created_datetime": "2017-06-17T18:18:14.290045-05:00", 
        "file_id": "0c7e50cd-edb5-439c-9c65-8047b5215af4", 
        "md5sum": "cb32d18336d5f74450d776b5b692dcb6", 
        "data_type": "Annotated Somatic Mutation", 
        "state": "released", 
        "access": "controlled", 
        "updated_datetime": "2018-09-06T13:49:20.245333-05:00"
      }, 
      {
        "experimental_strategy": "WXS", 
        "data_category": "Simple Nucleotide Variation", 
        "file_name": "dbb22cfd-5f74-44fa-97e3-06a4c4971d26.vep.vcf.gz", 
        "submitter_id": "TCGA-BH-A42V-01A-11D-A243-09_TCGA-BH-A42V-10A-01D-A243-09_somaticsniper_annotated", 
        "file_size": 458482, 
        "data_format": "VCF", 
        "created_datetime": "2017-06-17T18:17:10.038554-05:00", 
        "file_id": "dbb22cfd-5f74-44fa-97e3-06a4c4971d26", 
        "md5sum": "2ac69a0a5d9de50b8c1cb151bcb39627", 
        "data_type": "Annotated Somatic Mutation", 
        "state": "released", 
        "access": "controlled", 
        "updated_datetime": "2018-09-06T13:49:20.245333-05:00"
      }, 
      {
        "experimental_strategy": "WXS", 
        "data_category": "Simple Nucleotide Variation", 
        "file_name": "05623c72-a163-47cb-ad69-4ebf7a1b1cfd.vep.vcf.gz", 
        "submitter_id": "TCGA-BH-A1ES-01A-11D-A135-09_TCGA-BH-A1ES-11A-33D-A135-09_somaticsniper_annotated", 
        "file_size": 333456, 
        "data_format": "VCF", 
        "created_datetime": "2017-06-17T18:17:10.038554-05:00", 
        "file_id": "05623c72-a163-47cb-ad69-4ebf7a1b1cfd", 
        "md5sum": "c1e1a04332147f926da44b697eff3e0a", 
        "data_type": "Annotated Somatic Mutation", 
        "state": "released", 
        "access": "controlled", 
        "updated_datetime": "2018-09-06T13:49:20.245333-05:00"
      }, 
      {
        "experimental_strategy": "WXS", 
        "data_category": "Simple Nucleotide Variation", 
        "file_name": "ed767bd5-0110-41f7-8fad-86be24f5b5af.vep.vcf.gz", 
        "submitter_id": "TCGA-A2-A3Y0-01A-11D-A23C-09_TCGA-A2-A3Y0-10A-01D-A23C-09_somaticsniper_annotated", 
        "file_size": 731597, 
        "data_format": "VCF", 
        "created_datetime": "2017-06-17T18:16:12.932939-05:00", 
        "file_id": "ed767bd5-0110-41f7-8fad-86be24f5b5af", 
        "md5sum": "87bccacae10d15adeddd1b2ab7444ea9", 
        "data_type": "Annotated Somatic Mutation", 
        "state": "released", 
        "access": "controlled", 
        "updated_datetime": "2018-09-06T13:49:20.245333-05:00"
      }, 
      {
        "experimental_strategy": "WXS", 
        "data_category": "Simple Nucleotide Variation", 
        "file_name": "deb8d66a-b401-484b-be8a-a5c40db10d4d.vep.vcf.gz", 
        "submitter_id": "TCGA-D8-A142-01A-11D-A10Y-09_TCGA-D8-A142-10A-01D-A110-09_somaticsniper_annotated", 
        "file_size": 1403264, 
        "data_format": "VCF", 
        "created_datetime": "2017-06-17T18:19:27.921763-05:00", 
        "file_id": "deb8d66a-b401-484b-be8a-a5c40db10d4d", 
        "md5sum": "3b13878f352efbe3afcaf220a00857d4", 
        "data_type": "Annotated Somatic Mutation", 
        "state": "released", 
        "access": "controlled", 
        "updated_datetime": "2018-09-06T13:49:20.245333-05:00"
      }, 
      {
        "experimental_strategy": "WXS", 
        "data_category": "Simple Nucleotide Variation", 
        "file_name": "cbf9b4cc-81f1-45fe-88f4-2bcdd17d2ea1.vep.vcf.gz", 
        "submitter_id": "TCGA-BH-A0B5-01A-11D-A12Q-09_TCGA-BH-A0B5-11A-23W-A14O-09_somaticsniper_annotated", 
        "file_size": 709708, 
        "data_format": "VCF", 
        "created_datetime": "2017-06-17T18:18:14.290045-05:00", 
        "file_id": "cbf9b4cc-81f1-45fe-88f4-2bcdd17d2ea1", 
        "md5sum": "e981a0ab5b777cd934025f4a1a3d9927", 
        "data_type": "Annotated Somatic Mutation", 
        "state": "released", 
        "access": "controlled", 
        "updated_datetime": "2018-09-06T13:49:20.245333-05:00"
      }, 
      {
        "experimental_strategy": "WXS", 
        "data_category": "Simple Nucleotide Variation", 
        "file_name": "625052de-6ff3-469d-b0c4-a888495842af.vep.vcf.gz", 
        "submitter_id": "TCGA-E9-A229-01A-31D-A17G-09_TCGA-E9-A229-10B-01D-A159-09_somaticsniper_annotated", 
        "file_size": 1067258, 
        "data_format": "VCF", 
        "created_datetime": "2017-06-17T18:19:27.921763-05:00", 
        "file_id": "625052de-6ff3-469d-b0c4-a888495842af", 
        "md5sum": "d619c0cbf7ffbbb5892129a1dcdafb25", 
        "data_type": "Annotated Somatic Mutation", 
        "state": "released", 
        "access": "controlled", 
        "updated_datetime": "2018-09-06T13:49:20.245333-05:00"
      }, 
      {
        "experimental_strategy": "WXS", 
        "data_category": "Simple Nucleotide Variation", 
        "file_name": "a8bc14b3-2d5a-4259-a249-c7d4ca24b133.vep.vcf.gz", 
        "submitter_id": "TCGA-B6-A400-01A-11D-A23C-09_TCGA-B6-A400-10A-01D-A23C-09_somaticsniper_annotated", 
        "file_size": 851023, 
        "data_format": "VCF", 
        "created_datetime": "2017-06-17T18:20:35.871603-05:00", 
        "file_id": "a8bc14b3-2d5a-4259-a249-c7d4ca24b133", 
        "md5sum": "fc8d9e6ae3af6c6c8403633feabf5e75", 
        "data_type": "Annotated Somatic Mutation", 
        "state": "released", 
        "access": "controlled", 
        "updated_datetime": "2018-09-06T13:49:20.245333-05:00"
      }, 
      {
        "experimental_strategy": "WXS", 
        "data_category": "Simple Nucleotide Variation", 
        "file_name": "9fc7c0f5-fd43-4019-ad59-b8f5028695bb.vep.vcf.gz", 
        "submitter_id": "TCGA-BH-A0BZ-01A-31D-A12Q-09_TCGA-BH-A0BZ-11A-61D-A12Q-09_somaticsniper_annotated", 
        "file_size": 474936, 
        "data_format": "VCF", 
        "created_datetime": "2017-06-17T18:17:10.038554-05:00", 
        "file_id": "9fc7c0f5-fd43-4019-ad59-b8f5028695bb", 
        "md5sum": "99bcea21547d28d8039dea3b80423ac7", 
        "data_type": "Annotated Somatic Mutation", 
        "state": "released", 
        "access": "controlled", 
        "updated_datetime": "2018-09-06T13:49:20.245333-05:00"
      }, 
      {
        "experimental_strategy": "WXS", 
        "data_category": "Simple Nucleotide Variation", 
        "file_name": "ddda29b3-835b-424e-ace2-c6bd01ff6310.vep.vcf.gz", 
        "submitter_id": "TCGA-GM-A2DO-01A-11D-A19Y-09_TCGA-GM-A2DO-10D-01D-A18P-09_somaticsniper_annotated", 
        "file_size": 840555, 
        "data_format": "VCF", 
        "created_datetime": "2017-06-17T18:17:10.038554-05:00", 
        "file_id": "ddda29b3-835b-424e-ace2-c6bd01ff6310", 
        "md5sum": "98e1c232401ce1a314a9c246823bb026", 
        "data_type": "Annotated Somatic Mutation", 
        "state": "released", 
        "access": "controlled", 
        "updated_datetime": "2018-09-06T13:49:20.245333-05:00"
      }, 
      {
        "experimental_strategy": "WXS", 
        "data_category": "Simple Nucleotide Variation", 
        "file_name": "5baea8d4-fe51-4831-a0ea-e1e1030d3a5a.vep.vcf.gz", 
        "submitter_id": "TCGA-A8-A0A4-01A-11W-A019-09_TCGA-A8-A0A4-10A-01W-A021-09_somaticsniper_annotated", 
        "file_size": 1084959, 
        "data_format": "VCF", 
        "created_datetime": "2017-06-17T18:16:12.932939-05:00", 
        "file_id": "5baea8d4-fe51-4831-a0ea-e1e1030d3a5a", 
        "md5sum": "ef94d51b4902a069e13e2a8930ae3aab", 
        "data_type": "Annotated Somatic Mutation", 
        "state": "released", 
        "access": "controlled", 
        "updated_datetime": "2018-09-06T13:49:20.245333-05:00"
      }, 
      {
        "experimental_strategy": "WXS", 
        "data_category": "Simple Nucleotide Variation", 
        "file_name": "e8bb48fa-6dac-48cd-b7c3-a67e22a09729.vep.vcf.gz", 
        "submitter_id": "TCGA-GM-A2DD-01A-11D-A17W-09_TCGA-GM-A2DD-10C-01D-A17W-09_somaticsniper_annotated", 
        "file_size": 1422109, 
        "data_format": "VCF", 
        "created_datetime": "2017-06-17T18:19:27.921763-05:00", 
        "file_id": "e8bb48fa-6dac-48cd-b7c3-a67e22a09729", 
        "md5sum": "1c9f97fac0d7ce5bbb2160025c223a45", 
        "data_type": "Annotated Somatic Mutation", 
        "state": "released", 
        "access": "controlled", 
        "updated_datetime": "2018-09-06T13:49:20.245333-05:00"
      }, 
      {
        "experimental_strategy": "WXS", 
        "data_category": "Simple Nucleotide Variation", 
        "file_name": "18503525-d7f0-4ca3-aed9-a1229d2164c2.vep.vcf.gz", 
        "submitter_id": "TCGA-AN-A03Y-01A-21W-A019-09_TCGA-AN-A03Y-10A-01W-A021-09_somaticsniper_annotated", 
        "file_size": 641120, 
        "data_format": "VCF", 
        "created_datetime": "2017-06-17T18:19:27.921763-05:00", 
        "file_id": "18503525-d7f0-4ca3-aed9-a1229d2164c2", 
        "md5sum": "896303e316b22f646633a9563efe3303", 
        "data_type": "Annotated Somatic Mutation", 
        "state": "released", 
        "access": "controlled", 
        "updated_datetime": "2018-09-06T13:49:20.245333-05:00"
      }, 
      {
        "experimental_strategy": "WXS", 
        "data_category": "Simple Nucleotide Variation", 
        "file_name": "0e7f4b00-e550-4ed5-a9fd-953f0ad75be4.vep.vcf.gz", 
        "submitter_id": "TCGA-C8-A275-01A-21D-A16D-09_TCGA-C8-A275-10A-01D-A16D-09_somaticsniper_annotated", 
        "file_size": 1351130, 
        "data_format": "VCF", 
        "created_datetime": "2017-06-17T18:19:27.921763-05:00", 
        "file_id": "0e7f4b00-e550-4ed5-a9fd-953f0ad75be4", 
        "md5sum": "f747cba0069cccafc867e2b77d79071c", 
        "data_type": "Annotated Somatic Mutation", 
        "state": "released", 
        "access": "controlled", 
        "updated_datetime": "2018-09-06T13:49:20.245333-05:00"
      }, 
      {
        "experimental_strategy": "WXS", 
        "data_category": "Simple Nucleotide Variation", 
        "file_name": "7048bb59-5dec-4f30-9447-ac9dd7115b77.vep.vcf.gz", 
        "submitter_id": "TCGA-BH-A0DT-01A-21D-A12B-09_TCGA-BH-A0DT-11A-12D-A12B-09_somaticsniper_annotated", 
        "file_size": 281701, 
        "data_format": "VCF", 
        "created_datetime": "2017-06-17T18:18:14.290045-05:00", 
        "file_id": "7048bb59-5dec-4f30-9447-ac9dd7115b77", 
        "md5sum": "c385324a5c7ed7bdb3c9d8ffab5f0b06", 
        "data_type": "Annotated Somatic Mutation", 
        "state": "released", 
        "access": "controlled", 
        "updated_datetime": "2018-09-06T13:49:20.245333-05:00"
      }, 
      {
        "experimental_strategy": "WXS", 
        "data_category": "Simple Nucleotide Variation", 
        "file_name": "4bf1268b-4fdf-422e-bd01-1ec8cb80e5a3.vep.vcf.gz", 
        "submitter_id": "TCGA-LL-A6FQ-01A-11D-A31U-09_TCGA-LL-A6FQ-10A-01D-A31U-09_somaticsniper_annotated", 
        "file_size": 423575, 
        "data_format": "VCF", 
        "created_datetime": "2017-06-17T18:18:14.290045-05:00", 
        "file_id": "4bf1268b-4fdf-422e-bd01-1ec8cb80e5a3", 
        "md5sum": "abeb48cefb83d470f0ba8405c335bf87", 
        "data_type": "Annotated Somatic Mutation", 
        "state": "released", 
        "access": "controlled", 
        "updated_datetime": "2018-09-06T13:49:20.245333-05:00"
      }, 
      {
        "experimental_strategy": "WXS", 
        "data_category": "Simple Nucleotide Variation", 
        "file_name": "91b17f0e-90b5-4ccd-a68e-36a47438e976.vep.vcf.gz", 
        "submitter_id": "TCGA-E9-A1R3-01A-31D-A14K-09_TCGA-E9-A1R3-10A-01D-A14K-09_somaticsniper_annotated", 
        "file_size": 418363, 
        "data_format": "VCF", 
        "created_datetime": "2017-06-17T18:17:10.038554-05:00", 
        "file_id": "91b17f0e-90b5-4ccd-a68e-36a47438e976", 
        "md5sum": "79b21e373a804c3fd3ea0dcf9212038d", 
        "data_type": "Annotated Somatic Mutation", 
        "state": "released", 
        "access": "controlled", 
        "updated_datetime": "2018-09-06T13:49:20.245333-05:00"
      }, 
      {
        "experimental_strategy": "WXS", 
        "data_category": "Simple Nucleotide Variation", 
        "file_name": "a29e7cbf-8bc5-4d20-9d41-871bc192ac19.vep.vcf.gz", 
        "submitter_id": "TCGA-A2-A0T7-01A-21D-A099-09_TCGA-A2-A0T7-10A-01D-A099-09_somaticsniper_annotated", 
        "file_size": 301173, 
        "data_format": "VCF", 
        "created_datetime": "2017-06-17T18:16:12.932939-05:00", 
        "file_id": "a29e7cbf-8bc5-4d20-9d41-871bc192ac19", 
        "md5sum": "3f4a1677189e7124c261a7a01838b563", 
        "data_type": "Annotated Somatic Mutation", 
        "state": "released", 
        "access": "controlled", 
        "updated_datetime": "2018-09-06T13:49:20.245333-05:00"
      }, 
      {
        "experimental_strategy": "WXS", 
        "data_category": "Simple Nucleotide Variation", 
        "file_name": "3822a23c-2f49-46ea-b1a2-005747828aab.vep.vcf.gz", 
        "submitter_id": "TCGA-OL-A66I-01A-21D-A29N-09_TCGA-OL-A66I-10A-01D-A29N-09_somaticsniper_annotated", 
        "file_size": 569591, 
        "data_format": "VCF", 
        "created_datetime": "2017-06-17T18:16:12.932939-05:00", 
        "file_id": "3822a23c-2f49-46ea-b1a2-005747828aab", 
        "md5sum": "c4a8f39dc32d7a14b62c6d6365816230", 
        "data_type": "Annotated Somatic Mutation", 
        "state": "released", 
        "access": "controlled", 
        "updated_datetime": "2018-09-06T13:49:20.245333-05:00"
      }, 
      {
        "experimental_strategy": "WXS", 
        "data_category": "Simple Nucleotide Variation", 
        "file_name": "b9fd1acd-741b-4e57-bbc1-8a30d0d41f46.vep.vcf.gz", 
        "submitter_id": "TCGA-AO-A1KS-01A-11D-A13L-09_TCGA-AO-A1KS-10A-01W-A14R-09_somaticsniper_annotated", 
        "file_size": 1012641, 
        "data_format": "VCF", 
        "created_datetime": "2017-06-17T18:19:27.921763-05:00", 
        "file_id": "b9fd1acd-741b-4e57-bbc1-8a30d0d41f46", 
        "md5sum": "782c34b0109bd9e900290596ea6f6261", 
        "data_type": "Annotated Somatic Mutation", 
        "state": "released", 
        "access": "controlled", 
        "updated_datetime": "2018-09-06T13:49:20.245333-05:00"
      }, 
      {
        "experimental_strategy": "WXS", 
        "data_category": "Simple Nucleotide Variation", 
        "file_name": "4bbca71e-e5b5-44e7-9486-742db07e359e.vep.vcf.gz", 
        "submitter_id": "TCGA-AR-A2LM-01A-11D-A17W-09_TCGA-AR-A2LM-10A-01D-A17W-09_somaticsniper_annotated", 
        "file_size": 2492042, 
        "data_format": "VCF", 
        "created_datetime": "2017-06-17T18:14:56.854923-05:00", 
        "file_id": "4bbca71e-e5b5-44e7-9486-742db07e359e", 
        "md5sum": "75c054a965001f0671934309c41938a4", 
        "data_type": "Annotated Somatic Mutation", 
        "state": "released", 
        "access": "controlled", 
        "updated_datetime": "2018-09-06T13:49:20.245333-05:00"
      }, 
      {
        "experimental_strategy": "WXS", 
        "data_category": "Simple Nucleotide Variation", 
        "file_name": "ac929218-74c9-46cb-824c-70b5760db8db.vep.vcf.gz", 
        "submitter_id": "TCGA-A8-A07O-01A-11W-A019-09_TCGA-A8-A07O-10A-01W-A021-09_somaticsniper_annotated", 
        "file_size": 430787, 
        "data_format": "VCF", 
        "created_datetime": "2017-06-17T18:19:27.921763-05:00", 
        "file_id": "ac929218-74c9-46cb-824c-70b5760db8db", 
        "md5sum": "5af8cf9ddaa10b686f31aa0c9f10f049", 
        "data_type": "Annotated Somatic Mutation", 
        "state": "released", 
        "access": "controlled", 
        "updated_datetime": "2018-09-06T13:49:20.245333-05:00"
      }, 
      {
        "experimental_strategy": "WXS", 
        "data_category": "Simple Nucleotide Variation", 
        "file_name": "c1b6367d-5a3f-4f73-9052-316b1eca8556.vep.vcf.gz", 
        "submitter_id": "TCGA-D8-A27R-01A-11D-A16D-09_TCGA-D8-A27R-10A-01D-A16D-09_somaticsniper_annotated", 
        "file_size": 527140, 
        "data_format": "VCF", 
        "created_datetime": "2017-06-17T18:14:56.854923-05:00", 
        "file_id": "c1b6367d-5a3f-4f73-9052-316b1eca8556", 
        "md5sum": "f2a1f9df83e1d7e3d1875a6a7aa448c1", 
        "data_type": "Annotated Somatic Mutation", 
        "state": "released", 
        "access": "controlled", 
        "updated_datetime": "2018-09-06T13:49:20.245333-05:00"
      }, 
      {
        "experimental_strategy": "WXS", 
        "data_category": "Simple Nucleotide Variation", 
        "file_name": "824ab0f3-f2a4-4cf0-a195-f50796a22274.vep.vcf.gz", 
        "submitter_id": "TCGA-E2-A1AZ-01A-11D-A12Q-09_TCGA-E2-A1AZ-10A-01D-A12Q-09_somaticsniper_annotated", 
        "file_size": 614836, 
        "data_format": "VCF", 
        "created_datetime": "2017-06-17T18:18:14.290045-05:00", 
        "file_id": "824ab0f3-f2a4-4cf0-a195-f50796a22274", 
        "md5sum": "bceeea92a76137a6e0540cf1b66fb898", 
        "data_type": "Annotated Somatic Mutation", 
        "state": "released", 
        "access": "controlled", 
        "updated_datetime": "2018-09-06T13:49:20.245333-05:00"
      }, 
      {
        "experimental_strategy": "WXS", 
        "data_category": "Simple Nucleotide Variation", 
        "file_name": "90537f9e-0de1-4cc6-9e2c-b6df9675de7c.vep.vcf.gz", 
        "submitter_id": "TCGA-GI-A2C9-01A-11D-A21Q-09_TCGA-GI-A2C9-11A-22D-A21Q-09_somaticsniper_annotated", 
        "file_size": 729827, 
        "data_format": "VCF", 
        "created_datetime": "2017-06-17T18:18:14.290045-05:00", 
        "file_id": "90537f9e-0de1-4cc6-9e2c-b6df9675de7c", 
        "md5sum": "3519482fb3ccf1c28b40c5b09462133c", 
        "data_type": "Annotated Somatic Mutation", 
        "state": "released", 
        "access": "controlled", 
        "updated_datetime": "2018-09-06T13:49:20.245333-05:00"
      }, 
      {
        "experimental_strategy": "WXS", 
        "data_category": "Simple Nucleotide Variation", 
        "file_name": "abdde477-718a-4a86-a92b-7cf89d80101a.vep.vcf.gz", 
        "submitter_id": "TCGA-AN-A0FW-01A-11W-A050-09_TCGA-AN-A0FW-10A-01W-A055-09_somaticsniper_annotated", 
        "file_size": 616112, 
        "data_format": "VCF", 
        "created_datetime": "2017-06-17T18:20:35.871603-05:00", 
        "file_id": "abdde477-718a-4a86-a92b-7cf89d80101a", 
        "md5sum": "a83d4919282ab8fc5da22472db3eb62e", 
        "data_type": "Annotated Somatic Mutation", 
        "state": "released", 
        "access": "controlled", 
        "updated_datetime": "2018-09-06T13:49:20.245333-05:00"
      }, 
      {
        "experimental_strategy": "WXS", 
        "data_category": "Simple Nucleotide Variation", 
        "file_name": "d8e3d7c6-2e57-4989-9c26-e3ca68791b45.vep.vcf.gz", 
        "submitter_id": "TCGA-AN-A04C-01A-21W-A050-09_TCGA-AN-A04C-10A-01D-A047-09_somaticsniper_annotated", 
        "file_size": 476132, 
        "data_format": "VCF", 
        "created_datetime": "2017-06-17T18:17:10.038554-05:00", 
        "file_id": "d8e3d7c6-2e57-4989-9c26-e3ca68791b45", 
        "md5sum": "df5e42b95808ca7e43f02ec47ccdf221", 
        "data_type": "Annotated Somatic Mutation", 
        "state": "released", 
        "access": "controlled", 
        "updated_datetime": "2018-09-06T13:49:20.245333-05:00"
      }, 
      {
        "experimental_strategy": "WXS", 
        "data_category": "Simple Nucleotide Variation", 
        "file_name": "08e70d3b-35cc-4fff-933e-c33f0de999eb.vep.vcf.gz", 
        "submitter_id": "TCGA-GM-A2DL-01A-11D-A18P-09_TCGA-GM-A2DL-10C-01D-A18P-09_somaticsniper_annotated", 
        "file_size": 812336, 
        "data_format": "VCF", 
        "created_datetime": "2017-06-17T18:19:27.921763-05:00", 
        "file_id": "08e70d3b-35cc-4fff-933e-c33f0de999eb", 
        "md5sum": "50389f6db948f547b87427b491b7caae", 
        "data_type": "Annotated Somatic Mutation", 
        "state": "released", 
        "access": "controlled", 
        "updated_datetime": "2018-09-06T13:49:20.245333-05:00"
      }, 
      {
        "experimental_strategy": "WXS", 
        "data_category": "Simple Nucleotide Variation", 
        "file_name": "e784f7a1-249e-4d38-b088-e65f44feb333.vep.vcf.gz", 
        "submitter_id": "TCGA-BH-A0AY-01A-21W-A019-09_TCGA-BH-A0AY-10A-01W-A021-09_somaticsniper_annotated", 
        "file_size": 482901, 
        "data_format": "VCF", 
        "created_datetime": "2017-06-17T18:18:14.290045-05:00", 
        "file_id": "e784f7a1-249e-4d38-b088-e65f44feb333", 
        "md5sum": "b767426ca03188dcb249f7c239ce050d", 
        "data_type": "Annotated Somatic Mutation", 
        "state": "released", 
        "access": "controlled", 
        "updated_datetime": "2018-09-06T13:49:20.245333-05:00"
      }, 
      {
        "experimental_strategy": "WXS", 
        "data_category": "Simple Nucleotide Variation", 
        "file_name": "56ba86b3-90cf-432e-99b7-c796f8e65550.vep.vcf.gz", 
        "submitter_id": "TCGA-A8-A09G-01A-21W-A019-09_TCGA-A8-A09G-10A-01W-A021-09_somaticsniper_annotated", 
        "file_size": 854028, 
        "data_format": "VCF", 
        "created_datetime": "2017-06-17T18:16:12.932939-05:00", 
        "file_id": "56ba86b3-90cf-432e-99b7-c796f8e65550", 
        "md5sum": "3e9a0960bad150577651967896f18988", 
        "data_type": "Annotated Somatic Mutation", 
        "state": "released", 
        "access": "controlled", 
        "updated_datetime": "2018-09-06T13:49:20.245333-05:00"
      }, 
      {
        "experimental_strategy": "WXS", 
        "data_category": "Simple Nucleotide Variation", 
        "file_name": "40b18c43-e740-4af6-9034-7fa9c9d65bad.vep.vcf.gz", 
        "submitter_id": "TCGA-A2-A0EU-01A-22W-A071-09_TCGA-A2-A0EU-10A-01W-A071-09_somaticsniper_annotated", 
        "file_size": 330451, 
        "data_format": "VCF", 
        "created_datetime": "2017-06-17T18:19:27.921763-05:00", 
        "file_id": "40b18c43-e740-4af6-9034-7fa9c9d65bad", 
        "md5sum": "bad34ae584d61650fca03842e01cfd3d", 
        "data_type": "Annotated Somatic Mutation", 
        "state": "released", 
        "access": "controlled", 
        "updated_datetime": "2018-09-06T13:49:20.245333-05:00"
      }, 
      {
        "experimental_strategy": "WXS", 
        "data_category": "Simple Nucleotide Variation", 
        "file_name": "cd16bedb-ae27-4db3-a6cb-c774209dc6e3.vep.vcf.gz", 
        "submitter_id": "TCGA-E9-A3HO-01A-11D-A20S-09_TCGA-E9-A3HO-10A-02D-A20S-09_somaticsniper_annotated", 
        "file_size": 621872, 
        "data_format": "VCF", 
        "created_datetime": "2017-06-17T18:18:14.290045-05:00", 
        "file_id": "cd16bedb-ae27-4db3-a6cb-c774209dc6e3", 
        "md5sum": "4f0ea7ffd45d45b8766c293ab9b52824", 
        "data_type": "Annotated Somatic Mutation", 
        "state": "released", 
        "access": "controlled", 
        "updated_datetime": "2018-09-06T13:49:20.245333-05:00"
      }, 
      {
        "experimental_strategy": "WXS", 
        "data_category": "Simple Nucleotide Variation", 
        "file_name": "0fe47bc8-f1a6-4b32-ac6e-740d2b3c9dc7.vep.vcf.gz", 
        "submitter_id": "TCGA-A8-A09V-01A-11D-A045-09_TCGA-A8-A09V-10A-01W-A055-09_somaticsniper_annotated", 
        "file_size": 1212011, 
        "data_format": "VCF", 
        "created_datetime": "2017-06-17T18:19:27.921763-05:00", 
        "file_id": "0fe47bc8-f1a6-4b32-ac6e-740d2b3c9dc7", 
        "md5sum": "ff132d05fb015651f8ba440c3bff7eb7", 
        "data_type": "Annotated Somatic Mutation", 
        "state": "released", 
        "access": "controlled", 
        "updated_datetime": "2018-09-06T13:49:20.245333-05:00"
      }, 
      {
        "experimental_strategy": "WXS", 
        "data_category": "Simple Nucleotide Variation", 
        "file_name": "5c673245-0180-45c4-a1bf-3fbe4ba86b44.vep.vcf.gz", 
        "submitter_id": "TCGA-OL-A5D6-01A-21D-A27P-09_TCGA-OL-A5D6-10A-01D-A27P-09_somaticsniper_annotated", 
        "file_size": 570294, 
        "data_format": "VCF", 
        "created_datetime": "2017-06-17T18:19:27.921763-05:00", 
        "file_id": "5c673245-0180-45c4-a1bf-3fbe4ba86b44", 
        "md5sum": "fea26b2fc78324c91958fe21d9b8203f", 
        "data_type": "Annotated Somatic Mutation", 
        "state": "released", 
        "access": "controlled", 
        "updated_datetime": "2018-09-06T13:49:20.245333-05:00"
      }, 
      {
        "experimental_strategy": "WXS", 
        "data_category": "Simple Nucleotide Variation", 
        "file_name": "3dc50284-4dbf-4191-93c7-9892fd52056f.vep.vcf.gz", 
        "submitter_id": "TCGA-B6-A0WY-01A-11D-A10G-09_TCGA-B6-A0WY-10A-01D-A10G-09_somaticsniper_annotated", 
        "file_size": 1272381, 
        "data_format": "VCF", 
        "created_datetime": "2017-06-17T18:20:35.871603-05:00", 
        "file_id": "3dc50284-4dbf-4191-93c7-9892fd52056f", 
        "md5sum": "99f47eb9ad1c48bbff396d6607905d09", 
        "data_type": "Annotated Somatic Mutation", 
        "state": "released", 
        "access": "controlled", 
        "updated_datetime": "2018-09-06T13:49:20.245333-05:00"
      }, 
      {
        "experimental_strategy": "WXS", 
        "data_category": "Simple Nucleotide Variation", 
        "file_name": "62b1359a-1b85-405e-965e-b8d8c53e62de.vep.vcf.gz", 
        "submitter_id": "TCGA-E2-A15G-01A-11D-A12B-09_TCGA-E2-A15G-10A-01D-A12B-09_somaticsniper_annotated", 
        "file_size": 669449, 
        "data_format": "VCF", 
        "created_datetime": "2017-06-17T18:16:12.932939-05:00", 
        "file_id": "62b1359a-1b85-405e-965e-b8d8c53e62de", 
        "md5sum": "c60056e006da6f7106fa2f21237757cd", 
        "data_type": "Annotated Somatic Mutation", 
        "state": "released", 
        "access": "controlled", 
        "updated_datetime": "2018-09-06T13:49:20.245333-05:00"
      }, 
      {
        "experimental_strategy": "WXS", 
        "data_category": "Simple Nucleotide Variation", 
        "file_name": "415f89e6-faca-489c-a0c4-820db0216840.vep.vcf.gz", 
        "submitter_id": "TCGA-D8-A141-01A-11D-A10Y-09_TCGA-D8-A141-10A-01D-A110-09_somaticsniper_annotated", 
        "file_size": 407011, 
        "data_format": "VCF", 
        "created_datetime": "2017-06-17T18:16:12.932939-05:00", 
        "file_id": "415f89e6-faca-489c-a0c4-820db0216840", 
        "md5sum": "cc7aa330720ef41e0526b61404b0c96c", 
        "data_type": "Annotated Somatic Mutation", 
        "state": "released", 
        "access": "controlled", 
        "updated_datetime": "2018-09-06T13:49:20.245333-05:00"
      }, 
      {
        "experimental_strategy": "WXS", 
        "data_category": "Simple Nucleotide Variation", 
        "file_name": "29668248-44ed-49ae-b638-a824a74e6a1a.vep.vcf.gz", 
        "submitter_id": "TCGA-EW-A1P1-01A-31D-A14G-09_TCGA-EW-A1P1-10A-01D-A14G-09_somaticsniper_annotated", 
        "file_size": 536152, 
        "data_format": "VCF", 
        "created_datetime": "2017-06-17T18:20:35.871603-05:00", 
        "file_id": "29668248-44ed-49ae-b638-a824a74e6a1a", 
        "md5sum": "f883ef24d59344d86f39bf3d5f41f837", 
        "data_type": "Annotated Somatic Mutation", 
        "state": "released", 
        "access": "controlled", 
        "updated_datetime": "2018-09-06T13:49:20.245333-05:00"
      }, 
      {
        "experimental_strategy": "WXS", 
        "data_category": "Simple Nucleotide Variation", 
        "file_name": "f1fd456a-5050-4004-8c7b-a020aebb054f.vep.vcf.gz", 
        "submitter_id": "TCGA-B6-A0I2-01A-11W-A050-09_TCGA-B6-A0I2-10A-01W-A055-09_somaticsniper_annotated", 
        "file_size": 638317, 
        "data_format": "VCF", 
        "created_datetime": "2017-06-17T18:16:12.932939-05:00", 
        "file_id": "f1fd456a-5050-4004-8c7b-a020aebb054f", 
        "md5sum": "f86d4ec0025565f3c7436996c46aae18", 
        "data_type": "Annotated Somatic Mutation", 
        "state": "released", 
        "access": "controlled", 
        "updated_datetime": "2018-09-06T13:49:20.245333-05:00"
      }, 
      {
        "experimental_strategy": "WXS", 
        "data_category": "Simple Nucleotide Variation", 
        "file_name": "ea04fc5c-bfcb-4b00-83fd-9b00e74d0433.vep.vcf.gz", 
        "submitter_id": "TCGA-OL-A6VO-01A-12D-A33E-09_TCGA-OL-A6VO-10A-01D-A33H-09_somaticsniper_annotated", 
        "file_size": 652110, 
        "data_format": "VCF", 
        "created_datetime": "2017-06-17T18:16:12.932939-05:00", 
        "file_id": "ea04fc5c-bfcb-4b00-83fd-9b00e74d0433", 
        "md5sum": "7179e0ce884d0c59a1fba3dec139c9c8", 
        "data_type": "Annotated Somatic Mutation", 
        "state": "released", 
        "access": "controlled", 
        "updated_datetime": "2018-09-06T13:49:20.245333-05:00"
      }, 
      {
        "experimental_strategy": "WXS", 
        "data_category": "Simple Nucleotide Variation", 
        "file_name": "ca2ba6ef-e215-4401-9a4e-9ebb978df1a1.vep.vcf.gz", 
        "submitter_id": "TCGA-A8-A09E-01A-11W-A019-09_TCGA-A8-A09E-10A-01W-A021-09_somaticsniper_annotated", 
        "file_size": 401220, 
        "data_format": "VCF", 
        "created_datetime": "2017-06-17T18:20:35.871603-05:00", 
        "file_id": "ca2ba6ef-e215-4401-9a4e-9ebb978df1a1", 
        "md5sum": "3863cbff2dfe1f80b61617c39627caeb", 
        "data_type": "Annotated Somatic Mutation", 
        "state": "released", 
        "access": "controlled", 
        "updated_datetime": "2018-09-06T13:49:20.245333-05:00"
      }, 
      {
        "experimental_strategy": "WXS", 
        "data_category": "Simple Nucleotide Variation", 
        "file_name": "c8ed5740-1a4d-4a63-be20-f063e7567545.vep.vcf.gz", 
        "submitter_id": "TCGA-AR-A2LE-01A-11D-A17W-09_TCGA-AR-A2LE-10A-01D-A17W-09_somaticsniper_annotated", 
        "file_size": 1424100, 
        "data_format": "VCF", 
        "created_datetime": "2017-06-17T18:20:35.871603-05:00", 
        "file_id": "c8ed5740-1a4d-4a63-be20-f063e7567545", 
        "md5sum": "9e44619a646201e3becd4492111d769f", 
        "data_type": "Annotated Somatic Mutation", 
        "state": "released", 
        "access": "controlled", 
        "updated_datetime": "2018-09-06T13:49:20.245333-05:00"
      }, 
      {
        "experimental_strategy": "WXS", 
        "data_category": "Simple Nucleotide Variation", 
        "file_name": "6ebe3678-fbf7-4c83-8433-3970a93677f0.vep.vcf.gz", 
        "submitter_id": "TCGA-E2-A15H-01A-11D-A12B-09_TCGA-E2-A15H-10A-01D-A12B-09_somaticsniper_annotated", 
        "file_size": 357291, 
        "data_format": "VCF", 
        "created_datetime": "2017-06-17T18:17:10.038554-05:00", 
        "file_id": "6ebe3678-fbf7-4c83-8433-3970a93677f0", 
        "md5sum": "d045a903f37c8e62f10d776db91ad609", 
        "data_type": "Annotated Somatic Mutation", 
        "state": "released", 
        "access": "controlled", 
        "updated_datetime": "2018-09-06T13:49:20.245333-05:00"
      }, 
      {
        "experimental_strategy": "WXS", 
        "data_category": "Simple Nucleotide Variation", 
        "file_name": "c0a2f1e8-cd34-46f5-985b-ff97aa019d0b.vep.vcf.gz", 
        "submitter_id": "TCGA-AO-A0J3-01A-11W-A050-09_TCGA-AO-A0J3-10A-01W-A055-09_somaticsniper_annotated", 
        "file_size": 535850, 
        "data_format": "VCF", 
        "created_datetime": "2017-06-17T18:16:12.932939-05:00", 
        "file_id": "c0a2f1e8-cd34-46f5-985b-ff97aa019d0b", 
        "md5sum": "3a57dd1a67adc791ab06742421da3140", 
        "data_type": "Annotated Somatic Mutation", 
        "state": "released", 
        "access": "controlled", 
        "updated_datetime": "2018-09-06T13:49:20.245333-05:00"
      }, 
      {
        "experimental_strategy": "WXS", 
        "data_category": "Simple Nucleotide Variation", 
        "file_name": "62319f47-18e1-4cf3-8d96-a70cf6d93ad3.vep.vcf.gz", 
        "submitter_id": "TCGA-BH-A0GY-01A-11W-A071-09_TCGA-BH-A0GY-10A-01W-A071-09_somaticsniper_annotated", 
        "file_size": 658852, 
        "data_format": "VCF", 
        "created_datetime": "2017-06-17T18:18:14.290045-05:00", 
        "file_id": "62319f47-18e1-4cf3-8d96-a70cf6d93ad3", 
        "md5sum": "a5d96c100a4e755c7a79804ce37ff921", 
        "data_type": "Annotated Somatic Mutation", 
        "state": "released", 
        "access": "controlled", 
        "updated_datetime": "2018-09-06T13:49:20.245333-05:00"
      }, 
      {
        "experimental_strategy": "WXS", 
        "data_category": "Simple Nucleotide Variation", 
        "file_name": "7d28b895-0b9d-49e7-9425-23db477017cb.vep.vcf.gz", 
        "submitter_id": "TCGA-E2-A1IG-01A-11D-A142-09_TCGA-E2-A1IG-10A-01D-A142-09_somaticsniper_annotated", 
        "file_size": 550935, 
        "data_format": "VCF", 
        "created_datetime": "2017-06-17T18:19:27.921763-05:00", 
        "file_id": "7d28b895-0b9d-49e7-9425-23db477017cb", 
        "md5sum": "ab1379e9a0ff1dbc8eb41493af385c9b", 
        "data_type": "Annotated Somatic Mutation", 
        "state": "released", 
        "access": "controlled", 
        "updated_datetime": "2018-09-06T13:49:20.245333-05:00"
      }, 
      {
        "experimental_strategy": "WXS", 
        "data_category": "Simple Nucleotide Variation", 
        "file_name": "20f7441f-769a-4e72-aa92-02d7167fd3ac.vep.vcf.gz", 
        "submitter_id": "TCGA-A8-A08P-01A-11W-A019-09_TCGA-A8-A08P-10A-01W-A021-09_somaticsniper_annotated", 
        "file_size": 722819, 
        "data_format": "VCF", 
        "created_datetime": "2017-06-17T18:20:35.871603-05:00", 
        "file_id": "20f7441f-769a-4e72-aa92-02d7167fd3ac", 
        "md5sum": "c113332b19f93291c752a0912108ee59", 
        "data_type": "Annotated Somatic Mutation", 
        "state": "released", 
        "access": "controlled", 
        "updated_datetime": "2018-09-06T13:49:20.245333-05:00"
      }, 
      {
        "experimental_strategy": "WXS", 
        "data_category": "Simple Nucleotide Variation", 
        "file_name": "8e983680-88fb-418f-a1e3-ceb0bcefe4d6.vep.vcf.gz", 
        "submitter_id": "TCGA-A1-A0SQ-01A-21D-A142-09_TCGA-A1-A0SQ-10B-01W-A187-09_somaticsniper_annotated", 
        "file_size": 525272, 
        "data_format": "VCF", 
        "created_datetime": "2017-06-17T18:14:56.854923-05:00", 
        "file_id": "8e983680-88fb-418f-a1e3-ceb0bcefe4d6", 
        "md5sum": "161c0fd4301948f56d4bb0ca7b4382fb", 
        "data_type": "Annotated Somatic Mutation", 
        "state": "released", 
        "access": "controlled", 
        "updated_datetime": "2018-09-06T13:49:20.245333-05:00"
      }, 
      {
        "experimental_strategy": "WXS", 
        "data_category": "Simple Nucleotide Variation", 
        "file_name": "fe0b4595-f1b6-4c49-ad27-b9b328ff6d43.vep.vcf.gz", 
        "submitter_id": "TCGA-5T-A9QA-01A-11D-A41F-09_TCGA-5T-A9QA-10A-01D-A41F-09_somaticsniper_annotated", 
        "file_size": 374843, 
        "data_format": "VCF", 
        "created_datetime": "2017-06-17T18:16:12.932939-05:00", 
        "file_id": "fe0b4595-f1b6-4c49-ad27-b9b328ff6d43", 
        "md5sum": "c4888b5baf82a5f1576b245db522ad14", 
        "data_type": "Annotated Somatic Mutation", 
        "state": "released", 
        "access": "controlled", 
        "updated_datetime": "2018-09-06T13:49:20.245333-05:00"
      }, 
      {
        "experimental_strategy": "WXS", 
        "data_category": "Simple Nucleotide Variation", 
        "file_name": "48b8ec35-1f7f-49ce-8dd3-586323b23bf7.vep.vcf.gz", 
        "submitter_id": "TCGA-E2-A572-01A-13D-A31U-09_TCGA-E2-A572-10B-01D-A31U-09_somaticsniper_annotated", 
        "file_size": 377595, 
        "data_format": "VCF", 
        "created_datetime": "2017-06-17T18:14:56.854923-05:00", 
        "file_id": "48b8ec35-1f7f-49ce-8dd3-586323b23bf7", 
        "md5sum": "b7b5ac6e4fe2a1019a641c092afc34b8", 
        "data_type": "Annotated Somatic Mutation", 
        "state": "released", 
        "access": "controlled", 
        "updated_datetime": "2018-09-06T13:49:20.245333-05:00"
      }, 
      {
        "experimental_strategy": "WXS", 
        "data_category": "Simple Nucleotide Variation", 
        "file_name": "c53a60b7-d5d6-4639-8a2c-04a32a0d298f.vep.vcf.gz", 
        "submitter_id": "TCGA-A2-A0EV-01A-11W-A050-09_TCGA-A2-A0EV-10A-01W-A055-09_somaticsniper_annotated", 
        "file_size": 326188, 
        "data_format": "VCF", 
        "created_datetime": "2017-06-17T18:17:10.038554-05:00", 
        "file_id": "c53a60b7-d5d6-4639-8a2c-04a32a0d298f", 
        "md5sum": "d8d1d0ec4a5844052ca591dfdc73dff9", 
        "data_type": "Annotated Somatic Mutation", 
        "state": "released", 
        "access": "controlled", 
        "updated_datetime": "2018-09-06T13:49:20.245333-05:00"
      }, 
      {
        "experimental_strategy": "WXS", 
        "data_category": "Simple Nucleotide Variation", 
        "file_name": "95b2179c-8089-4ede-bb19-b00c1bfd53fd.vep.vcf.gz", 
        "submitter_id": "TCGA-E9-A22H-01A-11D-A159-09_TCGA-E9-A22H-10A-01D-A17G-09_somaticsniper_annotated", 
        "file_size": 492670, 
        "data_format": "VCF", 
        "created_datetime": "2017-06-17T18:14:56.854923-05:00", 
        "file_id": "95b2179c-8089-4ede-bb19-b00c1bfd53fd", 
        "md5sum": "e08618aff6ff84e2e2925ddfd3e03ab2", 
        "data_type": "Annotated Somatic Mutation", 
        "state": "released", 
        "access": "controlled", 
        "updated_datetime": "2018-09-06T13:49:20.245333-05:00"
      }, 
      {
        "experimental_strategy": "WXS", 
        "data_category": "Simple Nucleotide Variation", 
        "file_name": "5a7b5cbb-9397-42d2-bba9-3e058f3a8f22.vep.vcf.gz", 
        "submitter_id": "TCGA-E9-A5FK-01A-11D-A27P-09_TCGA-E9-A5FK-10A-01D-A27P-09_somaticsniper_annotated", 
        "file_size": 387300, 
        "data_format": "VCF", 
        "created_datetime": "2017-06-17T18:19:27.921763-05:00", 
        "file_id": "5a7b5cbb-9397-42d2-bba9-3e058f3a8f22", 
        "md5sum": "bba2868276c8e4872ac43265b3f3dd2a", 
        "data_type": "Annotated Somatic Mutation", 
        "state": "released", 
        "access": "controlled", 
        "updated_datetime": "2018-09-06T13:49:20.245333-05:00"
      }, 
      {
        "experimental_strategy": "WXS", 
        "data_category": "Simple Nucleotide Variation", 
        "file_name": "d6c081c9-4e8e-4add-b0c7-ce95722c25b9.vep.vcf.gz", 
        "submitter_id": "TCGA-C8-A26Y-01A-11D-A16D-09_TCGA-C8-A26Y-10A-01D-A16D-09_somaticsniper_annotated", 
        "file_size": 1205942, 
        "data_format": "VCF", 
        "created_datetime": "2017-06-17T18:17:10.038554-05:00", 
        "file_id": "d6c081c9-4e8e-4add-b0c7-ce95722c25b9", 
        "md5sum": "4dee5336be205ade881679874ed5208f", 
        "data_type": "Annotated Somatic Mutation", 
        "state": "released", 
        "access": "controlled", 
        "updated_datetime": "2018-09-06T13:49:20.245333-05:00"
      }, 
      {
        "experimental_strategy": "WXS", 
        "data_category": "Simple Nucleotide Variation", 
        "file_name": "c00f18af-83cf-4990-8b83-a3baf43bf1a2.vep.vcf.gz", 
        "submitter_id": "TCGA-E2-A152-01A-11D-A12B-09_TCGA-E2-A152-10A-01D-A12B-09_somaticsniper_annotated", 
        "file_size": 403820, 
        "data_format": "VCF", 
        "created_datetime": "2017-06-17T18:19:27.921763-05:00", 
        "file_id": "c00f18af-83cf-4990-8b83-a3baf43bf1a2", 
        "md5sum": "d3510fc0510f7aeec5567186c8b5a161", 
        "data_type": "Annotated Somatic Mutation", 
        "state": "released", 
        "access": "controlled", 
        "updated_datetime": "2018-09-06T13:49:20.245333-05:00"
      }, 
      {
        "experimental_strategy": "WXS", 
        "data_category": "Simple Nucleotide Variation", 
        "file_name": "26d0e028-a325-41ef-a297-1574a24a501b.vep.vcf.gz", 
        "submitter_id": "TCGA-BH-A208-01A-11D-A159-09_TCGA-BH-A208-11A-51D-A159-09_somaticsniper_annotated", 
        "file_size": 1038494, 
        "data_format": "VCF", 
        "created_datetime": "2017-06-17T18:20:35.871603-05:00", 
        "file_id": "26d0e028-a325-41ef-a297-1574a24a501b", 
        "md5sum": "6208418917c272393bd72656a6dc8518", 
        "data_type": "Annotated Somatic Mutation", 
        "state": "released", 
        "access": "controlled", 
        "updated_datetime": "2018-09-06T13:49:20.245333-05:00"
      }, 
      {
        "experimental_strategy": "WXS", 
        "data_category": "Simple Nucleotide Variation", 
        "file_name": "bbd31981-71b7-4f42-a1a8-5499fe64fe3d.vep.vcf.gz", 
        "submitter_id": "TCGA-EW-A1P7-01A-21D-A142-09_TCGA-EW-A1P7-10A-01D-A142-09_somaticsniper_annotated", 
        "file_size": 1043267, 
        "data_format": "VCF", 
        "created_datetime": "2017-06-17T18:14:56.854923-05:00", 
        "file_id": "bbd31981-71b7-4f42-a1a8-5499fe64fe3d", 
        "md5sum": "f8ee97c9133a4bdf33eeb6287b156348", 
        "data_type": "Annotated Somatic Mutation", 
        "state": "released", 
        "access": "controlled", 
        "updated_datetime": "2018-09-06T13:49:20.245333-05:00"
      }, 
      {
        "experimental_strategy": "WXS", 
        "data_category": "Simple Nucleotide Variation", 
        "file_name": "7ce2ad10-75a9-40a0-aa78-317f4256d589.vep.vcf.gz", 
        "submitter_id": "TCGA-A2-A4S2-01A-12D-A25Q-09_TCGA-A2-A4S2-10A-01D-A25Q-09_somaticsniper_annotated", 
        "file_size": 577235, 
        "data_format": "VCF", 
        "created_datetime": "2017-06-17T18:18:14.290045-05:00", 
        "file_id": "7ce2ad10-75a9-40a0-aa78-317f4256d589", 
        "md5sum": "2c94e86e95b4271ed47df0f3f9567590", 
        "data_type": "Annotated Somatic Mutation", 
        "state": "released", 
        "access": "controlled", 
        "updated_datetime": "2018-09-06T13:49:20.245333-05:00"
      }, 
      {
        "experimental_strategy": "WXS", 
        "data_category": "Simple Nucleotide Variation", 
        "file_name": "73cfeb91-0bd4-46b4-87b3-6b0edc7e47a4.vep.vcf.gz", 
        "submitter_id": "TCGA-A1-A0SJ-01A-11D-A099-09_TCGA-A1-A0SJ-10A-02D-A099-09_somaticsniper_annotated", 
        "file_size": 335665, 
        "data_format": "VCF", 
        "created_datetime": "2017-06-17T18:19:27.921763-05:00", 
        "file_id": "73cfeb91-0bd4-46b4-87b3-6b0edc7e47a4", 
        "md5sum": "8f910d07b34c75170b66b789d0566c72", 
        "data_type": "Annotated Somatic Mutation", 
        "state": "released", 
        "access": "controlled", 
        "updated_datetime": "2018-09-06T13:49:20.245333-05:00"
      }, 
      {
        "experimental_strategy": "WXS", 
        "data_category": "Simple Nucleotide Variation", 
        "file_name": "27e3f4a6-d580-4dda-bcf9-948225d7409f.vep.vcf.gz", 
        "submitter_id": "TCGA-A2-A0D2-01A-21W-A050-09_TCGA-A2-A0D2-10A-01W-A055-09_somaticsniper_annotated", 
        "file_size": 747868, 
        "data_format": "VCF", 
        "created_datetime": "2017-06-17T18:18:14.290045-05:00", 
        "file_id": "27e3f4a6-d580-4dda-bcf9-948225d7409f", 
        "md5sum": "2240bc6f4ce5fa900610df1055cfde58", 
        "data_type": "Annotated Somatic Mutation", 
        "state": "released", 
        "access": "controlled", 
        "updated_datetime": "2018-09-06T13:49:20.245333-05:00"
      }, 
      {
        "experimental_strategy": "WXS", 
        "data_category": "Simple Nucleotide Variation", 
        "file_name": "5ff165e4-62c1-4a02-8b1d-1d801e335c87.vep.vcf.gz", 
        "submitter_id": "TCGA-D8-A27N-01A-11D-A16D-09_TCGA-D8-A27N-10A-01D-A16D-09_somaticsniper_annotated", 
        "file_size": 579139, 
        "data_format": "VCF", 
        "created_datetime": "2017-06-17T18:20:35.871603-05:00", 
        "file_id": "5ff165e4-62c1-4a02-8b1d-1d801e335c87", 
        "md5sum": "7ea747d9bebbe90ac21fcd65eedade7b", 
        "data_type": "Annotated Somatic Mutation", 
        "state": "released", 
        "access": "controlled", 
        "updated_datetime": "2018-09-06T13:49:20.245333-05:00"
      }, 
      {
        "experimental_strategy": "WXS", 
        "data_category": "Simple Nucleotide Variation", 
        "file_name": "4bc104c0-8e52-41ea-aab5-292a86e7074e.vep.vcf.gz", 
        "submitter_id": "TCGA-AR-A0TT-01A-31D-A099-09_TCGA-AR-A0TT-10A-01D-A099-09_somaticsniper_annotated", 
        "file_size": 331720, 
        "data_format": "VCF", 
        "created_datetime": "2017-06-17T18:14:56.854923-05:00", 
        "file_id": "4bc104c0-8e52-41ea-aab5-292a86e7074e", 
        "md5sum": "deaa6789cdca0ccb5e4340ef20c1bb87", 
        "data_type": "Annotated Somatic Mutation", 
        "state": "released", 
        "access": "controlled", 
        "updated_datetime": "2018-09-06T13:49:20.245333-05:00"
      }, 
      {
        "experimental_strategy": "WXS", 
        "data_category": "Simple Nucleotide Variation", 
        "file_name": "4d7013df-aa8d-4948-9b6a-7bea80bc1c29.vep.vcf.gz", 
        "submitter_id": "TCGA-B6-A409-01A-11D-A243-09_TCGA-B6-A409-10A-01D-A243-09_somaticsniper_annotated", 
        "file_size": 626743, 
        "data_format": "VCF", 
        "created_datetime": "2017-06-17T18:17:10.038554-05:00", 
        "file_id": "4d7013df-aa8d-4948-9b6a-7bea80bc1c29", 
        "md5sum": "e61be9af603f626bdb903da82da0b821", 
        "data_type": "Annotated Somatic Mutation", 
        "state": "released", 
        "access": "controlled", 
        "updated_datetime": "2018-09-06T13:49:20.245333-05:00"
      }, 
      {
        "experimental_strategy": "WXS", 
        "data_category": "Simple Nucleotide Variation", 
        "file_name": "e1f05884-baa8-442e-8fb1-42b946263841.vep.vcf.gz", 
        "submitter_id": "TCGA-B6-A0WV-01A-11D-A10G-09_TCGA-B6-A0WV-10A-01D-A10G-09_somaticsniper_annotated", 
        "file_size": 505834, 
        "data_format": "VCF", 
        "created_datetime": "2017-06-17T18:18:14.290045-05:00", 
        "file_id": "e1f05884-baa8-442e-8fb1-42b946263841", 
        "md5sum": "c3765c7adb31a1ca3f8a454d3e412aaa", 
        "data_type": "Annotated Somatic Mutation", 
        "state": "released", 
        "access": "controlled", 
        "updated_datetime": "2018-09-06T13:49:20.245333-05:00"
      }, 
      {
        "experimental_strategy": "WXS", 
        "data_category": "Simple Nucleotide Variation", 
        "file_name": "7e48ce2c-ac9f-4b8a-8d8e-fec3dc3a137d.vep.vcf.gz", 
        "submitter_id": "TCGA-3C-AALI-01A-11D-A41F-09_TCGA-3C-AALI-10A-01D-A41F-09_somaticsniper_annotated", 
        "file_size": 1095505, 
        "data_format": "VCF", 
        "created_datetime": "2017-06-17T18:17:10.038554-05:00", 
        "file_id": "7e48ce2c-ac9f-4b8a-8d8e-fec3dc3a137d", 
        "md5sum": "e63cbb73f9cedee4b3093f5f32253d4a", 
        "data_type": "Annotated Somatic Mutation", 
        "state": "released", 
        "access": "controlled", 
        "updated_datetime": "2018-09-06T13:49:20.245333-05:00"
      }, 
      {
        "experimental_strategy": "WXS", 
        "data_category": "Simple Nucleotide Variation", 
        "file_name": "16f12cfb-5901-4860-8d38-1403b4502831.vep.vcf.gz", 
        "submitter_id": "TCGA-A2-A0YL-01A-21D-A10G-09_TCGA-A2-A0YL-10A-01D-A10G-09_somaticsniper_annotated", 
        "file_size": 191233, 
        "data_format": "VCF", 
        "created_datetime": "2017-06-17T18:19:27.921763-05:00", 
        "file_id": "16f12cfb-5901-4860-8d38-1403b4502831", 
        "md5sum": "cfec13a6e0b13e10ba69cc3fae1db49b", 
        "data_type": "Annotated Somatic Mutation", 
        "state": "released", 
        "access": "controlled", 
        "updated_datetime": "2018-09-06T13:49:20.245333-05:00"
      }, 
      {
        "experimental_strategy": "WXS", 
        "data_category": "Simple Nucleotide Variation", 
        "file_name": "a782cdb8-895b-4b5e-9a80-39ef363789ea.vep.vcf.gz", 
        "submitter_id": "TCGA-A8-A08S-01A-11W-A050-09_TCGA-A8-A08S-10A-01W-A055-09_somaticsniper_annotated", 
        "file_size": 305255, 
        "data_format": "VCF", 
        "created_datetime": "2017-06-17T18:16:12.932939-05:00", 
        "file_id": "a782cdb8-895b-4b5e-9a80-39ef363789ea", 
        "md5sum": "c47724f947008d45005b965b5ef12fe5", 
        "data_type": "Annotated Somatic Mutation", 
        "state": "released", 
        "access": "controlled", 
        "updated_datetime": "2018-09-06T13:49:20.245333-05:00"
      }, 
      {
        "experimental_strategy": "WXS", 
        "data_category": "Simple Nucleotide Variation", 
        "file_name": "3fe68241-12b9-4b88-b4e0-9606ca856f7a.vep.vcf.gz", 
        "submitter_id": "TCGA-WT-AB44-01A-11D-A41F-09_TCGA-WT-AB44-10A-01D-A41F-09_somaticsniper_annotated", 
        "file_size": 407204, 
        "data_format": "VCF", 
        "created_datetime": "2017-06-17T18:17:10.038554-05:00", 
        "file_id": "3fe68241-12b9-4b88-b4e0-9606ca856f7a", 
        "md5sum": "b8cb853598930562d9973774145d7939", 
        "data_type": "Annotated Somatic Mutation", 
        "state": "released", 
        "access": "controlled", 
        "updated_datetime": "2018-09-06T13:49:20.245333-05:00"
      }, 
      {
        "experimental_strategy": "WXS", 
        "data_category": "Simple Nucleotide Variation", 
        "file_name": "384d384a-f93c-4e65-ab1b-ba89ffb8c7e5.vep.vcf.gz", 
        "submitter_id": "TCGA-BH-A0DQ-01A-11D-A099-09_TCGA-BH-A0DQ-10A-01D-A099-09_somaticsniper_annotated", 
        "file_size": 251790, 
        "data_format": "VCF", 
        "created_datetime": "2017-06-17T18:19:27.921763-05:00", 
        "file_id": "384d384a-f93c-4e65-ab1b-ba89ffb8c7e5", 
        "md5sum": "1a6d05c29977fe7c4537466b15237db9", 
        "data_type": "Annotated Somatic Mutation", 
        "state": "released", 
        "access": "controlled", 
        "updated_datetime": "2018-09-06T13:49:20.245333-05:00"
      }, 
      {
        "experimental_strategy": "WXS", 
        "data_category": "Simple Nucleotide Variation", 
        "file_name": "8b8ce8c2-c391-48dd-9d50-a155c147501b.vep.vcf.gz", 
        "submitter_id": "TCGA-E9-A1N4-01A-11D-A14K-09_TCGA-E9-A1N4-10A-01D-A14K-09_somaticsniper_annotated", 
        "file_size": 1271748, 
        "data_format": "VCF", 
        "created_datetime": "2017-06-17T18:17:10.038554-05:00", 
        "file_id": "8b8ce8c2-c391-48dd-9d50-a155c147501b", 
        "md5sum": "8b96debf936c75c6bf79d333758673a8", 
        "data_type": "Annotated Somatic Mutation", 
        "state": "released", 
        "access": "controlled", 
        "updated_datetime": "2018-09-06T13:49:20.245333-05:00"
      }, 
      {
        "experimental_strategy": "WXS", 
        "data_category": "Simple Nucleotide Variation", 
        "file_name": "9ea524fa-2b60-4308-80d1-b32c2e58082a.vep.vcf.gz", 
        "submitter_id": "TCGA-A7-A13D-01A-13D-A12Q-09_TCGA-A7-A13D-10A-02D-A272-09_somaticsniper_annotated", 
        "file_size": 881797, 
        "data_format": "VCF", 
        "created_datetime": "2017-06-17T18:18:14.290045-05:00", 
        "file_id": "9ea524fa-2b60-4308-80d1-b32c2e58082a", 
        "md5sum": "8ba921e0a4e33a8b0e5d1c3364b5d54e", 
        "data_type": "Annotated Somatic Mutation", 
        "state": "released", 
        "access": "controlled", 
        "updated_datetime": "2018-09-06T13:49:20.245333-05:00"
      }, 
      {
        "experimental_strategy": "WXS", 
        "data_category": "Simple Nucleotide Variation", 
        "file_name": "39a4deb1-c16c-4c23-8bb5-7af9aeaf3baa.vep.vcf.gz", 
        "submitter_id": "TCGA-A7-A425-01A-11D-A243-09_TCGA-A7-A425-10A-01D-A243-09_somaticsniper_annotated", 
        "file_size": 504513, 
        "data_format": "VCF", 
        "created_datetime": "2017-06-17T18:19:27.921763-05:00", 
        "file_id": "39a4deb1-c16c-4c23-8bb5-7af9aeaf3baa", 
        "md5sum": "c72f35ebe925b7609306848cc3005965", 
        "data_type": "Annotated Somatic Mutation", 
        "state": "released", 
        "access": "controlled", 
        "updated_datetime": "2018-09-06T13:49:20.245333-05:00"
      }, 
      {
        "experimental_strategy": "WXS", 
        "data_category": "Simple Nucleotide Variation", 
        "file_name": "41ef48b4-9bb7-4103-b353-452e4e884798.vep.vcf.gz", 
        "submitter_id": "TCGA-A7-A26E-01A-11D-A272-09_TCGA-A7-A26E-10A-01D-A272-09_somaticsniper_annotated", 
        "file_size": 395459, 
        "data_format": "VCF", 
        "created_datetime": "2017-06-17T18:14:56.854923-05:00", 
        "file_id": "41ef48b4-9bb7-4103-b353-452e4e884798", 
        "md5sum": "130fd60f13939c3fc9f6bb883521f005", 
        "data_type": "Annotated Somatic Mutation", 
        "state": "released", 
        "access": "controlled", 
        "updated_datetime": "2018-09-06T13:49:20.245333-05:00"
      }, 
      {
        "experimental_strategy": "WXS", 
        "data_category": "Simple Nucleotide Variation", 
        "file_name": "b632cf8b-cca4-48fd-a648-f7cd5c7709b7.vep.vcf.gz", 
        "submitter_id": "TCGA-BH-A18L-01A-32D-A12B-09_TCGA-BH-A18L-11A-42D-A12B-09_somaticsniper_annotated", 
        "file_size": 542363, 
        "data_format": "VCF", 
        "created_datetime": "2017-06-17T18:18:14.290045-05:00", 
        "file_id": "b632cf8b-cca4-48fd-a648-f7cd5c7709b7", 
        "md5sum": "cc7239c5bf16690e08dd302335059f69", 
        "data_type": "Annotated Somatic Mutation", 
        "state": "released", 
        "access": "controlled", 
        "updated_datetime": "2018-09-06T13:49:20.245333-05:00"
      }, 
      {
        "experimental_strategy": "WXS", 
        "data_category": "Simple Nucleotide Variation", 
        "file_name": "5f5fef60-ebc5-4e4e-bd23-29969e634a0d.vep.vcf.gz", 
        "submitter_id": "TCGA-A7-A4SD-01A-11D-A25Q-09_TCGA-A7-A4SD-10A-01D-A25Q-09_somaticsniper_annotated", 
        "file_size": 676712, 
        "data_format": "VCF", 
        "created_datetime": "2017-06-17T18:18:14.290045-05:00", 
        "file_id": "5f5fef60-ebc5-4e4e-bd23-29969e634a0d", 
        "md5sum": "58810e63d9be26e9ee5e6ed7d6a5d594", 
        "data_type": "Annotated Somatic Mutation", 
        "state": "released", 
        "access": "controlled", 
        "updated_datetime": "2018-09-06T13:49:20.245333-05:00"
      }, 
      {
        "experimental_strategy": "WXS", 
        "data_category": "Simple Nucleotide Variation", 
        "file_name": "23cec55f-fc46-4e39-9739-2d78d70365f1.vep.vcf.gz", 
        "submitter_id": "TCGA-AR-A0TZ-01A-12D-A099-09_TCGA-AR-A0TZ-10A-01D-A099-09_somaticsniper_annotated",
[truncated: 4,723,593 more chars]
