# Supplementary material for: TP53 Mutation Infers a Poor Prognosis and Is Correlated to Immunocytes Infiltration in Breast Cancer
Source: Front Cell Dev Biol. 2021 Nov 30;9:759154. doi: 10.3389/fcell.2021.759154 (PMC8669954; doi:10.3389/fcell.2021.759154)
Supplement: Supplementary file 1 [file DataSheet1.ZIP › original data/metadata.cart.2021-01-02.json]

[{
  "associated_entities": [
    {
      "entity_submitter_id": "TCGA-A2-A1FZ-01A-51R-A14D-07", 
      "entity_type": "aliquot", 
      "case_id": "805bfe39-3695-43c2-93e4-d66d0559b89f", 
      "entity_id": "27e70f84-80c5-4f6c-9d22-83c5a6e66eb5"
    }
  ], 
  "data_type": "Gene Expression Quantification", 
  "file_name": "44caf0b5-d05f-49fd-b8ec-c32d0003c5f4.FPKM.txt.gz", 
  "data_category": "Transcriptome Profiling", 
  "state": "released", 
  "analysis": {
    "workflow_type": "HTSeq - FPKM", 
    "workflow_version": "v1", 
    "created_datetime": "2016-05-30T18:26:49.686603-05:00", 
    "submitter_id": "44caf0b5-d05f-49fd-b8ec-c32d0003c5f4_fpkm", 
    "updated_datetime": "2018-09-06T13:49:20.245333-05:00", 
    "workflow_link": "https://github.com/NCI-GDC/htseq-cwl", 
    "state": "released", 
    "input_files": [
      {
        "updated_datetime": "2018-11-15T19:59:41.719344-06:00", 
        "data_type": "Aligned Reads", 
        "submitter_id": "6dad69ca-76c1-4eb9-b075-8fdd16e5b3df", 
        "data_category": "Sequencing Reads", 
        "state": "released", 
        "file_size": 7399438991, 
        "created_datetime": "2016-05-30T10:10:30.295419-05:00", 
        "access": "controlled", 
        "experimental_strategy": "RNA-Seq", 
        "platform": "Illumina", 
        "file_id": "0be173f6-11c3-40aa-b842-c8f4c0d044eb", 
        "data_format": "BAM", 
        "md5sum": "813725e1976efa1be3db8e0810850393", 
        "file_name": "6dad69ca-76c1-4eb9-b075-8fdd16e5b3df_gdc_realn_rehead.bam"
      }
    ], 
    "analysis_id": "b679b881-11eb-4bb8-ab4c-4f646c62e034"
  }, 
  "file_size": 523486, 
  "access": "open", 
  "experimental_strategy": "RNA-Seq", 
  "file_id": "b1110fff-1cc4-4ed2-a6fd-ac6d298d908d", 
  "data_format": "TXT", 
  "md5sum": "5ac2e3b936221a21b8b31849fd992d13", 
  "submitter_id": "44caf0b5-d05f-49fd-b8ec-c32d0003c5f4_fpkm"
},{
  "associated_entities": [
    {
      "entity_submitter_id": "TCGA-LQ-A4E4-01A-11R-A266-07", 
      "entity_type": "aliquot", 
      "case_id": "4f321d41-3255-46a4-ae0d-1cf39699e624", 
      "entity_id": "5965fc49-0ee5-41d8-b673-9ade5c70db71"
    }
  ], 
  "data_type": "Gene Expression Quantification", 
  "file_name": "de704076-e915-4749-9729-e6ee06a0d359.FPKM.txt.gz", 
  "data_category": "Transcriptome Profiling", 
  "state": "released", 
  "analysis": {
    "workflow_type": "HTSeq - FPKM", 
    "workflow_version": "v1", 
    "created_datetime": "2016-05-29T10:26:46.916912-05:00", 
    "submitter_id": "de704076-e915-4749-9729-e6ee06a0d359_fpkm", 
    "updated_datetime": "2018-09-06T13:49:20.245333-05:00", 
    "workflow_link": "https://github.com/NCI-GDC/htseq-cwl", 
    "state": "released", 
    "input_files": [
      {
        "updated_datetime": "2018-11-15T21:21:29.863147-06:00", 
        "data_type": "Aligned Reads", 
        "submitter_id": "886d5b39-0287-4fbd-a3f6-761fdbf49f7e", 
        "data_category": "Sequencing Reads", 
        "state": "released", 
        "file_size": 5353389344, 
        "created_datetime": "2016-05-28T02:15:26.234780-05:00", 
        "access": "controlled", 
        "experimental_strategy": "RNA-Seq", 
        "platform": "Illumina", 
        "file_id": "92bd8c6e-dd1c-4b05-80ed-d27be9cd2ffc", 
        "data_format": "BAM", 
        "md5sum": "e6ad4d3ef5c29c811510a93dfd70c56c", 
        "file_name": "886d5b39-0287-4fbd-a3f6-761fdbf49f7e_gdc_realn_rehead.bam"
      }
    ], 
    "analysis_id": "86959a63-5dfa-463d-8715-54ec06c80c96"
  }, 
  "file_size": 512225, 
  "access": "open", 
  "experimental_strategy": "RNA-Seq", 
  "file_id": "7fd26291-9f69-4b1e-8492-8390e3a24ff5", 
  "data_format": "TXT", 
  "md5sum": "d55a9872c666c869e39308cac4a1e50d", 
  "submitter_id": "de704076-e915-4749-9729-e6ee06a0d359_fpkm"
},{
  "associated_entities": [
    {
      "entity_submitter_id": "TCGA-BH-A0C0-01A-21R-A056-07", 
      "entity_type": "aliquot", 
      "case_id": "7875018b-91dc-4ab1-83b0-ee3883e2816e", 
      "entity_id": "f8ac9655-03ed-4e14-a4d3-88f63ef6bf7c"
    }
  ], 
  "data_type": "Gene Expression Quantification", 
  "file_name": "432d86b3-b5d0-46c0-96d8-d7d5f4e6c3b6.FPKM.txt.gz", 
  "data_category": "Transcriptome Profiling", 
  "state": "released", 
  "analysis": {
    "workflow_type": "HTSeq - FPKM", 
    "workflow_version": "v1", 
    "created_datetime": "2016-05-30T18:23:01.095871-05:00", 
    "submitter_id": "432d86b3-b5d0-46c0-96d8-d7d5f4e6c3b6_fpkm", 
    "updated_datetime": "2018-09-06T13:49:20.245333-05:00", 
    "workflow_link": "https://github.com/NCI-GDC/htseq-cwl", 
    "state": "released", 
    "input_files": [
      {
        "updated_datetime": "2018-11-15T22:04:38.004773-06:00", 
        "data_type": "Aligned Reads", 
        "submitter_id": "574c243e-2dfb-438c-81f8-e49e87364cd1", 
        "data_category": "Sequencing Reads", 
        "state": "released", 
        "file_size": 5869151571, 
        "created_datetime": "2016-05-30T02:37:56.919549-05:00", 
        "access": "controlled", 
        "experimental_strategy": "RNA-Seq", 
        "platform": "Illumina", 
        "file_id": "f5fe9655-f5b4-413b-882c-43b872e4ec23", 
        "data_format": "BAM", 
        "md5sum": "bb8fd24494195a67d036ffcfbd858e1d", 
        "file_name": "574c243e-2dfb-438c-81f8-e49e87364cd1_gdc_realn_rehead.bam"
      }
    ], 
    "analysis_id": "c7844eb6-45b1-4cce-94b0-8914f3ee7061"
  }, 
  "file_size": 507003, 
  "access": "open", 
  "experimental_strategy": "RNA-Seq", 
  "file_id": "0ca56588-0450-4fb5-a574-7077acf62d0e", 
  "data_format": "TXT", 
  "md5sum": "37af5a565e9cda4a16bf9f880f74dbfe", 
  "submitter_id": "432d86b3-b5d0-46c0-96d8-d7d5f4e6c3b6_fpkm"
},{
  "associated_entities": [
    {
      "entity_submitter_id": "TCGA-A2-A0T7-01A-21R-A084-07", 
      "entity_type": "aliquot", 
      "case_id": "43d5632e-7272-4aad-9496-7f5a99671223", 
      "entity_id": "b5de3654-8983-45ab-a83a-d15284740d39"
    }
  ], 
  "data_type": "Gene Expression Quantification", 
  "file_name": "996000bc-080d-4559-80bf-c5059838622a.FPKM.txt.gz", 
  "data_category": "Transcriptome Profiling", 
  "state": "released", 
  "analysis": {
    "workflow_type": "HTSeq - FPKM", 
    "workflow_version": "v1", 
    "created_datetime": "2016-05-29T10:20:08.847691-05:00", 
    "submitter_id": "996000bc-080d-4559-80bf-c5059838622a_fpkm", 
    "updated_datetime": "2018-09-06T13:49:20.245333-05:00", 
    "workflow_link": "https://github.com/NCI-GDC/htseq-cwl", 
    "state": "released", 
    "input_files": [
      {
        "updated_datetime": "2018-11-15T20:20:28.822215-06:00", 
        "data_type": "Aligned Reads", 
        "submitter_id": "cf631774-8e50-44dc-b60c-a68d9b24416b", 
        "data_category": "Sequencing Reads", 
        "state": "released", 
        "file_size": 9101613071, 
        "created_datetime": "2016-05-27T15:36:24.216415-05:00", 
        "access": "controlled", 
        "experimental_strategy": "RNA-Seq", 
        "platform": "Illumina", 
        "file_id": "37d8b595-f62f-454f-8e80-16073d34ce7e", 
        "data_format": "BAM", 
        "md5sum": "2125864813eda575b44847080958ef4c", 
        "file_name": "cf631774-8e50-44dc-b60c-a68d9b24416b_gdc_realn_rehead.bam"
      }
    ], 
    "analysis_id": "46638e15-dd5c-4772-b5ca-32b09fcce733"
  }, 
  "file_size": 529535, 
  "access": "open", 
  "experimental_strategy": "RNA-Seq", 
  "file_id": "be49c5e0-5e76-44fc-b015-69b429be3a45", 
  "data_format": "TXT", 
  "md5sum": "94d141c7c70c824c576d9fff11f3174e", 
  "submitter_id": "996000bc-080d-4559-80bf-c5059838622a_fpkm"
},{
  "associated_entities": [
    {
      "entity_submitter_id": "TCGA-LD-A7W6-01A-81R-A352-07", 
      "entity_type": "aliquot", 
      "case_id": "0b0f9938-ce1e-4814-8821-0132d137eb9e", 
      "entity_id": "da8e08c7-6006-4e66-ae0f-7047177ca02a"
    }
  ], 
  "data_type": "Gene Expression Quantification", 
  "file_name": "02e47d87-c6c8-4051-a2e6-f65ab814591b.FPKM.txt.gz", 
  "data_category": "Transcriptome Profiling", 
  "state": "released", 
  "analysis": {
    "workflow_type": "HTSeq - FPKM", 
    "workflow_version": "v1", 
    "created_datetime": "2016-05-26T21:10:33.022180-05:00", 
    "submitter_id": "02e47d87-c6c8-4051-a2e6-f65ab814591b_fpkm", 
    "updated_datetime": "2018-09-06T13:49:20.245333-05:00", 
    "workflow_link": "https://github.com/NCI-GDC/htseq-cwl", 
    "state": "released", 
    "input_files": [
      {
        "updated_datetime": "2018-11-15T21:21:29.863147-06:00", 
        "data_type": "Aligned Reads", 
        "submitter_id": "938298f3-6ce7-4ee7-8057-ee8a0965d869", 
        "data_category": "Sequencing Reads", 
        "state": "released", 
        "file_size": 7627415683, 
        "created_datetime": "2016-05-26T00:12:49.980114-05:00", 
        "access": "controlled", 
        "experimental_strategy": "RNA-Seq", 
        "platform": "Illumina", 
        "file_id": "8b141885-3b13-42fa-bbd7-824b3cfaeb5e", 
        "data_format": "BAM", 
        "md5sum": "4101fdf1a23da20da76bf789c30406d2", 
        "file_name": "938298f3-6ce7-4ee7-8057-ee8a0965d869_gdc_realn_rehead.bam"
      }
    ], 
    "analysis_id": "e31861db-8e7d-47f8-8ead-22385564063b"
  }, 
  "file_size": 533829, 
  "access": "open", 
  "experimental_strategy": "RNA-Seq", 
  "file_id": "6f94b0ec-9949-4c96-be6e-fdb86c321f33", 
  "data_format": "TXT", 
  "md5sum": "fe2be2a5c6619857b33ac46bab42237a", 
  "submitter_id": "02e47d87-c6c8-4051-a2e6-f65ab814591b_fpkm"
},{
  "associated_entities": [
    {
      "entity_submitter_id": "TCGA-AR-A0TS-01A-11R-A115-07", 
      "entity_type": "aliquot", 
      "case_id": "972447aa-4332-47e7-bddd-2eb699dbb664", 
      "entity_id": "3e57b40c-7079-4f05-bf37-f560304966c1"
    }
  ], 
  "data_type": "Gene Expression Quantification", 
  "file_name": "8dfe19ae-aec1-4de5-9b94-1a48c05c11c5.FPKM.txt.gz", 
  "data_category": "Transcriptome Profiling", 
  "state": "released", 
  "analysis": {
    "workflow_type": "HTSeq - FPKM", 
    "workflow_version": "v1", 
    "created_datetime": "2016-05-30T18:29:47.233333-05:00", 
    "submitter_id": "8dfe19ae-aec1-4de5-9b94-1a48c05c11c5_fpkm", 
    "updated_datetime": "2018-09-06T13:49:20.245333-05:00", 
    "workflow_link": "https://github.com/NCI-GDC/htseq-cwl", 
    "state": "released", 
    "input_files": [
      {
        "updated_datetime": "2018-11-15T20:20:28.822215-06:00", 
        "data_type": "Aligned Reads", 
        "submitter_id": "9af1d524-4ede-474b-af3c-4fba3a9a321a", 
        "data_category": "Sequencing Reads", 
        "state": "released", 
        "file_size": 9293062048, 
        "created_datetime": "2016-05-29T12:57:54.847477-05:00", 
        "access": "controlled", 
        "experimental_strategy": "RNA-Seq", 
        "platform": "Illumina", 
        "file_id": "2d9eb8af-8892-4b50-bd73-c5186032db53", 
        "data_format": "BAM", 
        "md5sum": "a67ed4fc05357d2862300603d8834870", 
        "file_name": "9af1d524-4ede-474b-af3c-4fba3a9a321a_gdc_realn_rehead.bam"
      }
    ], 
    "analysis_id": "03d62906-a319-46db-a49a-f8cfc457ade2"
  }, 
  "file_size": 536462, 
  "access": "open", 
  "experimental_strategy": "RNA-Seq", 
  "file_id": "e7d81e78-c110-49e3-820b-a07a73b0cfef", 
  "data_format": "TXT", 
  "md5sum": "1eb5d42ed1448707faf98090213bed95", 
  "submitter_id": "8dfe19ae-aec1-4de5-9b94-1a48c05c11c5_fpkm"
},{
  "associated_entities": [
    {
      "entity_submitter_id": "TCGA-E9-A22E-01A-11R-A157-07", 
      "entity_type": "aliquot", 
      "case_id": "64d4dfae-8d91-464b-adc3-80ba7caf54ae", 
      "entity_id": "e4d09b12-f1b4-4d66-bc6c-ccd32ad8185b"
    }
  ], 
  "data_type": "Gene Expression Quantification", 
  "file_name": "ab2d5a3d-4253-4c80-bfe6-0d8ffe163140.FPKM.txt.gz", 
  "data_category": "Transcriptome Profiling", 
  "state": "released", 
  "analysis": {
    "workflow_type": "HTSeq - FPKM", 
    "workflow_version": "v1", 
    "created_datetime": "2016-05-29T10:39:31.831262-05:00", 
    "submitter_id": "ab2d5a3d-4253-4c80-bfe6-0d8ffe163140_fpkm", 
    "updated_datetime": "2018-09-06T13:49:20.245333-05:00", 
    "workflow_link": "https://github.com/NCI-GDC/htseq-cwl", 
    "state": "released", 
    "input_files": [
      {
        "updated_datetime": "2018-11-15T20:08:12.509468-06:00", 
        "data_type": "Aligned Reads", 
        "submitter_id": "a608b43f-6bb2-42bf-8c4b-e9853f51825f", 
        "data_category": "Sequencing Reads", 
        "state": "released", 
        "file_size": 10057137570, 
        "created_datetime": "2016-05-29T05:18:19.246433-05:00", 
        "access": "controlled", 
        "experimental_strategy": "RNA-Seq", 
        "platform": "Illumina", 
        "file_id": "21b9bfa0-2e28-4219-89f0-9d7b2b9005da", 
        "data_format": "BAM", 
        "md5sum": "8bb04966e9ea1d6cfe3f28096cd75475", 
        "file_name": "a608b43f-6bb2-42bf-8c4b-e9853f51825f_gdc_realn_rehead.bam"
      }
    ], 
    "analysis_id": "c2b14632-879d-4bd7-a192-b9e3dc02a576"
  }, 
  "file_size": 514742, 
  "access": "open", 
  "experimental_strategy": "RNA-Seq", 
  "file_id": "8a9f891f-0809-4b3c-a94f-84ee5256ea56", 
  "data_format": "TXT", 
  "md5sum": "2976d40e3add6bbaa05caf33a3d87473", 
  "submitter_id": "ab2d5a3d-4253-4c80-bfe6-0d8ffe163140_fpkm"
},{
  "associated_entities": [
    {
      "entity_submitter_id": "TCGA-A2-A04U-01A-11R-A115-07", 
      "entity_type": "aliquot", 
      "case_id": "1c3610f7-e0aa-48d7-9a27-0dbaf6e244f9", 
      "entity_id": "4d12d021-3673-4e14-9fd9-033f811f87da"
    }
  ], 
  "data_type": "Gene Expression Quantification", 
  "file_name": "59325a83-799e-4f38-aa82-a26b34e7e563.FPKM.txt.gz", 
  "data_category": "Transcriptome Profiling", 
  "state": "released", 
  "analysis": {
    "workflow_type": "HTSeq - FPKM", 
    "workflow_version": "v1", 
    "created_datetime": "2016-05-26T21:19:02.351284-05:00", 
    "submitter_id": "59325a83-799e-4f38-aa82-a26b34e7e563_fpkm", 
    "updated_datetime": "2018-09-06T13:49:20.245333-05:00", 
    "workflow_link": "https://github.com/NCI-GDC/htseq-cwl", 
    "state": "released", 
    "input_files": [
      {
        "updated_datetime": "2018-11-15T21:56:00.379896-06:00", 
        "data_type": "Aligned Reads", 
        "submitter_id": "c1d4498c-61a4-482c-956d-649d85cc61ba", 
        "data_category": "Sequencing Reads", 
        "state": "released", 
        "file_size": 6258691674, 
        "created_datetime": "2016-05-26T10:54:13.045813-05:00", 
        "access": "controlled", 
        "experimental_strategy": "RNA-Seq", 
        "platform": "Illumina", 
        "file_id": "d1f2fd8d-b288-4212-95d9-4a8d58449620", 
        "data_format": "BAM", 
        "md5sum": "da31a8a63d902a15e17f85f5d8bf693c", 
        "file_name": "c1d4498c-61a4-482c-956d-649d85cc61ba_gdc_realn_rehead.bam"
      }
    ], 
    "analysis_id": "76cca7e2-984b-4f25-b124-44e1668f0b77"
  }, 
  "file_size": 495243, 
  "access": "open", 
  "experimental_strategy": "RNA-Seq", 
  "file_id": "e76bea21-6886-4a4e-837d-1d68171b0595", 
  "data_format": "TXT", 
  "md5sum": "5a9a7d8c307dd022ae9ea881658f90bb", 
  "submitter_id": "59325a83-799e-4f38-aa82-a26b34e7e563_fpkm"
},{
  "associated_entities": [
    {
      "entity_submitter_id": "TCGA-A8-A07P-01A-11R-A00Z-07", 
      "entity_type": "aliquot", 
      "case_id": "8cccf160-93e9-48a5-9b8b-54aa50153142", 
      "entity_id": "dad4f72e-cb2c-4015-af6a-53ad0ae45f12"
    }
  ], 
  "data_type": "Gene Expression Quantification", 
  "file_name": "54fd8129-1f2c-458b-bafd-fc76ea2538cc.FPKM.txt.gz", 
  "data_category": "Transcriptome Profiling", 
  "state": "released", 
  "analysis": {
    "workflow_type": "HTSeq - FPKM", 
    "workflow_version": "v1", 
    "created_datetime": "2016-05-29T10:49:51.399368-05:00", 
    "submitter_id": "54fd8129-1f2c-458b-bafd-fc76ea2538cc_fpkm", 
    "updated_datetime": "2018-09-06T13:49:20.245333-05:00", 
    "workflow_link": "https://github.com/NCI-GDC/htseq-cwl", 
    "state": "released", 
    "input_files": [
      {
        "updated_datetime": "2018-11-15T19:59:41.719344-06:00", 
        "data_type": "Aligned Reads", 
        "submitter_id": "83cf0bbf-b908-48ce-8368-6ce5a1a6469b", 
        "data_category": "Sequencing Reads", 
        "state": "released", 
        "file_size": 7888643762, 
        "created_datetime": "2016-05-29T01:54:08.903776-05:00", 
        "access": "controlled", 
        "experimental_strategy": "RNA-Seq", 
        "platform": "Illumina", 
        "file_id": "11d2d362-c6e8-4cc4-b7ac-5d16ecccebe7", 
        "data_format": "BAM", 
        "md5sum": "c33108a9774a4fdd4d6cc0443b4bd8b6", 
        "file_name": "83cf0bbf-b908-48ce-8368-6ce5a1a6469b_gdc_realn_rehead.bam"
      }
    ], 
    "analysis_id": "b4695de9-7128-41e2-8b0d-1f5a0a28ca17"
  }, 
  "file_size": 521163, 
  "access": "open", 
  "experimental_strategy": "RNA-Seq", 
  "file_id": "d981f15f-3580-45c7-a40d-6276a4890a33", 
  "data_format": "TXT", 
  "md5sum": "5d6e45afd8ace42e9d9a2d0ddbda2d28", 
  "submitter_id": "54fd8129-1f2c-458b-bafd-fc76ea2538cc_fpkm"
},{
  "associated_entities": [
    {
      "entity_submitter_id": "TCGA-BH-A0DK-01A-21R-A056-07", 
      "entity_type": "aliquot", 
      "case_id": "f2bbfa9d-9a9d-4f46-9fde-378e4c44e2ad", 
      "entity_id": "fef221ff-634b-4188-92cf-5723b9a3c04d"
    }
  ], 
  "data_type": "Gene Expression Quantification", 
  "file_name": "7411d69d-b4ea-4099-9709-451756f03af1.FPKM.txt.gz", 
  "data_category": "Transcriptome Profiling", 
  "state": "released", 
  "analysis": {
    "workflow_type": "HTSeq - FPKM", 
    "workflow_version": "v1", 
    "created_datetime": "2016-05-30T19:01:04.312976-05:00", 
    "submitter_id": "7411d69d-b4ea-4099-9709-451756f03af1_fpkm", 
    "updated_datetime": "2018-09-06T13:49:20.245333-05:00", 
    "workflow_link": "https://github.com/NCI-GDC/htseq-cwl", 
    "state": "released", 
    "input_files": [
      {
        "updated_datetime": "2018-11-15T21:30:06.924734-06:00", 
        "data_type": "Aligned Reads", 
        "submitter_id": "d1ee552b-5219-47bd-be51-78d5467c4dd9", 
        "data_category": "Sequencing Reads", 
        "state": "released", 
        "file_size": 6049329208, 
        "created_datetime": "2016-05-29T23:03:09.949773-05:00", 
        "access": "controlled", 
        "experimental_strategy": "RNA-Seq", 
        "platform": "Illumina", 
        "file_id": "a3df35ec-a8d2-44ad-8ba6-eaba504261e0", 
        "data_format": "BAM", 
        "md5sum": "deaaf81f03f6e7c1daf1415ab20a00e9", 
        "file_name": "d1ee552b-5219-47bd-be51-78d5467c4dd9_gdc_realn_rehead.bam"
      }
    ], 
    "analysis_id": "23f7394a-b88a-4c98-b6be-dd6c049fc633"
  }, 
  "file_size": 510516, 
  "access": "open", 
  "experimental_strategy": "RNA-Seq", 
  "file_id": "a862fd14-6178-4434-9916-6469c45d07e4", 
  "data_format": "TXT", 
  "md5sum": "9e76d22c8cf806ad09b882a643f17c85", 
  "submitter_id": "7411d69d-b4ea-4099-9709-451756f03af1_fpkm"
},{
  "associated_entities": [
    {
      "entity_submitter_id": "TCGA-BH-A1FM-01A-11R-A13Q-07", 
      "entity_type": "aliquot", 
      "case_id": "7eb18190-5a41-4637-9783-f81bbde499e4", 
      "entity_id": "99157b66-ae2a-4ba2-8b28-5653803063a9"
    }
  ], 
  "data_type": "Gene Expression Quantification", 
  "file_name": "36bcb602-58b0-4731-8d2c-090eaac15d29.FPKM.txt.gz", 
  "data_category": "Transcriptome Profiling", 
  "state": "released", 
  "analysis": {
    "workflow_type": "HTSeq - FPKM", 
    "workflow_version": "v1", 
    "created_datetime": "2016-05-30T18:25:56.938414-05:00", 
    "submitter_id": "36bcb602-58b0-4731-8d2c-090eaac15d29_fpkm", 
    "updated_datetime": "2018-09-06T13:49:20.245333-05:00", 
    "workflow_link": "https://github.com/NCI-GDC/htseq-cwl", 
    "state": "released", 
    "input_files": [
      {
        "updated_datetime": "2018-11-15T20:46:44.319330-06:00", 
        "data_type": "Aligned Reads", 
        "submitter_id": "d3027935-af79-425c-a845-38219f300fe4", 
        "data_category": "Sequencing Reads", 
        "state": "released", 
        "file_size": 9717991740, 
        "created_datetime": "2016-05-30T08:29:46.532200-05:00", 
        "access": "controlled", 
        "experimental_strategy": "RNA-Seq", 
        "platform": "Illumina", 
        "file_id": "43428ad8-5c70-413a-9787-ec0350e102c3", 
        "data_format": "BAM", 
        "md5sum": "6f807cee51c27811b40750f7c99a79d5", 
        "file_name": "d3027935-af79-425c-a845-38219f300fe4_gdc_realn_rehead.bam"
      }
    ], 
    "analysis_id": "dc0e3faf-c09c-4ee6-b6a3-39a9e8e99d5e"
  }, 
  "file_size": 510120, 
  "access": "open", 
  "experimental_strategy": "RNA-Seq", 
  "file_id": "78130dc4-6e61-409a-863f-2eff101d9ad7", 
  "data_format": "TXT", 
  "md5sum": "e1246579454a7d5fda47a7eaae771c07", 
  "submitter_id": "36bcb602-58b0-4731-8d2c-090eaac15d29_fpkm"
},{
  "associated_entities": [
    {
      "entity_submitter_id": "TCGA-LL-A6FP-01A-11R-A31O-07", 
      "entity_type": "aliquot", 
      "case_id": "5c9d8163-a68e-43ce-9cba-effb7405761e", 
      "entity_id": "b7cbb41f-b7ba-4bc7-8b6a-ce93317495b1"
    }
  ], 
  "data_type": "Gene Expression Quantification", 
  "file_name": "b9e7b7b5-54e8-4459-8a21-ea3472b013d7.FPKM.txt.gz", 
  "data_category": "Transcriptome Profiling", 
  "state": "released", 
  "analysis": {
    "workflow_type": "HTSeq - FPKM", 
    "workflow_version": "v1", 
    "created_datetime": "2016-05-29T10:34:34.691213-05:00", 
    "submitter_id": "b9e7b7b5-54e8-4459-8a21-ea3472b013d7_fpkm", 
    "updated_datetime": "2018-09-06T13:49:20.245333-05:00", 
    "workflow_link": "https://github.com/NCI-GDC/htseq-cwl", 
    "state": "released", 
    "input_files": [
      {
        "updated_datetime": "2018-11-15T21:38:44.655215-06:00", 
        "data_type": "Aligned Reads", 
        "submitter_id": "27b9f9a5-9fc7-48c7-a441-38bc0da91de0", 
        "data_category": "Sequencing Reads", 
        "state": "released", 
        "file_size": 9910209576, 
        "created_datetime": "2016-05-28T17:31:33.072465-05:00", 
        "access": "controlled", 
        "experimental_strategy": "RNA-Seq", 
        "platform": "Illumina", 
        "file_id": "b57155f3-8a3f-4c68-a407-17cb39ec44f6", 
        "data_format": "BAM", 
        "md5sum": "e4f26c5839c85e15d0c701b61f9480ef", 
        "file_name": "27b9f9a5-9fc7-48c7-a441-38bc0da91de0_gdc_realn_rehead.bam"
      }
    ], 
    "analysis_id": "c7dca554-c639-474f-b5e5-2d4e61eca665"
  }, 
  "file_size": 506296, 
  "annotations": [
    {
      "updated_datetime": "2018-08-23T16:36:27.780612-05:00", 
      "entity_type": "case", 
      "status": "Approved", 
      "submitter_id": "20690", 
      "state": "released", 
      "entity_id": "5c9d8163-a68e-43ce-9cba-effb7405761e", 
      "annotation_id": "6a2bdd98-221d-594e-9b07-3bd02b3107c5", 
      "entity_submitter_id": "TCGA-LL-A6FP", 
      "created_datetime": "2014-06-11T00:00:00", 
      "category": "Neoadjuvant therapy", 
      "classification": "Notification", 
      "notes": "Patient recieved neoadjuvant therapy for the TCGA sample (Armidex).", 
      "case_id": "5c9d8163-a68e-43ce-9cba-effb7405761e"
    }
  ], 
  "access": "open", 
  "experimental_strategy": "RNA-Seq", 
  "file_id": "9f4fa108-a10a-4556-9186-6295e9929152", 
  "data_format": "TXT", 
  "md5sum": "7edb66438d3b13d1fa818a08b34fa5ba", 
  "submitter_id": "b9e7b7b5-54e8-4459-8a21-ea3472b013d7_fpkm"
},{
  "associated_entities": [
    {
      "entity_submitter_id": "TCGA-A2-A0EQ-01A-11R-A034-07", 
      "entity_type": "aliquot", 
      "case_id": "2192c1db-4718-4254-ba42-3ae7f30ad5a8", 
      "entity_id": "a083b072-7c1e-4ed6-90cf-1e49d21df4cb"
    }
  ], 
  "data_type": "Gene Expression Quantification", 
  "file_name": "57e8b21e-eeb7-4f8e-a8b3-b6016bd37c96.FPKM.txt.gz", 
  "data_category": "Transcriptome Profiling", 
  "state": "released", 
  "analysis": {
    "workflow_type": "HTSeq - FPKM", 
    "workflow_version": "v1", 
    "created_datetime": "2016-05-26T21:21:28.926209-05:00", 
    "submitter_id": "57e8b21e-eeb7-4f8e-a8b3-b6016bd37c96_fpkm", 
    "updated_datetime": "2018-09-06T13:49:20.245333-05:00", 
    "workflow_link": "https://github.com/NCI-GDC/htseq-cwl", 
    "state": "released", 
    "input_files": [
      {
        "updated_datetime": "2018-11-15T20:57:47.372612-06:00", 
        "data_type": "Aligned Reads", 
        "submitter_id": "f307ff83-4070-438e-86e0-3a6e9a3958c5", 
        "data_category": "Sequencing Reads", 
        "state": "released", 
        "file_size": 8475692775, 
        "created_datetime": "2016-05-26T14:09:03.858824-05:00", 
        "access": "controlled", 
        "experimental_strategy": "RNA-Seq", 
        "platform": "Illumina", 
        "file_id": "5c870516-205a-4075-9e60-d051cf2e87fe", 
        "data_format": "BAM", 
        "md5sum": "7c0e3e7cf83f2d19ebc4e8959f4cbefa", 
        "file_name": "f307ff83-4070-438e-86e0-3a6e9a3958c5_gdc_realn_rehead.bam"
      }
    ], 
    "analysis_id": "12de5f46-daa9-48ad-98cc-8a719d7e3154"
  }, 
  "file_size": 521995, 
  "access": "open", 
  "experimental_strategy": "RNA-Seq", 
  "file_id": "26461186-e854-4ab3-a6ae-fb089dd29110", 
  "data_format": "TXT", 
  "md5sum": "7045d7dd178834d16a56cc4a8c3d0f9c", 
  "submitter_id": "57e8b21e-eeb7-4f8e-a8b3-b6016bd37c96_fpkm"
},{
  "associated_entities": [
    {
      "entity_submitter_id": "TCGA-AR-A250-01A-31R-A169-07", 
      "entity_type": "aliquot", 
      "case_id": "a0963e93-b63e-4de2-86c1-81302e271d3e", 
      "entity_id": "86373f83-264a-4875-8672-749ea434422f"
    }
  ], 
  "data_type": "Gene Expression Quantification", 
  "file_name": "e8ba3864-1068-4ff8-9a11-01f37ad6dc81.FPKM.txt.gz", 
  "data_category": "Transcriptome Profiling", 
  "state": "released", 
  "analysis": {
    "workflow_type": "HTSeq - FPKM", 
    "workflow_version": "v1", 
    "created_datetime": "2016-05-30T18:34:35.909647-05:00", 
    "submitter_id": "e8ba3864-1068-4ff8-9a11-01f37ad6dc81_fpkm", 
    "updated_datetime": "2018-09-06T13:49:20.245333-05:00", 
    "workflow_link": "https://github.com/NCI-GDC/htseq-cwl", 
    "state": "released", 
    "input_files": [
      {
        "updated_datetime": "2018-11-15T22:13:19.171383-06:00", 
        "data_type": "Aligned Reads", 
        "submitter_id": "ebe9eaaf-d34b-4264-b132-8caa736d88e7", 
        "data_category": "Sequencing Reads", 
        "state": "released", 
        "file_size": 11615072015, 
        "created_datetime": "2016-05-29T23:57:19.394398-05:00", 
        "access": "controlled", 
        "experimental_strategy": "RNA-Seq", 
        "platform": "Illumina", 
        "file_id": "fe8f5a21-3e29-4535-805d-0821253b1238", 
        "data_format": "BAM", 
        "md5sum": "d6c19e559d34b6048889f43ca0c5478b", 
        "file_name": "ebe9eaaf-d34b-4264-b132-8caa736d88e7_gdc_realn_rehead.bam"
      }
    ], 
    "analysis_id": "3b341876-b188-425d-8530-571c7fd4b4b9"
  }, 
  "file_size": 529074, 
  "access": "open", 
  "experimental_strategy": "RNA-Seq", 
  "file_id": "224661b7-4f85-4acf-a482-e30e47aa8390", 
  "data_format": "TXT", 
  "md5sum": "c72edc8617136e048dd1ff38e4632339", 
  "submitter_id": "e8ba3864-1068-4ff8-9a11-01f37ad6dc81_fpkm"
},{
  "associated_entities": [
    {
      "entity_submitter_id": "TCGA-BH-A0DQ-11A-12R-A089-07", 
      "entity_type": "aliquot", 
      "case_id": "a851ca14-7bbf-455b-a054-ec03979a4247", 
      "entity_id": "2b11e565-01a8-4054-a200-03e06765bd5e"
    }
  ], 
  "data_type": "Gene Expression Quantification", 
  "file_name": "edea4e5b-ad4d-4a0b-9656-3d82d4a24698.FPKM.txt.gz", 
  "data_category": "Transcriptome Profiling", 
  "state": "released", 
  "analysis": {
    "workflow_type": "HTSeq - FPKM", 
    "workflow_version": "v1", 
    "created_datetime": "2016-05-30T18:38:29.391000-05:00", 
    "submitter_id": "edea4e5b-ad4d-4a0b-9656-3d82d4a24698_fpkm", 
    "updated_datetime": "2018-09-06T13:49:20.245333-05:00", 
    "workflow_link": "https://github.com/NCI-GDC/htseq-cwl", 
    "state": "released", 
    "input_files": [
      {
        "updated_datetime": "2018-11-15T20:08:12.509468-06:00", 
        "data_type": "Aligned Reads", 
        "submitter_id": "ba7210bf-711c-47f4-8ce0-5a4c58444fca", 
        "data_category": "Sequencing Reads", 
        "state": "released", 
        "file_size": 10461843755, 
        "created_datetime": "2016-05-30T07:44:43.674946-05:00", 
        "access": "controlled", 
        "experimental_strategy": "RNA-Seq", 
        "platform": "Illumina", 
        "file_id": "20d7550a-2cea-4544-a038-82ce552f49a0", 
        "data_format": "BAM", 
        "md5sum": "696c46f939da7c197714dd9505697508", 
        "file_name": "ba7210bf-711c-47f4-8ce0-5a4c58444fca_gdc_realn_rehead.bam"
      }
    ], 
    "analysis_id": "aa41a934-b0f4-404b-8c7b-b4e553759552"
  }, 
  "file_size": 542108, 
  "access": "open", 
  "experimental_strategy": "RNA-Seq", 
  "file_id": "fcbd6507-98d6-4af7-8b94-9cb75983a9db", 
  "data_format": "TXT", 
  "md5sum": "fdf402a544b9751c3c153087f997b055", 
  "submitter_id": "edea4e5b-ad4d-4a0b-9656-3d82d4a24698_fpkm"
},{
  "associated_entities": [
    {
      "entity_submitter_id": "TCGA-BH-A8FY-01A-11R-A36F-07", 
      "entity_type": "aliquot", 
      "case_id": "5f4d16aa-9cc4-4edb-b714-394e2661439a", 
      "entity_id": "f037b9d3-819b-429d-8e2d-fa8b27008e70"
    }
  ], 
  "data_type": "Gene Expression Quantification", 
  "file_name": "c4489317-3e8a-4159-b32b-4cfde723359a.FPKM.txt.gz", 
  "data_category": "Transcriptome Profiling", 
  "state": "released", 
  "analysis": {
    "workflow_type": "HTSeq - FPKM", 
    "workflow_version": "v1", 
    "created_datetime": "2016-05-29T10:36:13.943397-05:00", 
    "submitter_id": "c4489317-3e8a-4159-b32b-4cfde723359a_fpkm", 
    "updated_datetime": "2018-09-06T13:49:20.245333-05:00", 
    "workflow_link": "https://github.com/NCI-GDC/htseq-cwl", 
    "state": "released", 
    "input_files": [
      {
        "updated_datetime": "2018-11-15T19:59:41.719344-06:00", 
        "data_type": "Aligned Reads", 
        "submitter_id": "f250f7c4-f03f-4090-b633-b0b5569cf64a", 
        "data_category": "Sequencing Reads", 
        "state": "released", 
        "file_size": 5626459268, 
        "created_datetime": "2016-05-28T20:11:44.480029-05:00", 
        "access": "controlled", 
        "experimental_strategy": "RNA-Seq", 
        "platform": "Illumina", 
        "file_id": "0862c0d6-8d25-4653-800e-b80fda5bf0e3", 
        "data_format": "BAM", 
        "md5sum": "3b05ddcfd59d5e282fab53af50b3eeed", 
        "file_name": "f250f7c4-f03f-4090-b633-b0b5569cf64a_gdc_realn_rehead.bam"
      }
    ], 
    "analysis_id": "607134b0-aae4-4aeb-b5ea-bdea9a9fb96f"
  }, 
  "file_size": 512354, 
  "access": "open", 
  "experimental_strategy": "RNA-Seq", 
  "file_id": "61dd1d8c-b88d-4174-9653-63451dcedf5e", 
  "data_format": "TXT", 
  "md5sum": "30e750639a8770450c335f8599acb746", 
  "submitter_id": "c4489317-3e8a-4159-b32b-4cfde723359a_fpkm"
},{
  "associated_entities": [
    {
      "entity_submitter_id": "TCGA-AR-A2LH-01A-31R-A18M-07", 
      "entity_type": "aliquot", 
      "case_id": "376ffe63-efd7-42af-90e1-261255b28bb7", 
      "entity_id": "6aa1a643-013f-43d4-a3e6-a4a946ac3678"
    }
  ], 
  "data_type": "Gene Expression Quantification", 
  "file_name": "b938ae4d-f9cc-42d2-bcf4-5dc14e8fb372.FPKM.txt.gz", 
  "data_category": "Transcriptome Profiling", 
  "state": "released", 
  "analysis": {
    "workflow_type": "HTSeq - FPKM", 
    "workflow_version": "v1", 
    "created_datetime": "2016-05-29T10:12:25.199120-05:00", 
    "submitter_id": "b938ae4d-f9cc-42d2-bcf4-5dc14e8fb372_fpkm", 
    "updated_datetime": "2018-09-06T13:49:20.245333-05:00", 
    "workflow_link": "https://github.com/NCI-GDC/htseq-cwl", 
    "state": "released", 
    "input_files": [
      {
        "updated_datetime": "2018-11-15T19:59:41.719344-06:00", 
        "data_type": "Aligned Reads", 
        "submitter_id": "03791170-d094-4761-b9ea-09e531111921", 
        "data_category": "Sequencing Reads", 
        "state": "released", 
        "file_size": 5438944290, 
        "created_datetime": "2016-05-27T05:16:31.404426-05:00", 
        "access": "controlled", 
        "experimental_strategy": "RNA-Seq", 
        "platform": "Illumina", 
        "file_id": "0ebfb345-92cb-45e3-bb2b-5e087554d579", 
        "data_format": "BAM", 
        "md5sum": "063a7b63f44d89f15444b110dccfe0ef", 
        "file_name": "03791170-d094-4761-b9ea-09e531111921_gdc_realn_rehead.bam"
      }
    ], 
    "analysis_id": "f2b818c9-59bc-4776-b2bb-bfb4ce888fdd"
  }, 
  "file_size": 507983, 
  "access": "open", 
  "experimental_strategy": "RNA-Seq", 
  "file_id": "ad3b3339-8a4a-4a58-8439-7b82544acec8", 
  "data_format": "TXT", 
  "md5sum": "7ea7a4c1a9319d1c3d83e3f440e6d9cb", 
  "submitter_id": "b938ae4d-f9cc-42d2-bcf4-5dc14e8fb372_fpkm"
},{
  "associated_entities": [
    {
      "entity_submitter_id": "TCGA-B6-A0IN-01A-11R-A034-07", 
      "entity_type": "aliquot", 
      "case_id": "16a8d916-ad46-4690-b1a5-3b2b323f4336", 
      "entity_id": "4eaae575-d631-4e2e-8e70-4b4e0a429d74"
    }
  ], 
  "data_type": "Gene Expression Quantification", 
  "file_name": "0826fcd7-749e-4788-a81d-f506b9caf7ff.FPKM.txt.gz", 
  "data_category": "Transcriptome Profiling", 
  "state": "released", 
  "analysis": {
    "workflow_type": "HTSeq - FPKM", 
    "workflow_version": "v1", 
    "created_datetime": "2016-05-26T21:16:16.351788-05:00", 
    "submitter_id": "0826fcd7-749e-4788-a81d-f506b9caf7ff_fpkm", 
    "updated_datetime": "2018-09-06T13:49:20.245333-05:00", 
    "workflow_link": "https://github.com/NCI-GDC/htseq-cwl", 
    "state": "released", 
    "input_files": [
      {
        "updated_datetime": "2018-11-15T20:46:44.319330-06:00", 
        "data_type": "Aligned Reads", 
        "submitter_id": "dd8e8089-a7da-4620-b988-7b9b7cefbeec", 
        "data_category": "Sequencing Reads", 
        "state": "released", 
        "file_size": 7541568499, 
        "created_datetime": "2016-05-26T07:31:52.340313-05:00", 
        "access": "controlled", 
        "experimental_strategy": "RNA-Seq", 
        "platform": "Illumina", 
        "file_id": "3f103bfa-c948-4e85-b7c0-ea7b0912a380", 
        "data_format": "BAM", 
        "md5sum": "49f7eef980de5e95185b04b7b6ff8139", 
        "file_name": "dd8e8089-a7da-4620-b988-7b9b7cefbeec_gdc_realn_rehead.bam"
      }
    ], 
    "analysis_id": "48cab729-43d1-4a2a-a741-6d92ea8a8b47"
  }, 
  "file_size": 511744, 
  "access": "open", 
  "experimental_strategy": "RNA-Seq", 
  "file_id": "1750ec00-4d55-4c3e-870b-2f35ec6964f2", 
  "data_format": "TXT", 
  "md5sum": "c62d9d6dc94c4f8b5340406eed992911", 
  "submitter_id": "0826fcd7-749e-4788-a81d-f506b9caf7ff_fpkm"
},{
  "associated_entities": [
    {
      "entity_submitter_id": "TCGA-C8-A12N-01A-11R-A115-07", 
      "entity_type": "aliquot", 
      "case_id": "b8a615f9-d19b-4b09-8ec8-0674e5c648cd", 
      "entity_id": "9eb3306d-6c84-4bc1-be42-4bd00ef46cbb"
    }
  ], 
  "data_type": "Gene Expression Quantification", 
  "file_name": "36d40974-4d4f-4726-b98f-1ceab329d0bf.FPKM.txt.gz", 
  "data_category": "Transcriptome Profiling", 
  "state": "released", 
  "analysis": {
    "workflow_type": "HTSeq - FPKM", 
    "workflow_version": "v1", 
    "created_datetime": "2016-05-29T11:01:47.856598-05:00", 
    "submitter_id": "36d40974-4d4f-4726-b98f-1ceab329d0bf_fpkm", 
    "updated_datetime": "2018-09-06T13:49:20.245333-05:00", 
    "workflow_link": "https://github.com/NCI-GDC/htseq-cwl", 
    "state": "released", 
    "input_files": [
      {
        "updated_datetime": "2018-11-15T20:46:44.319330-06:00", 
        "data_type": "Aligned Reads", 
        "submitter_id": "510d2d4a-70d1-4027-9f36-98452d3bd1d8", 
        "data_category": "Sequencing Reads", 
        "state": "released", 
        "file_size": 8239906660, 
        "created_datetime": "2016-05-29T05:20:09.853096-05:00", 
        "access": "controlled", 
        "experimental_strategy": "RNA-Seq", 
        "platform": "Illumina", 
        "file_id": "425ee0e1-9f17-48d7-8811-61d0096d7b08", 
        "data_format": "BAM", 
        "md5sum": "4fc33ccba857db74b6b125c2181dfb33", 
        "file_name": "510d2d4a-70d1-4027-9f36-98452d3bd1d8_gdc_realn_rehead.bam"
      }
    ], 
    "analysis_id": "0acce920-678b-44a1-b55a-377d2336e29a"
  }, 
  "file_size": 519116, 
  "access": "open", 
  "experimental_strategy": "RNA-Seq", 
  "file_id": "3bc08992-002e-47c5-93a6-fd1a71f5cb4c", 
  "data_format": "TXT", 
  "md5sum": "a0ba4d08132d686acc2510a0eb8e3e94", 
  "submitter_id": "36d40974-4d4f-4726-b98f-1ceab329d0bf_fpkm"
},{
  "associated_entities": [
    {
      "entity_submitter_id": "TCGA-AC-A5EH-01A-11R-A28M-07", 
      "entity_type": "aliquot", 
      "case_id": "d13fb44b-291b-4ea4-920c-142daa8d1989", 
      "entity_id": "eb9b8bcb-aa3a-4e57-9479-543b53dc1cf7"
    }
  ], 
  "data_type": "Gene Expression Quantification", 
  "file_name": "a18f26c8-9497-4824-a5ba-7b192f4ca987.FPKM.txt.gz", 
  "data_category": "Transcriptome Profiling", 
  "state": "released", 
  "analysis": {
    "workflow_type": "HTSeq - FPKM", 
    "workflow_version": "v1", 
    "created_datetime": "2016-05-30T18:51:12.875830-05:00", 
    "submitter_id": "a18f26c8-9497-4824-a5ba-7b192f4ca987_fpkm", 
    "updated_datetime": "2018-09-06T13:49:20.245333-05:00", 
    "workflow_link": "https://github.com/NCI-GDC/htseq-cwl", 
    "state": "released", 
    "input_files": [
      {
        "updated_datetime": "2018-11-15T22:13:19.171383-06:00", 
        "data_type": "Aligned Reads", 
        "submitter_id": "6a581790-8f4f-4051-a7de-e604e63edef0", 
        "data_category": "Sequencing Reads", 
        "state": "released", 
        "file_size": 6708137745, 
        "created_datetime": "2016-05-30T07:38:53.462650-05:00", 
        "access": "controlled", 
        "experimental_strategy": "RNA-Seq", 
        "platform": "Illumina", 
        "file_id": "fdb365f3-f881-40a1-9730-4e8e212e600e", 
        "data_format": "BAM", 
        "md5sum": "a30f414ee61efeaadd2770884e303cd4", 
        "file_name": "6a581790-8f4f-4051-a7de-e604e63edef0_gdc_realn_rehead.bam"
      }
    ], 
    "analysis_id": "c03a70b4-84f5-4830-b0db-6f562969e0b0"
  }, 
  "file_size": 507858, 
  "access": "open", 
  "experimental_strategy": "RNA-Seq", 
  "file_id": "5d0f90a1-5529-4bba-ae58-294530478939", 
  "data_format": "TXT", 
  "md5sum": "6cc7016540fb43708f165852882e2e0d", 
  "submitter_id": "a18f26c8-9497-4824-a5ba-7b192f4ca987_fpkm"
},{
  "associated_entities": [
    {
      "entity_submitter_id": "TCGA-A7-A13E-01A-11R-A277-07", 
      "entity_type": "aliquot", 
      "case_id": "8c7e74e0-71ef-49b8-9217-94b8ef740ef9", 
      "entity_id": "d3c9cc63-ca20-47de-b635-f843c7d3a824"
    }
  ], 
  "data_type": "Gene Expression Quantification", 
  "file_name": "96833a09-14ce-4483-b17d-f4328e0b68f5.FPKM.txt.gz", 
  "data_category": "Transcriptome Profiling", 
  "state": "released", 
  "analysis": {
    "workflow_type": "HTSeq - FPKM", 
    "workflow_version": "v1", 
    "created_datetime": "2016-05-29T10:49:36.827390-05:00", 
    "submitter_id": "96833a09-14ce-4483-b17d-f4328e0b68f5_fpkm", 
    "updated_datetime": "2018-09-06T13:49:20.245333-05:00", 
    "workflow_link": "https://github.com/NCI-GDC/htseq-cwl", 
    "state": "released", 
    "input_files": [
      {
        "updated_datetime": "2018-11-15T20:20:28.822215-06:00", 
        "data_type": "Aligned Reads", 
        "submitter_id": "7df66c1b-81dc-4691-846a-c4767a8a9ce1", 
        "data_category": "Sequencing Reads", 
        "state": "released", 
        "file_size": 14085247282, 
        "created_datetime": "2016-05-29T01:34:04.153643-05:00", 
        "access": "controlled", 
        "experimental_strategy": "RNA-Seq", 
        "platform": "Illumina", 
        "file_id": "29fdc300-034c-49bf-81c3-e1ec822b2f78", 
        "data_format": "BAM", 
        "md5sum": "e2d3681aa5a5d816b50a4f58d320e44e", 
        "file_name": "7df66c1b-81dc-4691-846a-c4767a8a9ce1_gdc_realn_rehead.bam"
      }
    ], 
    "analysis_id": "2309bb30-e586-4d0f-ac32-fb30a898f90d"
  }, 
  "file_size": 565877, 
  "access": "open", 
  "experimental_strategy": "RNA-Seq", 
  "file_id": "162d8447-0d6f-4f80-8ac5-4ae9c6644f7e", 
  "data_format": "TXT", 
  "md5sum": "a0881d9e259df28afeb37c09a902a2a4", 
  "submitter_id": "96833a09-14ce-4483-b17d-f4328e0b68f5_fpkm"
},{
  "associated_entities": [
    {
      "entity_submitter_id": "TCGA-AC-A23E-01A-11R-A157-07", 
      "entity_type": "aliquot", 
      "case_id": "e7bae6e7-f779-449d-92b9-66996041e00d", 
      "entity_id": "25be50e7-7705-492d-a44a-0e40180d10c8"
    }
  ], 
  "data_type": "Gene Expression Quantification", 
  "file_name": "d952c1a5-7755-4702-9f65-3ebc2edbb057.FPKM.txt.gz", 
  "data_category": "Transcriptome Profiling", 
  "state": "released", 
  "analysis": {
    "workflow_type": "HTSeq - FPKM", 
    "workflow_version": "v1", 
    "created_datetime": "2016-05-29T11:15:22.632070-05:00", 
    "submitter_id": "d952c1a5-7755-4702-9f65-3ebc2edbb057_fpkm", 
    "updated_datetime": "2018-09-06T13:49:20.245333-05:00", 
    "workflow_link": "https://github.com/NCI-GDC/htseq-cwl", 
    "state": "released", 
    "input_files": [
      {
        "updated_datetime": "2018-11-15T21:21:29.863147-06:00", 
        "data_type": "Aligned Reads", 
        "submitter_id": "4eb47196-12e3-44a1-b9d1-899d3facdf23", 
        "data_category": "Sequencing Reads", 
        "state": "released", 
        "file_size": 9573530522, 
        "created_datetime": "2016-05-29T10:39:45.343345-05:00", 
        "access": "controlled", 
        "experimental_strategy": "RNA-Seq", 
        "platform": "Illumina", 
        "file_id": "93b48225-01dc-4c3a-9313-a82dcab50779", 
        "data_format": "BAM", 
        "md5sum": "d1c5b6cddd2a46842324ce35673cd80d", 
        "file_name": "4eb47196-12e3-44a1-b9d1-899d3facdf23_gdc_realn_rehead.bam"
      }
    ], 
    "analysis_id": "b8883a30-fcad-4fa9-b0b3-254b563b73ef"
  }, 
  "file_size": 515558, 
  "access": "open", 
  "experimental_strategy": "RNA-Seq", 
  "file_id": "464dc7db-ebc8-4657-9f79-ec3bd83f666b", 
  "data_format": "TXT", 
  "md5sum": "5fd632245ad4a8505aa1127e23d75ffe", 
  "submitter_id": "d952c1a5-7755-4702-9f65-3ebc2edbb057_fpkm"
},{
  "associated_entities": [
    {
      "entity_submitter_id": "TCGA-E9-A1RI-01A-11R-A169-07", 
      "entity_type": "aliquot", 
      "case_id": "dd3bfb26-b534-4917-9c4d-9fe7b6477762", 
      "entity_id": "1c77a00e-8cea-48ae-b9b5-193cdecf3604"
    }
  ], 
  "data_type": "Gene Expression Quantification", 
  "file_name": "41f9bceb-88d0-44ae-9eab-6ff9a6484e93.FPKM.txt.gz", 
  "data_category": "Transcriptome Profiling", 
  "state": "released", 
  "analysis": {
    "workflow_type": "HTSeq - FPKM", 
    "workflow_version": "v1", 
    "created_datetime": "2016-05-29T11:08:40.724083-05:00", 
    "submitter_id": "41f9bceb-88d0-44ae-9eab-6ff9a6484e93_fpkm", 
    "updated_datetime": "2018-09-06T13:49:20.245333-05:00", 
    "workflow_link": "https://github.com/NCI-GDC/htseq-cwl", 
    "state": "released", 
    "input_files": [
      {
        "updated_datetime": "2018-11-15T20:08:12.509468-06:00", 
        "data_type": "Aligned Reads", 
        "submitter_id": "bd95db3e-a6a5-40dd-8efc-0db62e782a45", 
        "data_category": "Sequencing Reads", 
        "state": "released", 
        "file_size": 11541374517, 
        "created_datetime": "2016-05-28T23:11:09.260633-05:00", 
        "access": "controlled", 
        "experimental_strategy": "RNA-Seq", 
        "platform": "Illumina", 
        "file_id": "17c7352c-2add-4481-93f9-6f31b3794e07", 
        "data_format": "BAM", 
        "md5sum": "055e44b8fedd42a57c1d912437f2685a", 
        "file_name": "bd95db3e-a6a5-40dd-8efc-0db62e782a45_gdc_realn_rehead.bam"
      }
    ], 
    "analysis_id": "79708785-35c8-4eed-b6de-72c5858cde69"
  }, 
  "file_size": 539025, 
  "access": "open", 
  "experimental_strategy": "RNA-Seq", 
  "file_id": "5217568b-ead2-48cc-9010-8f2d7eb8ac67", 
  "data_format": "TXT", 
  "md5sum": "f2e0eebe0da5be39a5a6cf165f10e425", 
  "submitter_id": "41f9bceb-88d0-44ae-9eab-6ff9a6484e93_fpkm"
},{
  "associated_entities": [
    {
      "entity_submitter_id": "TCGA-C8-A278-01A-11R-A169-07", 
      "entity_type": "aliquot", 
      "case_id": "65077db7-dd59-4362-9d28-d5a9154e9be0", 
      "entity_id": "8cdae811-9f3f-4c8b-9fe5-e542d30d40f2"
    }
  ], 
  "data_type": "Gene Expression Quantification", 
  "file_name": "a8a58442-78f5-4876-b25e-c04339eb6f26.FPKM.txt.gz", 
  "data_category": "Transcriptome Profiling", 
  "state": "released", 
  "analysis": {
    "workflow_type": "HTSeq - FPKM", 
    "workflow_version": "v1", 
    "created_datetime": "2016-05-29T10:39:42.379304-05:00", 
    "submitter_id": "a8a58442-78f5-4876-b25e-c04339eb6f26_fpkm", 
    "updated_datetime": "2018-09-06T13:49:20.245333-05:00", 
    "workflow_link": "https://github.com/NCI-GDC/htseq-cwl", 
    "state": "released", 
    "input_files": [
      {
        "updated_datetime": "2018-11-15T22:04:38.004773-06:00", 
        "data_type": "Aligned Reads", 
        "submitter_id": "ee7d6175-4cf4-4a4b-bc7f-c9066d6078e1", 
        "data_category": "Sequencing Reads", 
        "state": "released", 
        "file_size": 10958144223, 
        "created_datetime": "2016-05-29T05:29:22.944671-05:00", 
        "access": "controlled", 
        "experimental_strategy": "RNA-Seq", 
        "platform": "Illumina", 
        "file_id": "e7e712f9-236e-49fc-867d-7c7b98ef0874", 
        "data_format": "BAM", 
        "md5sum": "e7a285b73ed591690d4e660fe3a7eb14", 
        "file_name": "ee7d6175-4cf4-4a4b-bc7f-c9066d6078e1_gdc_realn_rehead.bam"
      }
    ], 
    "analysis_id": "85858482-0bbe-4293-bb29-b97decba259e"
  }, 
  "file_size": 523351, 
  "access": "open", 
  "experimental_strategy": "RNA-Seq", 
  "file_id": "dc9498d6-e133-4fb6-89a9-0f789638a0f2", 
  "data_format": "TXT", 
  "md5sum": "659576592e11d505b1f40830b1e7e6ee", 
  "submitter_id": "a8a58442-78f5-4876-b25e-c04339eb6f26_fpkm"
},{
  "associated_entities": [
    {
      "entity_submitter_id": "TCGA-D8-A1JJ-01A-31R-A14M-07", 
      "entity_type": "aliquot", 
      "case_id": "f7ab565c-83b5-4988-b9be-8a46f65dca8c", 
      "entity_id": "091cb252-dd08-4e9c-939c-749f595713f6"
    }
  ], 
  "data_type": "Gene Expression Quantification", 
  "file_name": "79eee19f-5a9c-4e79-83ef-d6871ef4cb6f.FPKM.txt.gz", 
  "data_category": "Transcriptome Profiling", 
  "state": "released", 
  "analysis": {
    "workflow_type": "HTSeq - FPKM", 
    "workflow_version": "v1", 
    "created_datetime": "2016-05-30T19:04:01.494152-05:00", 
    "submitter_id": "79eee19f-5a9c-4e79-83ef-d6871ef4cb6f_fpkm", 
    "updated_datetime": "2018-09-06T13:49:20.245333-05:00", 
    "workflow_link": "https://github.com/NCI-GDC/htseq-cwl", 
    "state": "released", 
    "input_files": [
      {
        "updated_datetime": "2018-11-15T21:30:06.924734-06:00", 
        "data_type": "Aligned Reads", 
        "submitter_id": "06293c37-6f5c-4c4e-861b-e67f46a727f1", 
        "data_category": "Sequencing Reads", 
        "state": "released", 
        "file_size": 9941152853, 
        "created_datetime": "2016-05-30T13:21:26.223676-05:00", 
        "access": "controlled", 
        "experimental_strategy": "RNA-Seq", 
        "platform": "Illumina", 
        "file_id": "99d58ce2-8ced-4ede-8e1c-2f79cb3edad9", 
        "data_format": "BAM", 
        "md5sum": "2b65386f4de80ee23ad8f6c019398a20", 
        "file_name": "06293c37-6f5c-4c4e-861b-e67f46a727f1_gdc_realn_rehead.bam"
      }
    ], 
    "analysis_id": "2fce7b8d-630e-4d02-963d-4205292c5e0d"
  }, 
  "file_size": 523624, 
  "access": "open", 
  "experimental_strategy": "RNA-Seq", 
  "file_id": "d4f8b849-07a5-4421-a4a2-a84305b1a304", 
  "data_format": "TXT", 
  "md5sum": "7bbeb599b751d8b5a7090108d63af926", 
  "submitter_id": "79eee19f-5a9c-4e79-83ef-d6871ef4cb6f_fpkm"
},{
  "associated_entities": [
    {
      "entity_submitter_id": "TCGA-AO-A0JE-01A-11R-A056-07", 
      "entity_type": "aliquot", 
      "case_id": "36fe6152-f61e-4948-9ccc-23ac01a9d77d", 
      "entity_id": "d73174ef-182c-48b9-af79-dfb457d5b7be"
    }
  ], 
  "data_type": "Gene Expression Quantification", 
  "file_name": "d8a60f70-c2fa-4a98-8481-177dcd94b4dd.FPKM.txt.gz", 
  "data_category": "Transcriptome Profiling", 
  "state": "released", 
  "analysis": {
    "workflow_type": "HTSeq - FPKM", 
    "workflow_version": "v1", 
    "created_datetime": "2016-05-29T10:12:14.538337-05:00", 
    "submitter_id": "d8a60f70-c2fa-4a98-8481-177dcd94b4dd_fpkm", 
    "updated_datetime": "2018-09-06T13:49:20.245333-05:00", 
    "workflow_link": "https://github.com/NCI-GDC/htseq-cwl", 
    "state": "released", 
    "input_files": [
      {
        "updated_datetime": "2018-11-15T21:56:00.379896-06:00", 
        "data_type": "Aligned Reads", 
        "submitter_id": "19b48594-5df3-4dac-8800-8da33489ad77", 
        "data_category": "Sequencing Reads", 
        "state": "released", 
        "file_size": 6663735396, 
        "created_datetime": "2016-05-27T05:00:36.664363-05:00", 
        "access": "controlled", 
        "experimental_strategy": "RNA-Seq", 
        "platform": "Illumina", 
        "file_id": "e0494835-e4d6-48de-8525-3113ca5a767c", 
        "data_format": "BAM", 
        "md5sum": "0e94e0c6d8696a0112dcd3a181e2e9a9", 
        "file_name": "19b48594-5df3-4dac-8800-8da33489ad77_gdc_realn_rehead.bam"
      }
    ], 
    "analysis_id": "19904165-5972-4e37-ba61-b9e48988311c"
  }, 
  "file_size": 519676, 
  "access": "open", 
  "experimental_strategy": "RNA-Seq", 
  "file_id": "f654c3c4-910d-4072-8478-31e724873755", 
  "data_format": "TXT", 
  "md5sum": "e09acda9c011ae7bcb455fae70676b09", 
  "submitter_id": "d8a60f70-c2fa-4a98-8481-177dcd94b4dd_fpkm"
},{
  "associated_entities": [
    {
      "entity_submitter_id": "TCGA-E2-A15I-01A-21R-A137-07", 
      "entity_type": "aliquot", 
      "case_id": "64089c20-939f-48b4-ae8b-904ad0597145", 
      "entity_id": "4f3a68ee-00c8-44bd-b9d6-f3fa6dc4084c"
    }
  ], 
  "data_type": "Gene Expression Quantification", 
  "file_name": "f6466e05-5aea-4d32-a97a-c65589f327e2.FPKM.txt.gz", 
  "data_category": "Transcriptome Profiling", 
  "state": "released", 
  "analysis": {
    "workflow_type": "HTSeq - FPKM", 
    "workflow_version": "v1", 
    "created_datetime": "2016-05-29T10:38:54.350267-05:00", 
    "submitter_id": "f6466e05-5aea-4d32-a97a-c65589f327e2_fpkm", 
    "updated_datetime": "2018-09-06T13:49:20.245333-05:00", 
    "workflow_link": "https://github.com/NCI-GDC/htseq-cwl", 
    "state": "released", 
    "input_files": [
      {
        "updated_datetime": "2018-11-15T20:20:28.822215-06:00", 
        "data_type": "Aligned Reads", 
        "submitter_id": "296c9663-e022-4840-94e1-378c7d486f51", 
        "data_category": "Sequencing Reads", 
        "state": "released", 
        "file_size": 7832406112, 
        "created_datetime": "2016-05-29T04:15:17.094935-05:00", 
        "access": "controlled", 
        "experimental_strategy": "RNA-Seq", 
        "platform": "Illumina", 
        "file_id": "3a4e3785-fb2e-4ffc-9644-91c78a9a9ebe", 
        "data_format": "BAM", 
        "md5sum": "589bc7b70e567c2e843d3f5e1a0b6a08", 
        "file_name": "296c9663-e022-4840-94e1-378c7d486f51_gdc_realn_rehead.bam"
      }
    ], 
    "analysis_id": "362cfc3d-881a-46bc-a320-58b359faddc2"
  }, 
  "file_size": 536253, 
  "access": "open", 
  "experimental_strategy": "RNA-Seq", 
  "file_id": "126b2a3b-b271-4585-b2c3-089064bd9719", 
  "data_format": "TXT", 
  "md5sum": "b7c65f8620f66444c46223be3bb080a2", 
  "submitter_id": "f6466e05-5aea-4d32-a97a-c65589f327e2_fpkm"
},{
  "associated_entities": [
    {
      "entity_submitter_id": "TCGA-D8-A145-01A-11R-A115-07", 
      "entity_type": "aliquot", 
      "case_id": "4958c36f-1dc7-4f14-9dec-36e14107dbe3", 
      "entity_id": "6223244a-ed38-46b5-8e65-cc8e4926c809"
    }
  ], 
  "data_type": "Gene Expression Quantification", 
  "file_name": "e091bf28-5002-48ff-93df-3030c0942b3a.FPKM.txt.gz", 
  "data_category": "Transcriptome Profiling", 
  "state": "released", 
  "analysis": {
    "workflow_type": "HTSeq - FPKM", 
    "workflow_version": "v1", 
    "created_datetime": "2016-05-29T10:23:32.912110-05:00", 
    "submitter_id": "e091bf28-5002-48ff-93df-3030c0942b3a_fpkm", 
    "updated_datetime": "2018-09-06T13:49:20.245333-05:00", 
    "workflow_link": "https://github.com/NCI-GDC/htseq-cwl", 
    "state": "released", 
    "input_files": [
      {
        "updated_datetime": "2018-11-15T22:13:19.171383-06:00", 
        "data_type": "Aligned Reads", 
        "submitter_id": "c64b4f97-d98a-4469-94ee-3eff64d2028e", 
        "data_category": "Sequencing Reads", 
        "state": "released", 
        "file_size": 8093817594, 
        "created_datetime": "2016-05-27T20:29:44.750646-05:00", 
        "access": "controlled", 
        "experimental_strategy": "RNA-Seq", 
        "platform": "Illumina", 
        "file_id": "f9de1b8e-edfb-4d64-b157-b94d05e28685", 
        "data_format": "BAM", 
        "md5sum": "22938c5d509621588fe02b2e9ef0b72c", 
        "file_name": "c64b4f97-d98a-4469-94ee-3eff64d2028e_gdc_realn_rehead.bam"
      }
    ], 
    "analysis_id": "dbe566f6-998f-4c5b-bd09-0c3880809ac8"
  }, 
  "file_size": 526605, 
  "access": "open", 
  "experimental_strategy": "RNA-Seq", 
  "file_id": "ff95a120-4d50-4489-b706-48276d67f1d9", 
  "data_format": "TXT", 
  "md5sum": "681a0584075c7f7b9f8be8c30aa0aa89", 
  "submitter_id": "e091bf28-5002-48ff-93df-3030c0942b3a_fpkm"
},{
  "associated_entities": [
    {
      "entity_submitter_id": "TCGA-BH-A0BP-01A-11R-A115-07", 
      "entity_type": "aliquot", 
      "case_id": "f251cb6c-d18e-4691-9c82-24ed1ac0abf9", 
      "entity_id": "acbae442-ba6c-4d28-b3bc-58bb4dd93ece"
    }
  ], 
  "data_type": "Gene Expression Quantification", 
  "file_name": "27b907cb-2b29-4301-aa21-293d97d9b695.FPKM.txt.gz", 
  "data_category": "Transcriptome Profiling", 
  "state": "released", 
  "analysis": {
    "workflow_type": "HTSeq - FPKM", 
    "workflow_version": "v1", 
    "created_datetime": "2016-05-30T19:00:47.347664-05:00", 
    "submitter_id": "27b907cb-2b29-4301-aa21-293d97d9b695_fpkm", 
    "updated_datetime": "2018-09-06T13:49:20.245333-05:00", 
    "workflow_link": "https://github.com/NCI-GDC/htseq-cwl", 
    "state": "released", 
    "input_files": [
      {
        "updated_datetime": "2018-11-15T21:47:23.001784-06:00", 
        "data_type": "Aligned Reads", 
        "submitter_id": "e8462542-79c4-461e-a71e-e1d87f88b96e", 
        "data_category": "Sequencing Reads", 
        "state": "released", 
        "file_size": 4682226363, 
        "created_datetime": "2016-05-29T22:40:21.409029-05:00", 
        "access": "controlled", 
        "experimental_strategy": "RNA-Seq", 
        "platform": "Illumina", 
        "file_id": "c7ab2a75-5da8-4591-a34b-885b446eec79", 
        "data_format": "BAM", 
        "md5sum": "a3ad16ca8a77c02f7cb6d9a95038e31f", 
        "file_name": "e8462542-79c4-461e-a71e-e1d87f88b96e_gdc_realn_rehead.bam"
      }
    ], 
    "analysis_id": "349e73ea-ffd7-4e4e-bfc1-18770b31a08c"
  }, 
  "file_size": 506443, 
  "access": "open", 
  "experimental_strategy": "RNA-Seq", 
  "file_id": "176264f9-3d23-4fee-97fb-74ade9deb0a9", 
  "data_format": "TXT", 
  "md5sum": "da9947347ab58f14d3ae8fb4447361ae", 
  "submitter_id": "27b907cb-2b29-4301-aa21-293d97d9b695_fpkm"
},{
  "associated_entities": [
    {
      "entity_submitter_id": "TCGA-A8-A07Z-01A-11R-A00Z-07", 
      "entity_type": "aliquot", 
      "case_id": "a272171b-44f5-47a5-89be-7520413c01ad", 
      "entity_id": "a88a7f5b-09bc-43ec-ad0c-1a094d022f90"
    }
  ], 
  "data_type": "Gene Expression Quantification", 
  "file_name": "bc7f010c-02d8-4cde-ac36-f11eb5d0042b.FPKM.txt.gz", 
  "data_category": "Transcriptome Profiling", 
  "state": "released", 
  "analysis": {
    "workflow_type": "HTSeq - FPKM", 
    "workflow_version": "v1", 
    "created_datetime": "2016-05-30T18:35:39.052921-05:00", 
    "submitter_id": "bc7f010c-02d8-4cde-ac36-f11eb5d0042b_fpkm", 
    "updated_datetime": "2018-09-06T13:49:20.245333-05:00", 
    "workflow_link": "https://github.com/NCI-GDC/htseq-cwl", 
    "state": "released", 
    "input_files": [
      {
        "updated_datetime": "2018-11-15T20:08:12.509468-06:00", 
        "data_type": "Aligned Reads", 
        "submitter_id": "54b9264b-3f89-4718-bc2e-4702b95b3deb", 
        "data_category": "Sequencing Reads", 
        "state": "released", 
        "file_size": 6105294425, 
        "created_datetime": "2016-05-30T01:52:35.883024-05:00", 
        "access": "controlled", 
        "experimental_strategy": "RNA-Seq", 
        "platform": "Illumina", 
        "file_id": "22572d7a-32dd-4e39-91fb-ed0c1398cbed", 
        "data_format": "BAM", 
        "md5sum": "3438ad828d69a59a2ef8d7579e8b5e82", 
        "file_name": "54b9264b-3f89-4718-bc2e-4702b95b3deb_gdc_realn_rehead.bam"
      }
    ], 
    "analysis_id": "674ea11d-f871-4fa1-8024-60c0598b6927"
  }, 
  "file_size": 496905, 
  "access": "open", 
  "experimental_strategy": "RNA-Seq", 
  "file_id": "2580167e-c8aa-499a-872e-d5a7f938ff6b", 
  "data_format": "TXT", 
  "md5sum": "73edd4a3a94188f1ed546f6eab883520", 
  "submitter_id": "bc7f010c-02d8-4cde-ac36-f11eb5d0042b_fpkm"
},{
  "associated_entities": [
    {
      "entity_submitter_id": "TCGA-E9-A3QA-01A-61R-A22K-07", 
      "entity_type": "aliquot", 
      "case_id": "f3cb557d-23e4-4fd1-81ca-db1a3f56d56e", 
      "entity_id": "8a7e272c-39f2-42e6-b1d5-7225cf12fceb"
    }
  ], 
  "data_type": "Gene Expression Quantification", 
  "file_name": "148d950b-4202-4f3f-be15-84735cd08a48.FPKM.txt.gz", 
  "data_category": "Transcriptome Profiling", 
  "state": "released", 
  "analysis": {
    "workflow_type": "HTSeq - FPKM", 
    "workflow_version": "v1", 
    "created_datetime": "2016-05-30T19:01:42.994802-05:00", 
    "submitter_id": "148d950b-4202-4f3f-be15-84735cd08a48_fpkm", 
    "updated_datetime": "2018-09-06T13:49:20.245333-05:00", 
    "workflow_link": "https://github.com/NCI-GDC/htseq-cwl", 
    "state": "released", 
    "input_files": [
      {
        "updated_datetime": "2018-11-15T21:47:23.001784-06:00", 
        "data_type": "Aligned Reads", 
        "submitter_id": "c2634609-0cb4-4d5f-b585-3b565667f493", 
        "data_category": "Sequencing Reads", 
        "state": "released", 
        "file_size": 11203732885, 
        "created_datetime": "2016-05-30T00:16:49.805670-05:00", 
        "access": "controlled", 
        "experimental_strategy": "RNA-Seq", 
        "platform": "Illumina", 
        "file_id": "cdd4ac11-9157-48a7-9258-705b2038a6c6", 
        "data_format": "BAM", 
        "md5sum": "79e760fb67dff5439a14d1f4e7d701cc", 
        "file_name": "c2634609-0cb4-4d5f-b585-3b565667f493_gdc_realn_rehead.bam"
      }
    ], 
    "analysis_id": "ca4e4693-fe20-4959-bb8b-d8ca61de2fa0"
  }, 
  "file_size": 529689, 
  "access": "open", 
  "experimental_strategy": "RNA-Seq", 
  "file_id": "61b737e2-5a35-4c17-b674-f4ddce8355bb", 
  "data_format": "TXT", 
  "md5sum": "23f93840340284f41de3f62bcb2b6221", 
  "submitter_id": "148d950b-4202-4f3f-be15-84735cd08a48_fpkm"
},{
  "associated_entities": [
    {
      "entity_submitter_id": "TCGA-BH-A0HB-01A-11R-A056-07", 
      "entity_type": "aliquot", 
      "case_id": "0c1023c0-d2ce-4940-8047-7642f1dc3965", 
      "entity_id": "67b214bc-ac5f-4993-9907-fe0e0398d4ed"
    }
  ], 
  "data_type": "Gene Expression Quantification", 
  "file_name": "9ae1330c-a197-416a-9d5f-3ca16b36ec90.FPKM.txt.gz", 
  "data_category": "Transcriptome Profiling", 
  "state": "released", 
  "analysis": {
    "workflow_type": "HTSeq - FPKM", 
    "workflow_version": "v1", 
    "created_datetime": "2016-05-26T21:11:08.555593-05:00", 
    "submitter_id": "9ae1330c-a197-416a-9d5f-3ca16b36ec90_fpkm", 
    "updated_datetime": "2018-09-06T13:49:20.245333-05:00", 
    "workflow_link": "https://github.com/NCI-GDC/htseq-cwl", 
    "state": "released", 
    "input_files": [
      {
        "updated_datetime": "2018-11-15T21:21:29.863147-06:00", 
        "data_type": "Aligned Reads", 
        "submitter_id": "fee43e18-fa3f-4404-9d7b-d75ebb82e305", 
        "data_category": "Sequencing Reads", 
        "state": "released", 
        "file_size": 5188644293, 
        "created_datetime": "2016-05-26T00:56:43.914871-05:00", 
        "access": "controlled", 
        "experimental_strategy": "RNA-Seq", 
        "platform": "Illumina", 
        "file_id": "8f9df22f-5584-4cf2-9860-b730ccd9e2e8", 
        "data_format": "BAM", 
        "md5sum": "ae35dc15f488aecb4ed03d348fb010d5", 
        "file_name": "fee43e18-fa3f-4404-9d7b-d75ebb82e305_gdc_realn_rehead.bam"
      }
    ], 
    "analysis_id": "a29fc33c-0f51-4c0b-86aa-f0c5b6933802"
  }, 
  "file_size": 498408, 
  "access": "open", 
  "experimental_strategy": "RNA-Seq", 
  "file_id": "e05c95c8-bf99-4e0a-bcc6-07e9a5db3c3e", 
  "data_format": "TXT", 
  "md5sum": "e9aa2f7cfc6f10a57516dc5497514109", 
  "submitter_id": "9ae1330c-a197-416a-9d5f-3ca16b36ec90_fpkm"
},{
  "associated_entities": [
    {
      "entity_submitter_id": "TCGA-BH-A1FB-01A-11R-A13Q-07", 
      "entity_type": "aliquot", 
      "case_id": "ecab16bc-28d5-4c3a-8735-3c785bd047c4", 
      "entity_id": "5b262ec0-72f2-4c54-820e-a39afad67212"
    }
  ], 
  "data_type": "Gene Expression Quantification", 
  "file_name": "0404b823-fd3c-47dd-9861-0f9f01a02d2e.FPKM.txt.gz", 
  "data_category": "Transcriptome Profiling", 
  "state": "released", 
  "analysis": {
    "workflow_type": "HTSeq - FPKM", 
    "workflow_version": "v1", 
    "created_datetime": "2016-05-30T18:57:34.182839-05:00", 
    "submitter_id": "0404b823-fd3c-47dd-9861-0f9f01a02d2e_fpkm", 
    "updated_datetime": "2018-09-06T13:49:20.245333-05:00", 
    "workflow_link": "https://github.com/NCI-GDC/htseq-cwl", 
    "state": "released", 
    "input_files": [
      {
        "updated_datetime": "2018-11-15T20:20:28.822215-06:00", 
        "data_type": "Aligned Reads", 
        "submitter_id": "b2040d71-c1ba-4368-9784-687b981452c7", 
        "data_category": "Sequencing Reads", 
        "state": "released", 
        "file_size": 11163284829, 
        "created_datetime": "2016-05-29T16:38:27.984892-05:00", 
        "access": "controlled", 
        "experimental_strategy": "RNA-Seq", 
        "platform": "Illumina", 
        "file_id": "324d4849-468d-4e96-affb-0bc0e825b062", 
        "data_format": "BAM", 
        "md5sum": "93ab6f8ed038c9d9aec7d1b806b6bf19", 
        "file_name": "b2040d71-c1ba-4368-9784-687b981452c7_gdc_realn_rehead.bam"
      }
    ], 
    "analysis_id": "4c8b2d5c-06c4-4839-bb08-acaec129559e"
  }, 
  "file_size": 545797, 
  "access": "open", 
  "experimental_strategy": "RNA-Seq", 
  "file_id": "defbb551-1ee7-4ca1-93ff-0dadf9fe5059", 
  "data_format": "TXT", 
  "md5sum": "97e67bd6dab07d7a92d78aa93ac9f5de", 
  "submitter_id": "0404b823-fd3c-47dd-9861-0f9f01a02d2e_fpkm"
},{
  "associated_entities": [
    {
      "entity_submitter_id": "TCGA-EW-A6S9-01A-22R-A33J-07", 
      "entity_type": "aliquot", 
      "case_id": "9676e46b-8f29-43cd-ab65-eb6a535cced4", 
      "entity_id": "692abecd-9c2a-48ec-8794-7e84a5317c46"
    }
  ], 
  "data_type": "Gene Expression Quantification", 
  "file_name": "c71784ba-45ac-4377-b098-0a0e5ba6d58c.FPKM.txt.gz", 
  "data_category": "Transcriptome Profiling", 
  "state": "released", 
  "analysis": {
    "workflow_type": "HTSeq - FPKM", 
    "workflow_version": "v1", 
    "created_datetime": "2016-05-30T18:29:29.401501-05:00", 
    "submitter_id": "c71784ba-45ac-4377-b098-0a0e5ba6d58c_fpkm", 
    "updated_datetime": "2018-09-06T13:49:20.245333-05:00", 
    "workflow_link": "https://github.com/NCI-GDC/htseq-cwl", 
    "state": "released", 
    "input_files": [
      {
        "updated_datetime": "2018-11-15T17:21:45.437138-06:00", 
        "data_type": "Aligned Reads", 
        "submitter_id": "078b734e-a871-428f-992e-c292ce767b6f", 
        "data_category": "Sequencing Reads", 
        "state": "released", 
        "file_size": 8596096550, 
        "created_datetime": "2016-05-29T12:09:20.300993-05:00", 
        "access": "controlled", 
        "experimental_strategy": "RNA-Seq", 
        "platform": "Illumina", 
        "file_id": "01e6d4f6-97fe-410e-b3a8-f835792422b8", 
        "data_format": "BAM", 
        "md5sum": "9a724c3691f4a2806d96131a0e3f5b36", 
        "file_name": "078b734e-a871-428f-992e-c292ce767b6f_gdc_realn_rehead.bam"
      }
    ], 
    "analysis_id": "03fd6c03-03f7-47e4-811b-65c165c722d1"
  }, 
  "file_size": 527951, 
  "access": "open", 
  "experimental_strategy": "RNA-Seq", 
  "file_id": "b123f07b-c370-4c40-889d-57fb65690c22", 
  "data_format": "TXT", 
  "md5sum": "5122edb2aff3e8da497cbaeec15645d7", 
  "submitter_id": "c71784ba-45ac-4377-b098-0a0e5ba6d58c_fpkm"
},{
  "associated_entities": [
    {
      "entity_submitter_id": "TCGA-D8-A1JM-01A-11R-A13Q-07", 
      "entity_type": "aliquot", 
      "case_id": "3e775c99-ceda-4246-8d6f-0f58ca5097c8", 
      "entity_id": "ab3e7f05-9fb2-4c19-a6a9-3ffe1e4c1525"
    }
  ], 
  "data_type": "Gene Expression Quantification", 
  "file_name": "6d27be54-6210-431e-b460-247587c5ab8d.FPKM.txt.gz", 
  "data_category": "Transcriptome Profiling", 
  "state": "released", 
  "analysis": {
    "workflow_type": "HTSeq - FPKM", 
    "workflow_version": "v1", 
    "created_datetime": "2016-05-29T10:16:42.180041-05:00", 
    "submitter_id": "6d27be54-6210-431e-b460-247587c5ab8d_fpkm", 
    "updated_datetime": "2018-09-06T13:49:20.245333-05:00", 
    "workflow_link": "https://github.com/NCI-GDC/htseq-cwl", 
    "state": "released", 
    "input_files": [
      {
        "updated_datetime": "2018-11-15T20:57:47.372612-06:00", 
        "data_type": "Aligned Reads", 
        "submitter_id": "ce723c7b-3a0e-4991-a27c-b0421ed93a72", 
        "data_category": "Sequencing Reads", 
        "state": "released", 
        "file_size": 9785533171, 
        "created_datetime": "2016-05-27T11:09:07.304250-05:00", 
        "access": "controlled", 
        "experimental_strategy": "RNA-Seq", 
        "platform": "Illumina", 
        "file_id": "6bdb162c-c3b8-46b7-81bc-0d67b0f43ba1", 
        "data_format": "BAM", 
        "md5sum": "a524a114e64a8c04fa1e26b2ca365739", 
        "file_name": "ce723c7b-3a0e-4991-a27c-b0421ed93a72_gdc_realn_rehead.bam"
      }
    ], 
    "analysis_id": "da7c2cf6-91da-4bd8-8deb-0e16d89b404a"
  }, 
  "file_size": 517822, 
  "access": "open", 
  "experimental_strategy": "RNA-Seq", 
  "file_id": "b51e579d-65ec-4359-85b1-4966fd5e53d3", 
  "data_format": "TXT", 
  "md5sum": "aa0130fd648213e114bb2a33294a52ef", 
  "submitter_id": "6d27be54-6210-431e-b460-247587c5ab8d_fpkm"
},{
  "associated_entities": [
    {
      "entity_submitter_id": "TCGA-E9-A1R0-01A-22R-A16F-07", 
      "entity_type": "aliquot", 
      "case_id": "f2da1d3f-f226-4c99-a97e-9b26f67d7a5d", 
      "entity_id": "4c6443ed-bc36-4c94-85dd-9bf7aab6a5b3"
    }
  ], 
  "data_type": "Gene Expression Quantification", 
  "file_name": "e6981360-42ea-402a-aead-f6f2b31ef30c.FPKM.txt.gz", 
  "data_category": "Transcriptome Profiling", 
  "state": "released", 
  "analysis": {
    "workflow_type": "HTSeq - FPKM", 
    "workflow_version": "v1", 
    "created_datetime": "2016-05-30T19:01:09.570491-05:00", 
    "submitter_id": "e6981360-42ea-402a-aead-f6f2b31ef30c_fpkm", 
    "updated_datetime": "2018-09-06T13:49:20.245333-05:00", 
    "workflow_link": "https://github.com/NCI-GDC/htseq-cwl", 
    "state": "released", 
    "input_files": [
      {
        "updated_datetime": "2018-11-15T21:21:29.863147-06:00", 
        "data_type": "Aligned Reads", 
        "submitter_id": "ca1db1f8-a929-4272-b25b-960d9e2a7783", 
        "data_category": "Sequencing Reads", 
        "state": "released", 
        "file_size": 10070677060, 
        "created_datetime": "2016-05-29T23:10:30.900466-05:00", 
        "access": "controlled", 
        "experimental_strategy": "RNA-Seq", 
        "platform": "Illumina", 
        "file_id": "868c4b9c-7286-4a9a-a210-1a90d358b53e", 
        "data_format": "BAM", 
        "md5sum": "07a023c3609ba830a9213e8257cd65f0", 
        "file_name": "ca1db1f8-a929-4272-b25b-960d9e2a7783_gdc_realn_rehead.bam"
      }
    ], 
    "analysis_id": "4bff401d-c95b-4e30-9896-dcc3e8f558f1"
  }, 
  "file_size": 527531, 
  "access": "open", 
  "experimental_strategy": "RNA-Seq", 
  "file_id": "c40ce85d-56a6-4f00-9ae4-8764a9bdb4ee", 
  "data_format": "TXT", 
  "md5sum": "f41296d70638474e76d11121f636b325", 
  "submitter_id": "e6981360-42ea-402a-aead-f6f2b31ef30c_fpkm"
},{
  "associated_entities": [
    {
      "entity_submitter_id": "TCGA-BH-A0HN-01A-11R-A10U-07", 
      "entity_type": "aliquot", 
      "case_id": "a68a3361-48b4-4bd0-999d-b4cc3d43eb4a", 
      "entity_id": "6f0cf450-76f1-489d-9890-5093816c0680"
    }
  ], 
  "data_type": "Gene Expression Quantification", 
  "file_name": "3ed0100a-dea2-4201-bb12-8646875a04b6.FPKM.txt.gz", 
  "data_category": "Transcriptome Profiling", 
  "state": "released", 
  "analysis": {
    "workflow_type": "HTSeq - FPKM", 
    "workflow_version": "v1", 
    "created_datetime": "2016-05-30T18:37:38.921517-05:00", 
    "submitter_id": "3ed0100a-dea2-4201-bb12-8646875a04b6_fpkm", 
    "updated_datetime": "2018-09-06T13:49:20.245333-05:00", 
    "workflow_link": "https://github.com/NCI-GDC/htseq-cwl", 
    "state": "released", 
    "input_files": [
      {
        "updated_datetime": "2018-11-15T20:57:47.372612-06:00", 
        "data_type": "Aligned Reads", 
        "submitter_id": "f6a0a619-a8fc-4c2e-b60e-52688f64a177", 
        "data_category": "Sequencing Reads", 
        "state": "released", 
        "file_size": 5025309497, 
        "created_datetime": "2016-05-30T06:05:04.538808-05:00", 
        "access": "controlled", 
        "experimental_strategy": "RNA-Seq", 
        "platform": "Illumina", 
        "file_id": "624d52b8-a18a-49a4-93cf-df31341fa1bb", 
        "data_format": "BAM", 
        "md5sum": "2984ecbf91c224f94a0bedb22affeb96", 
        "file_name": "f6a0a619-a8fc-4c2e-b60e-52688f64a177_gdc_realn_rehead.bam"
      }
    ], 
    "analysis_id": "c756382a-f857-44f0-bac8-99233359bdc1"
  }, 
  "file_size": 502839, 
  "annotations": [
    {
      "updated_datetime": "2018-08-23T16:36:27.780612-05:00", 
      "entity_type": "aliquot", 
      "status": "Approved", 
      "submitter_id": "13893", 
      "state": "released", 
      "annotation_id": "92bdbee9-dd4f-5c5c-9f5b-0946367e94bb", 
      "entity_submitter_id": "TCGA-BH-A0HN-01A-11R-A10U-07", 
      "created_datetime": "2013-01-15T00:00:00", 
      "category": "General", 
      "classification": "Observation", 
      "notes": "This is the corrected tcgaBarcode for RNA aliquot UUID: 6f0cf450-76f1-489d-9890-5093816c0680.  It replaces the incorrect tcgaBarcode: TCGA-C4-A0F7-01A-11R-A10U-07.", 
      "entity_id": "6f0cf450-76f1-489d-9890-5093816c0680"
    }, 
    {
      "updated_datetime": "2018-08-23T16:36:27.780612-05:00", 
      "entity_type": "analyte", 
      "status": "Approved", 
      "submitter_id": "16301", 
      "state": "released", 
      "annotation_id": "406086ae-3ea9-5902-88f3-4fa0b665765b", 
      "entity_submitter_id": "TCGA-BH-A0HN-01A-11R", 
      "created_datetime": "2013-05-20T00:00:00", 
      "category": "General", 
      "classification": "Observation", 
      "notes": "Users should discard data fpr this analyte obtained before 5/7/13, and use the latest data available on the Data Portal instead. See http://tcgadcc.com/browse/TCGA-955.", 
      "entity_id": "7e941190-5a08-476f-9643-381c45602859"
    }
  ], 
  "access": "open", 
  "experimental_strategy": "RNA-Seq", 
  "file_id": "8e665c9e-cef0-4c3e-a0ba-260ed5fd412e", 
  "data_format": "TXT", 
  "md5sum": "feaf498806c694b24f91d5f2307ec618", 
  "submitter_id": "3ed0100a-dea2-4201-bb12-8646875a04b6_fpkm"
},{
  "associated_entities": [
    {
      "entity_submitter_id": "TCGA-E9-A1NH-01A-11R-A14D-07", 
      "entity_type": "aliquot", 
      "case_id": "b2aac45b-2073-4c7a-adb9-769a4fdcc111", 
      "entity_id": "0eb9c5a5-1e4e-4808-882e-858b4d0ed396"
    }
  ], 
  "data_type": "Gene Expression Quantification", 
  "file_name": "d6bbcaba-61a7-4360-bc15-1426f8eafa82.FPKM.txt.gz", 
  "data_category": "Transcriptome Profiling", 
  "state": "released", 
  "analysis": {
    "workflow_type": "HTSeq - FPKM", 
    "workflow_version": "v1", 
    "created_datetime": "2016-05-29T10:58:24.768956-05:00", 
    "submitter_id": "d6bbcaba-61a7-4360-bc15-1426f8eafa82_fpkm", 
    "updated_datetime": "2018-09-06T13:49:20.245333-05:00", 
    "workflow_link": "https://github.com/NCI-GDC/htseq-cwl", 
    "state": "released", 
    "input_files": [
      {
        "updated_datetime": "2018-11-15T20:08:12.509468-06:00", 
        "data_type": "Aligned Reads", 
        "submitter_id": "977fe270-dca6-4109-a7b7-6fc17e8ea1ec", 
        "data_category": "Sequencing Reads", 
        "state": "released", 
        "file_size": 7975146723, 
        "created_datetime": "2016-05-28T23:08:32.990095-05:00", 
        "access": "controlled", 
        "experimental_strategy": "RNA-Seq", 
        "platform": "Illumina", 
        "file_id": "2102e6ec-dc7e-4933-9fa5-d5ea00a1a790", 
        "data_format": "BAM", 
        "md5sum": "420af3da20c38dc19465bdd01b8e67f3", 
        "file_name": "977fe270-dca6-4109-a7b7-6fc17e8ea1ec_gdc_realn_rehead.bam"
      }
    ], 
    "analysis_id": "d9a6bf26-8eea-45cb-bf4f-b5f18df8856f"
  }, 
  "file_size": 517017, 
  "access": "open", 
  "experimental_strategy": "RNA-Seq", 
  "file_id": "e635ad7e-9b6e-4ebc-bbd6-a370cbf3d148", 
  "data_format": "TXT", 
  "md5sum": "8bb5029e71199a288152b8ae4c217ed6", 
  "submitter_id": "d6bbcaba-61a7-4360-bc15-1426f8eafa82_fpkm"
},{
  "associated_entities": [
    {
      "entity_submitter_id": "TCGA-D8-A3Z6-01A-11R-A239-07", 
      "entity_type": "aliquot", 
      "case_id": "a6e5f869-1182-4f81-b4bb-cf55261c8f3f", 
      "entity_id": "0593faf5-8fcc-4aba-a926-c06c70cef7a8"
    }
  ], 
  "data_type": "Gene Expression Quantification", 
  "file_name": "dcca8e16-a1d4-48c3-a87a-f409c86104f1.FPKM.txt.gz", 
  "data_category": "Transcriptome Profiling", 
  "state": "released", 
  "analysis": {
    "workflow_type": "HTSeq - FPKM", 
    "workflow_version": "v1", 
    "created_datetime": "2016-05-30T18:37:51.420326-05:00", 
    "submitter_id": "dcca8e16-a1d4-48c3-a87a-f409c86104f1_fpkm", 
    "updated_datetime": "2018-09-06T13:49:20.245333-05:00", 
    "workflow_link": "https://github.com/NCI-GDC/htseq-cwl", 
    "state": "released", 
    "input_files": [
      {
        "updated_datetime": "2018-11-15T20:20:28.822215-06:00", 
        "data_type": "Aligned Reads", 
        "submitter_id": "418ae1c0-a141-4153-949f-9aec35f3b022", 
        "data_category": "Sequencing Reads", 
        "state": "released", 
        "file_size": 9654823812, 
        "created_datetime": "2016-05-30T06:35:38.909282-05:00", 
        "access": "controlled", 
        "experimental_strategy": "RNA-Seq", 
        "platform": "Illumina", 
        "file_id": "2b349f8b-e70b-499d-8a36-945c57e9da5d", 
        "data_format": "BAM", 
        "md5sum": "19d3ada2dae30c5ff37780f6a01871df", 
        "file_name": "418ae1c0-a141-4153-949f-9aec35f3b022_gdc_realn_rehead.bam"
      }
    ], 
    "analysis_id": "45507732-d0de-4a27-8132-ae0846cda86a"
  }, 
  "file_size": 524292, 
  "access": "open", 
  "experimental_strategy": "RNA-Seq", 
  "file_id": "137e55f8-9ea2-400d-93c9-669458f43aeb", 
  "data_format": "TXT", 
  "md5sum": "eb05b5a763a8e1ce869f92f9e268da75", 
  "submitter_id": "dcca8e16-a1d4-48c3-a87a-f409c86104f1_fpkm"
},{
  "associated_entities": [
    {
      "entity_submitter_id": "TCGA-B6-A0RV-01A-11R-A084-07", 
      "entity_type": "aliquot", 
      "case_id": "cd3faa15-743c-476f-ab0d-f205b14126b6", 
      "entity_id": "25068ef3-d87f-45e2-a15f-152b87e9dedb"
    }
  ], 
  "data_type": "Gene Expression Quantification", 
  "file_name": "4aa06322-99a1-49e8-ad18-c92cb676da51.FPKM.txt.gz", 
  "data_category": "Transcriptome Profiling", 
  "state": "released", 
  "analysis": {
    "workflow_type": "HTSeq - FPKM", 
    "workflow_version": "v1", 
    "created_datetime": "2016-05-30T18:49:36.671434-05:00", 
    "submitter_id": "4aa06322-99a1-49e8-ad18-c92cb676da51_fpkm", 
    "updated_datetime": "2018-09-06T13:49:20.245333-05:00", 
    "workflow_link": "https://github.com/NCI-GDC/htseq-cwl", 
    "state": "released", 
    "input_files": [
      {
        "updated_datetime": "2018-11-15T21:12:37.513272-06:00", 
        "data_type": "Aligned Reads", 
        "submitter_id": "0ea6011b-d886-4890-ba82-e73b21b05380", 
        "data_category": "Sequencing Reads", 
        "state": "released", 
        "file_size": 5672301694, 
        "created_datetime": "2016-05-30T04:06:40.950177-05:00", 
        "access": "controlled", 
        "experimental_strategy": "RNA-Seq", 
        "platform": "Illumina", 
        "file_id": "6e2bc315-9c2d-42b0-83d7-f6911eecfe88", 
        "data_format": "BAM", 
        "md5sum": "8573da5435757f956b7e1d7a19c94d38", 
        "file_name": "0ea6011b-d886-4890-ba82-e73b21b05380_gdc_realn_rehead.bam"
      }
    ], 
    "analysis_id": "30d3c4a1-a257-4eeb-af80-88b55d9d6eeb"
  }, 
  "file_size": 516715, 
  "access": "open", 
  "experimental_strategy": "RNA-Seq", 
  "file_id": "039b874d-43f2-48b5-b3cc-e5a708af83f2", 
  "data_format": "TXT", 
  "md5sum": "a1f8c6824fa1a07b2688dcab6bab7eb4", 
  "submitter_id": "4aa06322-99a1-49e8-ad18-c92cb676da51_fpkm"
},{
  "associated_entities": [
    {
      "entity_submitter_id": "TCGA-A2-A0T1-01A-21R-A084-07", 
      "entity_type": "aliquot", 
      "case_id": "02bed00f-bef7-4fb7-b243-540354990e45", 
      "entity_id": "8a19b992-4173-400d-8aec-d156525eedd6"
    }
  ], 
  "data_type": "Gene Expression Quantification", 
  "file_name": "cadaaf79-d226-4eb9-a4ef-64cda5a1fe3e.FPKM.txt.gz", 
  "data_category": "Transcriptome Profiling", 
  "state": "released", 
  "analysis": {
    "workflow_type": "HTSeq - FPKM", 
    "workflow_version": "v1", 
    "created_datetime": "2016-05-26T21:06:21.067314-05:00", 
    "submitter_id": "cadaaf79-d226-4eb9-a4ef-64cda5a1fe3e_fpkm", 
    "updated_datetime": "2018-09-06T13:49:20.245333-05:00", 
    "workflow_link": "https://github.com/NCI-GDC/htseq-cwl", 
    "state": "released", 
    "input_files": [
      {
        "updated_datetime": "2018-11-15T20:57:47.372612-06:00", 
        "data_type": "Aligned Reads", 
        "submitter_id": "6a6c9e3f-1c3c-41ef-b45a-6fa65c6f4745", 
        "data_category": "Sequencing Reads", 
        "state": "released", 
        "file_size": 9390707024, 
        "created_datetime": "2016-05-25T18:38:10.025769-05:00", 
        "access": "controlled", 
        "experimental_strategy": "RNA-Seq", 
        "platform": "Illumina", 
        "file_id": "5b39ccf2-79bf-401f-8271-2c162b73cb85", 
        "data_format": "BAM", 
        "md5sum": "540d7c8cea5d3e9d56cdf4d7413f6466", 
        "file_name": "6a6c9e3f-1c3c-41ef-b45a-6fa65c6f4745_gdc_realn_rehead.bam"
      }
    ], 
    "analysis_id": "db6cb0bc-b5f4-46da-9626-b30c572d1e40"
  }, 
  "file_size": 521145, 
  "access": "open", 
  "experimental_strategy": "RNA-Seq", 
  "file_id": "3ca69a31-0912-4a7e-82ae-8697d67dfbda", 
  "data_format": "TXT", 
  "md5sum": "788ae9c823902ef00253d86f7efa9ef0", 
  "submitter_id": "cadaaf79-d226-4eb9-a4ef-64cda5a1fe3e_fpkm"
},{
  "associated_entities": [
    {
      "entity_submitter_id": "TCGA-A8-A09G-01A-21R-A00Z-07", 
      "entity_type": "aliquot", 
      "case_id": "3927f736-3b5c-48c8-9d9e-83669ec44770", 
      "entity_id": "31757dda-12d6-4f35-87f1-d00464f2815b"
    }
  ], 
  "data_type": "Gene Expression Quantification", 
  "file_name": "aaec9256-9b45-4208-8eed-29e590c34c09.FPKM.txt.gz", 
  "data_category": "Transcriptome Profiling", 
  "state": "released", 
  "analysis": {
    "workflow_type": "HTSeq - FPKM", 
    "workflow_version": "v1", 
    "created_datetime": "2016-05-29T10:13:22.290370-05:00", 
    "submitter_id": "aaec9256-9b45-4208-8eed-29e590c34c09_fpkm", 
    "updated_datetime": "2018-09-06T13:49:20.245333-05:00", 
    "workflow_link": "https://github.com/NCI-GDC/htseq-cwl", 
    "state": "released", 
    "input_files": [
      {
        "updated_datetime": "2018-11-15T19:59:41.719344-06:00", 
        "data_type": "Aligned Reads", 
        "submitter_id": "726cf3ab-f1b8-46d4-a280-1cc8de28a00b", 
        "data_category": "Sequencing Reads", 
        "state": "released", 
        "file_size": 10958286509, 
        "created_datetime": "2016-05-27T06:14:27.931546-05:00", 
        "access": "controlled", 
        "experimental_strategy": "RNA-Seq", 
        "platform": "Illumina", 
        "file_id": "0537ed83-8981-499f-b324-2000bd8c8805", 
        "data_format": "BAM", 
        "md5sum": "588c15880eac809cd8889eea3584640e", 
        "file_name": "726cf3ab-f1b8-46d4-a280-1cc8de28a00b_gdc_realn_rehead.bam"
      }
    ], 
    "analysis_id": "d9db79b3-b268-4850-833f-6a19aaff9aa9"
  }, 
  "file_size": 522525, 
  "access": "open", 
  "experimental_strategy": "RNA-Seq", 
  "file_id": "e8eb7c08-1ee3-400c-b6d6-3ac8bff40c16", 
  "data_format": "TXT", 
  "md5sum": "0cd56d53b519f99483399a403de66472", 
  "submitter_id": "aaec9256-9b45-4208-8eed-29e590c34c09_fpkm"
},{
  "associated_entities": [
    {
      "entity_submitter_id": "TCGA-BH-A0C3-11A-23R-A12P-07", 
      "entity_type": "aliquot", 
      "case_id": "7bcf6d42-eb8f-4aa2-825b-38671d4f9e3a", 
      "entity_id": "65923c68-2c86-4b4d-abe2-5320c08bb68f"
    }
  ], 
  "data_type": "Gene Expression Quantification", 
  "file_name": "9151bbcc-ecef-40fc-8834-e24ff848e1a2.FPKM.txt.gz", 
  "data_category": "Transcriptome Profiling", 
  "state": "released", 
  "analysis": {
    "workflow_type": "HTSeq - FPKM", 
    "workflow_version": "v1", 
    "created_datetime": "2016-05-30T18:24:34.444246-05:00", 
    "submitter_id": "9151bbcc-ecef-40fc-8834-e24ff848e1a2_fpkm", 
    "updated_datetime": "2018-09-06T13:49:20.245333-05:00", 
    "workflow_link": "https://github.com/NCI-GDC/htseq-cwl", 
    "state": "released", 
    "input_files": [
      {
        "updated_datetime": "2018-11-15T21:30:06.924734-06:00", 
        "data_type": "Aligned Reads", 
        "submitter_id": "f2802034-74a9-479f-baf9-e2e8664f2d1a", 
        "data_category": "Sequencing Reads", 
        "state": "released", 
        "file_size": 8071441519, 
        "created_datetime": "2016-05-30T05:47:31.310785-05:00", 
        "access": "controlled", 
        "experimental_strategy": "RNA-Seq", 
        "platform": "Illumina", 
        "file_id": "a49fa48d-efc4-4b99-a42e-7019236af6c8", 
        "data_format": "BAM", 
        "md5sum": "4ce98ae28bc2b7ed5211b760db6014b0", 
        "file_name": "f2802034-74a9-479f-baf9-e2e8664f2d1a_gdc_realn_rehead.bam"
      }
    ], 
    "analysis_id": "52f2d85a-b9f7-4208-bc66-f20fe369c11a"
  }, 
  "file_size": 532290, 
  "access": "open", 
  "experimental_strategy": "RNA-Seq", 
  "file_id": "3d1c1d9d-6aff-4731-9ae8-995fd7e2bb0e", 
  "data_format": "TXT", 
  "md5sum": "b192bdcb5594c84d829fc8ed29ef4e57", 
  "submitter_id": "9151bbcc-ecef-40fc-8834-e24ff848e1a2_fpkm"
},{
  "associated_entities": [
    {
      "entity_submitter_id": "TCGA-OL-A5RU-01A-11R-A28M-07", 
      "entity_type": "aliquot", 
      "case_id": "b8a44fdf-9cb9-4123-9ab0-4bc198921fee", 
      "entity_id": "02873204-1097-45ea-b143-a97f3e047537"
    }
  ], 
  "data_type": "Gene Expression Quantification", 
  "file_name": "23507f34-1c8e-4d83-a1c3-634b49460eb9.FPKM.txt.gz", 
  "data_category": "Transcriptome Profiling", 
  "state": "released", 
  "analysis": {
    "workflow_type": "HTSeq - FPKM", 
    "workflow_version": "v1", 
    "created_datetime": "2016-05-29T11:01:47.224145-05:00", 
    "submitter_id": "23507f34-1c8e-4d83-a1c3-634b49460eb9_fpkm", 
    "updated_datetime": "2018-09-06T13:49:20.245333-05:00", 
    "workflow_link": "https://github.com/NCI-GDC/htseq-cwl", 
    "state": "released", 
    "input_files": [
      {
        "updated_datetime": "2018-11-15T22:04:38.004773-06:00", 
        "data_type": "Aligned Reads", 
        "submitter_id": "73d26d1e-fbdf-46b0-80e2-f59f58daf6cb", 
        "data_category": "Sequencing Reads", 
        "state": "released", 
        "file_size": 8558723834, 
        "created_datetime": "2016-05-29T05:17:52.036426-05:00", 
        "access": "controlled", 
        "experimental_strategy": "RNA-Seq", 
        "platform": "Illumina", 
        "file_id": "ef574016-af10-4d0e-a138-68c4832c01bc", 
        "data_format": "BAM", 
        "md5sum": "a0ac260653f982a4c2b8fb6a601cd51e", 
        "file_name": "73d26d1e-fbdf-46b0-80e2-f59f58daf6cb_gdc_realn_rehead.bam"
      }
    ], 
    "analysis_id": "e8356e25-2ca4-4d7d-9556-f9dc647b39bb"
  }, 
  "file_size": 523312, 
  "access": "open", 
  "experimental_strategy": "RNA-Seq", 
  "file_id": "f855c8fb-857a-4eb4-94f9-4934a84f0c24", 
  "data_format": "TXT", 
  "md5sum": "f19770c252658e1722e8f3d8da5ac752", 
  "submitter_id": "23507f34-1c8e-4d83-a1c3-634b49460eb9_fpkm"
},{
  "associated_entities": [
    {
      "entity_submitter_id": "TCGA-E2-A1B0-01A-11R-A12P-07", 
      "entity_type": "aliquot", 
      "case_id": "996bd3f0-d767-4eff-9c82-99fcb5a3006a", 
      "entity_id": "8bb3543b-5c83-41c6-b81c-b20935c38d72"
    }
  ], 
  "data_type": "Gene Expression Quantification", 
  "file_name": "220d10e6-c62c-4ac3-bd77-62ccc3676962.FPKM.txt.gz", 
  "data_category": "Transcriptome Profiling", 
  "state": "released", 
  "analysis": {
    "workflow_type": "HTSeq - FPKM", 
    "workflow_version": "v1", 
    "created_datetime": "2016-05-30T18:31:06.797588-05:00", 
    "submitter_id": "220d10e6-c62c-4ac3-bd77-62ccc3676962_fpkm", 
    "updated_datetime": "2018-09-06T13:49:20.245333-05:00", 
    "workflow_link": "https://github.com/NCI-GDC/htseq-cwl", 
    "state": "released", 
    "input_files": [
      {
        "updated_datetime": "2018-11-15T20:57:47.372612-06:00", 
        "data_type": "Aligned Reads", 
        "submitter_id": "fc2a4fc6-6ef7-4e42-be92-450e643bd5f0", 
        "data_category": "Sequencing Reads", 
        "state": "released", 
        "file_size": 14985069788, 
        "created_datetime": "2016-05-29T15:29:54.723877-05:00", 
        "access": "controlled", 
        "experimental_strategy": "RNA-Seq", 
        "platform": "Illumina", 
        "file_id": "6c600758-ca93-486f-8a1c-6bf25a191aaf", 
        "data_format": "BAM", 
        "md5sum": "a41067a088a901e9f4767903d5199ca9", 
        "file_name": "fc2a4fc6-6ef7-4e42-be92-450e643bd5f0_gdc_realn_rehead.bam"
      }
    ], 
    "analysis_id": "fc474d2d-126c-4db1-9091-a490c334096b"
  }, 
  "file_size": 526855, 
  "access": "open", 
  "experimental_strategy": "RNA-Seq", 
  "file_id": "988aeea7-1436-49d7-b7e7-c5562357268c", 
  "data_format": "TXT", 
  "md5sum": "15eba5dfca737b66bc6cf456104c0653", 
  "submitter_id": "220d10e6-c62c-4ac3-bd77-62ccc3676962_fpkm"
},{
  "associated_entities": [
    {
      "entity_submitter_id": "TCGA-AR-A24U-01A-11R-A169-07", 
      "entity_type": "aliquot", 
      "case_id": "241fffc8-4250-4cfa-b2e7-e68c33ae07dc", 
      "entity_id": "296c69de-2b77-4b3a-a228-9552a8a9836e"
    }
  ], 
  "data_type": "Gene Expression Quantification", 
  "file_name": "ecfae4ac-1c9e-403b-8ff2-cff2609a1329.FPKM.txt.gz", 
  "data_category": "Transcriptome Profiling", 
  "state": "released", 
  "analysis": {
    "workflow_type": "HTSeq - FPKM", 
    "workflow_version": "v1", 
    "created_datetime": "2016-05-26T21:22:57.616365-05:00", 
    "submitter_id": "ecfae4ac-1c9e-403b-8ff2-cff2609a1329_fpkm", 
    "updated_datetime": "2018-09-06T13:49:20.245333-05:00", 
    "workflow_link": "https://github.com/NCI-GDC/htseq-cwl", 
    "state": "released", 
    "input_files": [
      {
        "updated_datetime": "2018-11-15T20:46:44.319330-06:00", 
        "data_type": "Aligned Reads", 
        "submitter_id": "b828e0a8-0a8e-4438-bfb9-06eecc6fe052", 
        "data_category": "Sequencing Reads", 
        "state": "released", 
        "file_size": 9071806389, 
        "created_datetime": "2016-05-26T16:08:30.244258-05:00", 
        "access": "controlled", 
        "experimental_strategy": "RNA-Seq", 
        "platform": "Illumina", 
        "file_id": "4c5fb097-c8b8-4481-b91a-2796febf429e", 
        "data_format": "BAM", 
        "md5sum": "7164505a6f4b8828c1252176a0a43ac3", 
        "file_name": "b828e0a8-0a8e-4438-bfb9-06eecc6fe052_gdc_realn_rehead.bam"
      }
    ], 
    "analysis_id": "8582eb2f-5911-44ac-b869-136e0b260ebb"
  }, 
  "file_size": 528100, 
  "access": "open", 
  "experimental_strategy": "RNA-Seq", 
  "file_id": "e86ce301-c07b-4687-a4e9-49f3f68c3e10", 
  "data_format": "TXT", 
  "md5sum": "9ce7eb34d9fefadee8784ed37356d95e", 
  "submitter_id": "ecfae4ac-1c9e-403b-8ff2-cff2609a1329_fpkm"
},{
  "associated_entities": [
    {
      "entity_submitter_id": "TCGA-AR-A0TU-01A-31R-A109-07", 
      "entity_type": "aliquot", 
      "case_id": "dfe6db17-cf45-488e-bd3c-b8433d7343ca", 
      "entity_id": "2877059f-b560-413b-b8be-40d9fde8fbcf"
    }
  ], 
  "data_type": "Gene Expression Quantification", 
  "file_name": "8131b1ee-eb8a-4d50-a106-724a798645a9.FPKM.txt.gz", 
  "data_category": "Transcriptome Profiling", 
  "state": "released", 
  "analysis": {
    "workflow_type": "HTSeq - FPKM", 
    "workflow_version": "v1", 
    "created_datetime": "2016-05-29T11:10:33.759178-05:00", 
    "submitter_id": "8131b1ee-eb8a-4d50-a106-724a798645a9_fpkm", 
    "updated_datetime": "2018-09-06T13:49:20.245333-05:00", 
    "workflow_link": "https://github.com/NCI-GDC/htseq-cwl", 
    "state": "released", 
    "input_files": [
      {
        "updated_datetime": "2018-11-15T20:20:28.822215-06:00", 
        "data_type": "Aligned Reads", 
        "submitter_id": "907c31f8-881e-47e3-bf45-a9588f232c3e", 
        "data_category": "Sequencing Reads", 
        "state": "released", 
        "file_size": 8343096054, 
        "created_datetime": "2016-05-29T02:39:10.416472-05:00", 
        "access": "controlled", 
        "experimental_strategy": "RNA-Seq", 
        "platform": "Illumina", 
        "file_id": "3167a89b-469b-4c8e-a0e0-de2bca9550fa", 
        "data_format": "BAM", 
        "md5sum": "677e90408c0729b133f943c15fe3bcd4", 
        "file_name": "907c31f8-881e-47e3-bf45-a9588f232c3e_gdc_realn_rehead.bam"
      }
    ], 
    "analysis_id": "fcdde284-2624-4cbd-b6ab-b43ae9567523"
  }, 
  "file_size": 506800, 
  "access": "open", 
  "experimental_strategy": "RNA-Seq", 
  "file_id": "97cf0c0b-f180-40e0-8910-9ee39953878e", 
  "data_format": "TXT", 
  "md5sum": "25057d42d7c631aa4b261a74a31f80a4", 
  "submitter_id": "8131b1ee-eb8a-4d50-a106-724a798645a9_fpkm"
},{
  "associated_entities": [
    {
      "entity_submitter_id": "TCGA-A8-A099-01A-11R-A00Z-07", 
      "entity_type": "aliquot", 
      "case_id": "e98b69bc-766a-485f-b5e8-9166b8d457b3", 
      "entity_id": "09d1b9e5-a828-4e12-8a66-2a90c18d2f3e"
    }
  ], 
  "data_type": "Gene Expression Quantification", 
  "file_name": "d7cd82fa-6b87-4d9b-af1d-b029dfc1d4bc.FPKM.txt.gz", 
  "data_category": "Transcriptome Profiling", 
  "state": "released", 
  "analysis": {
    "workflow_type": "HTSeq - FPKM", 
    "workflow_version": "v1", 
    "created_datetime": "2016-05-30T18:55:37.807329-05:00", 
    "submitter_id": "d7cd82fa-6b87-4d9b-af1d-b029dfc1d4bc_fpkm", 
    "updated_datetime": "2018-09-06T13:49:20.245333-05:00", 
    "workflow_link": "https://github.com/NCI-GDC/htseq-cwl", 
    "state": "released", 
    "input_files": [
      {
        "updated_datetime": "2018-11-15T20:57:47.372612-06:00", 
        "data_type": "Aligned Reads", 
        "submitter_id": "d9004b24-77a2-4fe4-bab0-b81187a8e81f", 
        "data_category": "Sequencing Reads", 
        "state": "released", 
        "file_size": 9219526183, 
        "created_datetime": "2016-05-29T12:38:34.053807-05:00", 
        "access": "controlled", 
        "experimental_strategy": "RNA-Seq", 
        "platform": "Illumina", 
        "file_id": "6ad91610-0164-4ec7-81ab-6277eb31fb20", 
        "data_format": "BAM", 
        "md5sum": "3c37ad0df5658bfda2ef42f6a30b4f1f", 
        "file_name": "d9004b24-77a2-4fe4-bab0-b81187a8e81f_gdc_realn_rehead.bam"
      }
    ], 
    "analysis_id": "c55faa96-dc5d-4ca6-940a-650916e3f796"
  }, 
  "file_size": 500671, 
  "access": "open", 
  "experimental_strategy": "RNA-Seq", 
  "file_id": "5f2f53ed-65ed-4526-8406-ba3f6c5b6e24", 
  "data_format": "TXT", 
  "md5sum": "1a05223015c7e925c46df6068de743e2", 
  "submitter_id": "d7cd82fa-6b87-4d9b-af1d-b029dfc1d4bc_fpkm"
},{
  "associated_entities": [
    {
      "entity_submitter_id": "TCGA-A8-A094-01A-11R-A00Z-07", 
      "entity_type": "aliquot", 
      "case_id": "993103b1-e5a1-4c33-8629-be53ebc41d64", 
      "entity_id": "877adc79-0651-4140-bb6a-876162733bf3"
    }
  ], 
  "data_type": "Gene Expression Quantification", 
  "file_name": "46c0216c-ff17-4ebf-ad8f-b054542fc2a9.FPKM.txt.gz", 
  "data_category": "Transcriptome Profiling", 
  "state": "released", 
  "analysis": {
    "workflow_type": "HTSeq - FPKM", 
    "workflow_version": "v1", 
    "created_datetime": "2016-05-30T18:30:56.483472-05:00", 
    "submitter_id": "46c0216c-ff17-4ebf-ad8f-b054542fc2a9_fpkm", 
    "updated_datetime": "2018-09-06T13:49:20.245333-05:00", 
    "workflow_link": "https://github.com/NCI-GDC/htseq-cwl", 
    "state": "released", 
    "input_files": [
      {
        "updated_datetime": "2018-11-15T20:57:47.372612-06:00", 
        "data_type": "Aligned Reads", 
        "submitter_id": "72e06c40-8417-4d45-a062-4ed927e27664", 
        "data_category": "Sequencing Reads", 
        "state": "released", 
        "file_size": 6931940187, 
        "created_datetime": "2016-05-29T15:03:47.360614-05:00", 
        "access": "controlled", 
        "experimental_strategy": "RNA-Seq", 
        "platform": "Illumina", 
        "file_id": "6c40a8bc-803e-4aff-aa95-58c5ff8f71ed", 
        "data_format": "BAM", 
        "md5sum": "0a6b61106c7348848ac709226b16404a", 
        "file_name": "72e06c40-8417-4d45-a062-4ed927e27664_gdc_realn_rehead.bam"
      }
    ], 
    "analysis_id": "186a10be-9641-41c2-b2e1-e59071817a2a"
  }, 
  "file_size": 500222, 
  "access": "open", 
  "experimental_strategy": "RNA-Seq", 
  "file_id": "14638c65-7908-4c4e-914b-f0ad37dd4a94", 
  "data_format": "TXT", 
  "md5sum": "40c1fc3b087278cc2b1d38603ec3761c", 
  "submitter_id": "46c0216c-ff17-4ebf-ad8f-b054542fc2a9_fpkm"
},{
  "associated_entities": [
    {
      "entity_submitter_id": "TCGA-A8-A081-01A-11R-A00Z-07", 
      "entity_type": "aliquot", 
      "case_id": "9d876f05-5080-4c4e-9bf5-45f631d381e5", 
      "entity_id": "c88b614b-811e-42f9-86e3-10909ced98e7"
    }
  ], 
  "data_type": "Gene Expression Quantification", 
  "file_name": "d09f7126-4c4b-4f95-918c-b12b5ca080e3.FPKM.txt.gz", 
  "data_category": "Transcriptome Profiling", 
  "state": "released", 
  "analysis": {
    "workflow_type": "HTSeq - FPKM", 
    "workflow_version": "v1", 
    "created_datetime": "2016-05-30T18:32:56.638569-05:00", 
    "submitter_id": "d09f7126-4c4b-4f95-918c-b12b5ca080e3_fpkm", 
    "updated_datetime": "2018-09-06T13:49:20.245333-05:00", 
    "workflow_link": "https://github.com/NCI-GDC/htseq-cwl", 
    "state": "released", 
    "input_files": [
      {
        "updated_datetime": "2018-11-15T20:46:44.319330-06:00", 
        "data_type": "Aligned Reads", 
        "submitter_id": "efb2b926-fb8a-4c65-94b0-15bb94825035", 
        "data_category": "Sequencing Reads", 
        "state": "released", 
        "file_size": 10283743950, 
        "created_datetime": "2016-05-29T19:59:56.402246-05:00", 
        "access": "controlled", 
        "experimental_strategy": "RNA-Seq", 
        "platform": "Illumina", 
        "file_id": "40a1b5a8-d7c4-4e69-be4f-86774e0d99aa", 
        "data_format": "BAM", 
        "md5sum": "c960e4145cd9741f5029f317624748d4", 
        "file_name": "efb2b926-fb8a-4c65-94b0-15bb94825035_gdc_realn_rehead.bam"
      }
    ], 
    "analysis_id": "e5208570-bde0-455a-a2a2-1208c10a56ec"
  }, 
  "file_size": 545068, 
  "access": "open", 
  "experimental_strategy": "RNA-Seq", 
  "file_id": "fda14d83-2d03-4c8f-a21e-c091e5f9ed8d", 
  "data_format": "TXT", 
  "md5sum": "0cb387915357ecc5ea641fde57e10801", 
  "submitter_id": "d09f7126-4c4b-4f95-918c-b12b5ca080e3_fpkm"
},{
  "associated_entities": [
    {
      "entity_submitter_id": "TCGA-AR-A24O-01A-11R-A169-07", 
      "entity_type": "aliquot", 
      "case_id": "125b0a9a-6cbe-4207-9178-e7ff03487e87", 
      "entity_id": "2cd8167d-d35f-43e8-927f-cd7decebd9cf"
    }
  ], 
  "data_type": "Gene Expression Quantification", 
  "file_name": "e17180f8-d562-485f-ae60-8ae37e898099.FPKM.txt.gz", 
  "data_category": "Transcriptome Profiling", 
  "state": "released", 
  "analysis": {
    "workflow_type": "HTSeq - FPKM", 
    "workflow_version": "v1", 
    "created_datetime": "2016-05-26T21:14:11.498062-05:00", 
    "submitter_id": "e17180f8-d562-485f-ae60-8ae37e898099_fpkm", 
    "updated_datetime": "2018-09-06T13:49:20.245333-05:00", 
    "workflow_link": "https://github.com/NCI-GDC/htseq-cwl", 
    "state": "released", 
    "input_files": [
      {
        "updated_datetime": "2018-11-15T20:46:44.319330-06:00", 
        "data_type": "Aligned Reads", 
        "submitter_id": "fa132b1d-5d7f-41c9-b29d-be559b282e0b", 
        "data_category": "Sequencing Reads", 
        "state": "released", 
        "file_size": 9505409269, 
        "created_datetime": "2016-05-26T04:40:11.558903-05:00", 
        "access": "controlled", 
        "experimental_strategy": "RNA-Seq", 
        "platform": "Illumina", 
        "file_id": "3c692780-c647-40ee-9b47-b469845a7651", 
        "data_format": "BAM", 
        "md5sum": "11e177dd7fc88c571662e1f4cbbc783a", 
        "file_name": "fa132b1d-5d7f-41c9-b29d-be559b282e0b_gdc_realn_rehead.bam"
      }
    ], 
    "analysis_id": "b8ee6725-e848-469b-a2ea-4f927b880f28"
  }, 
  "file_size": 536677, 
  "access": "open", 
  "experimental_strategy": "RNA-Seq", 
  "file_id": "dc866797-f089-418b-900c-950178e6dff8", 
  "data_format": "TXT", 
  "md5sum": "069acb3d5555d2847c27da74210a1e6d", 
  "submitter_id": "e17180f8-d562-485f-ae60-8ae37e898099_fpkm"
},{
  "associated_entities": [
    {
      "entity_submitter_id": "TCGA-A7-A6VY-01A-12R-A33J-07", 
      "entity_type": "aliquot", 
      "case_id": "e8ea576b-eb16-44f7-b241-daefc1375388", 
      "entity_id": "2fb506f2-4b76-4c20-ae45-8939f2e14753"
    }
  ], 
  "data_type": "Gene Expression Quantification", 
  "file_name": "583a285b-0bcd-4fd7-9c66-19ca10d974c3.FPKM.txt.gz", 
  "data_category": "Transcriptome Profiling", 
  "state": "released", 
  "analysis": {
    "workflow_type": "HTSeq - FPKM", 
    "workflow_version": "v1", 
    "created_datetime": "2016-05-30T18:55:17.330977-05:00", 
    "submitter_id": "583a285b-0bcd-4fd7-9c66-19ca10d974c3_fpkm", 
    "updated_datetime": "2018-09-06T13:49:20.245333-05:00", 
    "workflow_link": "https://github.com/NCI-GDC/htseq-cwl", 
    "state": "released", 
    "input_files": [
      {
        "updated_datetime": "2018-11-15T22:04:38.004773-06:00", 
        "data_type": "Aligned Reads", 
        "submitter_id": "42301200-5f2a-45f4-a1e1-4d3bd5b81822", 
        "data_category": "Sequencing Reads", 
        "state": "released", 
        "file_size": 10758423618, 
        "created_datetime": "2016-05-29T11:54:48.092007-05:00", 
        "access": "controlled", 
        "experimental_strategy": "RNA-Seq", 
        "platform": "Illumina", 
        "file_id": "e79194a3-86ce-4318-aea9-1eca70a17bdc", 
        "data_format": "BAM", 
        "md5sum": "c71e1082556512334488477a8da8e3ad", 
        "file_name": "42301200-5f2a-45f4-a1e1-4d3bd5b81822_gdc_realn_rehead.bam"
      }
    ], 
    "analysis_id": "e93ca89c-99f0-4101-98cd-1c0293d34355"
  }, 
  "file_size": 526249, 
  "access": "open", 
  "experimental_strategy": "RNA-Seq", 
  "file_id": "9e0e36d2-066e-4fba-a6a4-0d7ebcb9af80", 
  "data_format": "TXT", 
  "md5sum": "c8590c6db13cf3079de2e433f9c8e8b3", 
  "submitter_id": "583a285b-0bcd-4fd7-9c66-19ca10d974c3_fpkm"
},{
  "associated_entities": [
    {
      "entity_submitter_id": "TCGA-BH-A1FU-01A-11R-A14D-07", 
      "entity_type": "aliquot", 
      "case_id": "c348a9b3-c901-4384-a222-144387bac0c5", 
      "entity_id": "05a4f4ff-cdfd-4332-8146-066657a4c3cc"
    }
  ], 
  "data_type": "Gene Expression Quantification", 
  "file_name": "bcf137e8-156d-4609-8b1b-9a9b379aa2ce.FPKM.txt.gz", 
  "data_category": "Transcriptome Profiling", 
  "state": "released", 
  "analysis": {
    "workflow_type": "HTSeq - FPKM", 
    "workflow_version": "v1", 
    "created_datetime": "2016-05-30T18:44:33.355047-05:00", 
    "submitter_id": "bcf137e8-156d-4609-8b1b-9a9b379aa2ce_fpkm", 
    "updated_datetime": "2018-09-06T13:49:20.245333-05:00", 
    "workflow_link": "https://github.com/NCI-GDC/htseq-cwl", 
    "state": "released", 
    "input_files": [
      {
        "updated_datetime": "2018-11-15T21:12:37.513272-06:00", 
        "data_type": "Aligned Reads", 
        "submitter_id": "cea4b42a-8d48-43f2-96a3-53f32b0f0c5e", 
        "data_category": "Sequencing Reads", 
        "state": "released", 
        "file_size": 7185271762, 
        "created_datetime": "2016-05-29T17:45:34.172563-05:00", 
        "access": "controlled", 
        "experimental_strategy": "RNA-Seq", 
        "platform": "Illumina", 
        "file_id": "7ea95c3a-b1a6-4658-b4c2-f35f3f48394e", 
        "data_format": "BAM", 
        "md5sum": "5a484494fd9e2cb7d6ee0f9c1e6185b9", 
        "file_name": "cea4b42a-8d48-43f2-96a3-53f32b0f0c5e_gdc_realn_rehead.bam"
      }
    ], 
    "analysis_id": "761ce37a-cca3-4bd8-8c7e-1c2d15b7eab2"
  }, 
  "file_size": 518760, 
  "access": "open", 
  "experimental_strategy": "RNA-Seq", 
  "file_id": "36306de1-48c7-4d2c-ad1c-9ecf8ca5544a", 
  "data_format": "TXT", 
  "md5sum": "1ebb7be14e73ea96956e139b21a7fec6", 
  "submitter_id": "bcf137e8-156d-4609-8b1b-9a9b379aa2ce_fpkm"
},{
  "associated_entities": [
    {
      "entity_submitter_id": "TCGA-E9-A1QZ-01A-21R-A169-07", 
      "entity_type": "aliquot", 
      "case_id": "b6b932ce-6856-4d94-9e6c-16dfbe51906f", 
      "entity_id": "64897f59-3a93-4ac3-82d5-66e9f4dc7ac6"
    }
  ], 
  "data_type": "Gene Expression Quantification", 
  "file_name": "b50bf6cf-8540-4fdf-9745-973f1c546f77.FPKM.txt.gz", 
  "data_category": "Transcriptome Profiling", 
  "state": "released", 
  "analysis": {
    "workflow_type": "HTSeq - FPKM", 
    "workflow_version": "v1", 
    "created_datetime": "2016-05-29T11:00:28.619645-05:00", 
    "submitter_id": "b50bf6cf-8540-4fdf-9745-973f1c546f77_fpkm", 
    "updated_datetime": "2018-09-06T13:49:20.245333-05:00", 
    "workflow_link": "https://github.com/NCI-GDC/htseq-cwl", 
    "state": "released", 
    "input_files": [
      {
        "updated_datetime": "2018-11-15T19:59:41.719344-06:00", 
        "data_type": "Aligned Reads", 
        "submitter_id": "ebdf2d0e-d309-442f-8e8b-e7b175bcb1c7", 
        "data_category": "Sequencing Reads", 
        "state": "released", 
        "file_size": 9659443184, 
        "created_datetime": "2016-05-29T03:10:27.033946-05:00", 
        "access": "controlled", 
        "experimental_strategy": "RNA-Seq", 
        "platform": "Illumina", 
        "file_id": "0c2e5219-3514-458c-8a08-444454aacaa0", 
        "data_format": "BAM", 
        "md5sum": "836c19184921193dc22617aba8fa55c5", 
        "file_name": "ebdf2d0e-d309-442f-8e8b-e7b175bcb1c7_gdc_realn_rehead.bam"
      }
    ], 
    "analysis_id": "082d915a-9650-4412-90f6-4882ca8f87b2"
  }, 
  "file_size": 535361, 
  "access": "open", 
  "experimental_strategy": "RNA-Seq", 
  "file_id": "8f1adbad-eabe-4f6f-bff9-946871afe474", 
  "data_format": "TXT", 
  "md5sum": "c6dd1170e2344dff5431ce31d1d80aba", 
  "submitter_id": "b50bf6cf-8540-4fdf-9745-973f1c546f77_fpkm"
},{
  "associated_entities": [
    {
      "entity_submitter_id": "TCGA-AC-A2BM-01A-11R-A21T-07", 
      "entity_type": "aliquot", 
      "case_id": "8159ff7b-89f4-411a-9b9c-491f1cb3eb34", 
      "entity_id": "54f1981b-9d8f-48cc-9586-d2e9a8d468f5"
    }
  ], 
  "data_type": "Gene Expression Quantification", 
  "file_name": "1e7b2b3b-f84d-42b2-b991-42d44f10340b.FPKM.txt.gz", 
  "data_category": "Transcriptome Profiling", 
  "state": "released", 
  "analysis": {
    "workflow_type": "HTSeq - FPKM", 
    "workflow_version": "v1", 
    "created_datetime": "2016-05-30T18:27:16.706889-05:00", 
    "submitter_id": "1e7b2b3b-f84d-42b2-b991-42d44f10340b_fpkm", 
    "updated_datetime": "2018-09-06T13:49:20.245333-05:00", 
    "workflow_link": "https://github.com/NCI-GDC/htseq-cwl", 
    "state": "released", 
    "input_files": [
      {
        "updated_datetime": "2018-11-15T22:04:38.004773-06:00", 
        "data_type": "Aligned Reads", 
        "submitter_id": "ae4a52e4-73dd-4d16-a6af-14220ab6cc6c", 
        "data_category": "Sequencing Reads", 
        "state": "released", 
        "file_size": 8491266507, 
        "created_datetime": "2016-05-30T11:04:35.198503-05:00", 
        "access": "controlled", 
        "experimental_strategy": "RNA-Seq", 
        "platform": "Illumina", 
        "file_id": "eadee44d-d207-432b-b38a-734f5dce63de", 
        "data_format": "BAM", 
        "md5sum": "f3f5a8036dc32f2865b8f07e5cbb165d", 
        "file_name": "ae4a52e4-73dd-4d16-a6af-14220ab6cc6c_gdc_realn_rehead.bam"
      }
    ], 
    "analysis_id": "664916c4-7e60-4b73-87b6-9eedb6198d55"
  }, 
  "file_size": 526197, 
  "access": "open", 
  "experimental_strategy": "RNA-Seq", 
  "file_id": "c54c5330-80a6-40d8-8a8d-4499f916b8c9", 
  "data_format": "TXT", 
  "md5sum": "cead05b4d4d5a9ee91c353d07666de13", 
  "submitter_id": "1e7b2b3b-f84d-42b2-b991-42d44f10340b_fpkm"
},{
  "associated_entities": [
    {
      "entity_submitter_id": "TCGA-A7-A4SE-01A-11R-A266-07", 
      "entity_type": "aliquot", 
      "case_id": "dbf6f981-15cc-40ad-91ac-a66360405fbd", 
      "entity_id": "6bb217e7-3fd4-477f-87bf-b55e50a33e45"
    }
  ], 
  "data_type": "Gene Expression Quantification", 
  "file_name": "03419112-80e3-4f01-a952-1492008a7451.FPKM.txt.gz", 
  "data_category": "Transcriptome Profiling", 
  "state": "released", 
  "analysis": {
    "workflow_type": "HTSeq - FPKM", 
    "workflow_version": "v1", 
    "created_datetime": "2016-05-29T11:07:49.137959-05:00", 
    "submitter_id": "03419112-80e3-4f01-a952-1492008a7451_fpkm", 
    "updated_datetime": "2018-09-06T13:49:20.245333-05:00", 
    "workflow_link": "https://github.com/NCI-GDC/htseq-cwl", 
    "state": "released", 
    "input_files": [
      {
        "updated_datetime": "2018-11-15T21:21:29.863147-06:00", 
        "data_type": "Aligned Reads", 
        "submitter_id": "e46f5026-014b-4530-b7ed-e0bf01e8d8f4", 
        "data_category": "Sequencing Reads", 
        "state": "released", 
        "file_size": 5452171983, 
        "created_datetime": "2016-05-28T19:50:50.293052-05:00", 
        "access": "controlled", 
        "experimental_strategy": "RNA-Seq", 
        "platform": "Illumina", 
        "file_id": "8c33cc22-954d-4ae3-bce1-a8bc79a1a9bf", 
        "data_format": "BAM", 
        "md5sum": "731d1caf5f2755e2968826a5b6e1171e", 
        "file_name": "e46f5026-014b-4530-b7ed-e0bf01e8d8f4_gdc_realn_rehead.bam"
      }
    ], 
    "analysis_id": "6e2798cf-4c68-448a-8f71-d698d01254ac"
  }, 
  "file_size": 513933, 
  "access": "open", 
  "experimental_strategy": "RNA-Seq", 
  "file_id": "f06ce126-5dfa-42f9-9313-73a9c4217bae", 
  "data_format": "TXT", 
  "md5sum": "07b3801edcba8407d23b720174cb3a68", 
  "submitter_id": "03419112-80e3-4f01-a952-1492008a7451_fpkm"
},{
  "associated_entities": [
    {
      "entity_submitter_id": "TCGA-C8-A12W-01A-11R-A115-07", 
      "entity_type": "aliquot", 
      "case_id": "6adca853-1b09-47ff-814c-47b732a76d96", 
      "entity_id": "24e6e8f5-3caa-46f0-8915-7bd09f0736f9"
    }
  ], 
  "data_type": "Gene Expression Quantification", 
  "file_name": "dc322491-2407-401e-a422-96be40d6518f.FPKM.txt.gz", 
  "data_category": "Transcriptome Profiling", 
  "state": "released", 
  "analysis": {
    "workflow_type": "HTSeq - FPKM", 
    "workflow_version": "v1", 
    "created_datetime": "2016-05-30T18:16:06.319013-05:00", 
    "submitter_id": "dc322491-2407-401e-a422-96be40d6518f_fpkm", 
    "updated_datetime": "2018-09-06T13:49:20.245333-05:00", 
    "workflow_link": "https://github.com/NCI-GDC/htseq-cwl", 
    "state": "released", 
    "input_files": [
      {
        "updated_datetime": "2018-11-15T20:20:28.822215-06:00", 
        "data_type": "Aligned Reads", 
        "submitter_id": "7e763aaa-c11a-4165-8406-af949ee94efe", 
        "data_category": "Sequencing Reads", 
        "state": "released", 
        "file_size": 7670753291, 
        "created_datetime": "2016-05-29T12:20:11.395292-05:00", 
        "access": "controlled", 
        "experimental_strategy": "RNA-Seq", 
        "platform": "Illumina", 
        "file_id": "36e04a43-61ac-4678-896f-fb2873569fbb", 
        "data_format": "BAM", 
        "md5sum": "c68d1293766123885cba4bc4d6ad88a5", 
        "file_name": "7e763aaa-c11a-4165-8406-af949ee94efe_gdc_realn_rehead.bam"
      }
    ], 
    "analysis_id": "b0045b34-9b1e-4265-9400-8fb7a2f81fcd"
  }, 
  "file_size": 504022, 
  "access": "open", 
  "experimental_strategy": "RNA-Seq", 
  "file_id": "7ca91695-ff54-4418-9ed1-e914cf36291e", 
  "data_format": "TXT", 
  "md5sum": "810a50c59926a8fb41baf121f12ffe32", 
  "submitter_id": "dc322491-2407-401e-a422-96be40d6518f_fpkm"
},{
  "associated_entities": [
    {
      "entity_submitter_id": "TCGA-A1-A0SK-01A-12R-A084-07", 
      "entity_type": "aliquot", 
      "case_id": "a5b44d66-c162-46b5-9df2-86305f0385c5", 
      "entity_id": "a63583ca-0ef2-4417-b435-5f3a6951d0c2"
    }
  ], 
  "data_type": "Gene Expression Quantification", 
  "file_name": "b033c85a-2395-4ced-a84d-ac1fbce674bf.FPKM.txt.gz", 
  "data_category": "Transcriptome Profiling", 
  "state": "released", 
  "analysis": {
    "workflow_type": "HTSeq - FPKM", 
    "workflow_version": "v1", 
    "created_datetime": "2016-05-30T18:37:15.491742-05:00", 
    "submitter_id": "b033c85a-2395-4ced-a84d-ac1fbce674bf_fpkm", 
    "updated_datetime": "2018-09-06T13:49:20.245333-05:00", 
    "workflow_link": "https://github.com/NCI-GDC/htseq-cwl", 
    "state": "released", 
    "input_files": [
      {
        "updated_datetime": "2018-11-15T21:21:29.863147-06:00", 
        "data_type": "Aligned Reads", 
        "submitter_id": "8b3fa61a-ee66-42fd-bb9a-b98ff556df1f", 
        "data_category": "Sequencing Reads", 
        "state": "released", 
        "file_size": 8453633198, 
        "created_datetime": "2016-05-30T05:18:01.226737-05:00", 
        "access": "controlled", 
        "experimental_strategy": "RNA-Seq", 
        "platform": "Illumina", 
        "file_id": "8c4f4470-7697-48fd-88e8-32bcd09c7512", 
        "data_format": "BAM", 
        "md5sum": "39a9ee6e625a89b3edaa2b5d6ac61aca", 
        "file_name": "8b3fa61a-ee66-42fd-bb9a-b98ff556df1f_gdc_realn_rehead.bam"
      }
    ], 
    "analysis_id": "c7fb8e3f-9742-4899-9ea2-dbd7e3a10392"
  }, 
  "file_size": 522956, 
  "access": "open", 
  "experimental_strategy": "RNA-Seq", 
  "file_id": "86bc1873-1354-4b0c-9054-84d3201fa5e4", 
  "data_format": "TXT", 
  "md5sum": "14b5f1f2ec9b000da05aa76aa4536df1", 
  "submitter_id": "b033c85a-2395-4ced-a84d-ac1fbce674bf_fpkm"
},{
  "associated_entities": [
    {
      "entity_submitter_id": "TCGA-BH-A0C0-11A-21R-A089-07", 
      "entity_type": "aliquot", 
      "case_id": "7875018b-91dc-4ab1-83b0-ee3883e2816e", 
      "entity_id": "86c4b2fd-d034-469d-adfa-712055f30dc3"
    }
  ], 
  "data_type": "Gene Expression Quantification", 
  "file_name": "40633fb7-6665-4897-ba2d-76502e35dcd7.FPKM.txt.gz", 
  "data_category": "Transcriptome Profiling", 
  "state": "released", 
  "analysis": {
    "workflow_type": "HTSeq - FPKM", 
    "workflow_version": "v1", 
    "created_datetime": "2016-05-30T18:23:00.389205-05:00", 
    "submitter_id": "40633fb7-6665-4897-ba2d-76502e35dcd7_fpkm", 
    "updated_datetime": "2018-09-06T13:49:20.245333-05:00", 
    "workflow_link": "https://github.com/NCI-GDC/htseq-cwl", 
    "state": "released", 
    "input_files": [
      {
        "updated_datetime": "2018-11-15T20:57:47.372612-06:00", 
        "data_type": "Aligned Reads", 
        "submitter_id": "81a7d566-f3ad-4b07-ab6d-dd2c2b52c5aa", 
        "data_category": "Sequencing Reads", 
        "state": "released", 
        "file_size": 9384007443, 
        "created_datetime": "2016-05-30T02:35:36.774318-05:00", 
        "access": "controlled", 
        "experimental_strategy": "RNA-Seq", 
        "platform": "Illumina", 
        "file_id": "52a72824-0b41-4b8e-86f0-41ee5e00c989", 
        "data_format": "BAM", 
        "md5sum": "bdd784afba9a7b4d0a92ae840b33d8d4", 
        "file_name": "81a7d566-f3ad-4b07-ab6d-dd2c2b52c5aa_gdc_realn_rehead.bam"
      }
    ], 
    "analysis_id": "b4c679e0-a507-49ed-89f8-cba7719d1079"
  }, 
  "file_size": 535627, 
  "access": "open", 
  "experimental_strategy": "RNA-Seq", 
  "file_id": "7e6ed787-5c28-44d6-ab7d-9a744a29d6a9", 
  "data_format": "TXT", 
  "md5sum": "d70ddb9955bd724cc90a56a9a1e09f89", 
  "submitter_id": "40633fb7-6665-4897-ba2d-76502e35dcd7_fpkm"
},{
  "associated_entities": [
    {
      "entity_submitter_id": "TCGA-E2-A10B-01A-11R-A10J-07", 
      "entity_type": "aliquot", 
      "case_id": "f801aeed-dc43-49d7-a319-84c8851979d9", 
      "entity_id": "3b72a173-8ce4-444e-aeeb-39be3f3eb558"
    }
  ], 
  "data_type": "Gene Expression Quantification", 
  "file_name": "f3631c65-b194-4894-85cb-146980e4cb2c.FPKM.txt.gz", 
  "data_category": "Transcriptome Profiling", 
  "state": "released", 
  "analysis": {
    "workflow_type": "HTSeq - FPKM", 
    "workflow_version": "v1", 
    "created_datetime": "2016-05-30T19:04:07.258994-05:00", 
    "submitter_id": "f3631c65-b194-4894-85cb-146980e4cb2c_fpkm", 
    "updated_datetime": "2018-09-06T13:49:20.245333-05:00", 
    "workflow_link": "https://github.com/NCI-GDC/htseq-cwl", 
    "state": "released", 
    "input_files": [
      {
        "updated_datetime": "2018-11-15T21:12:37.513272-06:00", 
        "data_type": "Aligned Reads", 
        "submitter_id": "825d6637-9817-4e8a-997f-92f1ad4664a9", 
        "data_category": "Sequencing Reads", 
        "state": "released", 
        "file_size": 9621875541, 
        "created_datetime": "2016-05-30T13:33:33.929288-05:00", 
        "access": "controlled", 
        "experimental_strategy": "RNA-Seq", 
        "platform": "Illumina", 
        "file_id": "79fee193-4229-4edb-9f93-4fb5012d9b8f", 
        "data_format": "BAM", 
        "md5sum": "017043fc7db745779f21daae7f184475", 
        "file_name": "825d6637-9817-4e8a-997f-92f1ad4664a9_gdc_realn_rehead.bam"
      }
    ], 
    "analysis_id": "01ba9854-8ac0-43a4-8093-13808a43a251"
  }, 
  "file_size": 521442, 
  "access": "open", 
  "experimental_strategy": "RNA-Seq", 
  "file_id": "9f2c0adc-bb72-42be-9bfe-ef6118a164f0", 
  "data_format": "TXT", 
  "md5sum": "41bf7e9e0e012e7eb3ebeb32f415a129", 
  "submitter_id": "f3631c65-b194-4894-85cb-146980e4cb2c_fpkm"
},{
  "associated_entities": [
    {
      "entity_submitter_id": "TCGA-E9-A5UP-01A-11R-A28M-07", 
      "entity_type": "aliquot", 
      "case_id": "a412b374-4d25-491f-b76f-ddaa989acf59", 
      "entity_id": "0a9af348-b2a7-4fad-b939-7eda53e4f5a0"
    }
  ], 
  "data_type": "Gene Expression Quantification", 
  "file_name": "b73518ee-287c-4130-9da2-61772aa195fc.FPKM.txt.gz", 
  "data_category": "Transcriptome Profiling", 
  "state": "released", 
  "analysis": {
    "workflow_type": "HTSeq - FPKM", 
    "workflow_version": "v1", 
    "created_datetime": "2016-05-30T18:36:26.277065-05:00", 
    "submitter_id": "b73518ee-287c-4130-9da2-61772aa195fc_fpkm", 
    "updated_datetime": "2018-09-06T13:49:20.245333-05:00", 
    "workflow_link": "https://github.com/NCI-GDC/htseq-cwl", 
    "state": "released", 
    "input_files": [
      {
        "updated_datetime": "2018-11-15T20:08:12.509468-06:00", 
        "data_type": "Aligned Reads", 
        "submitter_id": "c79fd4ee-51a2-4566-b6fd-7c883e5f09d6", 
        "data_category": "Sequencing Reads", 
        "state": "released", 
        "file_size": 6619098641, 
        "created_datetime": "2016-05-30T03:31:43.894787-05:00", 
        "access": "controlled", 
        "experimental_strategy": "RNA-Seq", 
        "platform": "Illumina", 
        "file_id": "1c46dae1-6cd7-452a-81c4-5c1ae6aa9148", 
        "data_format": "BAM", 
        "md5sum": "f727befb1aae1c1b2fd5a6422402fca4", 
        "file_name": "c79fd4ee-51a2-4566-b6fd-7c883e5f09d6_gdc_realn_rehead.bam"
      }
    ], 
    "analysis_id": "67ebc373-e7f5-4322-999f-31e416edc083"
  }, 
  "file_size": 502964, 
  "access": "open", 
  "experimental_strategy": "RNA-Seq", 
  "file_id": "de55fccb-dc58-44bd-b027-12e1da525b4c", 
  "data_format": "TXT", 
  "md5sum": "74c4cb321fc657b1d32488a7c852a95d", 
  "submitter_id": "b73518ee-287c-4130-9da2-61772aa195fc_fpkm"
},{
  "associated_entities": [
    {
      "entity_submitter_id": "TCGA-GM-A2DF-01A-11R-A180-07", 
      "entity_type": "aliquot", 
      "case_id": "d6f7afc0-1558-43ad-acb1-2b5311ed2264", 
      "entity_id": "83f8c292-5ae0-4c58-9f08-e58ce391f4f4"
    }
  ], 
  "data_type": "Gene Expression Quantification", 
  "file_name": "8eb08ef8-aaf4-4a18-b9f0-78540f02a8b7.FPKM.txt.gz", 
  "data_category": "Transcriptome Profiling", 
  "state": "released", 
  "analysis": {
    "workflow_type": "HTSeq - FPKM", 
    "workflow_version": "v1", 
    "created_datetime": "2016-05-30T18:54:18.010726-05:00", 
    "submitter_id": "8eb08ef8-aaf4-4a18-b9f0-78540f02a8b7_fpkm", 
    "updated_datetime": "2018-09-06T13:49:20.245333-05:00", 
    "workflow_link": "https://github.com/NCI-GDC/htseq-cwl", 
    "state": "released", 
    "input_files": [
      {
        "updated_datetime": "2018-11-15T22:04:38.004773-06:00", 
        "data_type": "Aligned Reads", 
        "submitter_id": "0889544d-5861-4f34-99e6-d6b5f7522904", 
        "data_category": "Sequencing Reads", 
        "state": "released", 
        "file_size": 9025481131, 
        "created_datetime": "2016-05-30T14:00:18.880024-05:00", 
        "access": "controlled", 
        "experimental_strategy": "RNA-Seq", 
        "platform": "Illumina", 
        "file_id": "f6eaa4ef-7807-4457-b196-9d29f2fdcf89", 
        "data_format": "BAM", 
        "md5sum": "70f01caa0c4009cf6c9b883af0c0d30e", 
        "file_name": "0889544d-5861-4f34-99e6-d6b5f7522904_gdc_realn_rehead.bam"
      }
    ], 
    "analysis_id": "91782b4c-cfe1-47f0-a6dc-177513a081ef"
  }, 
  "file_size": 527799, 
  "access": "open", 
  "experimental_strategy": "RNA-Seq", 
  "file_id": "d061c573-8d7d-4232-8910-5892c5775f3c", 
  "data_format": "TXT", 
  "md5sum": "38dd0c4e4f53af58df7fff8e0bbcca38", 
  "submitter_id": "8eb08ef8-aaf4-4a18-b9f0-78540f02a8b7_fpkm"
},{
  "associated_entities": [
    {
      "entity_submitter_id": "TCGA-B6-A401-01A-11R-A239-07", 
      "entity_type": "aliquot", 
      "case_id": "48ff0420-0f19-4e9d-a75d-6c54949a461a", 
      "entity_id": "2a591fdd-c9e5-4c6e-90f8-8f993450a8d7"
    }
  ], 
  "data_type": "Gene Expression Quantification", 
  "file_name": "2843eb58-20ce-4cbb-a783-61d85d10557a.FPKM.txt.gz", 
  "data_category": "Transcriptome Profiling", 
  "state": "released", 
  "analysis": {
    "workflow_type": "HTSeq - FPKM", 
    "workflow_version": "v1", 
    "created_datetime": "2016-05-29T10:23:20.108937-05:00", 
    "submitter_id": "2843eb58-20ce-4cbb-a783-61d85d10557a_fpkm", 
    "updated_datetime": "2018-09-06T13:49:20.245333-05:00", 
    "workflow_link": "https://github.com/NCI-GDC/htseq-cwl", 
    "state": "released", 
    "input_files": [
      {
        "updated_datetime": "2018-11-15T20:57:47.372612-06:00", 
        "data_type": "Aligned Reads", 
        "submitter_id": "a7514dbe-18b7-4392-9ebb-01d7c84c62e6", 
        "data_category": "Sequencing Reads", 
        "state": "released", 
        "file_size": 10206152929, 
        "created_datetime": "2016-05-27T20:09:34.121158-05:00", 
        "access": "controlled", 
        "experimental_strategy": "RNA-Seq", 
        "platform": "Illumina", 
        "file_id": "61120b7c-133f-429e-8904-518f96e54f60", 
        "data_format": "BAM", 
        "md5sum": "b645397a33703e368834c2b9dd40369f", 
        "file_name": "a7514dbe-18b7-4392-9ebb-01d7c84c62e6_gdc_realn_rehead.bam"
      }
    ], 
    "analysis_id": "671fdac0-22f8-44fa-9f08-f2baff00b0cc"
  }, 
  "file_size": 534747, 
  "access": "open", 
  "experimental_strategy": "RNA-Seq", 
  "file_id": "165d9090-b6fd-4919-85b2-e6636ef74ca6", 
  "data_format": "TXT", 
  "md5sum": "45acb8ac7b97a31167038a07866d6623", 
  "submitter_id": "2843eb58-20ce-4cbb-a783-61d85d10557a_fpkm"
},{
  "associated_entities": [
    {
      "entity_submitter_id": "TCGA-E2-A154-01A-11R-A115-07", 
      "entity_type": "aliquot", 
      "case_id": "24e39609-9645-43e5-960b-db5446eaea65", 
      "entity_id": "81589acc-5dae-4cad-9f97-88b81fa53f92"
    }
  ], 
  "data_type": "Gene Expression Quantification", 
  "file_name": "2d21d348-762a-424f-8965-e5132ff2359c.FPKM.txt.gz", 
  "data_category": "Transcriptome Profiling", 
  "state": "released", 
  "analysis": {
    "workflow_type": "HTSeq - FPKM", 
    "workflow_version": "v1", 
    "created_datetime": "2016-05-26T21:23:13.981309-05:00", 
    "submitter_id": "2d21d348-762a-424f-8965-e5132ff2359c_fpkm", 
    "updated_datetime": "2018-09-06T13:49:20.245333-05:00", 
    "workflow_link": "https://github.com/NCI-GDC/htseq-cwl", 
    "state": "released", 
    "input_files": [
      {
        "updated_datetime": "2018-11-15T20:20:28.822215-06:00", 
        "data_type": "Aligned Reads", 
        "submitter_id": "9fa785f2-1dcb-4966-a5fa-fe75d327cb81", 
        "data_category": "Sequencing Reads", 
        "state": "released", 
        "file_size": 6429632690, 
        "created_datetime": "2016-05-26T16:34:22.068871-05:00", 
        "access": "controlled", 
        "experimental_strategy": "RNA-Seq", 
        "platform": "Illumina", 
        "file_id": "2eb424dd-6513-408c-8012-6b32a8c86217", 
        "data_format": "BAM", 
        "md5sum": "e6d3e0276498ca689d6af546d01fcb53", 
        "file_name": "9fa785f2-1dcb-4966-a5fa-fe75d327cb81_gdc_realn_rehead.bam"
      }
    ], 
    "analysis_id": "68d7f4f7-652c-4ba1-a798-40e034c1b4fb"
  }, 
  "file_size": 499894, 
  "access": "open", 
  "experimental_strategy": "RNA-Seq", 
  "file_id": "bc8671e4-45de-4bc0-aa56-e3dbce4ff7f4", 
  "data_format": "TXT", 
  "md5sum": "76a55ea1365f128df3e54ec599f52bea", 
  "submitter_id": "2d21d348-762a-424f-8965-e5132ff2359c_fpkm"
},{
  "associated_entities": [
    {
      "entity_submitter_id": "TCGA-BH-A0B5-01A-11R-A12P-07", 
      "entity_type": "aliquot", 
      "case_id": "9da462b0-93c2-4305-89f6-7199a30399a7", 
      "entity_id": "4b964043-f6dd-4f19-ab4c-439ee68ce2b0"
    }
  ], 
  "data_type": "Gene Expression Quantification", 
  "file_name": "c633bd52-3f48-49b8-bb20-2aad7b910a47.FPKM.txt.gz", 
  "data_category": "Transcriptome Profiling", 
  "state": "released", 
  "analysis": {
    "workflow_type": "HTSeq - FPKM", 
    "workflow_version": "v1", 
    "created_datetime": "2016-05-30T18:33:00.581964-05:00", 
    "submitter_id": "c633bd52-3f48-49b8-bb20-2aad7b910a47_fpkm", 
    "updated_datetime": "2018-09-06T13:49:20.245333-05:00", 
    "workflow_link": "https://github.com/NCI-GDC/htseq-cwl", 
    "state": "released", 
    "input_files": [
      {
        "updated_datetime": "2018-11-15T20:20:28.822215-06:00", 
        "data_type": "Aligned Reads", 
        "submitter_id": "f02d7fe8-41bf-470c-adbc-81bfde73992e", 
        "data_category": "Sequencing Reads", 
        "state": "released", 
        "file_size": 7099123602, 
        "created_datetime": "2016-05-29T20:10:00.106018-05:00", 
        "access": "controlled", 
        "experimental_strategy": "RNA-Seq", 
        "platform": "Illumina", 
        "file_id": "37175dfe-e34e-4f97-88b1-c0ba4bd5d093", 
        "data_format": "BAM", 
        "md5sum": "8afdfd4979373f72d5fa9ffcd5e9af0e", 
        "file_name": "f02d7fe8-41bf-470c-adbc-81bfde73992e_gdc_realn_rehead.bam"
      }
    ], 
    "analysis_id": "98397b6b-2dc5-4840-841f-4459c33570ec"
  }, 
  "file_size": 525764, 
  "access": "open", 
  "experimental_strategy": "RNA-Seq", 
  "file_id": "773cf507-869b-4a51-bba9-0372962ce487", 
  "data_format": "TXT", 
  "md5sum": "85cd272ebadcbb407df57c3ece69131c", 
  "submitter_id": "c633bd52-3f48-49b8-bb20-2aad7b910a47_fpkm"
},{
  "associated_entities": [
    {
      "entity_submitter_id": "TCGA-AR-A1AU-01A-11R-A12P-07", 
      "entity_type": "aliquot", 
      "case_id": "36220587-1c1c-4f92-b177-3b2155e7e273", 
      "entity_id": "bb07b646-1dcc-4cf5-9aae-1df150e84a84"
    }
  ], 
  "data_type": "Gene Expression Quantification", 
  "file_name": "4a9bb3fd-4e75-4585-82f7-7254889b9838.FPKM.txt.gz", 
  "data_category": "Transcriptome Profiling", 
  "state": "released", 
  "analysis": {
    "workflow_type": "HTSeq - FPKM", 
    "workflow_version": "v1", 
    "created_datetime": "2016-05-29T10:11:48.850631-05:00", 
    "submitter_id": "4a9bb3fd-4e75-4585-82f7-7254889b9838_fpkm", 
    "updated_datetime": "2018-09-06T13:49:20.245333-05:00", 
    "workflow_link": "https://github.com/NCI-GDC/htseq-cwl", 
    "state": "released", 
    "input_files": [
      {
        "updated_datetime": "2018-11-15T17:21:45.437138-06:00", 
        "data_type": "Aligned Reads", 
        "submitter_id": "1b1b017f-5ae9-4845-96fa-9c91ea96aa0e", 
        "data_category": "Sequencing Reads", 
        "state": "released", 
        "file_size": 7715583721, 
        "created_datetime": "2016-05-27T04:24:57.381489-05:00", 
        "access": "controlled", 
        "experimental_strategy": "RNA-Seq", 
        "platform": "Illumina", 
        "file_id": "02895a9a-e276-44af-88e8-021de6ebec48", 
        "data_format": "BAM", 
        "md5sum": "1057c103edb25d9d3d0094c5b11d0dc2", 
        "file_name": "1b1b017f-5ae9-4845-96fa-9c91ea96aa0e_gdc_realn_rehead.bam"
      }
    ], 
    "analysis_id": "a6ad2f97-930e-4feb-a2af-00db597bdad7"
  }, 
  "file_size": 523975, 
  "access": "open", 
  "experimental_strategy": "RNA-Seq", 
  "file_id": "5bf7609e-68cb-4ddb-8f05-ee1d4f92cf9b", 
  "data_format": "TXT", 
  "md5sum": "4678b747f2dfcca885078f369171385a", 
  "submitter_id": "4a9bb3fd-4e75-4585-82f7-7254889b9838_fpkm"
},{
  "associated_entities": [
    {
      "entity_submitter_id": "TCGA-B6-A0RH-01A-21R-A115-07", 
      "entity_type": "aliquot", 
      "case_id": "c3148e68-1739-4334-abda-1dcbc2166846", 
      "entity_id": "d40f62c9-c134-4477-98d7-11d343b5e867"
    }
  ], 
  "data_type": "Gene Expression Quantification", 
  "file_name": "7f2cf950-b5e1-4a01-a44b-88a4e3303233.FPKM.txt.gz", 
  "data_category": "Transcriptome Profiling", 
  "state": "released", 
  "analysis": {
    "workflow_type": "HTSeq - FPKM", 
    "workflow_version": "v1", 
    "created_datetime": "2016-05-30T18:44:28.067631-05:00", 
    "submitter_id": "7f2cf950-b5e1-4a01-a44b-88a4e3303233_fpkm", 
    "updated_datetime": "2018-09-06T13:49:20.245333-05:00", 
    "workflow_link": "https://github.com/NCI-GDC/htseq-cwl", 
    "state": "released", 
    "input_files": [
      {
        "updated_datetime": "2018-11-15T20:08:12.509468-06:00", 
        "data_type": "Aligned Reads", 
        "submitter_id": "f0917ea5-dde4-40af-be9a-f431296de6d4", 
        "data_category": "Sequencing Reads", 
        "state": "released", 
        "file_size": 9286809693, 
        "created_datetime": "2016-05-29T17:32:30.309722-05:00", 
        "access": "controlled", 
        "experimental_strategy": "RNA-Seq", 
        "platform": "Illumina", 
        "file_id": "25d8380f-14e8-4ff8-9cb2-ef74ee94bda6", 
        "data_format": "BAM", 
        "md5sum": "7c3db349fb4dde022170ec11bc818b3c", 
        "file_name": "f0917ea5-dde4-40af-be9a-f431296de6d4_gdc_realn_rehead.bam"
      }
    ], 
    "analysis_id": "8fb97978-04a0-45be-b608-853b62cb9901"
  }, 
  "file_size": 513953, 
  "access": "open", 
  "experimental_strategy": "RNA-Seq", 
  "file_id": "cd2430be-2074-4274-9bb2-b37c136e45d2", 
  "data_format": "TXT", 
  "md5sum": "78fb394cdd6513890e75cb6f0ac4dd91", 
  "submitter_id": "7f2cf950-b5e1-4a01-a44b-88a4e3303233_fpkm"
},{
  "associated_entities": [
    {
      "entity_submitter_id": "TCGA-D8-A27K-01A-11R-A16F-07", 
      "entity_type": "aliquot", 
      "case_id": "7f97971b-2818-4e4b-9c9e-7c0246f9484c", 
      "entity_id": "c0ecd31a-9cce-45d2-9d04-89c465f9b55d"
    }
  ], 
  "data_type": "Gene Expression Quantification", 
  "file_name": "334ec5ef-bc13-4a08-b60e-445108510a95.FPKM.txt.gz", 
  "data_category": "Transcriptome Profiling", 
  "state": "released", 
  "analysis": {
    "workflow_type": "HTSeq - FPKM", 
    "workflow_version": "v1", 
    "created_datetime": "2016-05-30T18:26:21.015147-05:00", 
    "submitter_id": "334ec5ef-bc13-4a08-b60e-445108510a95_fpkm", 
    "updated_datetime": "2018-09-06T13:49:20.245333-05:00", 
    "workflow_link": "https://github.com/NCI-GDC/htseq-cwl", 
    "state": "released", 
    "input_files": [
      {
        "updated_datetime": "2018-11-15T22:04:38.004773-06:00", 
        "data_type": "Aligned Reads", 
        "submitter_id": "e8eb768f-bf96-491e-bbd8-c4a6fb719354", 
        "data_category": "Sequencing Reads", 
        "state": "released", 
        "file_size": 9360590941, 
        "created_datetime": "2016-05-30T09:20:59.476569-05:00", 
        "access": "controlled", 
        "experimental_strategy": "RNA-Seq", 
        "platform": "Illumina", 
        "file_id": "ec61ffda-f593-44cb-824e-0b96cd2f1a9b", 
        "data_format": "BAM", 
        "md5sum": "15d5298d0b0e7d34c7c79289fb0010f8", 
        "file_name": "e8eb768f-bf96-491e-bbd8-c4a6fb719354_gdc_realn_rehead.bam"
      }
    ], 
    "analysis_id": "a5556210-7fb9-4262-9dca-495e89030367"
  }, 
  "file_size": 535951, 
  "access": "open", 
  "experimental_strategy": "RNA-Seq", 
  "file_id": "874c6132-66d0-4730-a6b0-4f1efbfa4640", 
  "data_format": "TXT", 
  "md5sum": "ef1a4e67c45513267bb7fa79ddb33c2b", 
  "submitter_id": "334ec5ef-bc13-4a08-b60e-445108510a95_fpkm"
},{
  "associated_entities": [
    {
      "entity_submitter_id": "TCGA-E2-A15K-11A-13R-A12P-07", 
      "entity_type": "aliquot", 
      "case_id": "17c1d42c-cb84-4655-a4cd-b54bae17ecaf", 
      "entity_id": "49a33b4d-4b1e-4b30-b0ba-a7c7d594db41"
    }
  ], 
  "data_type": "Gene Expression Quantification", 
  "file_name": "bc2ab403-bd52-4feb-8f85-3e84d8cda7c3.FPKM.txt.gz", 
  "data_category": "Transcriptome Profiling", 
  "state": "released", 
  "analysis": {
    "workflow_type": "HTSeq - FPKM", 
    "workflow_version": "v1", 
    "created_datetime": "2016-05-26T21:16:50.919762-05:00", 
    "submitter_id": "bc2ab403-bd52-4feb-8f85-3e84d8cda7c3_fpkm", 
    "updated_datetime": "2018-09-06T13:49:20.245333-05:00", 
    "workflow_link": "https://github.com/NCI-GDC/htseq-cwl", 
    "state": "released", 
    "input_files": [
      {
        "updated_datetime": "2018-11-15T21:47:23.001784-06:00", 
        "data_type": "Aligned Reads", 
        "submitter_id": "2768debb-835f-4ba5-86d3-407a7f674673", 
        "data_category": "Sequencing Reads", 
        "state": "released", 
        "file_size": 8274502133, 
        "created_datetime": "2016-05-26T08:19:36.972697-05:00", 
        "access": "controlled", 
        "experimental_strategy": "RNA-Seq", 
        "platform": "Illumina", 
        "file_id": "c2ab9488-d9a4-479c-b9e2-6f9b0cdbaacb", 
        "data_format": "BAM", 
        "md5sum": "ebd8a063ba54a6609aa6ea0cd515934a", 
        "file_name": "2768debb-835f-4ba5-86d3-407a7f674673_gdc_realn_rehead.bam"
      }
    ], 
    "analysis_id": "a9376b47-fe00-42a7-ae27-ade93217c0c1"
  }, 
  "file_size": 513565, 
  "access": "open", 
  "experimental_strategy": "RNA-Seq", 
  "file_id": "ca5465fe-b66a-4dcf-9e64-014c4241bcc3", 
  "data_format": "TXT", 
  "md5sum": "08dfb4706f104be95efa37aa3af47250", 
  "submitter_id": "bc2ab403-bd52-4feb-8f85-3e84d8cda7c3_fpkm"
},{
  "associated_entities": [
    {
      "entity_submitter_id": "TCGA-LL-A73Y-01A-11R-A33J-07", 
      "entity_type": "aliquot", 
      "case_id": "ea645243-df49-4466-a255-9f3d4321e357", 
      "entity_id": "535ab8cf-47a9-4541-b3ef-223bba76a13e"
    }
  ], 
  "data_type": "Gene Expression Quantification", 
  "file_name": "b5b60d8b-1977-4b67-8b23-63ca508027b0.FPKM.txt.gz", 
  "data_category": "Transcriptome Profiling", 
  "state": "released", 
  "analysis": {
    "workflow_type": "HTSeq - FPKM", 
    "workflow_version": "v1", 
    "created_datetime": "2016-05-30T18:56:08.598888-05:00", 
    "submitter_id": "b5b60d8b-1977-4b67-8b23-63ca508027b0_fpkm", 
    "updated_datetime": "2018-09-06T13:49:20.245333-05:00", 
    "workflow_link": "https://github.com/NCI-GDC/htseq-cwl", 
    "state": "released", 
    "input_files": [
      {
        "updated_datetime": "2018-11-15T21:30:06.924734-06:00", 
        "data_type": "Aligned Reads", 
        "submitter_id": "741fbacf-3694-46ef-b16f-66bac6ee0452", 
        "data_category": "Sequencing Reads", 
        "state": "released", 
        "file_size": 10174460906, 
        "created_datetime": "2016-05-29T13:52:50.475323-05:00", 
        "access": "controlled", 
        "experimental_strategy": "RNA-Seq", 
        "platform": "Illumina", 
        "file_id": "a198a3ba-d600-472e-aae0-67860b3b6935", 
        "data_format": "BAM", 
        "md5sum": "c134f3d339d6412b5207dda7138b3936", 
        "file_name": "741fbacf-3694-46ef-b16f-66bac6ee0452_gdc_realn_rehead.bam"
      }
    ], 
    "analysis_id": "ecf90a44-01e2-4f3d-89b3-93714ebd3d28"
  }, 
  "file_size": 541805, 
  "access": "open", 
  "experimental_strategy": "RNA-Seq", 
  "file_id": "615c26d7-bcc7-486f-9555-c8dbb5168b97", 
  "data_format": "TXT", 
  "md5sum": "17dc764e0d2b981a394aa3554e51e78f", 
  "submitter_id": "b5b60d8b-1977-4b67-8b23-63ca508027b0_fpkm"
},{
  "associated_entities": [
    {
      "entity_submitter_id": "TCGA-A2-A0CS-01A-11R-A115-07", 
      "entity_type": "aliquot", 
      "case_id": "d071c16b-7cee-45ed-8ec9-612418143815", 
      "entity_id": "560ab6aa-cbfe-42ac-9446-9d3df720bc81"
    }
  ], 
  "data_type": "Gene Expression Quantification", 
  "file_name": "5c006621-470c-4d58-9c59-804988b955d9.FPKM.txt.gz", 
  "data_category": "Transcriptome Profiling", 
  "state": "released", 
  "analysis": {
    "workflow_type": "HTSeq - FPKM", 
    "workflow_version": "v1", 
    "created_datetime": "2016-05-30T18:50:56.152839-05:00", 
    "submitter_id": "5c006621-470c-4d58-9c59-804988b955d9_fpkm", 
    "updated_datetime": "2018-09-06T13:49:20.245333-05:00", 
    "workflow_link": "https://github.com/NCI-GDC/htseq-cwl", 
    "state": "released", 
    "input_files": [
      {
        "updated_datetime": "2018-11-15T20:20:28.822215-06:00", 
        "data_type": "Aligned Reads", 
        "submitter_id": "fb9e3fd8-68ea-48ab-a068-fad1a05c3009", 
        "data_category": "Sequencing Reads", 
        "state": "released", 
        "file_size": 5991490208, 
        "created_datetime": "2016-05-30T07:05:31.433530-05:00", 
        "access": "controlled", 
        "experimental_strategy": "RNA-Seq", 
        "platform": "Illumina", 
        "file_id": "30899f4c-1250-4cc7-9c89-9b237c0e8127", 
        "data_format": "BAM", 
        "md5sum": "d5ab7d0365aa71b439d537903b35a6ba", 
        "file_name": "fb9e3fd8-68ea-48ab-a068-fad1a05c3009_gdc_realn_rehead.bam"
      }
    ], 
    "analysis_id": "59a295ac-e441-4cd6-8122-06d3729ed0d8"
  }, 
  "file_size": 490734, 
  "access": "open", 
  "experimental_strategy": "RNA-Seq", 
  "file_id": "afd9d831-2d83-4e38-b34b-f4e08b672c72", 
  "data_format": "TXT", 
  "md5sum": "b7b64b104d0a1108f8cc4e03f46aa639", 
  "submitter_id": "5c006621-470c-4d58-9c59-804988b955d9_fpkm"
},{
  "associated_entities": [
    {
      "entity_submitter_id": "TCGA-A2-A4S3-01A-21R-A266-07", 
      "entity_type": "aliquot", 
      "case_id": "418c11e8-2670-48d5-bbf5-95b46bff1201", 
      "entity_id": "a26b4751-91a2-420c-9ff3-7df7361939fd"
    }
  ], 
  "data_type": "Gene Expression Quantification", 
  "file_name": "3ef6e68c-dde3-4c06-9a68-e99db9fb2a5c.FPKM.txt.gz", 
  "data_category": "Transcriptome Profiling", 
  "state": "released", 
  "analysis": {
    "workflow_type": "HTSeq - FPKM", 
    "workflow_version": "v1", 
    "created_datetime": "2016-05-29T10:18:46.039595-05:00", 
    "submitter_id": "3ef6e68c-dde3-4c06-9a68-e99db9fb2a5c_fpkm", 
    "updated_datetime": "2018-09-06T13:49:20.245333-05:00", 
    "workflow_link": "https://github.com/NCI-GDC/htseq-cwl", 
    "state": "released", 
    "input_files": [
      {
        "updated_datetime": "2018-11-15T19:59:41.719344-06:00", 
        "data_type": "Aligned Reads", 
        "submitter_id": "9ef6783f-da83-4a66-9283-64bc996d0871", 
        "data_category": "Sequencing Reads", 
        "state": "released", 
        "file_size": 5093218762, 
        "created_datetime": "2016-05-27T13:34:45.287292-05:00", 
        "access": "controlled", 
        "experimental_strategy": "RNA-Seq", 
        "platform": "Illumina", 
        "file_id": "069a5669-8b39-4556-b337-919089fb00a2", 
        "data_format": "BAM", 
        "md5sum": "a45b779c5f8ee3f86e56d13d40f0ef37", 
        "file_name": "9ef6783f-da83-4a66-9283-64bc996d0871_gdc_realn_rehead.bam"
      }
    ], 
    "analysis_id": "93809c1d-2f38-4444-9e33-bdf20da96e48"
  }, 
  "file_size": 511547, 
  "access": "open", 
  "experimental_strategy": "RNA-Seq", 
  "file_id": "ce9594e1-a133-4dd8-8c90-2a305ae874e8", 
  "data_format": "TXT", 
  "md5sum": "45e3a669863b78918229811dd21dd4b0", 
  "submitter_id": "3ef6e68c-dde3-4c06-9a68-e99db9fb2a5c_fpkm"
},{
  "associated_entities": [
    {
      "entity_submitter_id": "TCGA-AR-A1AW-01A-21R-A12P-07", 
      "entity_type": "aliquot", 
      "case_id": "a12fd22a-7f84-4b6e-b6d8-012e38eb73d7", 
      "entity_id": "cff4a5bc-ba2b-47d6-8d36-6277ae991606"
    }
  ], 
  "data_type": "Gene Expression Quantification", 
  "file_name": "afc8bf99-83de-4e3b-a390-122fd7d152e2.FPKM.txt.gz", 
  "data_category": "Transcriptome Profiling", 
  "state": "released", 
  "analysis": {
    "workflow_type": "HTSeq - FPKM", 
    "workflow_version": "v1", 
    "created_datetime": "2016-05-30T18:35:00.206557-05:00", 
    "submitter_id": "afc8bf99-83de-4e3b-a390-122fd7d152e2_fpkm", 
    "updated_datetime": "2018-09-06T13:49:20.245333-05:00", 
    "workflow_link": "https://github.com/NCI-GDC/htseq-cwl", 
    "state": "released", 
    "input_files": [
      {
        "updated_datetime": "2018-11-15T21:38:44.655215-06:00", 
        "data_type": "Aligned Reads", 
        "submitter_id": "3ec69fd3-7919-4c92-af66-1ec544a4615b", 
        "data_category": "Sequencing Reads", 
        "state": "released", 
        "file_size": 10601940834, 
        "created_datetime": "2016-05-30T00:38:42.704660-05:00", 
        "access": "controlled", 
        "experimental_strategy": "RNA-Seq", 
        "platform": "Illumina", 
        "file_id": "ac5cef2e-9de1-4faf-bdb2-452bd2b2dbaa", 
        "data_format": "BAM", 
        "md5sum": "5f856977fc5c0d9d1aee107362105d8e", 
        "file_name": "3ec69fd3-7919-4c92-af66-1ec544a4615b_gdc_realn_rehead.bam"
      }
    ], 
    "analysis_id": "f0f040fd-1825-4395-af68-ed637e0a117c"
  }, 
  "file_size": 532793, 
  "access": "open", 
  "experimental_strategy": "RNA-Seq", 
  "file_id": "2a042493-fac7-4bc1-acc1-7a39c61f6bdb", 
  "data_format": "TXT", 
  "md5sum": "86e2fce600a9c9b735d0ddf4becd6d90", 
  "submitter_id": "afc8bf99-83de-4e3b-a390-122fd7d152e2_fpkm"
},{
  "associated_entities": [
    {
      "entity_submitter_id": "TCGA-A2-A0YJ-01A-11R-A109-07", 
      "entity_type": "aliquot", 
      "case_id": "796b593f-5886-4a27-bf94-7ea8df325e1a", 
      "entity_id": "330bf4ac-9ed5-4bd1-93d0-f89b4f52bc19"
    }
  ], 
  "data_type": "Gene Expression Quantification", 
  "file_name": "5af9d74c-549b-4a44-8918-b80b4bc6fab4.FPKM.txt.gz", 
  "data_category": "Transcriptome Profiling", 
  "state": "released", 
  "analysis": {
    "workflow_type": "HTSeq - FPKM", 
    "workflow_version": "v1", 
    "created_datetime": "2016-05-30T18:23:27.331954-05:00", 
    "submitter_id": "5af9d74c-549b-4a44-8918-b80b4bc6fab4_fpkm", 
    "updated_datetime": "2018-09-06T13:49:20.245333-05:00", 
    "workflow_link": "https://github.com/NCI-GDC/htseq-cwl", 
    "state": "released", 
    "input_files": [
      {
        "updated_datetime": "2018-11-15T20:20:28.822215-06:00", 
        "data_type": "Aligned Reads", 
        "submitter_id": "af0bd05d-7d49-4e30-b772-7217db0b6edb", 
        "data_category": "Sequencing Reads", 
        "state": "released", 
        "file_size": 10386928820, 
        "created_datetime": "2016-05-30T03:36:47.804393-05:00", 
        "access": "controlled", 
        "experimental_strategy": "RNA-Seq", 
        "platform": "Illumina", 
        "file_id": "28489b8e-5eb9-4d8a-a162-828ee46f4700", 
        "data_format": "BAM", 
        "md5sum": "b16653f97af2f38f0ea094358a609f72", 
        "file_name": "af0bd05d-7d49-4e30-b772-7217db0b6edb_gdc_realn_rehead.bam"
      }
    ], 
    "analysis_id": "aabab96d-3b27-4063-bb36-e7ba46581f00"
  }, 
  "file_size": 500134, 
  "access": "open", 
  "experimental_strategy": "RNA-Seq", 
  "file_id": "146869ea-af75-434a-afab-3e5fd625a0da", 
  "data_format": "TXT", 
  "md5sum": "0e5fbc020a1e1ca5d9085c9e1984fdc9", 
  "submitter_id": "5af9d74c-549b-4a44-8918-b80b4bc6fab4_fpkm"
},{
  "associated_entities": [
    {
      "entity_submitter_id": "TCGA-LL-A73Z-01A-11R-A32P-07", 
      "entity_type": "aliquot", 
      "case_id": "3e637872-f5e5-49d3-bb0d-9c16b8713382", 
      "entity_id": "9ec15bb0-29a1-4285-8d6b-f9e5fa1b5126"
    }
  ], 
  "data_type": "Gene Expression Quantification", 
  "file_name": "b3f7a18b-19ff-4b72-a3c1-9d1a0f89ecd4.FPKM.txt.gz", 
  "data_category": "Transcriptome Profiling", 
  "state": "released", 
  "analysis": {
    "workflow_type": "HTSeq - FPKM", 
    "workflow_version": "v1", 
    "created_datetime": "2016-05-29T10:16:39.426666-05:00", 
    "submitter_id": "b3f7a18b-19ff-4b72-a3c1-9d1a0f89ecd4_fpkm", 
    "updated_datetime": "2018-09-06T13:49:20.245333-05:00", 
    "workflow_link": "https://github.com/NCI-GDC/htseq-cwl", 
    "state": "released", 
    "input_files": [
      {
        "updated_datetime": "2018-11-15T20:57:47.372612-06:00", 
        "data_type": "Aligned Reads", 
        "submitter_id": "70e4fca5-7f26-442f-9c8a-3edb527d35a5", 
        "data_category": "Sequencing Reads", 
        "state": "released", 
        "file_size": 7331083657, 
        "created_datetime": "2016-05-27T11:06:03.252448-05:00", 
        "access": "controlled", 
        "experimental_strategy": "RNA-Seq", 
        "platform": "Illumina", 
        "file_id": "643071f7-8e09-4fc6-802d-ba8f48c42568", 
        "data_format": "BAM", 
        "md5sum": "6231621e7ac15feeec998ebe527d77ac", 
        "file_name": "70e4fca5-7f26-442f-9c8a-3edb527d35a5_gdc_realn_rehead.bam"
      }
    ], 
    "analysis_id": "2acf9954-bdd1-4693-80a3-0c2739b4d8b1"
  }, 
  "file_size": 518262, 
  "access": "open", 
  "experimental_strategy": "RNA-Seq", 
  "file_id": "1b45d2cc-0b93-49f4-90a5-b54658814b97", 
  "data_format": "TXT", 
  "md5sum": "58457e9cd3557cecd12d4d23f3ec7dcb", 
  "submitter_id": "b3f7a18b-19ff-4b72-a3c1-9d1a0f89ecd4_fpkm"
},{
  "associated_entities": [
    {
      "entity_submitter_id": "TCGA-S3-A6ZG-01A-22R-A32P-07", 
      "entity_type": "aliquot", 
      "case_id": "1a679332-30a3-4495-a2e5-39d299e14333", 
      "entity_id": "0967df37-66ae-4ab3-a1fd-e196d4bc9995"
    }
  ], 
  "data_type": "Gene Expression Quantification", 
  "file_name": "528dfb33-8225-469d-bd57-d1c5ec8991bb.FPKM.txt.gz", 
  "data_category": "Transcriptome Profiling", 
  "state": "released", 
  "analysis": {
    "workflow_type": "HTSeq - FPKM", 
    "workflow_version": "v1", 
    "created_datetime": "2016-05-26T21:18:10.829757-05:00", 
    "submitter_id": "528dfb33-8225-469d-bd57-d1c5ec8991bb_fpkm", 
    "updated_datetime": "2018-09-06T13:49:20.245333-05:00", 
    "workflow_link": "https://github.com/NCI-GDC/htseq-cwl", 
    "state": "released", 
    "input_files": [
      {
        "updated_datetime": "2018-11-15T21:30:06.924734-06:00", 
        "data_type": "Aligned Reads", 
        "submitter_id": "ebbc671a-64fb-4327-ac34-c26606003d7e", 
        "data_category": "Sequencing Reads", 
        "state": "released", 
        "file_size": 9100599567, 
        "created_datetime": "2016-05-26T09:57:38.949284-05:00", 
        "access": "controlled", 
        "experimental_strategy": "RNA-Seq", 
        "platform": "Illumina", 
        "file_id": "a2b3e930-54c2-4100-b978-116367dba766", 
        "data_format": "BAM", 
        "md5sum": "888bfb9717474a4b2e49eaa5f92de645", 
        "file_name": "ebbc671a-64fb-4327-ac34-c26606003d7e_gdc_realn_rehead.bam"
      }
    ], 
    "analysis_id": "4b29547e-189c-4393-941e-b9de21565fad"
  }, 
  "file_size": 535133, 
  "access": "open", 
  "experimental_strategy": "RNA-Seq", 
  "file_id": "51af2659-2a7a-4af1-a130-abf1f605aadb", 
  "data_format": "TXT", 
  "md5sum": "5453172e8e4019cd575e82b199d78f55", 
  "submitter_id": "528dfb33-8225-469d-bd57-d1c5ec8991bb_fpkm"
},{
  "associated_entities": [
    {
      "entity_submitter_id": "TCGA-E2-A1L8-01A-11R-A13Q-07", 
      "entity_type": "aliquot", 
      "case_id": "eebad74f-5961-4e91-b0eb-157a2f6f952b", 
      "entity_id": "68c8e567-1ac0-40f1-a3a7-a79d77a4ae12"
    }
  ], 
  "data_type": "Gene Expression Quantification", 
  "file_name": "ad2fae5f-ac5e-466a-9aef-8bd77ba15961.FPKM.txt.gz", 
  "data_category": "Transcriptome Profiling", 
  "state": "released", 
  "analysis": {
    "workflow_type": "HTSeq - FPKM", 
    "workflow_version": "v1", 
    "created_datetime": "2016-05-30T18:58:41.311216-05:00", 
    "submitter_id": "ad2fae5f-ac5e-466a-9aef-8bd77ba15961_fpkm", 
    "updated_datetime": "2018-09-06T13:49:20.245333-05:00", 
    "workflow_link": "https://github.com/NCI-GDC/htseq-cwl", 
    "state": "released", 
    "input_files": [
      {
        "updated_datetime": "2018-11-15T20:57:47.372612-06:00", 
        "data_type": "Aligned Reads", 
        "submitter_id": "91c80bef-211e-4a23-b0fa-d287fa89eb9a", 
        "data_category": "Sequencing Reads", 
        "state": "released", 
        "file_size": 11302510510, 
        "created_datetime": "2016-05-29T18:33:29.515245-05:00", 
        "access": "controlled", 
        "experimental_strategy": "RNA-Seq", 
        "platform": "Illumina", 
        "file_id": "522722b8-e0c8-4cad-bb78-be849a683b23", 
        "data_format": "BAM", 
        "md5sum": "49c1c533b60783b075a30c42837e4366", 
        "file_name": "91c80bef-211e-4a23-b0fa-d287fa89eb9a_gdc_realn_rehead.bam"
      }
    ], 
    "analysis_id": "05904b25-9d81-4a38-b71f-3f53653dc8c6"
  }, 
  "file_size": 532283, 
  "access": "open", 
  "experimental_strategy": "RNA-Seq", 
  "file_id": "e4a1533f-5ae5-4b42-8738-eee4ae65409c", 
  "data_format": "TXT", 
  "md5sum": "3e14c7917fb029de42bece4ddd6e8824", 
  "submitter_id": "ad2fae5f-ac5e-466a-9aef-8bd77ba15961_fpkm"
},{
  "associated_entities": [
    {
      "entity_submitter_id": "TCGA-D8-A1XQ-01A-11R-A14M-07", 
      "entity_type": "aliquot", 
      "case_id": "3886b4fb-ba22-4a50-b11a-a6893951f170", 
      "entity_id": "0c7fc003-950b-4138-8390-036c072b640e"
    }
  ], 
  "data_type": "Gene Expression Quantification", 
  "file_name": "3ab61b3d-13bd-4fca-ac15-f70acbce447c.FPKM.txt.gz", 
  "data_category": "Transcriptome Profiling", 
  "state": "released", 
  "analysis": {
    "workflow_type": "HTSeq - FPKM", 
    "workflow_version": "v1", 
    "created_datetime": "2016-05-29T10:13:01.478632-05:00", 
    "submitter_id": "3ab61b3d-13bd-4fca-ac15-f70acbce447c_fpkm", 
    "updated_datetime": "2018-09-06T13:49:20.245333-05:00", 
    "workflow_link": "https://github.com/NCI-GDC/htseq-cwl", 
    "state": "released", 
    "input_files": [
      {
        "updated_datetime": "2018-11-15T20:08:12.509468-06:00", 
        "data_type": "Aligned Reads", 
        "submitter_id": "fbfb50b3-c8ac-47ff-9d37-f7298baf090d", 
        "data_category": "Sequencing Reads", 
        "state": "released", 
        "file_size": 9670114429, 
        "created_datetime": "2016-05-27T05:49:00.104808-05:00", 
        "access": "controlled", 
        "experimental_strategy": "RNA-Seq", 
        "platform": "Illumina", 
        "file_id": "1a568212-e8f4-48b5-8bb6-857e79d9b0a2", 
        "data_format": "BAM", 
        "md5sum": "d6daea023ce90ccd7ef265110086b06c", 
        "file_name": "fbfb50b3-c8ac-47ff-9d37-f7298baf090d_gdc_realn_rehead.bam"
      }
    ], 
    "analysis_id": "57b81a00-d3a9-47d6-842f-6528fb170e3e"
  }, 
  "file_size": 517600, 
  "access": "open", 
  "experimental_strategy": "RNA-Seq", 
  "file_id": "6c540e00-c2cf-4fee-a283-65953dade719", 
  "data_format": "TXT", 
  "md5sum": "10489756fb869abdd6f9fc34f83673e0", 
  "submitter_id": "3ab61b3d-13bd-4fca-ac15-f70acbce447c_fpkm"
},{
  "associated_entities": [
    {
      "entity_submitter_id": "TCGA-BH-A1EU-01A-11R-A137-07", 
      "entity_type": "aliquot", 
      "case_id": "a1093598-d3a8-4ffe-83fc-bc7d1faff7e5", 
      "entity_id": "bfeed1cc-e0f8-493f-a950-829ecb3acccc"
    }
  ], 
  "data_type": "Gene Expression Quantification", 
  "file_name": "8970e6da-5904-483d-8770-0ede67f98cf4.FPKM.txt.gz", 
  "data_category": "Transcriptome Profiling", 
  "state": "released", 
  "analysis": {
    "workflow_type": "HTSeq - FPKM", 
    "workflow_version": "v1", 
    "created_datetime": "2016-05-30T18:34:47.829902-05:00", 
    "submitter_id": "8970e6da-5904-483d-8770-0ede67f98cf4_fpkm", 
    "updated_datetime": "2018-09-06T13:49:20.245333-05:00", 
    "workflow_link": "https://github.com/NCI-GDC/htseq-cwl", 
    "state": "released", 
    "input_files": [
      {
        "updated_datetime": "2018-11-15T21:21:29.863147-06:00", 
        "data_type": "Aligned Reads", 
        "submitter_id": "6d92f084-f148-4863-aac3-1b75c46a1a0f", 
        "data_category": "Sequencing Reads", 
        "state": "released", 
        "file_size": 15733490042, 
        "created_datetime": "2016-05-30T00:22:50.715512-05:00", 
        "access": "controlled", 
        "experimental_strategy": "RNA-Seq", 
        "platform": "Illumina", 
        "file_id": "86e3dba1-48fb-44cc-b046-8bc35963ce99", 
        "data_format": "BAM", 
        "md5sum": "baa51753b8373228b33def97dbc8fd99", 
        "file_name": "6d92f084-f148-4863-aac3-1b75c46a1a0f_gdc_realn_rehead.bam"
      }
    ], 
    "analysis_id": "153b7d53-732f-4c2a-a73a-0ec7c9df7858"
  }, 
  "file_size": 555640, 
  "access": "open", 
  "experimental_strategy": "RNA-Seq", 
  "file_id": "e359cf02-3f4b-41aa-ad5b-49af3a619f7d", 
  "data_format": "TXT", 
  "md5sum": "39157190c2ac961ee2580970b255aeae", 
  "submitter_id": "8970e6da-5904-483d-8770-0ede67f98cf4_fpkm"
},{
  "associated_entities": [
    {
      "entity_submitter_id": "TCGA-BH-A1FM-11B-23R-A13Q-07", 
      "entity_type": "aliquot", 
      "case_id": "7eb18190-5a41-4637-9783-f81bbde499e4", 
      "entity_id": "39ec3623-c15f-4af6-b2df-5413eec21bec"
    }
  ], 
  "data_type": "Gene Expression Quantification", 
  "file_name": "ef51ae2e-91ac-4d5f-ba2a-0ae978ba33b9.FPKM.txt.gz", 
  "data_category": "Transcriptome Profiling", 
  "state": "released", 
  "analysis": {
    "workflow_type": "HTSeq - FPKM", 
    "workflow_version": "v1", 
    "created_datetime": "2016-05-30T18:25:57.912680-05:00", 
    "submitter_id": "ef51ae2e-91ac-4d5f-ba2a-0ae978ba33b9_fpkm", 
    "updated_datetime": "2018-09-06T13:49:20.245333-05:00", 
    "workflow_link": "https://github.com/NCI-GDC/htseq-cwl", 
    "state": "released", 
    "input_files": [
      {
        "updated_datetime": "2018-11-15T21:30:06.924734-06:00", 
        "data_type": "Aligned Reads", 
        "submitter_id": "cd245d83-b26a-4531-847d-ec75732df95a", 
        "data_category": "Sequencing Reads", 
        "state": "released", 
        "file_size": 10831779553, 
        "created_datetime": "2016-05-30T08:31:19.882678-05:00", 
        "access": "controlled", 
        "experimental_strategy": "RNA-Seq", 
        "platform": "Illumina", 
        "file_id": "a335003d-112e-4a29-954c-aa18d6537172", 
        "data_format": "BAM", 
        "md5sum": "7639e724c90b568b5c3c6038655e2913", 
        "file_name": "cd245d83-b26a-4531-847d-ec75732df95a_gdc_realn_rehead.bam"
      }
    ], 
    "analysis_id": "aa3206ff-7e3b-44e7-8d1a-d044c5a5f3c0"
  }, 
  "file_size": 541418, 
  "access": "open", 
  "experimental_strategy": "RNA-Seq", 
  "file_id": "ff254978-1b10-497c-b757-6ac1372af506", 
  "data_format": "TXT", 
  "md5sum": "96db519f864b62e1b7b126bf415b11e3", 
  "submitter_id": "ef51ae2e-91ac-4d5f-ba2a-0ae978ba33b9_fpkm"
},{
  "associated_entities": [
    {
      "entity_submitter_id": "TCGA-A2-A3XS-01A-11R-A22U-07", 
      "entity_type": "aliquot", 
      "case_id": "a78b04b4-2380-4803-963e-e4e633cd69ab", 
      "entity_id": "799df122-75f1-46bf-8b5e-ca557cd38d53"
    }
  ], 
  "data_type": "Gene Expression Quantification", 
  "file_name": "0e397288-82e4-48c7-9332-2ce733befdae.FPKM.txt.gz", 
  "data_category": "Transcriptome Profiling", 
  "state": "released", 
  "analysis": {
    "workflow_type": "HTSeq - FPKM", 
    "workflow_version": "v1", 
    "created_datetime": "2016-05-30T18:38:12.713093-05:00", 
    "submitter_id": "0e397288-82e4-48c7-9332-2ce733befdae_fpkm", 
    "updated_datetime": "2018-09-06T13:49:20.245333-05:00", 
    "workflow_link": "https://github.com/NCI-GDC/htseq-cwl", 
    "state": "released", 
    "input_files": [
      {
        "updated_datetime": "2018-11-15T21:30:06.924734-06:00", 
        "data_type": "Aligned Reads", 
        "submitter_id": "9a2dd1af-3bec-4c0a-b44f-c89b299cfbdb", 
        "data_category": "Sequencing Reads", 
        "state": "released", 
        "file_size": 9706485835, 
        "created_datetime": "2016-05-30T07:12:09.997048-05:00", 
        "access": "controlled", 
        "experimental_strategy": "RNA-Seq", 
        "platform": "Illumina", 
        "file_id": "9c6c3423-72cd-43ec-a6a6-e032a240a547", 
        "data_format": "BAM", 
        "md5sum": "c14c193b34b614e4e253706a935a9701", 
        "file_name": "9a2dd1af-3bec-4c0a-b44f-c89b299cfbdb_gdc_realn_rehead.bam"
      }
    ], 
    "analysis_id": "8147ceed-3ee3-4cae-a8e6-17cf8ed4c043"
  }, 
  "file_size": 530241, 
  "access": "open", 
  "experimental_strategy": "RNA-Seq", 
  "file_id": "bdd374d0-f06b-48f0-986f-98d48540ebdf", 
  "data_format": "TXT", 
  "md5sum": "dad8ac2e8c907c0adc232369ff32a4fa", 
  "submitter_id": "0e397288-82e4-48c7-9332-2ce733befdae_fpkm"
},{
  "associated_entities": [
    {
      "entity_submitter_id": "TCGA-BH-A0BQ-01A-21R-A115-07", 
      "entity_type": "aliquot", 
      "case_id": "b3bb8fd6-ee54-4813-b042-2bbe70115382", 
      "entity_id": "2ada4fe0-57f2-4a54-9580-4e0ae45a2f65"
    }
  ], 
  "data_type": "Gene Expression Quantification", 
  "file_name": "b98a0c48-8404-47bd-a781-22dfc6c1475a.FPKM.txt.gz", 
  "data_category": "Transcriptome Profiling", 
  "state": "released", 
  "analysis": {
    "workflow_type": "HTSeq - FPKM", 
    "workflow_version": "v1", 
    "created_datetime": "2016-05-29T10:58:59.161536-05:00", 
    "submitter_id": "b98a0c48-8404-47bd-a781-22dfc6c1475a_fpkm", 
    "updated_datetime": "2018-09-06T13:49:20.245333-05:00", 
    "workflow_link": "https://github.com/NCI-GDC/htseq-cwl", 
    "state": "released", 
    "input_files": [
      {
        "updated_datetime": "2018-11-15T21:21:29.863147-06:00", 
        "data_type": "Aligned Reads", 
        "submitter_id": "e7703880-2483-4240-9aa2-a85c3802e538", 
        "data_category": "Sequencing Reads", 
        "state": "released", 
        "file_size": 5045970487, 
        "created_datetime": "2016-05-29T00:13:27.373111-05:00", 
        "access": "controlled", 
        "experimental_strategy": "RNA-Seq", 
        "platform": "Illumina", 
        "file_id": "8879454d-b803-40b6-b3d7-fbc295de9df6", 
        "data_format": "BAM", 
        "md5sum": "4f05bb5825569f980a043fb0b08629cf", 
        "file_name": "e7703880-2483-4240-9aa2-a85c3802e538_gdc_realn_rehead.bam"
      }
    ], 
    "analysis_id": "554188aa-663c-44e1-b2c7-6b371bb2a292"
  }, 
  "file_size": 499346, 
  "access": "open", 
  "experimental_strategy": "RNA-Seq", 
  "file_id": "e4bdb2fb-483f-4c26-9c75-0c927e7982d6", 
  "data_format": "TXT", 
  "md5sum": "72d7b4edea6e813b4a2a7979630e1283", 
  "submitter_id": "b98a0c48-8404-47bd-a781-22dfc6c1475a_fpkm"
},{
  "associated_entities": [
    {
      "entity_submitter_id": "TCGA-AN-A0AK-01A-21R-A00Z-07", 
      "entity_type": "aliquot", 
      "case_id": "9e894662-b718-40f8-8899-b5e036cfbd76", 
      "entity_id": "5cf8f64b-a9f4-4903-9e24-5d0be19e5d44"
    }
  ], 
  "data_type": "Gene Expression Quantification", 
  "file_name": "da8cb4c3-4599-41d8-9f1e-6854d9996435.FPKM.txt.gz", 
  "data_category": "Transcriptome Profiling", 
  "state": "released", 
  "analysis": {
    "workflow_type": "HTSeq - FPKM", 
    "workflow_version": "v1", 
    "created_datetime": "2016-05-30T18:33:30.174694-05:00", 
    "submitter_id": "da8cb4c3-4599-41d8-9f1e-6854d9996435_fpkm", 
    "updated_datetime": "2018-09-06T13:49:20.245333-05:00", 
    "workflow_link": "https://github.com/NCI-GDC/htseq-cwl", 
    "state": "released", 
    "input_files": [
      {
        "updated_datetime": "2018-11-15T20:57:47.372612-06:00", 
        "data_type": "Aligned Reads", 
        "submitter_id": "3375f219-e4f4-4e28-bfb5-7a22b36acac0", 
        "data_category": "Sequencing Reads", 
        "state": "released", 
        "file_size": 5383915307, 
        "created_datetime": "2016-05-29T21:23:14.816752-05:00", 
        "access": "controlled", 
        "experimental_strategy": "RNA-Seq", 
        "platform": "Illumina", 
        "file_id": "638fce26-dea0-49a0-86a3-c12a809fda90", 
        "data_format": "BAM", 
        "md5sum": "0203acfb0f3175c898a53bb07c431483", 
        "file_name": "3375f219-e4f4-4e28-bfb5-7a22b36acac0_gdc_realn_rehead.bam"
      }
    ], 
    "analysis_id": "9692b636-32d2-4463-a44b-9f253b0ce9e6"
  }, 
  "file_size": 484242, 
  "access": "open", 
  "experimental_strategy": "RNA-Seq", 
  "file_id": "3a1280e7-4abe-4d86-866e-b0f3fdf6f5cc", 
  "data_format": "TXT", 
  "md5sum": "f88a452273aa8b238f528fbd9ca459a0", 
  "submitter_id": "da8cb4c3-4599-41d8-9f1e-6854d9996435_fpkm"
},{
  "associated_entities": [
    {
      "entity_submitter_id": "TCGA-A7-A26E-01B-06R-A277-07", 
      "entity_type": "aliquot", 
      "case_id": "011b9b2d-ebe5-42bf-9662-d922faccc7a1", 
      "entity_id": "f992d081-e919-4f45-9c43-70a3de5d51f9"
    }
  ], 
  "data_type": "Gene Expression Quantification", 
  "file_name": "0978e2a7-73fc-4389-9e63-3d6fd42832e8.FPKM.txt.gz", 
  "data_category": "Transcriptome Profiling", 
  "state": "released", 
  "analysis": {
    "workflow_type": "HTSeq - FPKM", 
    "workflow_version": "v1", 
    "created_datetime": "2016-05-26T21:05:22.758959-05:00", 
    "submitter_id": "0978e2a7-73fc-4389-9e63-3d6fd42832e8_fpkm", 
    "updated_datetime": "2018-09-06T13:49:20.245333-05:00", 
    "workflow_link": "https://github.com/NCI-GDC/htseq-cwl", 
    "state": "released", 
    "input_files": [
      {
        "updated_datetime": "2018-11-15T20:08:12.509468-06:00", 
        "data_type": "Aligned Reads", 
        "submitter_id": "5d575c95-4333-4ee2-978c-8bf870aed2c1", 
        "data_category": "Sequencing Reads", 
        "state": "released", 
        "file_size": 10766872492, 
        "created_datetime": "2016-05-25T18:36:07.550842-05:00", 
        "access": "controlled", 
        "experimental_strategy": "RNA-Seq", 
        "platform": "Illumina", 
        "file_id": "1def84ae-5583-4410-8922-053b67a4e1b4", 
        "data_format": "BAM", 
        "md5sum": "fa87d9011eaa1329c9a2853a3780b165", 
        "file_name": "5d575c95-4333-4ee2-978c-8bf870aed2c1_gdc_realn_rehead.bam"
      }
    ], 
    "analysis_id": "818c1570-6913-457b-b827-f877da2005db"
  }, 
  "file_size": 552924, 
  "access": "open", 
  "experimental_strategy": "RNA-Seq", 
  "file_id": "38a237aa-0693-4b3c-9add-f859f93038cf", 
  "data_format": "TXT", 
  "md5sum": "cd00f3ccf4c4624e4bf09a4bece0a599", 
  "submitter_id": "0978e2a7-73fc-4389-9e63-3d6fd42832e8_fpkm"
},{
  "associated_entities": [
    {
      "entity_submitter_id": "TCGA-E2-A106-01A-11R-A10J-07", 
      "entity_type": "aliquot", 
      "case_id": "87e09544-eddb-473b-8617-212407ce644e", 
      "entity_id": "cbd64838-97a7-47a9-a4dc-aa9e0d0ab3d2"
    }
  ], 
  "data_type": "Gene Expression Quantification", 
  "file_name": "45c8b091-bc89-4b52-87d9-2d9f97280abe.FPKM.txt.gz", 
  "data_category": "Transcriptome Profiling", 
  "state": "released", 
  "analysis": {
    "workflow_type": "HTSeq - FPKM", 
    "workflow_version": "v1", 
    "created_datetime": "2016-05-29T10:46:54.472550-05:00", 
    "submitter_id": "45c8b091-bc89-4b52-87d9-2d9f97280abe_fpkm", 
    "updated_datetime": "2018-09-06T13:49:20.245333-05:00", 
    "workflow_link": "https://github.com/NCI-GDC/htseq-cwl", 
    "state": "released", 
    "input_files": [
      {
        "updated_datetime": "2018-11-15T21:21:29.863147-06:00", 
        "data_type": "Aligned Reads", 
        "submitter_id": "eae80f59-bc0f-4bd4-8d60-fd9cece9402e", 
        "data_category": "Sequencing Reads", 
        "state": "released", 
        "file_size": 6711112357, 
        "created_datetime": "2016-05-28T18:52:40.401182-05:00", 
        "access": "controlled", 
        "experimental_strategy": "RNA-Seq", 
        "platform": "Illumina", 
        "file_id": "9535e2df-69f5-430e-9a10-0ecce4bda0d2", 
        "data_format": "BAM", 
        "md5sum": "8bb0572863fa22d738b015d8c94cdb2b", 
        "file_name": "eae80f59-bc0f-4bd4-8d60-fd9cece9402e_gdc_realn_rehead.bam"
      }
    ], 
    "analysis_id": "636d5848-a7bf-4d76-b410-435f48cf7c2b"
  }, 
  "file_size": 506682, 
  "access": "open", 
  "experimental_strategy": "RNA-Seq", 
  "file_id": "21896cbf-a16e-4dae-a7e6-f713ee2075fa", 
  "data_format": "TXT", 
  "md5sum": "32074a18dd9c9f42c5cb7918605fa698", 
  "submitter_id": "45c8b091-bc89-4b52-87d9-2d9f97280abe_fpkm"
},{
  "associated_entities": [
    {
      "entity_submitter_id": "TCGA-E2-A14U-01A-11R-A22K-07", 
      "entity_type": "aliquot", 
      "case_id": "23b7aaea-1119-4b10-aa1a-0ae255d2f2a6", 
      "entity_id": "20d25e27-b509-45eb-a734-9b8d6a40c632"
    }
  ], 
  "data_type": "Gene Expression Quantification", 
  "file_name": "ffd7b10e-8c0c-4aeb-81a0-b060108d57fa.FPKM.txt.gz", 
  "data_category": "Transcriptome Profiling", 
  "state": "released", 
  "analysis": {
    "workflow_type": "HTSeq - FPKM", 
    "workflow_version": "v1", 
    "created_datetime": "2016-05-26T21:22:37.931440-05:00", 
    "submitter_id": "ffd7b10e-8c0c-4aeb-81a0-b060108d57fa_fpkm", 
    "updated_datetime": "2018-09-06T13:49:20.245333-05:00", 
    "workflow_link": "https://github.com/NCI-GDC/htseq-cwl", 
    "state": "released", 
    "input_files": [
      {
        "updated_datetime": "2018-11-15T21:47:23.001784-06:00", 
        "data_type": "Aligned Reads", 
        "submitter_id": "376f28ee-9eab-4053-aac5-ea0019a359a4", 
        "data_category": "Sequencing Reads", 
        "state": "released", 
        "file_size": 8399673622, 
        "created_datetime": "2016-05-26T15:42:31.419576-05:00", 
        "access": "controlled", 
        "experimental_strategy": "RNA-Seq", 
        "platform": "Illumina", 
        "file_id": "ceaa6ff1-4285-4915-84d0-d155f007b045", 
        "data_format": "BAM", 
        "md5sum": "6bdec10edf8e37435e7897658f876381", 
        "file_name": "376f28ee-9eab-4053-aac5-ea0019a359a4_gdc_realn_rehead.bam"
      }
    ], 
    "analysis_id": "0902321e-0898-4a7d-99af-94a6013ebbd5"
  }, 
  "file_size": 531515, 
  "access": "open", 
  "experimental_strategy": "RNA-Seq", 
  "file_id": "02415e27-7abc-4e58-b7aa-ea7c92fda8e9", 
  "data_format": "TXT", 
  "md5sum": "8bf02eae3ab9057cf981c290f4f602e2", 
  "submitter_id": "ffd7b10e-8c0c-4aeb-81a0-b060108d57fa_fpkm"
},{
  "associated_entities": [
    {
      "entity_submitter_id": "TCGA-BH-A0BT-11A-21R-A12P-07", 
      "entity_type": "aliquot", 
      "case_id": "a32cb96a-78bf-456e-a6ab-2d47b2c67ad4", 
      "entity_id": "8e31c471-6f4b-4d2d-8594-5c2c91f6e5ef"
    }
  ], 
  "data_type": "Gene Expression Quantification", 
  "file_name": "54a62dcd-c9a6-4a97-85c9-62e364766fca.FPKM.txt.gz", 
  "data_category": "Transcriptome Profiling", 
  "state": "released", 
  "analysis": {
    "workflow_type": "HTSeq - FPKM", 
    "workflow_version": "v1", 
    "created_datetime": "2016-05-30T18:35:58.371333-05:00", 
    "submitter_id": "54a62dcd-c9a6-4a97-85c9-62e364766fca_fpkm", 
    "updated_datetime": "2018-09-06T13:49:20.245333-05:00", 
    "workflow_link": "https://github.com/NCI-GDC/htseq-cwl", 
    "state": "released", 
    "input_files": [
      {
        "updated_datetime": "2018-11-15T21:47:23.001784-06:00", 
        "data_type": "Aligned Reads", 
        "submitter_id": "2544f245-7d56-4a46-82c2-91cc50437e42", 
        "data_category": "Sequencing Reads", 
        "state": "released", 
        "file_size": 6339568689, 
        "created_datetime": "2016-05-30T02:28:15.106389-05:00", 
        "access": "controlled", 
        "experimental_strategy": "RNA-Seq", 
        "platform": "Illumina", 
        "file_id": "cbef4196-5f3b-40d9-b26f-5b2bb82fbe9b", 
        "data_format": "BAM", 
        "md5sum": "9e5e02b93cc49afaa029517cee2fc629", 
        "file_name": "2544f245-7d56-4a46-82c2-91cc50437e42_gdc_realn_rehead.bam"
      }
    ], 
    "analysis_id": "958d000e-2583-472c-b894-bbaab42f7194"
  }, 
  "file_size": 525823, 
  "access": "open", 
  "experimental_strategy": "RNA-Seq", 
  "file_id": "56e7291d-3de2-4daa-aa41-4b4fd04b1f6e", 
  "data_format": "TXT", 
  "md5sum": "7d594eddc162efe7a40a91b874a9a0e2", 
  "submitter_id": "54a62dcd-c9a6-4a97-85c9-62e364766fca_fpkm"
},{
  "associated_entities": [
    {
      "entity_submitter_id": "TCGA-GM-A2DH-01A-11R-A180-07", 
      "entity_type": "aliquot", 
      "case_id": "5700c1b3-922a-4401-8ab8-89028908d696", 
      "entity_id": "ec2ac902-f5ca-45a5-a72a-1b266360410a"
    }
  ], 
  "data_type": "Gene Expression Quantification", 
  "file_name": "98f9dbc0-5a0b-4a9a-b11e-e95ff9ff4497.FPKM.txt.gz", 
  "data_category": "Transcriptome Profiling", 
  "state": "released", 
  "analysis": {
    "workflow_type": "HTSeq - FPKM", 
    "workflow_version": "v1", 
    "created_datetime": "2016-05-29T10:31:39.305495-05:00", 
    "submitter_id": "98f9dbc0-5a0b-4a9a-b11e-e95ff9ff4497_fpkm", 
    "updated_datetime": "2018-09-06T13:49:20.245333-05:00", 
    "workflow_link": "https://github.com/NCI-GDC/htseq-cwl", 
    "state": "released", 
    "input_files": [
      {
        "updated_datetime": "2018-11-15T22:04:38.004773-06:00", 
        "data_type": "Aligned Reads", 
        "submitter_id": "b0b44b56-d8fc-4937-b28f-5e9f66079019", 
        "data_category": "Sequencing Reads", 
        "state": "released", 
        "file_size": 11263331459, 
        "created_datetime": "2016-05-28T11:11:55.520009-05:00", 
        "access": "controlled", 
        "experimental_strategy": "RNA-Seq", 
        "platform": "Illumina", 
        "file_id": "f5434e67-d82a-440d-93e8-2328e02e8507", 
        "data_format": "BAM", 
        "md5sum": "b4da1c9d1277b98e7ba454f1a0b667e5", 
        "file_name": "b0b44b56-d8fc-4937-b28f-5e9f66079019_gdc_realn_rehead.bam"
      }
    ], 
    "analysis_id": "3b709f2d-47db-4fee-a112-13375fd06770"
  }, 
  "file_size": 550046, 
  "access": "open", 
  "experimental_strategy": "RNA-Seq", 
  "file_id": "cec4f072-b3bd-469e-92cb-9271c981ba06", 
  "data_format": "TXT", 
  "md5sum": "1c00be4edcf30e23b3b848940571d461", 
  "submitter_id": "98f9dbc0-5a0b-4a9a-b11e-e95ff9ff4497_fpkm"
},{
  "associated_entities": [
    {
      "entity_submitter_id": "TCGA-BH-A0DZ-01A-11R-A00Z-07", 
      "entity_type": "aliquot", 
      "case_id": "478eb8aa-50b8-4ce5-98e4-d518ede4b174", 
      "entity_id": "4543cecd-6333-473b-b5ce-96d33ab47706"
    }
  ], 
  "data_type": "Gene Expression Quantification", 
  "file_name": "dcaf948d-c02a-4b7b-913b-e91c74b7641c.FPKM.txt.gz", 
  "data_category": "Transcriptome Profiling", 
  "state": "released", 
  "analysis": {
    "workflow_type": "HTSeq - FPKM", 
    "workflow_version": "v1", 
    "created_datetime": "2016-05-29T10:22:34.618690-05:00", 
    "submitter_id": "dcaf948d-c02a-4b7b-913b-e91c74b7641c_fpkm", 
    "updated_datetime": "2018-09-06T13:49:20.245333-05:00", 
    "workflow_link": "https://github.com/NCI-GDC/htseq-cwl", 
    "state": "released", 
    "input_files": [
      {
        "updated_datetime": "2018-11-15T21:21:29.863147-06:00", 
        "data_type": "Aligned Reads", 
        "submitter_id": "0fdb3d0e-e405-4e8d-8897-4a90ea4fe00c", 
        "data_category": "Sequencing Reads", 
        "state": "released", 
        "file_size": 6892533584, 
        "created_datetime": "2016-05-27T18:55:01.031325-05:00", 
        "access": "controlled", 
        "experimental_strategy": "RNA-Seq", 
        "platform": "Illumina", 
        "file_id": "8b1982a0-315c-47e1-8de0-a1e5ec51dd74", 
        "data_format": "BAM", 
        "md5sum": "6c41d6b5881896ccc4fb1a7c34cb0ecb", 
        "file_name": "0fdb3d0e-e405-4e8d-8897-4a90ea4fe00c_gdc_realn_rehead.bam"
      }
    ], 
    "analysis_id": "eaa1360e-3efd-49a2-a11c-8a8d3c1d0432"
  }, 
  "file_size": 467756, 
  "access": "open", 
  "experimental_strategy": "RNA-Seq", 
  "file_id": "6ae5ffc6-363c-4840-a4b5-d2c03eb411b8", 
  "data_format": "TXT", 
  "md5sum": "d4676072b0d4d0999ef462ca14be12c8", 
  "submitter_id": "dcaf948d-c02a-4b7b-913b-e91c74b7641c_fpkm"
},{
  "associated_entities": [
    {
      "entity_submitter_id": "TCGA-AR-A2LR-01A-12R-A18M-07", 
      "entity_type": "aliquot", 
      "case_id": "d093173f-08ab-4138-bf3c-399c45a6e163", 
      "entity_id": "9f693816-6957-413c-a100-54f7bc0eddf9"
    }
  ], 
  "data_type": "Gene Expression Quantification", 
  "file_name": "33fef46f-c248-4d58-bb6e-3a4a55272334.FPKM.txt.gz", 
  "data_category": "Transcriptome Profiling", 
  "state": "released", 
  "analysis": {
    "workflow_type": "HTSeq - FPKM", 
    "workflow_version": "v1", 
    "created_datetime": "2016-05-30T18:50:58.320762-05:00", 
    "submitter_id": "33fef46f-c248-4d58-bb6e-3a4a55272334_fpkm", 
    "updated_datetime": "2018-09-06T13:49:20.245333-05:00", 
    "workflow_link": "https://github.com/NCI-GDC/htseq-cwl", 
    "state": "released", 
    "input_files": [
      {
        "updated_datetime": "2018-11-15T21:47:23.001784-06:00", 
        "data_type": "Aligned Reads", 
        "submitter_id": "ef42fe83-720a-43ad-a444-e818c13a2708", 
        "data_category": "Sequencing Reads", 
        "state": "released", 
        "file_size": 5602669148, 
        "created_datetime": "2016-05-30T07:08:43.253037-05:00", 
        "access": "controlled", 
        "experimental_strategy": "RNA-Seq", 
        "platform": "Illumina", 
        "file_id": "ccee11d6-054e-4da6-a20d-58c50ea0d343", 
        "data_format": "BAM", 
        "md5sum": "6a8aa29aeec0543a5cd3000cad2581c5", 
        "file_name": "ef42fe83-720a-43ad-a444-e818c13a2708_gdc_realn_rehead.bam"
      }
    ], 
    "analysis_id": "84c59108-17f7-46b3-a1cb-b13ea0167e73"
  }, 
  "file_size": 525297, 
  "annotations": [
    {
      "updated_datetime": "2018-08-23T16:36:27.780612-05:00", 
      "entity_type": "case", 
      "status": "Approved", 
      "submitter_id": "28360", 
      "state": "released", 
      "entity_id": "d093173f-08ab-4138-bf3c-399c45a6e163", 
      "annotation_id": "d72b052a-09e5-5274-bf46-1e104500692c", 
      "entity_submitter_id": "TCGA-AR-A2LR", 
      "created_datetime": "2015-05-14T00:00:00", 
      "category": "History of unacceptable prior treatment related to a prior/other malignancy", 
      "classification": "Notification", 
      "notes": "Patient had prior primary breast cancer in the same breast as the TCGA primary and received chemotherapy (Adriamycin and Cytoxan)", 
      "case_id": "d093173f-08ab-4138-bf3c-399c45a6e163"
    }
  ], 
  "access": "open", 
  "experimental_strategy": "RNA-Seq", 
  "file_id": "3968213d-b293-4b3d-8033-5b5a0ca07b6c", 
  "data_format": "TXT", 
  "md5sum": "47c1f99c12dd181ed6c8454ac4431b61", 
  "submitter_id": "33fef46f-c248-4d58-bb6e-3a4a55272334_fpkm"
},{
  "associated_entities": [
    {
      "entity_submitter_id": "TCGA-E9-A1RD-01A-11R-A157-07", 
      "entity_type": "aliquot", 
      "case_id": "5fe3c51f-65e2-4da6-8924-a6fae17c022d", 
      "entity_id": "eaacfa7a-fa77-42e6-b9ff-fb529bdd6e16"
    }
  ], 
  "data_type": "Gene Expression Quantification", 
  "file_name": "86b85802-2fb0-4628-a79f-04bdb80b7461.FPKM.txt.gz", 
  "data_category": "Transcriptome Profiling", 
  "state": "released", 
  "analysis": {
    "workflow_type": "HTSeq - FPKM", 
    "workflow_version": "v1", 
    "created_datetime": "2016-05-29T10:36:34.024824-05:00", 
    "submitter_id": "86b85802-2fb0-4628-a79f-04bdb80b7461_fpkm", 
    "updated_datetime": "2018-09-06T13:49:20.245333-05:00", 
    "workflow_link": "https://github.com/NCI-GDC/htseq-cwl", 
    "state": "released", 
    "input_files": [
      {
        "updated_datetime": "2018-11-15T22:04:38.004773-06:00", 
        "data_type": "Aligned Reads", 
        "submitter_id": "d72f8858-5e44-45c3-8954-4d1bfbcb38c1", 
        "data_category": "Sequencing Reads", 
        "state": "released", 
        "file_size": 12224302409, 
        "created_datetime": "2016-05-28T23:30:15.664300-05:00", 
        "access": "controlled", 
        "experimental_strategy": "RNA-Seq", 
        "platform": "Illumina", 
        "file_id": "f3f2967f-512d-4b51-9d06-45f29823b7ab", 
        "data_format": "BAM", 
        "md5sum": "3d20ba4910dc52a7a1d4732648cf2ccb", 
        "file_name": "d72f8858-5e44-45c3-8954-4d1bfbcb38c1_gdc_realn_rehead.bam"
      }
    ], 
    "analysis_id": "0aefc57f-af87-49e6-a286-cb82188a4514"
  }, 
  "file_size": 536682, 
  "access": "open", 
  "experimental_strategy": "RNA-Seq", 
  "file_id": "e7f727cb-f02e-4b89-b248-24f0d18612f2", 
  "data_format": "TXT", 
  "md5sum": "9bbdb2fb63930ffe33083ded8f75ae00", 
  "submitter_id": "86b85802-2fb0-4628-a79f-04bdb80b7461_fpkm"
},{
  "associated_entities": [
    {
      "entity_submitter_id": "TCGA-A2-A0YD-01A-11R-A109-07", 
      "entity_type": "aliquot", 
      "case_id": "2c6adb12-380d-4710-a7e6-93d5a0e53289", 
      "entity_id": "c1190b96-b6cf-4cd5-8c4e-bc57d964a557"
    }
  ], 
  "data_type": "Gene Expression Quantification", 
  "file_name": "082418be-42c4-4717-95f4-755ed21d4366.FPKM.txt.gz", 
  "data_category": "Transcriptome Profiling", 
  "state": "released", 
  "analysis": {
    "workflow_type": "HTSeq - FPKM", 
    "workflow_version": "v1", 
    "created_datetime": "2016-05-26T21:26:51.677081-05:00", 
    "submitter_id": "082418be-42c4-4717-95f4-755ed21d4366_fpkm", 
    "updated_datetime": "2018-09-06T13:49:20.245333-05:00", 
    "workflow_link": "https://github.com/NCI-GDC/htseq-cwl", 
    "state": "released", 
    "input_files": [
      {
        "updated_datetime": "2018-11-15T21:12:37.513272-06:00", 
        "data_type": "Aligned Reads", 
        "submitter_id": "8431f138-818a-47fa-9d84-c1169c094568", 
        "data_category": "Sequencing Reads", 
        "state": "released", 
        "file_size": 7220576678, 
        "created_datetime": "2016-05-26T21:14:50.346084-05:00", 
        "access": "controlled", 
        "experimental_strategy": "RNA-Seq", 
        "platform": "Illumina", 
        "file_id": "6ff9d492-3045-4789-922c-e9df8bd62814", 
        "data_format": "BAM", 
        "md5sum": "431cbc5d5a4df28ce1308368bb9aef7e", 
        "file_name": "8431f138-818a-47fa-9d84-c1169c094568_gdc_realn_rehead.bam"
      }
    ], 
    "analysis_id": "cd5cf94e-47f2-4959-acfb-6ac12f5383af"
  }, 
  "file_size": 519025, 
  "access": "open", 
  "experimental_strategy": "RNA-Seq", 
  "file_id": "8eeabfad-2f2a-45ce-8da0-f572d627e72a", 
  "data_format": "TXT", 
  "md5sum": "de372af7741d778e0c1395ef37037168", 
  "submitter_id": "082418be-42c4-4717-95f4-755ed21d4366_fpkm"
},{
  "associated_entities": [
    {
      "entity_submitter_id": "TCGA-AQ-A0Y5-01A-11R-A14M-07", 
      "entity_type": "aliquot", 
      "case_id": "d0b78f3f-a198-437a-ab8c-204345d3b75d", 
      "entity_id": "9bb258a4-dd26-4c43-bd29-04b68ea3c7ca"
    }
  ], 
  "data_type": "Gene Expression Quantification", 
  "file_name": "462312a9-821f-4049-9712-b937358a60ce.FPKM.txt.gz", 
  "data_category": "Transcriptome Profiling", 
  "state": "released", 
  "analysis": {
    "workflow_type": "HTSeq - FPKM", 
    "workflow_version": "v1", 
    "created_datetime": "2016-05-30T18:51:00.024600-05:00", 
    "submitter_id": "462312a9-821f-4049-9712-b937358a60ce_fpkm", 
    "updated_datetime": "2018-09-06T13:49:20.245333-05:00", 
    "workflow_link": "https://github.com/NCI-GDC/htseq-cwl", 
    "state": "released", 
    "input_files": [
      {
        "updated_datetime": "2018-11-15T20:46:44.319330-06:00", 
        "data_type": "Aligned Reads", 
        "submitter_id": "1cd58b1e-f0f3-441f-9872-bace634e8732", 
        "data_category": "Sequencing Reads", 
        "state": "released", 
        "file_size": 8545946094, 
        "created_datetime": "2016-05-30T07:13:32.303246-05:00", 
        "access": "controlled", 
        "experimental_strategy": "RNA-Seq", 
        "platform": "Illumina", 
        "file_id": "40d75fa8-82db-4eab-ba98-3b65efba2b53", 
        "data_format": "BAM", 
        "md5sum": "5da570750170b8cbb86b201394920d9a", 
        "file_name": "1cd58b1e-f0f3-441f-9872-bace634e8732_gdc_realn_rehead.bam"
      }
    ], 
    "analysis_id": "f232a174-4a96-49cb-a64c-00b09a9bc561"
  }, 
  "file_size": 520106, 
  "annotations": [
    {
      "updated_datetime": "2018-08-23T16:36:27.780612-05:00", 
      "entity_type": "case", 
      "status": "Approved", 
      "submitter_id": "20715", 
      "state": "released", 
      "entity_id": "d0b78f3f-a198-437a-ab8c-204345d3b75d", 
      "annotation_id": "86860d1a-6a46-5217-b181-5c513906a15b", 
      "entity_submitter_id": "TCGA-AQ-A0Y5", 
      "created_datetime": "2014-06-16T00:00:00", 
      "category": "Neoadjuvant therapy", 
      "classification": "Notification", 
      "notes": "systemic treatment", 
      "case_id": "d0b78f3f-a198-437a-ab8c-204345d3b75d"
    }
  ], 
  "access": "open", 
  "experimental_strategy": "RNA-Seq", 
  "file_id": "104d21c5-4d9e-4c81-9399-914c81faa8ad", 
  "data_format": "TXT", 
  "md5sum": "a1d985ba1c728aaa97243a77db5fde98", 
  "submitter_id": "462312a9-821f-4049-9712-b937358a60ce_fpkm"
},{
  "associated_entities": [
    {
      "entity_submitter_id": "TCGA-E9-A3Q9-01A-11R-A21T-07", 
      "entity_type": "aliquot", 
      "case_id": "e36e985d-2c44-4e14-854a-7dbca4bb0304", 
      "entity_id": "941748e8-5690-4e98-a5f4-d79b0e033ba1"
    }
  ], 
  "data_type": "Gene Expression Quantification", 
  "file_name": "985e098e-2c19-41ff-9f7c-2a375b269698.FPKM.txt.gz", 
  "data_category": "Transcriptome Profiling", 
  "state": "released", 
  "analysis": {
    "workflow_type": "HTSeq - FPKM", 
    "workflow_version": "v1", 
    "created_datetime": "2016-05-29T11:12:40.811796-05:00", 
    "submitter_id": "985e098e-2c19-41ff-9f7c-2a375b269698_fpkm", 
    "updated_datetime": "2018-09-06T13:49:20.245333-05:00", 
    "workflow_link": "https://github.com/NCI-GDC/htseq-cwl", 
    "state": "released", 
    "input_files": [
      {
        "updated_datetime": "2018-11-15T20:08:12.509468-06:00", 
        "data_type": "Aligned Reads", 
        "submitter_id": "7a3d3325-290f-43eb-879f-a8fec34606ba", 
        "data_category": "Sequencing Reads", 
        "state": "released", 
        "file_size": 8287967262, 
        "created_datetime": "2016-05-29T06:15:10.678245-05:00", 
        "access": "controlled", 
        "experimental_strategy": "RNA-Seq", 
        "platform": "Illumina", 
        "file_id": "25ea4dbc-2fe7-40f2-b39c-543adbbcc6f6", 
        "data_format": "BAM", 
        "md5sum": "79c688ee7a8ec9082419a0262734a6f1", 
        "file_name": "7a3d3325-290f-43eb-879f-a8fec34606ba_gdc_realn_rehead.bam"
      }
    ], 
    "analysis_id": "b5a4b224-e434-45cf-927c-6268590cee3d"
  }, 
  "file_size": 523929, 
  "access": "open", 
  "experimental_strategy": "RNA-Seq", 
  "file_id": "5bd83cf8-8f78-4c59-a6af-8cc053c9f74c", 
  "data_format": "TXT", 
  "md5sum": "aaeca7a862ac687bd6d1fe8cf0036ba3", 
  "submitter_id": "985e098e-2c19-41ff-9f7c-2a375b269698_fpkm"
},{
  "associated_entities": [
    {
      "entity_submitter_id": "TCGA-AR-A5QN-01A-12R-A28M-07", 
      "entity_type": "aliquot", 
      "case_id": "077506ea-8f11-405d-bb8e-3c9924fe54d0", 
      "entity_id": "76353751-a05c-432e-a35b-12f2bf62a494"
    }
  ], 
  "data_type": "Gene Expression Quantification", 
  "file_name": "6cef5fb7-2c60-4ece-87e8-4acff9374fb2.FPKM.txt.gz", 
  "data_category": "Transcriptome Profiling", 
  "state": "released", 
  "analysis": {
    "workflow_type": "HTSeq - FPKM", 
    "workflow_version": "v1", 
    "created_datetime": "2016-05-26T21:08:39.223193-05:00", 
    "submitter_id": "6cef5fb7-2c60-4ece-87e8-4acff9374fb2_fpkm", 
    "updated_datetime": "2018-09-06T13:49:20.245333-05:00", 
    "workflow_link": "https://github.com/NCI-GDC/htseq-cwl", 
    "state": "released", 
    "input_files": [
      {
        "updated_datetime": "2018-11-15T21:30:06.924734-06:00", 
        "data_type": "Aligned Reads", 
        "submitter_id": "69d900f1-74af-4fc0-923d-bf0f133edc33", 
        "data_category": "Sequencing Reads", 
        "state": "released", 
        "file_size": 8203632893, 
        "created_datetime": "2016-05-25T21:54:33.780338-05:00", 
        "access": "controlled", 
        "experimental_strategy": "RNA-Seq", 
        "platform": "Illumina", 
        "file_id": "a0ff0929-ad15-40c8-a2d8-555297ade746", 
        "data_format": "BAM", 
        "md5sum": "ee40b52822b16196d52269bada9601b8", 
        "file_name": "69d900f1-74af-4fc0-923d-bf0f133edc33_gdc_realn_rehead.bam"
      }
    ], 
    "analysis_id": "495db65d-48b9-4e52-9a90-f26f37f2017f"
  }, 
  "file_size": 523117, 
  "access": "open", 
  "experimental_strategy": "RNA-Seq", 
  "file_id": "792affc3-2220-42c7-aa6f-bbfb707581aa", 
  "data_format": "TXT", 
  "md5sum": "22fe07237e6b1b65588c14d948bee0b9", 
  "submitter_id": "6cef5fb7-2c60-4ece-87e8-4acff9374fb2_fpkm"
},{
  "associated_entities": [
    {
      "entity_submitter_id": "TCGA-BH-A1EY-01A-11R-A13Q-07", 
      "entity_type": "aliquot", 
      "case_id": "0741b5db-4405-42ba-b63a-c6ee4f341480", 
      "entity_id": "4a6f7935-86f8-4c08-9d0e-9fe77878f2ce"
    }
  ], 
  "data_type": "Gene Expression Quantification", 
  "file_name": "995dbed7-f7be-48fc-be3f-6d24f6639b70.FPKM.txt.gz", 
  "data_category": "Transcriptome Profiling", 
  "state": "released", 
  "analysis": {
    "workflow_type": "HTSeq - FPKM", 
    "workflow_version": "v1", 
    "created_datetime": "2016-05-26T21:08:34.645717-05:00", 
    "submitter_id": "995dbed7-f7be-48fc-be3f-6d24f6639b70_fpkm", 
    "updated_datetime": "2018-09-06T13:49:20.245333-05:00", 
    "workflow_link": "https://github.com/NCI-GDC/htseq-cwl", 
    "state": "released", 
    "input_files": [
      {
        "updated_datetime": "2018-11-15T21:30:06.924734-06:00", 
        "data_type": "Aligned Reads", 
        "submitter_id": "3ea7a215-73c4-4e11-94f3-2aa03325349e", 
        "data_category": "Sequencing Reads", 
        "state": "released", 
        "file_size": 6188261046, 
        "created_datetime": "2016-05-25T21:47:41.194983-05:00", 
        "access": "controlled", 
        "experimental_strategy": "RNA-Seq", 
        "platform": "Illumina", 
        "file_id": "a3b3cf77-5f44-4612-b6a4-43a95c49055f", 
        "data_format": "BAM", 
        "md5sum": "b1374ae8418b2cf6e7d576018efec1b4", 
        "file_name": "3ea7a215-73c4-4e11-94f3-2aa03325349e_gdc_realn_rehead.bam"
      }
    ], 
    "analysis_id": "0e8a49b8-cd46-416b-a4da-b381d7d517ab"
  }, 
  "file_size": 518157, 
  "access": "open", 
  "experimental_strategy": "RNA-Seq", 
  "file_id": "fa0fcc0c-2281-47eb-81bb-85844731c77a", 
  "data_format": "TXT", 
  "md5sum": "c338a0193bad69450ffb2e6caba9dc3c", 
  "submitter_id": "995dbed7-f7be-48fc-be3f-6d24f6639b70_fpkm"
},{
  "associated_entities": [
    {
      "entity_submitter_id": "TCGA-A8-A09B-01A-11R-A00Z-07", 
      "entity_type": "aliquot", 
      "case_id": "3828b534-908e-4953-a3fb-07d01cf49c7d", 
      "entity_id": "df95b9f5-437f-438d-89b4-7c556e79b616"
    }
  ], 
  "data_type": "Gene Expression Quantification", 
  "file_name": "0dd6e77a-a4e0-46bd-a382-64eb35bca67d.FPKM.txt.gz", 
  "data_category": "Transcriptome Profiling", 
  "state": "released", 
  "analysis": {
    "workflow_type": "HTSeq - FPKM", 
    "workflow_version": "v1", 
    "created_datetime": "2016-05-29T10:12:45.816427-05:00", 
    "submitter_id": "0dd6e77a-a4e0-46bd-a382-64eb35bca67d_fpkm", 
    "updated_datetime": "2018-09-06T13:49:20.245333-05:00", 
    "workflow_link": "https://github.com/NCI-GDC/htseq-cwl", 
    "state": "released", 
    "input_files": [
      {
        "updated_datetime": "2018-11-15T22:04:38.004773-06:00", 
        "data_type": "Aligned Reads", 
        "submitter_id": "fa1c817b-4bab-4f57-b80a-1f12c4e3e472", 
        "data_category": "Sequencing Reads", 
        "state": "released", 
        "file_size": 7772972122, 
        "created_datetime": "2016-05-27T05:37:45.435202-05:00", 
        "access": "controlled", 
        "experimental_strategy": "RNA-Seq", 
        "platform": "Illumina", 
        "file_id": "f3c99c45-2bc5-4e91-96d7-3c49ccf8c65c", 
        "data_format": "BAM", 
        "md5sum": "131947eba22871347936b3c6b329d81d", 
        "file_name": "fa1c817b-4bab-4f57-b80a-1f12c4e3e472_gdc_realn_rehead.bam"
      }
    ], 
    "analysis_id": "b44be518-512b-475e-9b4e-247073281961"
  }, 
  "file_size": 528471, 
  "access": "open", 
  "experimental_strategy": "RNA-Seq", 
  "file_id": "5b1494b7-250a-48fe-8b20-2508cae15e40", 
  "data_format": "TXT", 
  "md5sum": "dab844be546dbbb062e97fb5d3e17b7e", 
  "submitter_id": "0dd6e77a-a4e0-46bd-a382-64eb35bca67d_fpkm"
},{
  "associated_entities": [
    {
      "entity_submitter_id": "TCGA-EW-A1P4-01A-21R-A144-07", 
      "entity_type": "aliquot", 
      "case_id": "521e2140-ae5b-456f-8699-97398d009687", 
      "entity_id": "91a5b906-6a04-4f0d-8710-172311e84789"
    }
  ], 
  "data_type": "Gene Expression Quantification", 
  "file_name": "856ca504-791f-45f1-b756-e180e6a2535a.FPKM.txt.gz", 
  "data_category": "Transcriptome Profiling", 
  "state": "released", 
  "analysis": {
    "workflow_type": "HTSeq - FPKM", 
    "workflow_version": "v1", 
    "created_datetime": "2016-05-29T10:28:22.787622-05:00", 
    "submitter_id": "856ca504-791f-45f1-b756-e180e6a2535a_fpkm", 
    "updated_datetime": "2018-09-06T13:49:20.245333-05:00", 
    "workflow_link": "https://github.com/NCI-GDC/htseq-cwl", 
    "state": "released", 
    "input_files": [
      {
        "updated_datetime": "2018-11-15T20:20:28.822215-06:00", 
        "data_type": "Aligned Reads", 
        "submitter_id": "ecdb1df2-a1d9-4b1b-8f75-574ed67f2688", 
        "data_category": "Sequencing Reads", 
        "state": "released", 
        "file_size": 8140442170, 
        "created_datetime": "2016-05-28T05:11:29.485603-05:00", 
        "access": "controlled", 
        "experimental_strategy": "RNA-Seq", 
        "platform": "Illumina", 
        "file_id": "2fe41a47-822c-41ae-b333-f44ca6627f9d", 
        "data_format": "BAM", 
        "md5sum": "ee7e22a94b32325dc4449ee2725ccbc3", 
        "file_name": "ecdb1df2-a1d9-4b1b-8f75-574ed67f2688_gdc_realn_rehead.bam"
      }
    ], 
    "analysis_id": "1800d8fc-4d8d-4b59-a026-5214d9a6a93f"
  }, 
  "file_size": 506470, 
  "access": "open", 
  "experimental_strategy": "RNA-Seq", 
  "file_id": "bf99ee52-df70-496f-b7aa-2b4dd56f998e", 
  "data_format": "TXT", 
  "md5sum": "c5cb876a7e9a1a41d44904c91958feb6", 
  "submitter_id": "856ca504-791f-45f1-b756-e180e6a2535a_fpkm"
},{
  "associated_entities": [
    {
      "entity_submitter_id": "TCGA-BH-A18P-11A-43R-A12D-07", 
      "entity_type": "aliquot", 
      "case_id": "557cb0a3-6f1b-4faf-8296-0a15c24158f9", 
      "entity_id": "08236177-a046-4cfe-a11c-a24292a1f777"
    }
  ], 
  "data_type": "Gene Expression Quantification", 
  "file_name": "450cbf36-7dab-46a4-b6b5-d6b99d51083f.FPKM.txt.gz", 
  "data_category": "Transcriptome Profiling", 
  "state": "released", 
  "analysis": {
    "workflow_type": "HTSeq - FPKM", 
    "workflow_version": "v1", 
    "created_datetime": "2016-05-29T10:30:32.958073-05:00", 
    "submitter_id": "450cbf36-7dab-46a4-b6b5-d6b99d51083f_fpkm", 
    "updated_datetime": "2018-09-06T13:49:20.245333-05:00", 
    "workflow_link": "https://github.com/NCI-GDC/htseq-cwl", 
    "state": "released", 
    "input_files": [
      {
        "updated_datetime": "2018-11-15T20:08:12.509468-06:00", 
        "data_type": "Aligned Reads", 
        "submitter_id": "a0e7fe71-38a3-4f37-bdcd-1d026644e9f1", 
        "data_category": "Sequencing Reads", 
        "state": "released", 
        "file_size": 8741181775, 
        "created_datetime": "2016-05-28T09:21:31.544197-05:00", 
        "access": "controlled", 
        "experimental_strategy": "RNA-Seq", 
        "platform": "Illumina", 
        "file_id": "20b18dcd-cf1f-439c-82fe-15f1fa17c0c3", 
        "data_format": "BAM", 
        "md5sum": "b4a0d220eb9dca0ec0ff5c07245d852e", 
        "file_name": "a0e7fe71-38a3-4f37-bdcd-1d026644e9f1_gdc_realn_rehead.bam"
      }
    ], 
    "analysis_id": "b2373b0d-7e61-4356-a808-0f387232ec47"
  }, 
  "file_size": 521078, 
  "access": "open", 
  "experimental_strategy": "RNA-Seq", 
  "file_id": "44fad864-ba55-47f2-88ec-301bf5eb5e45", 
  "data_format": "TXT", 
  "md5sum": "415cba10ad2bd078fc55bd158c590cc2", 
  "submitter_id": "450cbf36-7dab-46a4-b6b5-d6b99d51083f_fpkm"
},{
  "associated_entities": [
    {
      "entity_submitter_id": "TCGA-A8-A08B-01A-11R-A00Z-07", 
      "entity_type": "aliquot", 
      "case_id": "d8d7a6c2-6427-4f47-968c-6c3affba4617", 
      "entity_id": "0307bd0b-b59a-4996-b89d-612e72652890"
    }
  ], 
  "data_type": "Gene Expression Quantification", 
  "file_name": "1f81c6d5-6a0b-43d8-b4e9-64ccd4d76291.FPKM.txt.gz", 
  "data_category": "Transcriptome Profiling", 
  "state": "released", 
  "analysis": {
    "workflow_type": "HTSeq - FPKM", 
    "workflow_version": "v1", 
    "created_datetime": "2016-05-29T11:05:55.634958-05:00", 
    "submitter_id": "1f81c6d5-6a0b-43d8-b4e9-64ccd4d76291_fpkm", 
    "updated_datetime": "2018-09-06T13:49:20.245333-05:00", 
    "workflow_link": "https://github.com/NCI-GDC/htseq-cwl", 
    "state": "released", 
    "input_files": [
      {
        "updated_datetime": "2018-11-15T21:47:23.001784-06:00", 
        "data_type": "Aligned Reads", 
        "submitter_id": "fa7a76bf-d744-4c0c-9bd7-bc1df3a8228e", 
        "data_category": "Sequencing Reads", 
        "state": "released", 
        "file_size": 5633580506, 
        "created_datetime": "2016-05-28T17:06:43.603072-05:00", 
        "access": "controlled", 
        "experimental_strategy": "RNA-Seq", 
        "platform": "Illumina", 
        "file_id": "be33c15e-0641-4e2c-9bcd-e7ee30054c55", 
        "data_format": "BAM", 
        "md5sum": "3538f0a2f3aecdd39313d6413bd04162", 
        "file_name": "fa7a76bf-d744-4c0c-9bd7-bc1df3a8228e_gdc_realn_rehead.bam"
      }
    ], 
    "analysis_id": "e889b8f4-c73e-4081-bcb7-2c8327f9ea17"
  }, 
  "file_size": 474512, 
  "access": "open", 
  "experimental_strategy": "RNA-Seq", 
  "file_id": "5979c92b-a5a4-4ee1-8913-9ccf5d929844", 
  "data_format": "TXT", 
  "md5sum": "5871eb44085e8985ca3880bb02cea458", 
  "submitter_id": "1f81c6d5-6a0b-43d8-b4e9-64ccd4d76291_fpkm"
},{
  "associated_entities": [
    {
      "entity_submitter_id": "TCGA-A2-A0YH-01A-11R-A109-07", 
      "entity_type": "aliquot", 
      "case_id": "298d33da-15af-48cb-b30f-eaf54e7baa43", 
      "entity_id": "5275bc42-18a3-43d1-9dee-dfb80c39ba20"
    }
  ], 
  "data_type": "Gene Expression Quantification", 
  "file_name": "249869f5-8812-410c-89f8-2b7df632ac85.FPKM.txt.gz", 
  "data_category": "Transcriptome Profiling", 
  "state": "released", 
  "analysis": {
    "workflow_type": "HTSeq - FPKM", 
    "workflow_version": "v1", 
    "created_datetime": "2016-05-26T21:25:31.761794-05:00", 
    "submitter_id": "249869f5-8812-410c-89f8-2b7df632ac85_fpkm", 
    "updated_datetime": "2018-09-06T13:49:20.245333-05:00", 
    "workflow_link": "https://github.com/NCI-GDC/htseq-cwl", 
    "state": "released", 
    "input_files": [
      {
        "updated_datetime": "2018-11-15T21:47:23.001784-06:00", 
        "data_type": "Aligned Reads", 
        "submitter_id": "c4d07c6d-386a-4c88-b8c7-4b8abe663c15", 
        "data_category": "Sequencing Reads", 
        "state": "released", 
        "file_size": 7916666239, 
        "created_datetime": "2016-05-26T19:32:07.515847-05:00", 
        "access": "controlled", 
        "experimental_strategy": "RNA-Seq", 
        "platform": "Illumina", 
        "file_id": "cdce3cfd-653e-4366-9663-372c117b8a1a", 
        "data_format": "BAM", 
        "md5sum": "93040ea40a8fb085d5541cecc890fcc4", 
        "file_name": "c4d07c6d-386a-4c88-b8c7-4b8abe663c15_gdc_realn_rehead.bam"
      }
    ], 
    "analysis_id": "c715b262-78ab-4487-8fc4-806d125d5bd9"
  }, 
  "file_size": 508214, 
  "access": "open", 
  "experimental_strategy": "RNA-Seq", 
  "file_id": "59b20861-78d7-4d22-a780-d86a8155e2f8", 
  "data_format": "TXT", 
  "md5sum": "4876e1e548f20455f276ae39fdfde8f8", 
  "submitter_id": "249869f5-8812-410c-89f8-2b7df632ac85_fpkm"
},{
  "associated_entities": [
    {
      "entity_submitter_id": "TCGA-A8-A09V-01A-11R-A034-07", 
      "entity_type": "aliquot", 
      "case_id": "cc348a26-ee11-47a4-8b51-de922967e175", 
      "entity_id": "416041ff-f179-4c72-a281-f39d32c595c1"
    }
  ], 
  "data_type": "Gene Expression Quantification", 
  "file_name": "40d9de72-e2ee-4bd1-9c1f-b5a6df9ce3e1.FPKM.txt.gz", 
  "data_category": "Transcriptome Profiling", 
  "state": "released", 
  "analysis": {
    "workflow_type": "HTSeq - FPKM", 
    "workflow_version": "v1", 
    "created_datetime": "2016-05-30T18:49:02.087699-05:00", 
    "submitter_id": "40d9de72-e2ee-4bd1-9c1f-b5a6df9ce3e1_fpkm", 
    "updated_datetime": "2018-09-06T13:49:20.245333-05:00", 
    "workflow_link": "https://github.com/NCI-GDC/htseq-cwl", 
    "state": "released", 
    "input_files": [
      {
        "updated_datetime": "2018-11-15T22:04:38.004773-06:00", 
        "data_type": "Aligned Reads", 
        "submitter_id": "ee7bee3c-aef2-419e-8dff-c24a52fb88ba", 
        "data_category": "Sequencing Reads", 
        "state": "released", 
        "file_size": 9942846132, 
        "created_datetime": "2016-05-30T03:00:48.044310-05:00", 
        "access": "controlled", 
        "experimental_strategy": "RNA-Seq", 
        "platform": "Illumina", 
        "file_id": "f347baef-ea96-4797-bbec-7724a9618fec", 
        "data_format": "BAM", 
        "md5sum": "6e4e2a951ae8e328eb79d9846bfce227", 
        "file_name": "ee7bee3c-aef2-419e-8dff-c24a52fb88ba_gdc_realn_rehead.bam"
      }
    ], 
    "analysis_id": "bd995a5f-dd89-4c8e-b36e-2e924243a3cc"
  }, 
  "file_size": 550738, 
  "access": "open", 
  "experimental_strategy": "RNA-Seq", 
  "file_id": "c9fd90a9-24fd-417a-b058-2d6a695b2426", 
  "data_format": "TXT", 
  "md5sum": "371ca4e7f6d849df3e5a096a0a260b42", 
  "submitter_id": "40d9de72-e2ee-4bd1-9c1f-b5a6df9ce3e1_fpkm"
},{
  "associated_entities": [
    {
      "entity_submitter_id": "TCGA-BH-A18N-01A-11R-A12D-07", 
      "entity_type": "aliquot", 
      "case_id": "665dd3d3-779c-4abd-b5d7-13342340451d", 
      "entity_id": "a8884443-832f-45bb-96a0-dead699cc7e3"
    }
  ], 
  "data_type": "Gene Expression Quantification", 
  "file_name": "892b14a6-b2b6-4860-a7fc-f65beac8530e.FPKM.txt.gz", 
  "data_category": "Transcriptome Profiling", 
  "state": "released", 
  "analysis": {
    "workflow_type": "HTSeq - FPKM", 
    "workflow_version": "v1", 
    "created_datetime": "2016-05-29T10:40:19.825088-05:00", 
    "submitter_id": "892b14a6-b2b6-4860-a7fc-f65beac8530e_fpkm", 
    "updated_datetime": "2018-09-06T13:49:20.245333-05:00", 
    "workflow_link": "https://github.com/NCI-GDC/htseq-cwl", 
    "state": "released", 
    "input_files": [
      {
        "updated_datetime": "2018-11-15T20:46:44.319330-06:00", 
        "data_type": "Aligned Reads", 
        "submitter_id": "63e80fbd-bc32-4e09-9c2c-ac79dd426743", 
        "data_category": "Sequencing Reads", 
        "state": "released", 
        "file_size": 7165937076, 
        "created_datetime": "2016-05-29T06:43:53.763089-05:00", 
        "access": "controlled", 
        "experimental_strategy": "RNA-Seq", 
        "platform": "Illumina", 
        "file_id": "4b7b8eb8-d939-411c-be5e-cf41a5521963", 
        "data_format": "BAM", 
        "md5sum": "06bb07c5fa2793457bdd79ea023e0e36", 
        "file_name": "63e80fbd-bc32-4e09-9c2c-ac79dd426743_gdc_realn_rehead.bam"
      }
    ], 
    "analysis_id": "0f06781b-a10a-4de6-bec5-e8406caa8d62"
  }, 
  "file_size": 515191, 
  "access": "open", 
  "experimental_strategy": "RNA-Seq", 
  "file_id": "ea9bf46a-39bc-49ec-86b6-69f7e9fde815", 
  "data_format": "TXT", 
  "md5sum": "15a3ddf956be2bb0b87d82a537182e30", 
  "submitter_id": "892b14a6-b2b6-4860-a7fc-f65beac8530e_fpkm"
},{
  "associated_entities": [
    {
      "entity_submitter_id": "TCGA-BH-A18J-01A-11R-A12D-07", 
      "entity_type": "aliquot", 
      "case_id": "cc074b7f-d3b2-4880-902e-bf10e667b665", 
      "entity_id": "56d889ba-6484-4940-ae85-1373ce4255b9"
    }
  ], 
  "data_type": "Gene Expression Quantification", 
  "file_name": "7aa14420-27a6-4d42-82e0-f30878a8ab1c.FPKM.txt.gz", 
  "data_category": "Transcriptome Profiling", 
  "state": "released", 
  "analysis": {
    "workflow_type": "HTSeq - FPKM", 
    "workflow_version": "v1", 
    "created_datetime": "2016-05-30T18:48:55.717322-05:00", 
    "submitter_id": "7aa14420-27a6-4d42-82e0-f30878a8ab1c_fpkm", 
    "updated_datetime": "2018-09-06T13:49:20.245333-05:00", 
    "workflow_link": "https://github.com/NCI-GDC/htseq-cwl", 
    "state": "released", 
    "input_files": [
      {
        "updated_datetime": "2018-11-15T19:59:41.719344-06:00", 
        "data_type": "Aligned Reads", 
        "submitter_id": "0f77bd34-e085-454c-9da6-7d1cecbed941", 
        "data_category": "Sequencing Reads", 
        "state": "released", 
        "file_size": 9108911393, 
        "created_datetime": "2016-05-30T02:46:53.551947-05:00", 
        "access": "controlled", 
        "experimental_strategy": "RNA-Seq", 
        "platform": "Illumina", 
        "file_id": "0e985713-0492-4191-918b-fef6c23389b1", 
        "data_format": "BAM", 
        "md5sum": "c193a600e06666bcb1ac3fee4090b315", 
        "file_name": "0f77bd34-e085-454c-9da6-7d1cecbed941_gdc_realn_rehead.bam"
      }
    ], 
    "analysis_id": "82e09078-5376-42a3-a5ed-a49cdf6d2e5b"
  }, 
  "file_size": 511268, 
  "access": "open", 
  "experimental_strategy": "RNA-Seq", 
  "file_id": "2b9db4c7-61dd-417e-93bb-dd20bde68c23", 
  "data_format": "TXT", 
  "md5sum": "fc37b60a76ad28e2f0185b35ed871739", 
  "submitter_id": "7aa14420-27a6-4d42-82e0-f30878a8ab1c_fpkm"
},{
  "associated_entities": [
    {
      "entity_submitter_id": "TCGA-E2-A108-01A-13R-A10J-07", 
      "entity_type": "aliquot", 
      "case_id": "4f04bd10-9902-4a23-b15d-4f4409d79499", 
      "entity_id": "48188b57-1f05-43dc-b8d4-a422c4f443a9"
    }
  ], 
  "data_type": "Gene Expression Quantification", 
  "file_name": "1f886c5f-c9dc-4bf7-a9f9-30659e57597c.FPKM.txt.gz", 
  "data_category": "Transcriptome Profiling", 
  "state": "released", 
  "analysis": {
    "workflow_type": "HTSeq - FPKM", 
    "workflow_version": "v1", 
    "created_datetime": "2016-05-29T10:26:46.350550-05:00", 
    "submitter_id": "1f886c5f-c9dc-4bf7-a9f9-30659e57597c_fpkm", 
    "updated_datetime": "2018-09-06T13:49:20.245333-05:00", 
    "workflow_link": "https://github.com/NCI-GDC/htseq-cwl", 
    "state": "released", 
    "input_files": [
      {
        "updated_datetime": "2018-11-15T17:21:45.437138-06:00", 
        "data_type": "Aligned Reads", 
        "submitter_id": "e2f0b7f9-f28b-41dc-920b-0d78c695c35b", 
        "data_category": "Sequencing Reads", 
        "state": "released", 
        "file_size": 5796968780, 
        "created_datetime": "2016-05-28T02:14:34.780589-05:00", 
        "access": "controlled", 
        "experimental_strategy": "RNA-Seq", 
        "platform": "Illumina", 
        "file_id": "0396c7c1-6506-43b6-b612-898b761eed00", 
        "data_format": "BAM", 
        "md5sum": "5715c7f5a1188f43164b6386fe4709c8", 
        "file_name": "e2f0b7f9-f28b-41dc-920b-0d78c695c35b_gdc_realn_rehead.bam"
      }
    ], 
    "analysis_id": "c1a025b4-3cdd-4a3d-9d0e-eef070ee3aa6"
  }, 
  "file_size": 514993, 
  "access": "open", 
  "experimental_strategy": "RNA-Seq", 
  "file_id": "47d5870a-e9ad-4e92-b380-2b5f51c3f6b8", 
  "data_format": "TXT", 
  "md5sum": "0e53a305e8da88aef2ef964d0d3d32c5", 
  "submitter_id": "1f886c5f-c9dc-4bf7-a9f9-30659e57597c_fpkm"
},{
  "associated_entities": [
    {
      "entity_submitter_id": "TCGA-EW-A1P1-01A-31R-A14D-07", 
      "entity_type": "aliquot", 
      "case_id": "f2e28af9-c40e-41c4-9e82-205cca38f26a", 
      "entity_id": "8a430d45-6511-4900-954e-fd01106d0f22"
    }
  ], 
  "data_type": "Gene Expression Quantification", 
  "file_name": "829af93c-fd1a-4792-be16-a5b7b7221b09.FPKM.txt.gz", 
  "data_category": "Transcriptome Profiling", 
  "state": "released", 
  "analysis": {
    "workflow_type": "HTSeq - FPKM", 
    "workflow_version": "v1", 
    "created_datetime": "2016-05-30T19:01:11.734114-05:00", 
    "submitter_id": "829af93c-fd1a-4792-be16-a5b7b7221b09_fpkm", 
    "updated_datetime": "2018-09-06T13:49:20.245333-05:00", 
    "workflow_link": "https://github.com/NCI-GDC/htseq-cwl", 
    "state": "released", 
    "input_files": [
      {
        "updated_datetime": "2018-11-15T21:30:06.924734-06:00", 
        "data_type": "Aligned Reads", 
        "submitter_id": "f97e1280-c710-4f27-bfad-de2bca14cb10", 
        "data_category": "Sequencing Reads", 
        "state": "released", 
        "file_size": 4976648089, 
        "created_datetime": "2016-05-29T23:16:55.606306-05:00", 
        "access": "controlled", 
        "experimental_strategy": "RNA-Seq", 
        "platform": "Illumina", 
        "file_id": "a98cd269-b103-4682-ab5f-0992a2cae4f0", 
        "data_format": "BAM", 
        "md5sum": "e8c62ef8fac8e140992b9ceeccfbdce7", 
        "file_name": "f97e1280-c710-4f27-bfad-de2bca14cb10_gdc_realn_rehead.bam"
      }
    ], 
    "analysis_id": "bd13a3d9-49e1-4107-89db-8792453ea29f"
  }, 
  "file_size": 514535, 
  "access": "open", 
  "experimental_strategy": "RNA-Seq", 
  "file_id": "84df1e0f-7966-4f03-b5d0-e3b8c4360b9e", 
  "data_format": "TXT", 
  "md5sum": "c828e959ace5a545535157f5e27710b6", 
  "submitter_id": "829af93c-fd1a-4792-be16-a5b7b7221b09_fpkm"
},{
  "associated_entities": [
    {
      "entity_submitter_id": "TCGA-S3-AA10-01A-21R-A41B-07", 
      "entity_type": "aliquot", 
      "case_id": "23c31c2e-336c-4878-a476-cf8d811b4875", 
      "entity_id": "4c80c4a1-7e99-4f9e-b32c-898ae20206c5"
    }
  ], 
  "data_type": "Gene Expression Quantification", 
  "file_name": "571dfb80-0e39-4e9c-8dd2-597b93d67e90.FPKM.txt.gz", 
  "data_category": "Transcriptome Profiling", 
  "state": "released", 
  "analysis": {
    "workflow_type": "HTSeq - FPKM", 
    "workflow_version": "v1", 
    "created_datetime": "2016-05-26T21:22:39.533794-05:00", 
    "submitter_id": "571dfb80-0e39-4e9c-8dd2-597b93d67e90_fpkm", 
    "updated_datetime": "2018-09-06T13:49:20.245333-05:00", 
    "workflow_link": "https://github.com/NCI-GDC/htseq-cwl", 
    "state": "released", 
    "input_files": [
      {
        "updated_datetime": "2018-11-15T19:59:41.719344-06:00", 
        "data_type": "Aligned Reads", 
        "submitter_id": "d4688985-07fd-462d-8606-0f8b1289ed70", 
        "data_category": "Sequencing Reads", 
        "state": "released", 
        "file_size": 7768479269, 
        "created_datetime": "2016-05-26T15:44:43.866068-05:00", 
        "access": "controlled", 
        "experimental_strategy": "RNA-Seq", 
        "platform": "Illumina", 
        "file_id": "13c1aa68-1b3f-4701-ae6d-0ce41a65f157", 
        "data_format": "BAM", 
        "md5sum": "2d95f9b5ae4b955e49f5277f91fad6bc", 
        "file_name": "d4688985-07fd-462d-8606-0f8b1289ed70_gdc_realn_rehead.bam"
      }
    ], 
    "analysis_id": "64dd2fa9-243f-4c07-b5d7-6a63856da71f"
  }, 
  "file_size": 511489, 
  "access": "open", 
  "experimental_strategy": "RNA-Seq", 
  "file_id": "3690866e-8a58-4382-81c3-f867e12f5972", 
  "data_format": "TXT", 
  "md5sum": "f4be09c862e29e4176c7b7cbe38c19e8", 
  "submitter_id": "571dfb80-0e39-4e9c-8dd2-597b93d67e90_fpkm"
},{
  "associated_entities": [
    {
      "entity_submitter_id": "TCGA-A8-A07E-01A-11R-A034-07", 
      "entity_type": "aliquot", 
      "case_id": "853456d8-2367-404e-abc9-020fe8bbd209", 
      "entity_id": "3510559d-33b7-423a-88c9-d8c42270d546"
    }
  ], 
  "data_type": "Gene Expression Quantification", 
  "file_name": "ec631f8b-d227-47f6-988a-c24b0e8e33c2.FPKM.txt.gz", 
  "data_category": "Transcriptome Profiling", 
  "state": "released", 
  "analysis": {
    "workflow_type": "HTSeq - FPKM", 
    "workflow_version": "v1", 
    "created_datetime": "2016-05-29T10:45:02.041674-05:00", 
    "submitter_id": "ec631f8b-d227-47f6-988a-c24b0e8e33c2_fpkm", 
    "updated_datetime": "2018-09-06T13:49:20.245333-05:00", 
    "workflow_link": "https://github.com/NCI-GDC/htseq-cwl", 
    "state": "released", 
    "input_files": [
      {
        "updated_datetime": "2018-11-15T21:12:37.513272-06:00", 
        "data_type": "Aligned Reads", 
        "submitter_id": "1771c9a1-945e-4bf7-a569-6fec556757c7", 
        "data_category": "Sequencing Reads", 
        "state": "released", 
        "file_size": 9798359378, 
        "created_datetime": "2016-05-28T16:15:18.911609-05:00", 
        "access": "controlled", 
        "experimental_strategy": "RNA-Seq", 
        "platform": "Illumina", 
        "file_id": "741580b0-7c65-4767-b87f-6c84d3be9598", 
        "data_format": "BAM", 
        "md5sum": "e3b5bce561005e3c2e8929c85a6cb143", 
        "file_name": "1771c9a1-945e-4bf7-a569-6fec556757c7_gdc_realn_rehead.bam"
      }
    ], 
    "analysis_id": "29c6aec0-d632-46b4-b981-49ee038665d6"
  }, 
  "file_size": 524851, 
  "annotations": [
    {
      "updated_datetime": "2018-08-23T16:36:27.780612-05:00", 
      "entity_type": "case", 
      "status": "Approved", 
      "submitter_id": "818", 
      "state": "released", 
      "entity_id": "853456d8-2367-404e-abc9-020fe8bbd209", 
      "annotation_id": "b5c14d19-b51c-5c10-afc7-44ca47121813", 
      "entity_submitter_id": "TCGA-A8-A07E", 
      "created_datetime": "2010-10-28T00:00:00", 
      "category": "Prior malignancy", 
      "classification": "Notification", 
      "notes": "No Note Specified", 
      "case_id": "853456d8-2367-404e-abc9-020fe8bbd209"
    }
  ], 
  "access": "open", 
  "experimental_strategy": "RNA-Seq", 
  "file_id": "d09b47e0-2db9-4cf3-bb5d-a62d8c392c1c", 
  "data_format": "TXT", 
  "md5sum": "edb44bb2c4e98006b857571a74c72bcc", 
  "submitter_id": "ec631f8b-d227-47f6-988a-c24b0e8e33c2_fpkm"
},{
  "associated_entities": [
    {
      "entity_submitter_id": "TCGA-AO-A1KP-01A-11R-A13Q-07", 
      "entity_type": "aliquot", 
      "case_id": "3aaabc62-f5a4-4025-9b29-5adf82c86c84", 
      "entity_id": "773a2357-99b8-40df-b657-f237d9735db9"
    }
  ], 
  "data_type": "Gene Expression Quantification", 
  "file_name": "6f50e461-7336-44de-8968-c6114116b3b1.FPKM.txt.gz", 
  "data_category": "Transcriptome Profiling", 
  "state": "released", 
  "analysis": {
    "workflow_type": "HTSeq - FPKM", 
    "workflow_version": "v1", 
    "created_datetime": "2016-05-29T10:14:25.141977-05:00", 
    "submitter_id": "6f50e461-7336-44de-8968-c6114116b3b1_fpkm", 
    "updated_datetime": "2018-09-06T13:49:20.245333-05:00", 
    "workflow_link": "https://github.com/NCI-GDC/htseq-cwl", 
    "state": "released", 
    "input_files": [
      {
        "updated_datetime": "2018-11-15T20:20:28.822215-06:00", 
        "data_type": "Aligned Reads", 
        "submitter_id": "dcd9cb21-a661-4367-8565-8e062ee54238", 
        "data_category": "Sequencing Reads", 
        "state": "released", 
        "file_size": 10569995553, 
        "created_datetime": "2016-05-27T07:41:25.703678-05:00", 
        "access": "controlled", 
        "experimental_strategy": "RNA-Seq", 
        "platform": "Illumina", 
        "file_id": "392502d7-8ee1-486f-abde-a05a9d07f145", 
        "data_format": "BAM", 
        "md5sum": "85d0731e8b9abd83d299efefb4d6a717", 
        "file_name": "dcd9cb21-a661-4367-8565-8e062ee54238_gdc_realn_rehead.bam"
      }
    ], 
    "analysis_id": "1df24afb-8699-45eb-9dba-5aeb21e95554"
  }, 
  "file_size": 539854, 
  "access": "open", 
  "experimental_strategy": "RNA-Seq", 
  "file_id": "9d337189-7302-4bfd-bd56-1bbc2595b95d", 
  "data_format": "TXT", 
  "md5sum": "a5ef97da05b59377d7172fad2869d0ea", 
  "submitter_id": "6f50e461-7336-44de-8968-c6114116b3b1_fpkm"
},{
  "associated_entities": [
    {
      "entity_submitter_id": "TCGA-HN-A2NL-01A-11R-A18M-07", 
      "entity_type": "aliquot", 
      "case_id": "124b693c-77dc-4fa8-b703-54e8b5054a92", 
      "entity_id": "6593576c-a4a8-4284-8591-321f980f2e58"
    }
  ], 
  "data_type": "Gene Expression Quantification", 
  "file_name": "1be91780-e668-4261-bd65-ee03f2a5a1e7.FPKM.txt.gz", 
  "data_category": "Transcriptome Profiling", 
  "state": "released", 
  "analysis": {
    "workflow_type": "HTSeq - FPKM", 
    "workflow_version": "v1", 
    "created_datetime": "2016-05-26T21:14:08.010044-05:00", 
    "submitter_id": "1be91780-e668-4261-bd65-ee03f2a5a1e7_fpkm", 
    "updated_datetime": "2018-09-06T13:49:20.245333-05:00", 
    "workflow_link": "https://github.com/NCI-GDC/htseq-cwl", 
    "state": "released", 
    "input_files": [
      {
        "updated_datetime": "2018-11-15T20:20:28.822215-06:00", 
        "data_type": "Aligned Reads", 
        "submitter_id": "074ca455-d397-41f5-aa77-1545c5251533", 
        "data_category": "Sequencing Reads", 
        "state": "released", 
        "file_size": 8110516325, 
        "created_datetime": "2016-05-26T04:36:59.800470-05:00", 
        "access": "controlled", 
        "experimental_strategy": "RNA-Seq", 
        "platform": "Illumina", 
        "file_id": "374c4366-4424-4da6-a1fa-caa3b2b12148", 
        "data_format": "BAM", 
        "md5sum": "00d5c3cf5c14dc4cca3bed3d1da5621a", 
        "file_name": "074ca455-d397-41f5-aa77-1545c5251533_gdc_realn_rehead.bam"
      }
    ], 
    "analysis_id": "12710bb0-932e-4cc2-b0f5-56071e508d18"
  }, 
  "file_size": 522639, 
  "access": "open", 
  "experimental_strategy": "RNA-Seq", 
  "file_id": "40bd567d-80f1-40b4-a429-89dde4d3c4b8", 
  "data_format": "TXT", 
  "md5sum": "699084243f19b1054f69c713f1e93aa6", 
  "submitter_id": "1be91780-e668-4261-bd65-ee03f2a5a1e7_fpkm"
},{
  "associated_entities": [
    {
      "entity_submitter_id": "TCGA-D8-A27G-01A-11R-A16F-07", 
      "entity_type": "aliquot", 
      "case_id": "6f6e7356-3521-4674-8eec-ad01340d4b8e", 
      "entity_id": "2ba9072c-39b9-438d-9a2c-0726dc3dc659"
    }
  ], 
  "data_type": "Gene Expression Quantification", 
  "file_name": "67418961-d894-42a9-ae6a-21f41e6ca9bf.FPKM.txt.gz", 
  "data_category": "Transcriptome Profiling", 
  "state": "released", 
  "analysis": {
    "workflow_type": "HTSeq - FPKM", 
    "workflow_version": "v1", 
    "created_datetime": "2016-05-30T18:18:12.084079-05:00", 
    "submitter_id": "67418961-d894-42a9-ae6a-21f41e6ca9bf_fpkm", 
    "updated_datetime": "2018-09-06T13:49:20.245333-05:00", 
    "workflow_link": "https://github.com/NCI-GDC/htseq-cwl", 
    "state": "released", 
    "input_files": [
      {
        "updated_datetime": "2018-11-15T20:57:47.372612-06:00", 
        "data_type": "Aligned Reads", 
        "submitter_id": "9c714c63-ee50-4385-9e25-09f940f5f902", 
        "data_category": "Sequencing Reads", 
        "state": "released", 
        "file_size": 9592791056, 
        "created_datetime": "2016-05-29T16:32:01.964548-05:00", 
        "access": "controlled", 
        "experimental_strategy": "RNA-Seq", 
        "platform": "Illumina", 
        "file_id": "53b7baae-38ba-4787-9b7e-a5f43453b5d5", 
        "data_format": "BAM", 
        "md5sum": "5be98638454b8da4b0bf80fb140f1ad1", 
        "file_name": "9c714c63-ee50-4385-9e25-09f940f5f902_gdc_realn_rehead.bam"
      }
    ], 
    "analysis_id": "6f3a64e0-0c86-4816-ab09-cc7f407b60b7"
  }, 
  "file_size": 524671, 
  "access": "open", 
  "experimental_strategy": "RNA-Seq", 
  "file_id": "b16ace99-3fac-4d83-bec4-9124fd920de1", 
  "data_format": "TXT", 
  "md5sum": "05b7931dec6f8c92b485e956da8704e3", 
  "submitter_id": "67418961-d894-42a9-ae6a-21f41e6ca9bf_fpkm"
},{
  "associated_entities": [
    {
      "entity_submitter_id": "TCGA-PL-A8LX-01A-11R-A41B-07", 
      "entity_type": "aliquot", 
      "case_id": "fe2cd610-aa52-4789-ac62-7683281bb22f", 
      "entity_id": "19cadb60-b213-4fd3-b5ad-d2b49000b6a3"
    }
  ], 
  "data_type": "Gene Expression Quantification", 
  "file_name": "44f52c83-3eb1-4f91-a885-599fb960049c.FPKM.txt.gz", 
  "data_category": "Transcriptome Profiling", 
  "state": "released", 
  "analysis": {
    "workflow_type": "HTSeq - FPKM", 
    "workflow_version": "v1", 
    "created_datetime": "2016-05-30T21:09:22.057520-05:00", 
    "submitter_id": "44f52c83-3eb1-4f91-a885-599fb960049c_fpkm", 
    "updated_datetime": "2018-09-06T13:49:20.245333-05:00", 
    "workflow_link": "https://github.com/NCI-GDC/htseq-cwl", 
    "state": "released", 
    "input_files": [
      {
        "updated_datetime": "2018-11-15T21:38:44.655215-06:00", 
        "data_type": "Aligned Reads", 
        "submitter_id": "42126d53-4e8c-4d44-9e2f-b1b3d60b674f", 
        "data_category": "Sequencing Reads", 
        "state": "released", 
        "file_size": 6908729105, 
        "created_datetime": "2016-05-30T20:00:10.460900-05:00", 
        "access": "controlled", 
        "experimental_strategy": "RNA-Seq", 
        "platform": "Illumina", 
        "file_id": "b018df90-bba5-4845-a478-92995329309b", 
        "data_format": "BAM", 
        "md5sum": "2b4c77b2cc03d72ae240120a88ad338a", 
        "file_name": "42126d53-4e8c-4d44-9e2f-b1b3d60b674f_gdc_realn_rehead.bam"
      }
    ], 
    "analysis_id": "8b447686-f7b2-4ff9-9995-05c40fa97177"
  }, 
  "file_size": 501396, 
  "access": "open", 
  "experimental_strategy": "RNA-Seq", 
  "file_id": "d1d65b5c-bddc-43de-a983-d3d8a3f236d6", 
  "data_format": "TXT", 
  "md5sum": "099782156bc28f28dbdba67c9876d838", 
  "submitter_id": "44f52c83-3eb1-4f91-a885-599fb960049c_fpkm"
},{
  "associated_entities": [
    {
      "entity_submitter_id": "TCGA-BH-A0W7-01A-11R-A115-07", 
      "entity_type": "aliquot", 
      "case_id": "9f80649b-a249-4fb5-97ad-059a30e13fea", 
      "entity_id": "afaeb45f-d795-4fe0-b4ee-5b90816e6427"
    }
  ], 
  "data_type": "Gene Expression Quantification", 
  "file_name": "943f8d82-d39d-4621-a357-6ff69e85a6bf.FPKM.txt.gz", 
  "data_category": "Transcriptome Profiling", 
  "state": "released", 
  "analysis": {
    "workflow_type": "HTSeq - FPKM", 
    "workflow_version": "v1", 
    "created_datetime": "2016-05-30T18:34:06.338433-05:00", 
    "submitter_id": "943f8d82-d39d-4621-a357-6ff69e85a6bf_fpkm", 
    "updated_datetime": "2018-09-06T13:49:20.245333-05:00", 
    "workflow_link": "https://github.com/NCI-GDC/htseq-cwl", 
    "state": "released", 
    "input_files": [
      {
        "updated_datetime": "2018-11-15T21:38:44.655215-06:00", 
        "data_type": "Aligned Reads", 
        "submitter_id": "3ff94cc5-f7c7-4c9b-a2c7-1eb7edbc9b51", 
        "data_category": "Sequencing Reads", 
        "state": "released", 
        "file_size": 7618253947, 
        "created_datetime": "2016-05-29T22:56:48.875617-05:00", 
        "access": "controlled", 
        "experimental_strategy": "RNA-Seq", 
        "platform": "Illumina", 
        "file_id": "b27cddc4-4d0a-45ee-a34d-3fdf64a73961", 
        "data_format": "BAM", 
        "md5sum": "f13589e2589ed4a6320a47f013e48d1f", 
        "file_name": "3ff94cc5-f7c7-4c9b-a2c7-1eb7edbc9b51_gdc_realn_rehead.bam"
      }
    ], 
    "analysis_id": "4e77302c-9902-4995-88af-a3bd8210be92"
  }, 
  "file_size": 518397, 
  "access": "open", 
  "experimental_strategy": "RNA-Seq", 
  "file_id": "60da2284-25e2-4e70-b76f-47d9d6bfd0eb", 
  "data_format": "TXT", 
  "md5sum": "20715d3465da199a23026da359c3095c", 
  "submitter_id": "943f8d82-d39d-4621-a357-6ff69e85a6bf_fpkm"
},{
  "associated_entities": [
    {
      "entity_submitter_id": "TCGA-BH-A0RX-01A-21R-A084-07", 
      "entity_type": "aliquot", 
      "case_id": "e828455d-4680-41b2-8a1c-1582e3790d62", 
      "entity_id": "5c911cb7-4e7b-4ffd-bd2b-4498ee7b0e88"
    }
  ], 
  "data_type": "Gene Expression Quantification", 
  "file_name": "29aca450-15a5-4d45-bade-ecce8e5a0e8f.FPKM.txt.gz", 
  "data_category": "Transcriptome Profiling", 
  "state": "released", 
  "analysis": {
    "workflow_type": "HTSeq - FPKM", 
    "workflow_version": "v1", 
    "created_datetime": "2016-05-29T11:15:37.309655-05:00", 
    "submitter_id": "29aca450-15a5-4d45-bade-ecce8e5a0e8f_fpkm", 
    "updated_datetime": "2018-09-06T13:49:20.245333-05:00", 
    "workflow_link": "https://github.com/NCI-GDC/htseq-cwl", 
    "state": "released", 
    "input_files": [
      {
        "updated_datetime": "2018-11-15T21:56:00.379896-06:00", 
        "data_type": "Aligned Reads", 
        "submitter_id": "ab90d392-99d9-49ce-bdc6-19db208acde1", 
        "data_category": "Sequencing Reads", 
        "state": "released", 
        "file_size": 5898675561, 
        "created_datetime": "2016-05-29T11:04:13.766098-05:00", 
        "access": "controlled", 
        "experimental_strategy": "RNA-Seq", 
        "platform": "Illumina", 
        "file_id": "de71f7b1-0c3e-4d34-81cf-8db7f1b2f5be", 
        "data_format": "BAM", 
        "md5sum": "6243fd1ddfa1da1d351cd2b70fdaff17", 
        "file_name": "ab90d392-99d9-49ce-bdc6-19db208acde1_gdc_realn_rehead.bam"
      }
    ], 
    "analysis_id": "4dafbcb3-7621-4254-9862-7404be8c2a1e"
  }, 
  "file_size": 508135, 
  "access": "open", 
  "experimental_strategy": "RNA-Seq", 
  "file_id": "026da6b4-3e50-4ddd-ac33-aa526e844813", 
  "data_format": "TXT", 
  "md5sum": "e7fed5cc40dfcb3d4d19089a09594cd6", 
  "submitter_id": "29aca450-15a5-4d45-bade-ecce8e5a0e8f_fpkm"
},{
  "associated_entities": [
    {
      "entity_submitter_id": "TCGA-D8-A73X-01A-11R-A32P-07", 
      "entity_type": "aliquot", 
      "case_id": "1be375fe-5ae5-4e75-a729-69f86a661d9a", 
      "entity_id": "a982e795-5256-439a-ae7b-9c250eefea53"
    }
  ], 
  "data_type": "Gene Expression Quantification", 
  "file_name": "9ce4048c-b607-4677-b874-647e9c29785d.FPKM.txt.gz", 
  "data_category": "Transcriptome Profiling", 
  "state": "released", 
  "analysis": {
    "workflow_type": "HTSeq - FPKM", 
    "workflow_version": "v1", 
    "created_datetime": "2016-05-26T21:18:45.844677-05:00", 
    "submitter_id": "9ce4048c-b607-4677-b874-647e9c29785d_fpkm", 
    "updated_datetime": "2018-09-06T13:49:20.245333-05:00", 
    "workflow_link": "https://github.com/NCI-GDC/htseq-cwl", 
    "state": "released", 
    "input_files": [
      {
        "updated_datetime": "2018-11-15T22:04:38.004773-06:00", 
        "data_type": "Aligned Reads", 
        "submitter_id": "db8ccf1d-510d-47a5-b920-5bcd1c2187c8", 
        "data_category": "Sequencing Reads", 
        "state": "released", 
        "file_size": 9396792553, 
        "created_datetime": "2016-05-26T10:41:44.181532-05:00", 
        "access": "controlled", 
        "experimental_strategy": "RNA-Seq", 
        "platform": "Illumina", 
        "file_id": "e7d1089a-428c-4706-b7df-994bc13f78da", 
        "data_format": "BAM", 
        "md5sum": "39dbc3910c99fc082d6ee5bf6b3ea681", 
        "file_name": "db8ccf1d-510d-47a5-b920-5bcd1c2187c8_gdc_realn_rehead.bam"
      }
    ], 
    "analysis_id": "9122e3e7-02ff-4705-964c-ef2042ededfe"
  }, 
  "file_size": 527992, 
  "access": "open", 
  "experimental_strategy": "RNA-Seq", 
  "file_id": "01cd816c-56e9-40a8-bd0c-eb8c602ded8c", 
  "data_format": "TXT", 
  "md5sum": "601c16074fefc2f77c43faf9d7614b8d", 
  "submitter_id": "9ce4048c-b607-4677-b874-647e9c29785d_fpkm"
},{
  "associated_entities": [
    {
      "entity_submitter_id": "TCGA-A8-A082-01A-11R-A00Z-07", 
      "entity_type": "aliquot", 
      "case_id": "5e4187c9-98f8-4bdb-a8da-6a914e96f47a", 
      "entity_id": "2fd81438-46a2-42f5-910e-728faea3872a"
    }
  ], 
  "data_type": "Gene Expression Quantification", 
  "file_name": "e7d40080-17f9-4d2c-a5dd-33ac2fb61f31.FPKM.txt.gz", 
  "data_category": "Transcriptome Profiling", 
  "state": "released", 
  "analysis": {
    "workflow_type": "HTSeq - FPKM", 
    "workflow_version": "v1", 
    "created_datetime": "2016-05-29T10:35:43.302179-05:00", 
    "submitter_id": "e7d40080-17f9-4d2c-a5dd-33ac2fb61f31_fpkm", 
    "updated_datetime": "2018-09-06T13:49:20.245333-05:00", 
    "workflow_link": "https://github.com/NCI-GDC/htseq-cwl", 
    "state": "released", 
    "input_files": [
      {
        "updated_datetime": "2018-11-15T20:46:44.319330-06:00", 
        "data_type": "Aligned Reads", 
        "submitter_id": "d76c0245-d01c-49f5-a195-a0bf98d48305", 
        "data_category": "Sequencing Reads", 
        "state": "released", 
        "file_size": 6864381076, 
        "created_datetime": "2016-05-28T19:18:41.866592-05:00", 
        "access": "controlled", 
        "experimental_strategy": "RNA-Seq", 
        "platform": "Illumina", 
        "file_id": "497e3dc1-e5a5-428b-9d5b-01af2367f331", 
        "data_format": "BAM", 
        "md5sum": "84049c3c83a3993902313ada08298e88", 
        "file_name": "d76c0245-d01c-49f5-a195-a0bf98d48305_gdc_realn_rehead.bam"
      }
    ], 
    "analysis_id": "f597b02c-1a9b-4184-828c-de8d0d57965e"
  }, 
  "file_size": 516388, 
  "access": "open", 
  "experimental_strategy": "RNA-Seq", 
  "file_id": "24db4240-051b-4c72-9152-7ba3a023987a", 
  "data_format": "TXT", 
  "md5sum": "e82c92cf27aa538effbe3b5978080407", 
  "submitter_id": "e7d40080-17f9-4d2c-a5dd-33ac2fb61f31_fpkm"
},{
  "associated_entities": [
    {
      "entity_submitter_id": "TCGA-BH-A8G0-01A-11R-A352-07", 
      "entity_type": "aliquot", 
      "case_id": "59d60247-e549-4326-a672-50b05c13a291", 
      "entity_id": "8e9f7a7a-3115-4687-9fce-a97e4c3c9cde"
    }
  ], 
  "data_type": "Gene Expression Quantification", 
  "file_name": "100b82ea-7970-43e2-acc5-edd72dffeb5a.FPKM.txt.gz", 
  "data_category": "Transcriptome Profiling", 
  "state": "released", 
  "analysis": {
    "workflow_type": "HTSeq - FPKM", 
    "workflow_version": "v1", 
    "created_datetime": "2016-05-29T10:33:10.072106-05:00", 
    "submitter_id": "100b82ea-7970-43e2-acc5-edd72dffeb5a_fpkm", 
    "updated_datetime": "2018-09-06T13:49:20.245333-05:00", 
    "workflow_link": "https://github.com/NCI-GDC/htseq-cwl", 
    "state": "released", 
    "input_files": [
      {
        "updated_datetime": "2018-11-15T19:59:41.719344-06:00", 
        "data_type": "Aligned Reads", 
        "submitter_id": "42faa93a-bc01-4f6b-9f3a-a9814e5c26ae", 
        "data_category": "Sequencing Reads", 
        "state": "released", 
        "file_size": 7137073516, 
        "created_datetime": "2016-05-28T15:15:48.999005-05:00", 
        "access": "controlled", 
        "experimental_strategy": "RNA-Seq", 
        "platform": "Illumina", 
        "file_id": "0e67d8a7-7894-4a43-aa43-a09e8f6309ea", 
        "data_format": "BAM", 
        "md5sum": "b8b930c13d0709e858206ec8a1f5e52e", 
        "file_name": "42faa93a-bc01-4f6b-9f3a-a9814e5c26ae_gdc_realn_rehead.bam"
      }
    ], 
    "analysis_id": "07133b91-687e-4475-9b00-9545eeb5239e"
  }, 
  "file_size": 527033, 
  "access": "open", 
  "experimental_strategy": "RNA-Seq", 
  "file_id": "06cb336b-7821-4d06-b894-f15fb0cbe9e2", 
  "data_format": "TXT", 
  "md5sum": "1e10067e594a600341afec6f234c5c68", 
  "submitter_id": "100b82ea-7970-43e2-acc5-edd72dffeb5a_fpkm"
},{
  "associated_entities": [
    {
      "entity_submitter_id": "TCGA-EW-A1P8-01A-11R-A144-07", 
      "entity_type": "aliquot", 
      "case_id": "359f12f9-5c41-48a4-85bc-fd7e307bf7d8", 
      "entity_id": "d763ccd4-4a11-4e84-b0a6-1b42da020ce4"
    }
  ], 
  "data_type": "Gene Expression Quantification", 
  "file_name": "036e2fc1-c001-40d5-98c4-28bd121b9554.FPKM.txt.gz", 
  "data_category": "Transcriptome Profiling", 
  "state": "released", 
  "analysis": {
    "workflow_type": "HTSeq - FPKM", 
    "workflow_version": "v1", 
    "created_datetime": "2016-05-29T10:11:31.595931-05:00", 
    "submitter_id": "036e2fc1-c001-40d5-98c4-28bd121b9554_fpkm", 
    "updated_datetime": "2018-09-06T13:49:20.245333-05:00", 
    "workflow_link": "https://github.com/NCI-GDC/htseq-cwl", 
    "state": "released", 
    "input_files": [
      {
        "updated_datetime": "2018-11-15T21:30:06.924734-06:00", 
        "data_type": "Aligned Reads", 
        "submitter_id": "8f01f156-658f-47a5-ab39-7892ad7f81cc", 
        "data_category": "Sequencing Reads", 
        "state": "released", 
        "file_size": 8740027547, 
        "created_datetime": "2016-05-27T04:09:03.243750-05:00", 
        "access": "controlled", 
        "experimental_strategy": "RNA-Seq", 
        "platform": "Illumina", 
        "file_id": "990655c0-44a8-4c20-aa77-cfd6d6f4fc7e", 
        "data_format": "BAM", 
        "md5sum": "6480af70f5c0a675ac4676064c105f21", 
        "file_name": "8f01f156-658f-47a5-ab39-7892ad7f81cc_gdc_realn_rehead.bam"
      }
    ], 
    "analysis_id": "835476c3-3e5d-45d8-a069-438510c402b1"
  }, 
  "file_size": 516293, 
  "access": "open", 
  "experimental_strategy": "RNA-Seq", 
  "file_id": "82caa657-8c3a-4dee-977e-13478e8c9902", 
  "data_format": "TXT", 
  "md5sum": "9777148c1f22ff5fe5f55a4a83749759", 
  "submitter_id": "036e2fc1-c001-40d5-98c4-28bd121b9554_fpkm"
},{
  "associated_entities": [
    {
      "entity_submitter_id": "TCGA-AC-A2BK-01A-11R-A21T-07", 
      "entity_type": "aliquot", 
      "case_id": "6fa2a667-9c36-4526-8a58-1975e863a806", 
      "entity_id": "08893743-829b-4594-ab67-d5eb5e80a4f3"
    }
  ], 
  "data_type": "Gene Expression Quantification", 
  "file_name": "7a284ab1-3849-4c83-ae30-86cf1136f641.FPKM.txt.gz", 
  "data_category": "Transcriptome Profiling", 
  "state": "released", 
  "analysis": {
    "workflow_type": "HTSeq - FPKM", 
    "workflow_version": "v1", 
    "created_datetime": "2016-05-30T18:18:18.551533-05:00", 
    "submitter_id": "7a284ab1-3849-4c83-ae30-86cf1136f641_fpkm", 
    "updated_datetime": "2018-09-06T13:49:20.245333-05:00", 
    "workflow_link": "https://github.com/NCI-GDC/htseq-cwl", 
    "state": "released", 
    "input_files": [
      {
        "updated_datetime": "2018-11-15T17:21:45.437138-06:00", 
        "data_type": "Aligned Reads", 
        "submitter_id": "b2502902-cc6c-4953-98ec-444ce4d1632b", 
        "data_category": "Sequencing Reads", 
        "state": "released", 
        "file_size": 7357782147, 
        "created_datetime": "2016-05-29T16:47:41.363859-05:00", 
        "access": "controlled", 
        "experimental_strategy": "RNA-Seq", 
        "platform": "Illumina", 
        "file_id": "04a7f289-c045-474e-8b2e-99ca8016539f", 
        "data_format": "BAM", 
        "md5sum": "a9a6ce9e73ee5ce29b84d1143a12185c", 
        "file_name": "b2502902-cc6c-4953-98ec-444ce4d1632b_gdc_realn_rehead.bam"
      }
    ], 
    "analysis_id": "7635497d-2236-4200-9632-4e2b6f5b97a3"
  }, 
  "file_size": 504669, 
  "access": "open", 
  "experimental_strategy": "RNA-Seq", 
  "file_id": "fd9eb3a6-614e-4194-84df-e6cbd7559043", 
  "data_format": "TXT", 
  "md5sum": "1b4efc3c3483b64423ae5988530863f9", 
  "submitter_id": "7a284ab1-3849-4c83-ae30-86cf1136f641_fpkm"
},{
  "associated_entities": [
    {
      "entity_submitter_id": "TCGA-E2-A1II-01A-11R-A144-07", 
      "entity_type": "aliquot", 
      "case_id": "0fe1419e-a005-407c-8ae7-15c4c1579539", 
      "entity_id": "f7a5cfcb-623c-4858-ba32-e6ca63c75d2a"
    }
  ], 
  "data_type": "Gene Expression Quantification", 
  "file_name": "79b3f166-d05a-4a27-ac51-31a6e36bd349.FPKM.txt.gz", 
  "data_category": "Transcriptome Profiling", 
  "state": "released", 
  "analysis": {
    "workflow_type": "HTSeq - FPKM", 
    "workflow_version": "v1", 
    "created_datetime": "2016-05-26T21:12:58.863492-05:00", 
    "submitter_id": "79b3f166-d05a-4a27-ac51-31a6e36bd349_fpkm", 
    "updated_datetime": "2018-09-06T13:49:20.245333-05:00", 
    "workflow_link": "https://github.com/NCI-GDC/htseq-cwl", 
    "state": "released", 
    "input_files": [
      {
        "updated_datetime": "2018-11-15T22:13:19.171383-06:00", 
        "data_type": "Aligned Reads", 
        "submitter_id": "c3b2071e-244e-451e-a647-40a0788d8114", 
        "data_category": "Sequencing Reads", 
        "state": "released", 
        "file_size": 4822095795, 
        "created_datetime": "2016-05-26T02:59:04.131500-05:00", 
        "access": "controlled", 
        "experimental_strategy": "RNA-Seq", 
        "platform": "Illumina", 
        "file_id": "fd0e12e0-abdb-49de-bffd-2c4d5a825408", 
        "data_format": "BAM", 
        "md5sum": "29154ccfc602decf0f1322edfe844f37", 
        "file_name": "c3b2071e-244e-451e-a647-40a0788d8114_gdc_realn_rehead.bam"
      }
    ], 
    "analysis_id": "c9418ae7-5b86-4c6a-8883-1f907bb82402"
  }, 
  "file_size": 502104, 
  "access": "open", 
  "experimental_strategy": "RNA-Seq", 
  "file_id": "41ce5bfb-1e43-45c9-b11d-82e02dafa3b5", 
  "data_format": "TXT", 
  "md5sum": "6174fc7127855c0aef1fd32da845e094", 
  "submitter_id": "79b3f166-d05a-4a27-ac51-31a6e36bd349_fpkm"
},{
  "associated_entities": [
    {
      "entity_submitter_id": "TCGA-A2-A0ST-01A-12R-A084-07", 
      "entity_type": "aliquot", 
      "case_id": "12d31787-e54d-4729-ace8-9141043c92b8", 
      "entity_id": "920e47c0-1b19-46e6-b1db-b5fd95e44df0"
    }
  ], 
  "data_type": "Gene Expression Quantification", 
  "file_name": "d70033a1-9000-493f-9474-6e9e3f47b851.FPKM.txt.gz", 
  "data_category": "Transcriptome Profiling", 
  "state": "released", 
  "analysis": {
    "workflow_type": "HTSeq - FPKM", 
    "workflow_version": "v1", 
    "created_datetime": "2016-05-26T21:14:31.631848-05:00", 
    "submitter_id": "d70033a1-9000-493f-9474-6e9e3f47b851_fpkm", 
    "updated_datetime": "2018-09-06T13:49:20.245333-05:00", 
    "workflow_link": "https://github.com/NCI-GDC/htseq-cwl", 
    "state": "released", 
    "input_files": [
      {
        "updated_datetime": "2018-11-15T21:21:29.863147-06:00", 
        "data_type": "Aligned Reads", 
        "submitter_id": "45f7e597-85ca-44e7-94ff-9082e0b4695c", 
        "data_category": "Sequencing Reads", 
        "state": "released", 
        "file_size": 8648980356, 
        "created_datetime": "2016-05-26T04:58:05.246406-05:00", 
        "access": "controlled", 
        "experimental_strategy": "RNA-Seq", 
        "platform": "Illumina", 
        "file_id": "9486123c-9373-45ed-b792-fda9f55ae978", 
        "data_format": "BAM", 
        "md5sum": "7f8f79628dd040ab38232b77e5469061", 
        "file_name": "45f7e597-85ca-44e7-94ff-9082e0b4695c_gdc_realn_rehead.bam"
      }
    ], 
    "analysis_id": "32312ca3-6aa4-4f53-990c-d96927d33a0a"
  }, 
  "file_size": 521945, 
  "access": "open", 
  "experimental_strategy": "RNA-Seq", 
  "file_id": "631201e6-f402-4499-8539-0e7df19e6c90", 
  "data_format": "TXT", 
  "md5sum": "99a1fc2327ed3fd6e575843855ff01e3", 
  "submitter_id": "d70033a1-9000-493f-9474-6e9e3f47b851_fpkm"
},{
  "associated_entities": [
    {
      "entity_submitter_id": "TCGA-E2-A15D-01A-11R-A115-07", 
      "entity_type": "aliquot", 
      "case_id": "c85f080a-1075-41df-959f-1b514a11b3c4", 
      "entity_id": "b58514d7-7785-497d-ba94-165ee0a1b941"
    }
  ], 
  "data_type": "Gene Expression Quantification", 
  "file_name": "79f4c86a-f806-4fcb-ac89-db4e95a6eaad.FPKM.txt.gz", 
  "data_category": "Transcriptome Profiling", 
  "state": "released", 
  "analysis": {
    "workflow_type": "HTSeq - FPKM", 
    "workflow_version": "v1", 
    "created_datetime": "2016-05-30T18:46:54.369715-05:00", 
    "submitter_id": "79f4c86a-f806-4fcb-ac89-db4e95a6eaad_fpkm", 
    "updated_datetime": "2018-09-06T13:49:20.245333-05:00", 
    "workflow_link": "https://github.com/NCI-GDC/htseq-cwl", 
    "state": "released", 
    "input_files": [
      {
        "updated_datetime": "2018-11-15T21:56:00.379896-06:00", 
        "data_type": "Aligned Reads", 
        "submitter_id": "2ae7e1e9-cc34-46ad-9763-09769ce4e74f", 
        "data_category": "Sequencing Reads", 
        "state": "released", 
        "file_size": 7774636678, 
        "created_datetime": "2016-05-29T23:00:49.849807-05:00", 
        "access": "controlled", 
        "experimental_strategy": "RNA-Seq", 
        "platform": "Illumina", 
        "file_id": "d981c599-f8f8-4a1e-9db8-4acf5e54d37a", 
        "data_format": "BAM", 
        "md5sum": "91035867ff4d75dcc01ad24ddb2ddc48", 
        "file_name": "2ae7e1e9-cc34-46ad-9763-09769ce4e74f_gdc_realn_rehead.bam"
      }
    ], 
    "analysis_id": "b1385299-c096-461e-b09f-6b536da7027d"
  }, 
  "file_size": 530820, 
  "access": "open", 
  "experimental_strategy": "RNA-Seq", 
  "file_id": "dab2f5d0-709a-429e-a031-c7ff8f2ad959", 
  "data_format": "TXT", 
  "md5sum": "fb7f5fd40bb3110a3ef0ee945fcf6f40", 
  "submitter_id": "79f4c86a-f806-4fcb-ac89-db4e95a6eaad_fpkm"
},{
  "associated_entities": [
    {
      "entity_submitter_id": "TCGA-PL-A8LZ-01A-31R-A36F-07", 
      "entity_type": "aliquot", 
      "case_id": "9087585f-e792-4f33-baaa-56ffe0f745be", 
      "entity_id": "de01d9b6-e29d-495e-815a-c7d2a7c15af3"
    }
  ], 
  "data_type": "Gene Expression Quantification", 
  "file_name": "7bda3c7f-9e51-4e8a-9398-e9dc1dee8c62.FPKM.txt.gz", 
  "data_category": "Transcriptome Profiling", 
  "state": "released", 
  "analysis": {
    "workflow_type": "HTSeq - FPKM", 
    "workflow_version": "v1", 
    "created_datetime": "2016-05-29T10:51:53.270526-05:00", 
    "submitter_id": "7bda3c7f-9e51-4e8a-9398-e9dc1dee8c62_fpkm", 
    "updated_datetime": "2018-09-06T13:49:20.245333-05:00", 
    "workflow_link": "https://github.com/NCI-GDC/htseq-cwl", 
    "state": "released", 
    "input_files": [
      {
        "updated_datetime": "2018-11-15T20:08:12.509468-06:00", 
        "data_type": "Aligned Reads", 
        "submitter_id": "f332c9d2-4b58-4e68-bc6e-5ca7ca10c796", 
        "data_category": "Sequencing Reads", 
        "state": "released", 
        "file_size": 5757734729, 
        "created_datetime": "2016-05-29T05:50:42.900610-05:00", 
        "access": "controlled", 
        "experimental_strategy": "RNA-Seq", 
        "platform": "Illumina", 
        "file_id": "1da0d786-ad11-4b00-b5d3-94aad3735659", 
        "data_format": "BAM", 
        "md5sum": "bba568d3fbc9d3a18fd04b0d1cc26bcb", 
        "file_name": "f332c9d2-4b58-4e68-bc6e-5ca7ca10c796_gdc_realn_rehead.bam"
      }
    ], 
    "analysis_id": "66e22405-934f-4472-b408-da3756be242f"
  }, 
  "file_size": 511942, 
  "access": "open", 
  "experimental_strategy": "RNA-Seq", 
  "file_id": "83c49f7e-ad7f-4e74-90a8-522db9b659cc", 
  "data_format": "TXT", 
  "md5sum": "bce6b4203a84fbadc6bff337a671c25d", 
  "submitter_id": "7bda3c7f-9e51-4e8a-9398-e9dc1dee8c62_fpkm"
},{
  "associated_entities": [
    {
      "entity_submitter_id": "TCGA-A7-A3J0-01A-11R-A213-07", 
      "entity_type": "aliquot", 
      "case_id": "da70cf7e-0e61-4c72-b4c5-c408569d11b8", 
      "entity_id": "1fbf8004-0091-4eb0-9042-d2f1a5174abe"
    }
  ], 
  "data_type": "Gene Expression Quantification", 
  "file_name": "3ec39b79-fd84-4006-b513-ea78ba8ba16c.FPKM.txt.gz", 
  "data_category": "Transcriptome Profiling", 
  "state": "released", 
  "analysis": {
    "workflow_type": "HTSeq - FPKM", 
    "workflow_version": "v1", 
    "created_datetime": "2016-05-29T11:06:56.018769-05:00", 
    "submitter_id": "3ec39b79-fd84-4006-b513-ea78ba8ba16c_fpkm", 
    "updated_datetime": "2018-09-06T13:49:20.245333-05:00", 
    "workflow_link": "https://github.com/NCI-GDC/htseq-cwl", 
    "state": "released", 
    "input_files": [
      {
        "updated_datetime": "2018-11-15T22:04:38.004773-06:00", 
        "data_type": "Aligned Reads", 
        "submitter_id": "b4e8857b-c344-4e4e-983c-3c70633c33b4", 
        "data_category": "Sequencing Reads", 
        "state": "released", 
        "file_size": 10299466884, 
        "created_datetime": "2016-05-28T18:39:43.538256-05:00", 
        "access": "controlled", 
        "experimental_strategy": "RNA-Seq", 
        "platform": "Illumina", 
        "file_id": "f212a424-bc7a-499b-a017-884f4b29c50e", 
        "data_format": "BAM", 
        "md5sum": "0a17e7828915fe6ab9d63f237689da7e", 
        "file_name": "b4e8857b-c344-4e4e-983c-3c70633c33b4_gdc_realn_rehead.bam"
      }
    ], 
    "analysis_id": "6271e1e0-abb3-4142-a857-09ec4d8c90b8"
  }, 
  "file_size": 524346, 
  "access": "open", 
  "experimental_strategy": "RNA-Seq", 
  "file_id": "4b2514c4-a799-4df3-960b-67fb0b28a68c", 
  "data_format": "TXT", 
  "md5sum": "4c134f391e138daab858526a9e4aa100", 
  "submitter_id": "3ec39b79-fd84-4006-b513-ea78ba8ba16c_fpkm"
},{
  "associated_entities": [
    {
      "entity_submitter_id": "TCGA-AC-A3YI-01A-21R-A239-07", 
      "entity_type": "aliquot", 
      "case_id": "a45d296e-efc0-479e-b2f6-bad834668cdf", 
      "entity_id": "20e8a6eb-4785-42f2-bb0c-bbdf5beb6c26"
    }
  ], 
  "data_type": "Gene Expression Quantification", 
  "file_name": "93904035-e387-47e3-90f0-ea0d5f726dac.FPKM.txt.gz", 
  "data_category": "Transcriptome Profiling", 
  "state": "released", 
  "analysis": {
    "workflow_type": "HTSeq - FPKM", 
    "workflow_version": "v1", 
    "created_datetime": "2016-05-30T18:36:38.060681-05:00", 
    "submitter_id": "93904035-e387-47e3-90f0-ea0d5f726dac_fpkm", 
    "updated_datetime": "2018-09-06T13:49:20.245333-05:00", 
    "workflow_link": "https://github.com/NCI-GDC/htseq-cwl", 
    "state": "released", 
    "input_files": [
      {
        "updated_datetime": "2018-11-15T20:08:12.509468-06:00", 
        "data_type": "Aligned Reads", 
        "submitter_id": "2445b8f0-aa3a-4efd-a9aa-b7a720ecc8b7", 
        "data_category": "Sequencing Reads", 
        "state": "released", 
        "file_size": 6128482649, 
        "created_datetime": "2016-05-30T03:50:54.576743-05:00", 
        "access": "controlled", 
        "experimental_strategy": "RNA-Seq", 
        "platform": "Illumina", 
        "file_id": "1a0fe7fd-6e05-495b-afa1-ce0bc0c1451a", 
        "data_format": "BAM", 
        "md5sum": "6ae034e563e40b58e7736f536c7b4e01", 
        "file_name": "2445b8f0-aa3a-4efd-a9aa-b7a720ecc8b7_gdc_realn_rehead.bam"
      }
    ], 
    "analysis_id": "ca4e0e1f-2e51-4cb1-8420-e9e3c20f7c51"
  }, 
  "file_size": 519914, 
  "access": "open", 
  "experimental_strategy": "RNA-Seq", 
  "file_id": "c531156f-38a4-4ab8-ab45-32f246d8f39b", 
  "data_format": "TXT", 
  "md5sum": "c8f7ab057a9014c21e50f1345c67bdfa", 
  "submitter_id": "93904035-e387-47e3-90f0-ea0d5f726dac_fpkm"
},{
  "associated_entities": [
    {
      "entity_submitter_id": "TCGA-A8-A09Q-01A-11R-A00Z-07", 
      "entity_type": "aliquot", 
      "case_id": "09c2bc35-c21f-4aa4-ac30-0d8db02ad811", 
      "entity_id": "9560e482-cb14-4456-b9a6-d2ac12f96a4f"
    }
  ], 
  "data_type": "Gene Expression Quantification", 
  "file_name": "249889ba-18de-40e0-8b54-683f7230e42a.FPKM.txt.gz", 
  "data_category": "Transcriptome Profiling", 
  "state": "released", 
  "analysis": {
    "workflow_type": "HTSeq - FPKM", 
    "workflow_version": "v1", 
    "created_datetime": "2016-05-26T21:09:52.981744-05:00", 
    "submitter_id": "249889ba-18de-40e0-8b54-683f7230e42a_fpkm", 
    "updated_datetime": "2018-09-06T13:49:20.245333-05:00", 
    "workflow_link": "https://github.com/NCI-GDC/htseq-cwl", 
    "state": "released", 
    "input_files": [
      {
        "updated_datetime": "2018-11-15T20:46:44.319330-06:00", 
        "data_type": "Aligned Reads", 
        "submitter_id": "6fdca409-7e96-4b2d-bf31-d5347265cb4e", 
        "data_category": "Sequencing Reads", 
        "state": "released", 
        "file_size": 10782710305, 
        "created_datetime": "2016-05-25T23:33:11.042399-05:00", 
        "access": "controlled", 
        "experimental_strategy": "RNA-Seq", 
        "platform": "Illumina", 
        "file_id": "495cb90f-61eb-43a4-bd40-2284d960cdff", 
        "data_format": "BAM", 
        "md5sum": "46872ded553358f447a66d10d29bc7ef", 
        "file_name": "6fdca409-7e96-4b2d-bf31-d5347265cb4e_gdc_realn_rehead.bam"
      }
    ], 
    "analysis_id": "89380a97-e3e1-4e5f-804e-0a328dd21b24"
  }, 
  "file_size": 532412, 
  "access": "open", 
  "experimental_strategy": "RNA-Seq", 
  "file_id": "27e9de15-d057-4de5-b7ba-cf9867ec1ce8", 
  "data_format": "TXT", 
  "md5sum": "4ecc69dce4c34f2ffe2749eb8232194c", 
  "submitter_id": "249889ba-18de-40e0-8b54-683f7230e42a_fpkm"
},{
  "associated_entities": [
    {
      "entity_submitter_id": "TCGA-E9-A1R7-01A-11R-A14M-07", 
      "entity_type": "aliquot", 
      "case_id": "2680da86-c977-4611-b75f-df015283c023", 
      "entity_id": "5ac273e2-3a3f-48a6-8782-956587bab667"
    }
  ], 
  "data_type": "Gene Expression Quantification", 
  "file_name": "3fb92a97-b53b-4f00-88b2-958b0ad2b46d.FPKM.txt.gz", 
  "data_category": "Transcriptome Profiling", 
  "state": "released", 
  "analysis": {
    "workflow_type": "HTSeq - FPKM", 
    "workflow_version": "v1", 
    "created_datetime": "2016-05-26T21:24:00.670743-05:00", 
    "submitter_id": "3fb92a97-b53b-4f00-88b2-958b0ad2b46d_fpkm", 
    "updated_datetime": "2018-09-06T13:49:20.245333-05:00", 
    "workflow_link": "https://github.com/NCI-GDC/htseq-cwl", 
    "state": "released", 
    "input_files": [
      {
        "updated_datetime": "2018-11-15T20:46:44.319330-06:00", 
        "data_type": "Aligned Reads", 
        "submitter_id": "32f85581-2873-4e99-b5d0-9cdcf3f656b0", 
        "data_category": "Sequencing Reads", 
        "state": "released", 
        "file_size": 9526109529, 
        "created_datetime": "2016-05-26T17:31:56.291572-05:00", 
        "access": "controlled", 
        "experimental_strategy": "RNA-Seq", 
        "platform": "Illumina", 
        "file_id": "3fb5651f-f220-43ff-ab2b-b3fb9555a213", 
        "data_format": "BAM", 
        "md5sum": "8f5e9fd7b312b5b29b3ba2eb4786ea59", 
        "file_name": "32f85581-2873-4e99-b5d0-9cdcf3f656b0_gdc_realn_rehead.bam"
      }
    ], 
    "analysis_id": "6473ef99-4fe1-4c4c-a986-406c1e2eb1ea"
  }, 
  "file_size": 516082, 
  "access": "open", 
  "experimental_strategy": "RNA-Seq", 
  "file_id": "0db177f1-192c-423e-855a-b12784805bbf", 
  "data_format": "TXT", 
  "md5sum": "6b64d4ee3c3878435837033ff8f30694", 
  "submitter_id": "3fb92a97-b53b-4f00-88b2-958b0ad2b46d_fpkm"
},{
  "associated_entities": [
    {
      "entity_submitter_id": "TCGA-A8-A08P-01A-11R-A00Z-07", 
      "entity_type": "aliquot", 
      "case_id": "f947d67f-4aa2-4eb9-977e-21a5ae563613", 
      "entity_id": "f8dbf3ce-7c30-4e62-a25f-d98843794672"
    }
  ], 
  "data_type": "Gene Expression Quantification", 
  "file_name": "d65ba1da-680e-424f-a82c-e50eba2e64b7.FPKM.txt.gz", 
  "data_category": "Transcriptome Profiling", 
  "state": "released", 
  "analysis": {
    "workflow_type": "HTSeq - FPKM", 
    "workflow_version": "v1", 
    "created_datetime": "2016-05-30T19:04:58.493547-05:00", 
    "submitter_id": "d65ba1da-680e-424f-a82c-e50eba2e64b7_fpkm", 
    "updated_datetime": "2018-09-06T13:49:20.245333-05:00", 
    "workflow_link": "https://github.com/NCI-GDC/htseq-cwl", 
    "state": "released", 
    "input_files": [
      {
        "updated_datetime": "2018-11-15T21:21:29.863147-06:00", 
        "data_type": "Aligned Reads", 
        "submitter_id": "d32e069d-b44a-4d24-816d-9740a9990af2", 
        "data_category": "Sequencing Reads", 
        "state": "released", 
        "file_size": 6096339375, 
        "created_datetime": "2016-05-30T15:18:12.217619-05:00", 
        "access": "controlled", 
        "experimental_strategy": "RNA-Seq", 
        "platform": "Illumina", 
        "file_id": "8283f4e2-6e01-4431-82fa-84d2092b0703", 
        "data_format": "BAM", 
        "md5sum": "a206439616418fb7ea018500ca42f456", 
        "file_name": "d32e069d-b44a-4d24-816d-9740a9990af2_gdc_realn_rehead.bam"
      }
    ], 
    "analysis_id": "ef7b7e86-7827-4e1d-ae54-b66cb72b2498"
  }, 
  "file_size": 490575, 
  "access": "open", 
  "experimental_strategy": "RNA-Seq", 
  "file_id": "2b4813ec-400d-4db5-ab36-71dbcdd47986", 
  "data_format": "TXT", 
  "md5sum": "ac925a20dadb2088a66c727e8f04a73a", 
  "submitter_id": "d65ba1da-680e-424f-a82c-e50eba2e64b7_fpkm"
},{
  "associated_entities": [
    {
      "entity_submitter_id": "TCGA-OL-A6VQ-01A-12R-A41B-07", 
      "entity_type": "aliquot", 
      "case_id": "34126cd5-cc38-4198-8582-c14fb5db7acb", 
      "entity_id": "10fbe91f-3570-4cc4-9a86-ea660a86a806"
    }
  ], 
  "data_type": "Gene Expression Quantification", 
  "file_name": "987f148b-b2ba-4d97-a09a-20487b27051c.FPKM.txt.gz", 
  "data_category": "Transcriptome Profiling", 
  "state": "released", 
  "analysis": {
    "workflow_type": "HTSeq - FPKM", 
    "workflow_version": "v1", 
    "created_datetime": "2016-05-29T10:10:43.717561-05:00", 
    "submitter_id": "987f148b-b2ba-4d97-a09a-20487b27051c_fpkm", 
    "updated_datetime": "2018-09-06T13:49:20.245333-05:00", 
    "workflow_link": "https://github.com/NCI-GDC/htseq-cwl", 
    "state": "released", 
    "input_files": [
      {
        "updated_datetime": "2018-11-15T21:21:29.863147-06:00", 
        "data_type": "Aligned Reads", 
        "submitter_id": "8e9e4de0-5bd7-4c7d-94c1-a4a861f8bf3c", 
        "data_category": "Sequencing Reads", 
        "state": "released", 
        "file_size": 2723697606, 
        "created_datetime": "2016-05-27T03:05:13.626913-05:00", 
        "access": "controlled", 
        "experimental_strategy": "RNA-Seq", 
        "platform": "Illumina", 
        "file_id": "949f4b88-69e1-4ceb-9528-71c742629a28", 
        "data_format": "BAM", 
        "md5sum": "a495fa10cce930969bfff1deefe44d8f", 
        "file_name": "8e9e4de0-5bd7-4c7d-94c1-a4a861f8bf3c_gdc_realn_rehead.bam"
      }
    ], 
    "analysis_id": "a9ec0882-f49b-4f2d-97b7-e8a5001c7157"
  }, 
  "file_size": 488742, 
  "access": "open", 
  "experimental_strategy": "RNA-Seq", 
  "file_id": "98208034-8e94-4e12-afbe-8480bc26f494", 
  "data_format": "TXT", 
  "md5sum": "f1ae39a9b8c8784ddd584999f7ac162c", 
  "submitter_id": "987f148b-b2ba-4d97-a09a-20487b27051c_fpkm"
},{
  "associated_entities": [
    {
      "entity_submitter_id": "TCGA-E2-A159-01A-11R-A115-07", 
      "entity_type": "aliquot", 
      "case_id": "d7308344-5bab-4073-bb4f-4d8cd8d7bd17", 
      "entity_id": "95c7abfa-a417-4d81-96c2-a952a081d997"
    }
  ], 
  "data_type": "Gene Expression Quantification", 
  "file_name": "f8a64fd0-7e9c-4796-988d-607ed07c4c23.FPKM.txt.gz", 
  "data_category": "Transcriptome Profiling", 
  "state": "released", 
  "analysis": {
    "workflow_type": "HTSeq - FPKM", 
    "workflow_version": "v1", 
    "created_datetime": "2016-05-30T18:54:28.343272-05:00", 
    "submitter_id": "f8a64fd0-7e9c-4796-988d-607ed07c4c23_fpkm", 
    "updated_datetime": "2018-09-06T13:49:20.245333-05:00", 
    "workflow_link": "https://github.com/NCI-GDC/htseq-cwl", 
    "state": "released", 
    "input_files": [
      {
        "updated_datetime": "2018-11-15T20:08:12.509468-06:00", 
        "data_type": "Aligned Reads", 
        "submitter_id": "fdcb5218-a068-4dc0-8179-01cfaf3294b4", 
        "data_category": "Sequencing Reads", 
        "state": "released", 
        "file_size": 8771350479, 
        "created_datetime": "2016-05-30T14:17:10.524197-05:00", 
        "access": "controlled", 
        "experimental_strategy": "RNA-Seq", 
        "platform": "Illumina", 
        "file_id": "27731607-2093-458b-8d1b-746ac45c1b12", 
        "data_format": "BAM", 
        "md5sum": "dd4a02f420b440404d75c577280474b9", 
        "file_name": "fdcb5218-a068-4dc0-8179-01cfaf3294b4_gdc_realn_rehead.bam"
      }
    ], 
    "analysis_id": "4a5216cd-8f6e-4301-9cd3-d2bc537a11c3"
  }, 
  "file_size": 525187, 
  "access": "open", 
  "experimental_strategy": "RNA-Seq", 
  "file_id": "f860232a-df1e-4cde-99ca-4439eb5c025e", 
  "data_format": "TXT", 
  "md5sum": "52da213fd2b81a766779f85755f0c76b", 
  "submitter_id": "f8a64fd0-7e9c-4796-988d-607ed07c4c23_fpkm"
},{
  "associated_entities": [
    {
      "entity_submitter_id": "TCGA-C8-A26V-01A-11R-A16F-07", 
      "entity_type": "aliquot", 
      "case_id": "89414e79-7f89-42d9-8228-101b5bf2f31f", 
      "entity_id": "67a58c72-fa64-4c63-b568-bec834626edf"
    }
  ], 
  "data_type": "Gene Expression Quantification", 
  "file_name": "6f618400-b914-4103-bf46-9c026b470aa0.FPKM.txt.gz", 
  "data_category": "Transcriptome Profiling", 
  "state": "released", 
  "analysis": {
    "workflow_type": "HTSeq - FPKM", 
    "workflow_version": "v1", 
    "created_datetime": "2016-05-29T10:47:43.697618-05:00", 
    "submitter_id": "6f618400-b914-4103-bf46-9c026b470aa0_fpkm", 
    "updated_datetime": "2018-09-06T13:49:20.245333-05:00", 
    "workflow_link": "https://github.com/NCI-GDC/htseq-cwl", 
    "state": "released", 
    "input_files": [
      {
        "updated_datetime": "2018-11-15T20:46:44.319330-06:00", 
        "data_type": "Aligned Reads", 
        "submitter_id": "cd57d138-d70b-4b7e-ac84-66fb576c48df", 
        "data_category": "Sequencing Reads", 
        "state": "released", 
        "file_size": 14170150822, 
        "created_datetime": "2016-05-28T21:52:06.485128-05:00", 
        "access": "controlled", 
        "experimental_strategy": "RNA-Seq", 
        "platform": "Illumina", 
        "file_id": "4f44d478-ea54-4965-94ba-96f2e5967ff7", 
        "data_format": "BAM", 
        "md5sum": "d02618f1dea516a3b899268f1147ad22", 
        "file_name": "cd57d138-d70b-4b7e-ac84-66fb576c48df_gdc_realn_rehead.bam"
      }
    ], 
    "analysis_id": "8366ddb7-473d-4d2c-8ca9-3752accfabdf"
  }, 
  "file_size": 527779, 
  "access": "open", 
  "experimental_strategy": "RNA-Seq", 
  "file_id": "dd96243a-0f25-4ede-b169-e25c1e197328", 
  "data_format": "TXT", 
  "md5sum": "069df600ec4f53fca20a878c7eea021b", 
  "submitter_id": "6f618400-b914-4103-bf46-9c026b470aa0_fpkm"
},{
  "associated_entities": [
    {
      "entity_submitter_id": "TCGA-E9-A22A-01A-11R-A157-07", 
      "entity_type": "aliquot", 
      "case_id": "4aacbc42-5ac5-4339-b9fa-c6e812084837", 
      "entity_id": "2513da31-4ee0-49cd-85de-d2bc8e71e2e5"
    }
  ], 
  "data_type": "Gene Expression Quantification", 
  "file_name": "883f822b-3d64-424c-b557-526c49ffa7b4.FPKM.txt.gz", 
  "data_category": "Transcriptome Profiling", 
  "state": "released", 
  "analysis": {
    "workflow_type": "HTSeq - FPKM", 
    "workflow_version": "v1", 
    "created_datetime": "2016-05-29T10:24:19.203997-05:00", 
    "submitter_id": "883f822b-3d64-424c-b557-526c49ffa7b4_fpkm", 
    "updated_datetime": "2018-09-06T13:49:20.245333-05:00", 
    "workflow_link": "https://github.com/NCI-GDC/htseq-cwl", 
    "state": "released", 
    "input_files": [
      {
        "updated_datetime": "2018-11-15T19:59:41.719344-06:00", 
        "data_type": "Aligned Reads", 
        "submitter_id": "2303689b-2194-4496-9c76-f290fcb1bb3b", 
        "data_category": "Sequencing Reads", 
        "state": "released", 
        "file_size": 12076039204, 
        "created_datetime": "2016-05-27T21:29:36.434350-05:00", 
        "access": "controlled", 
        "experimental_strategy": "RNA-Seq", 
        "platform": "Illumina", 
        "file_id": "071e3524-4b36-43b2-b7b8-4f302ba92f33", 
        "data_format": "BAM", 
        "md5sum": "09cdf8c2bbfa2fdcb04f4d7a0d166d61", 
        "file_name": "2303689b-2194-4496-9c76-f290fcb1bb3b_gdc_realn_rehead.bam"
      }
    ], 
    "analysis_id": "9080f323-ecfd-42c2-b702-0d9b8233de73"
  }, 
  "file_size": 522374, 
  "access": "open", 
  "experimental_strategy": "RNA-Seq", 
  "file_id": "3e4c3440-b75b-44eb-a92e-6efc363b7562", 
  "data_format": "TXT", 
  "md5sum": "3c9e9a45e719f5ecb4c80741d00e43d0", 
  "submitter_id": "883f822b-3d64-424c-b557-526c49ffa7b4_fpkm"
},{
  "associated_entities": [
    {
      "entity_submitter_id": "TCGA-E2-A573-01A-11R-A29R-07", 
      "entity_type": "aliquot", 
      "case_id": "6429c443-8ac3-407f-bb9c-66420b904bbf", 
      "entity_id": "be17bc7b-550a-461b-9f7b-2a5845cc12b2"
    }
  ], 
  "data_type": "Gene Expression Quantification", 
  "file_name": "f641a19d-8497-4bc7-9df1-5228adfd5334.FPKM.txt.gz", 
  "data_category": "Transcriptome Profiling", 
  "state": "released", 
  "analysis": {
    "workflow_type": "HTSeq - FPKM", 
    "workflow_version": "v1", 
    "created_datetime": "2016-05-29T10:38:58.415637-05:00", 
    "submitter_id": "f641a19d-8497-4bc7-9df1-5228adfd5334_fpkm", 
    "updated_datetime": "2018-09-06T13:49:20.245333-05:00", 
    "workflow_link": "https://github.com/NCI-GDC/htseq-cwl", 
    "state": "released", 
    "input_files": [
      {
        "updated_datetime": "2018-11-15T22:04:38.004773-06:00", 
        "data_type": "Aligned Reads", 
        "submitter_id": "3e6f3bb9-b53d-4857-994e-d1911c5e74f2", 
        "data_category": "Sequencing Reads", 
        "state": "released", 
        "file_size": 9709281424, 
        "created_datetime": "2016-05-29T04:22:40.220355-05:00", 
        "access": "controlled", 
        "experimental_strategy": "RNA-Seq", 
        "platform": "Illumina", 
        "file_id": "ef877d32-4832-4a68-9276-8e4baf42b710", 
        "data_format": "BAM", 
        "md5sum": "4832fa6998bd8b2a61f66b34580d57b0", 
        "file_name": "3e6f3bb9-b53d-4857-994e-d1911c5e74f2_gdc_realn_rehead.bam"
      }
    ], 
    "analysis_id": "981fbb56-52b5-41cd-b222-a5bbdd097e0e"
  }, 
  "file_size": 522821, 
  "access": "open", 
  "experimental_strategy": "RNA-Seq", 
  "file_id": "a6138554-a705-41fe-9c9a-53381e40ca3e", 
  "data_format": "TXT", 
  "md5sum": "87fbcbeb221e74dd03546f145d091d0a", 
  "submitter_id": "f641a19d-8497-4bc7-9df1-5228adfd5334_fpkm"
},{
  "associated_entities": [
    {
      "entity_submitter_id": "TCGA-AO-A12B-01A-11R-A10J-07", 
      "entity_type": "aliquot", 
      "case_id": "f6ed684f-ee7a-496c-80d5-6eacd494d16a", 
      "entity_id": "44225bb7-92c6-4a6d-b136-bc51666ba84a"
    }
  ], 
  "data_type": "Gene Expression Quantification", 
  "file_name": "1c421a13-81a2-49de-b0a1-a2c0dc563357.FPKM.txt.gz", 
  "data_category": "Transcriptome Profiling", 
  "state": "released", 
  "analysis": {
    "workflow_type": "HTSeq - FPKM", 
    "workflow_version": "v1", 
    "created_datetime": "2016-05-30T19:03:33.091927-05:00", 
    "submitter_id": "1c421a13-81a2-49de-b0a1-a2c0dc563357_fpkm", 
    "updated_datetime": "2018-09-06T13:49:20.245333-05:00", 
    "workflow_link": "https://github.com/NCI-GDC/htseq-cwl", 
    "state": "released", 
    "input_files": [
      {
        "updated_datetime": "2018-11-15T21:12:37.513272-06:00", 
        "data_type": "Aligned Reads", 
        "submitter_id": "2ee8f8f5-f8a4-429b-b72d-37922973136e", 
        "data_category": "Sequencing Reads", 
        "state": "released", 
        "file_size": 7307392727, 
        "created_datetime": "2016-05-30T12:36:40.414061-05:00", 
        "access": "controlled", 
        "experimental_strategy": "RNA-Seq", 
        "platform": "Illumina", 
        "file_id": "75de8d1f-5b33-4710-b31e-d54adad2234b", 
        "data_format": "BAM", 
        "md5sum": "0ed0479ccdc2bc2c5592abfb2af0ccc2", 
        "file_name": "2ee8f8f5-f8a4-429b-b72d-37922973136e_gdc_realn_rehead.bam"
      }
    ], 
    "analysis_id": "95475866-f8bc-4370-9f5c-3157ea7dfe3b"
  }, 
  "file_size": 491281, 
  "access": "open", 
  "experimental_strategy": "RNA-Seq", 
  "file_id": "4dbda499-29c8-49e7-ad14-502542c41f73", 
  "data_format": "TXT", 
  "md5sum": "cd01dfb599d6789bcbc135bd73fd4180", 
  "submitter_id": "1c421a13-81a2-49de-b0a1-a2c0dc563357_fpkm"
},{
  "associated_entities": [
    {
      "entity_submitter_id": "TCGA-AN-A0FZ-01A-11R-A034-07", 
      "entity_type": "aliquot", 
      "case_id": "8240c4ae-f878-4882-aa07-7857c7ac52cf", 
      "entity_id": "1fc2800f-3427-4134-8a02-fea3ecbd2656"
    }
  ], 
  "data_type": "Gene Expression Quantification", 
  "file_name": "1fbc7c43-62b9-4f70-8f26-fbe1900e386b.FPKM.txt.gz", 
  "data_category": "Transcriptome Profiling", 
  "state": "released", 
  "analysis": {
    "workflow_type": "HTSeq - FPKM", 
    "workflow_version": "v1", 
    "created_datetime": "2016-05-30T18:27:42.320014-05:00", 
    "submitter_id": "1fbc7c43-62b9-4f70-8f26-fbe1900e386b_fpkm", 
    "updated_datetime": "2018-09-06T13:49:20.245333-05:00", 
    "workflow_link": "https://github.com/NCI-GDC/htseq-cwl", 
    "state": "released", 
    "input_files": [
      {
        "updated_datetime": "2018-11-15T21:12:37.513272-06:00", 
        "data_type": "Aligned Reads", 
        "submitter_id": "40d4f4cd-9833-43d4-b66d-b721066255f4", 
        "data_category": "Sequencing Reads", 
        "state": "released", 
        "file_size": 11793924755, 
        "created_datetime": "2016-05-30T11:56:06.739239-05:00", 
        "access": "controlled", 
        "experimental_strategy": "RNA-Seq", 
        "platform": "Illumina", 
        "file_id": "7881692e-d2cd-44ac-b2f1-39a0bb8176f6", 
        "data_format": "BAM", 
        "md5sum": "c6e24bbb682f9e191680e2c92b624630", 
        "file_name": "40d4f4cd-9833-43d4-b66d-b721066255f4_gdc_realn_rehead.bam"
      }
    ], 
    "analysis_id": "a8c229be-e026-48d8-b925-636e69d665c7"
  }, 
  "file_size": 527077, 
  "access": "open", 
  "experimental_strategy": "RNA-Seq", 
  "file_id": "e95621da-3cb5-417e-819e-d095e24bdd24", 
  "data_format": "TXT", 
  "md5sum": "ec0f85906a25bf2e22f2a7565ace8799", 
  "submitter_id": "1fbc7c43-62b9-4f70-8f26-fbe1900e386b_fpkm"
},{
  "associated_entities": [
    {
      "entity_submitter_id": "TCGA-EW-A1OW-01A-21R-A144-07", 
      "entity_type": "aliquot", 
      "case_id": "f55dd73d-8c36-440b-84e5-9aae53107775", 
      "entity_id": "21cc5775-0987-4088-b19c-86bf43f09bb2"
    }
  ], 
  "data_type": "Gene Expression Quantification", 
  "file_name": "15f8a6a7-ab64-4106-b52f-601e3c5d92c5.FPKM.txt.gz", 
  "data_category": "Transcriptome Profiling", 
  "state": "released", 
  "analysis": {
    "workflow_type": "HTSeq - FPKM", 
    "workflow_version": "v1", 
    "created_datetime": "2016-05-30T19:02:41.433613-05:00", 
    "submitter_id": "15f8a6a7-ab64-4106-b52f-601e3c5d92c5_fpkm", 
    "updated_datetime": "2018-09-06T13:49:20.245333-05:00", 
    "workflow_link": "https://github.com/NCI-GDC/htseq-cwl", 
    "state": "released", 
    "input_files": [
      {
        "updated_datetime": "2018-11-15T21:38:44.655215-06:00", 
        "data_type": "Aligned Reads", 
        "submitter_id": "8c6194f0-643e-498a-8c5b-d3f1a38a7faf", 
        "data_category": "Sequencing Reads", 
        "state": "released", 
        "file_size": 6649569051, 
        "created_datetime": "2016-05-30T11:09:32.326005-05:00", 
        "access": "controlled", 
        "experimental_strategy": "RNA-Seq", 
        "platform": "Illumina", 
        "file_id": "aab652c3-eceb-40aa-8df2-249283b906ff", 
        "data_format": "BAM", 
        "md5sum": "205f96c1ddcbd5c1f9f97fa1ef01e864", 
        "file_name": "8c6194f0-643e-498a-8c5b-d3f1a38a7faf_gdc_realn_rehead.bam"
      }
    ], 
    "analysis_id": "d5dd4420-6246-4dc6-b249-ef6a5e8e510f"
  }, 
  "file_size": 512830, 
  "access": "open", 
  "experimental_strategy": "RNA-Seq", 
  "file_id": "be3f42fc-c6a8-4035-8b1d-41660c65ae8b", 
  "data_format": "TXT", 
  "md5sum": "31b7bb1d8be82f12408a47df8be2f6be", 
  "submitter_id": "15f8a6a7-ab64-4106-b52f-601e3c5d92c5_fpkm"
},{
  "associated_entities": [
    {
      "entity_submitter_id": "TCGA-LL-A6FR-01A-12R-A31O-07", 
      "entity_type": "aliquot", 
      "case_id": "1347c23d-8d6e-4c15-9461-640249838c96", 
      "entity_id": "1cefed42-1e09-4bff-b323-55faeaee18e1"
    }
  ], 
  "data_type": "Gene Expression Quantification", 
  "file_name": "44a7b09b-a258-4e97-ac42-02d7f09b8b32.FPKM.txt.gz", 
  "data_category": "Transcriptome Profiling", 
  "state": "released", 
  "analysis": {
    "workflow_type": "HTSeq - FPKM", 
    "workflow_version": "v1", 
    "created_datetime": "2016-05-26T21:14:44.634220-05:00", 
    "submitter_id": "44a7b09b-a258-4e97-ac42-02d7f09b8b32_fpkm", 
    "updated_datetime": "2018-09-06T13:49:20.245333-05:00", 
    "workflow_link": "https://github.com/NCI-GDC/htseq-cwl", 
    "state": "released", 
    "input_files": [
      {
        "updated_datetime": "2018-11-15T22:13:19.171383-06:00", 
        "data_type": "Aligned Reads", 
        "submitter_id": "2bfa9cef-916a-4e26-9b1b-09c672dac31e", 
        "data_category": "Sequencing Reads", 
        "state": "released", 
        "file_size": 5891112660, 
        "created_datetime": "2016-05-26T05:16:46.068935-05:00", 
        "access": "controlled", 
        "experimental_strategy": "RNA-Seq", 
        "platform": "Illumina", 
        "file_id": "ffac53b9-0bfb-4015-888c-c0fae973f3f2", 
        "data_format": "BAM", 
        "md5sum": "12e9353cc51985753d6c2158c585ce3f", 
        "file_name": "2bfa9cef-916a-4e26-9b1b-09c672dac31e_gdc_realn_rehead.bam"
      }
    ], 
    "analysis_id": "dae2e5eb-f288-436c-aade-dd2110e72cab"
  }, 
  "file_size": 496977, 
  "access": "open", 
  "experimental_strategy": "RNA-Seq", 
  "file_id": "9f4571e8-a4da-4357-b93f-2129be47627e", 
  "data_format": "TXT", 
  "md5sum": "19c46939a6f53b84d01402826901e523", 
  "submitter_id": "44a7b09b-a258-4e97-ac42-02d7f09b8b32_fpkm"
},{
  "associated_entities": [
    {
      "entity_submitter_id": "TCGA-AN-A046-01A-21R-A034-07", 
      "entity_type": "aliquot", 
      "case_id": "dcd5860c-7e3a-44f3-a732-fe92fe3fe300", 
      "entity_id": "20eb1da4-ef70-49dd-956f-18d65725ba27"
    }
  ], 
  "data_type": "Gene Expression Quantification", 
  "file_name": "c98b8334-836a-4c3c-b149-b08a7256aa68.FPKM.txt.gz", 
  "data_category": "Transcriptome Profiling", 
  "state": "released", 
  "analysis": {
    "workflow_type": "HTSeq - FPKM", 
    "workflow_version": "v1", 
    "created_datetime": "2016-05-29T11:08:21.935795-05:00", 
    "submitter_id": "c98b8334-836a-4c3c-b149-b08a7256aa68_fpkm", 
    "updated_datetime": "2018-09-06T13:49:20.245333-05:00", 
    "workflow_link": "https://github.com/NCI-GDC/htseq-cwl", 
    "state": "released", 
    "input_files": [
      {
        "updated_datetime": "2018-11-15T21:47:23.001784-06:00", 
        "data_type": "Aligned Reads", 
        "submitter_id": "4e2b51eb-1ab8-40f2-a31a-8c799d48e6d3", 
        "data_category": "Sequencing Reads", 
        "state": "released", 
        "file_size": 8266706308, 
        "created_datetime": "2016-05-28T22:34:46.219905-05:00", 
        "access": "controlled", 
        "experimental_strategy": "RNA-Seq", 
        "platform": "Illumina", 
        "file_id": "cfea2799-dcb7-4984-bb24-ccc695976a3b", 
        "data_format": "BAM", 
        "md5sum": "f79060fe0905de6bd281f6d1d4fc936f", 
        "file_name": "4e2b51eb-1ab8-40f2-a31a-8c799d48e6d3_gdc_realn_rehead.bam"
      }
    ], 
    "analysis_id": "260eb72c-4420-4822-bab6-b9094040f741"
  }, 
  "file_size": 524203, 
  "access": "open", 
  "experimental_strategy": "RNA-Seq", 
  "file_id": "483f9757-c10f-44d7-a826-7acda6a9c8a1", 
  "data_format": "TXT", 
  "md5sum": "b7d3b1d496a9eeb7f79e1a3a58fe1bf1", 
  "submitter_id": "c98b8334-836a-4c3c-b149-b08a7256aa68_fpkm"
},{
  "associated_entities": [
    {
      "entity_submitter_id": "TCGA-OL-A66L-01A-12R-A31O-07", 
      "entity_type": "aliquot", 
      "case_id": "af0acaa9-a61c-4e57-bc0d-453ad5bf193a", 
      "entity_id": "0df01f96-a14b-4bd9-bddb-1dab47491d2d"
    }
  ], 
  "data_type": "Gene Expression Quantification", 
  "file_name": "aab22bf4-8c7f-46b5-8170-844f24a65522.FPKM.txt.gz", 
  "data_category": "Transcriptome Profiling", 
  "state": "released", 
  "analysis": {
    "workflow_type": "HTSeq - FPKM", 
    "workflow_version": "v1", 
    "created_datetime": "2016-05-29T10:56:38.662271-05:00", 
    "submitter_id": "aab22bf4-8c7f-46b5-8170-844f24a65522_fpkm", 
    "updated_datetime": "2018-09-06T13:49:20.245333-05:00", 
    "workflow_link": "https://github.com/NCI-GDC/htseq-cwl", 
    "state": "released", 
    "input_files": [
      {
        "updated_datetime": "2018-11-15T20:20:28.822215-06:00", 
        "data_type": "Aligned Reads", 
        "submitter_id": "bc7393a5-ad76-43f0-be93-38219c651323", 
        "data_category": "Sequencing Reads", 
        "state": "released", 
        "file_size": 7117002207, 
        "created_datetime": "2016-05-28T18:27:09.683944-05:00", 
        "access": "controlled", 
        "experimental_strategy": "RNA-Seq", 
        "platform": "Illumina", 
        "file_id": "39d8a1f0-5634-47b7-afe5-4a42fd0de3b9", 
        "data_format": "BAM", 
        "md5sum": "2d7fbac79e00c66510e3587eb80d595f", 
        "file_name": "bc7393a5-ad76-43f0-be93-38219c651323_gdc_realn_rehead.bam"
      }
    ], 
    "analysis_id": "c7526805-810c-45ff-a8c9-2a8bd037a8f3"
  }, 
  "file_size": 519030, 
  "access": "open", 
  "experimental_strategy": "RNA-Seq", 
  "file_id": "6d121f4c-89d7-4af6-967f-7749606cbe9c", 
  "data_format": "TXT", 
  "md5sum": "f45f0a3222be03f8d37809d9057e28c8", 
  "submitter_id": "aab22bf4-8c7f-46b5-8170-844f24a65522_fpkm"
},{
  "associated_entities": [
    {
      "entity_submitter_id": "TCGA-OL-A66J-01A-11R-A29R-07", 
      "entity_type": "aliquot", 
      "case_id": "96e1fc6d-693f-4f4f-b5f7-8d6e1c6c43f8", 
      "entity_id": "fc8cb6a7-c7ed-4037-8fb9-7530cdebc705"
    }
  ], 
  "data_type": "Gene Expression Quantification", 
  "file_name": "0786b089-8ed6-452e-b160-145e495f6862.FPKM.txt.gz", 
  "data_category": "Transcriptome Profiling", 
  "state": "released", 
  "analysis": {
    "workflow_type": "HTSeq - FPKM", 
    "workflow_version": "v1", 
    "created_datetime": "2016-05-30T18:29:42.186715-05:00", 
    "submitter_id": "0786b089-8ed6-452e-b160-145e495f6862_fpkm", 
    "updated_datetime": "2018-09-06T13:49:20.245333-05:00", 
    "workflow_link": "https://github.com/NCI-GDC/htseq-cwl", 
    "state": "released", 
    "input_files": [
      {
        "updated_datetime": "2018-11-15T20:57:47.372612-06:00", 
        "data_type": "Aligned Reads", 
        "submitter_id": "0399ad16-816f-4824-ae28-7b82e006e7b7", 
        "data_category": "Sequencing Reads", 
        "state": "released", 
        "file_size": 7750882118, 
        "created_datetime": "2016-05-29T12:40:12.323296-05:00", 
        "access": "controlled", 
        "experimental_strategy": "RNA-Seq", 
        "platform": "Illumina", 
        "file_id": "5cbff956-2abb-4bad-bc92-9b9aea5787e4", 
        "data_format": "BAM", 
        "md5sum": "b478cf99554a8bac6fe51a4feae45cfe", 
        "file_name": "0399ad16-816f-4824-ae28-7b82e006e7b7_gdc_realn_rehead.bam"
      }
    ], 
    "analysis_id": "331ab37c-2116-490f-b7f1-f3577ff84b41"
  }, 
  "file_size": 514231, 
  "access": "open", 
  "experimental_strategy": "RNA-Seq", 
  "file_id": "571bcbf1-d8c1-4c40-abb9-dd95f445b423", 
  "data_format": "TXT", 
  "md5sum": "9cb0174f85bec646c19766f66e312d93", 
  "submitter_id": "0786b089-8ed6-452e-b160-145e495f6862_fpkm"
},{
  "associated_entities": [
    {
      "entity_submitter_id": "TCGA-E2-A15I-11A-32R-A137-07", 
      "entity_type": "aliquot", 
      "case_id": "64089c20-939f-48b4-ae8b-904ad0597145", 
      "entity_id": "f9df2254-ab08-4ab2-9b86-ed40e6c8a4b9"
    }
  ], 
  "data_type": "Gene Expression Quantification", 
  "file_name": "98921931-2f32-470d-97ae-824716d1c034.FPKM.txt.gz", 
  "data_category": "Transcriptome Profiling", 
  "state": "released", 
  "analysis": {
    "workflow_type": "HTSeq - FPKM", 
    "workflow_version": "v1", 
    "created_datetime": "2016-05-29T10:38:53.695028-05:00", 
    "submitter_id": "98921931-2f32-470d-97ae-824716d1c034_fpkm", 
    "updated_datetime": "2018-09-06T13:49:20.245333-05:00", 
    "workflow_link": "https://github.com/NCI-GDC/htseq-cwl", 
    "state": "released", 
    "input_files": [
      {
        "updated_datetime": "2018-11-15T22:13:19.171383-06:00", 
        "data_type": "Aligned Reads", 
        "submitter_id": "4a30681f-7973-419d-8109-d69dd2a8be29", 
        "data_category": "Sequencing Reads", 
        "state": "released", 
        "file_size": 7459074338, 
        "created_datetime": "2016-05-29T04:14:16.320370-05:00", 
        "access": "controlled", 
        "experimental_strategy": "RNA-Seq", 
        "platform": "Illumina", 
        "file_id": "ffa9ace8-9253-4775-9ad2-2a8a50c0f9c9", 
        "data_format": "BAM", 
        "md5sum": "011103d6c288f257e1354b59f8e5a85d", 
        "file_name": "4a30681f-7973-419d-8109-d69dd2a8be29_gdc_realn_rehead.bam"
      }
    ], 
    "analysis_id": "1255f919-6bf3-4398-b7e0-e37e74a58c66"
  }, 
  "file_size": 514842, 
  "access": "open", 
  "experimental_strategy": "RNA-Seq", 
  "file_id": "a47f4d25-64b6-4f18-9fe3-e9090917499b", 
  "data_format": "TXT", 
  "md5sum": "5643aaa1d538046b91b2c78417e3fe02", 
  "submitter_id": "98921931-2f32-470d-97ae-824716d1c034_fpkm"
},{
  "associated_entities": [
    {
      "entity_submitter_id": "TCGA-D8-A1JU-01A-11R-A13Q-07", 
      "entity_type": "aliquot", 
      "case_id": "af2a8e2f-2ae1-48bc-bba5-0e2c077c4e48", 
      "entity_id": "8e10b30e-5789-4ad4-a70b-c7a86927ac6b"
    }
  ], 
  "data_type": "Gene Expression Quantification", 
  "file_name": "ba44ceca-a2fe-4731-b322-4377c80a79df.FPKM.txt.gz", 
  "data_category": "Transcriptome Profiling", 
  "state": "released", 
  "analysis": {
    "workflow_type": "HTSeq - FPKM", 
    "workflow_version": "v1", 
    "created_datetime": "2016-05-29T10:56:43.969699-05:00", 
    "submitter_id": "ba44ceca-a2fe-4731-b322-4377c80a79df_fpkm", 
    "updated_datetime": "2018-09-06T13:49:20.245333-05:00", 
    "workflow_link": "https://github.com/NCI-GDC/htseq-cwl", 
    "state": "released", 
    "input_files": [
      {
        "updated_datetime": "2018-11-15T21:38:44.655215-06:00", 
        "data_type": "Aligned Reads", 
        "submitter_id": "f1f4c3ad-1270-4857-9d56-eacb1dec662e", 
        "data_category": "Sequencing Reads", 
        "state": "released", 
        "file_size": 9997866773, 
        "created_datetime": "2016-05-28T18:35:03.269465-05:00", 
        "access": "controlled", 
        "experimental_strategy": "RNA-Seq", 
        "platform": "Illumina", 
        "file_id": "b9ff6b1a-9836-4283-a7fa-5d0449cfd9de", 
        "data_format": "BAM", 
        "md5sum": "e412256e7dda6d017186e081282ac0d1", 
        "file_name": "f1f4c3ad-1270-4857-9d56-eacb1dec662e_gdc_realn_rehead.bam"
      }
    ], 
    "analysis_id": "fc3c05ec-7b6e-49d4-8aab-099315829aaf"
  }, 
  "file_size": 525253, 
  "access": "open", 
  "experimental_strategy": "RNA-Seq", 
  "file_id": "9ad71dc2-5c50-4391-940c-78f8d26342c0", 
  "data_format": "TXT", 
  "md5sum": "9a605388a5d8aacab70ac62dd430c775", 
  "submitter_id": "ba44ceca-a2fe-4731-b322-4377c80a79df_fpkm"
},{
  "associated_entities": [
    {
      "entity_submitter_id": "TCGA-BH-A1FR-01A-11R-A13Q-07", 
      "entity_type": "aliquot", 
      "case_id": "bf3b1481-ae31-4406-b084-b6cc1d7163e3", 
      "entity_id": "56d5aac4-62b4-43e4-b0e4-f40b19a5893f"
    }
  ], 
  "data_type": "Gene Expression Quantification", 
  "file_name": "ff850c31-bb15-47a2-bd3d-2590ca013e68.FPKM.txt.gz", 
  "data_category": "Transcriptome Profiling", 
  "state": "released", 
  "analysis": {
    "workflow_type": "HTSeq - FPKM", 
    "workflow_version": "v1", 
    "created_datetime": "2016-05-30T18:42:31.139609-05:00", 
    "submitter_id": "ff850c31-bb15-47a2-bd3d-2590ca013e68_fpkm", 
    "updated_datetime": "2018-09-06T13:49:20.245333-05:00", 
    "workflow_link": "https://github.com/NCI-GDC/htseq-cwl", 
    "state": "released", 
    "input_files": [
      {
        "updated_datetime": "2018-11-15T20:08:12.509468-06:00", 
        "data_type": "Aligned Reads", 
        "submitter_id": "d9e37d00-113b-4248-98f2-bd6987c674c0", 
        "data_category": "Sequencing Reads", 
        "state": "released", 
        "file_size": 4995369205, 
        "created_datetime": "2016-05-29T13:55:34.999800-05:00", 
        "access": "controlled", 
        "experimental_strategy": "RNA-Seq", 
        "platform": "Illumina", 
        "file_id": "18ba2161-a3a2-43d7-9568-75665a8af3d6", 
        "data_format": "BAM", 
        "md5sum": "3b1ec3b7a69a5cca7f5dc21c609e352f", 
        "file_name": "d9e37d00-113b-4248-98f2-bd6987c674c0_gdc_realn_rehead.bam"
      }
    ], 
    "analysis_id": "82024ed4-0704-4392-b6d9-be465c1b7823"
  }, 
  "file_size": 507790, 
  "access": "open", 
  "experimental_strategy": "RNA-Seq", 
  "file_id": "b9002265-fe15-498a-af13-f3bb1e8abfd7", 
  "data_format": "TXT", 
  "md5sum": "89369c86f37ed29fb25ed0622a1bb9f4", 
  "submitter_id": "ff850c31-bb15-47a2-bd3d-2590ca013e68_fpkm"
},{
  "associated_entities": [
    {
      "entity_submitter_id": "TCGA-BH-A0H7-01A-13R-A056-07", 
      "entity_type": "aliquot", 
      "case_id": "2021ed1f-dc75-4701-b8b8-1386466e4802", 
      "entity_id": "5969d3bb-19fb-4bda-9483-db4791257b95"
    }
  ], 
  "data_type": "Gene Expression Quantification", 
  "file_name": "1324ee08-213e-44c7-b28a-849d091ce308.FPKM.txt.gz", 
  "data_category": "Transcriptome Profiling", 
  "state": "released", 
  "analysis": {
    "workflow_type": "HTSeq - FPKM", 
    "workflow_version": "v1", 
    "created_datetime": "2016-05-26T21:20:48.732940-05:00", 
    "submitter_id": "1324ee08-213e-44c7-b28a-849d091ce308_fpkm", 
    "updated_datetime": "2018-09-06T13:49:20.245333-05:00", 
    "workflow_link": "https://github.com/NCI-GDC/htseq-cwl", 
    "state": "released", 
    "input_files": [
      {
        "updated_datetime": "2018-11-15T19:59:41.719344-06:00", 
        "data_type": "Aligned Reads", 
        "submitter_id": "57c09cb3-f3fe-4a75-86f1-be4164485db4", 
        "data_category": "Sequencing Reads", 
        "state": "released", 
        "file_size": 9164837175, 
        "created_datetime": "2016-05-26T13:18:45.140776-05:00", 
        "access": "controlled", 
        "experimental_strategy": "RNA-Seq", 
        "platform": "Illumina", 
        "file_id": "0d37f87a-760a-472a-acba-bbc255422fbe", 
        "data_format": "BAM", 
        "md5sum": "6603c82a850a02d835b0c70a83a71de0", 
        "file_name": "57c09cb3-f3fe-4a75-86f1-be4164485db4_gdc_realn_rehead.bam"
      }
    ], 
    "analysis_id": "23a5f609-9037-416d-9813-539717abbaab"
  }, 
  "file_size": 511087, 
  "access": "open", 
  "experimental_strategy": "RNA-Seq", 
  "file_id": "469a5899-b3a8-4b48-94e2-0d823d9681ba", 
  "data_format": "TXT", 
  "md5sum": "37dccd512aa7f7b63c05475d3bdb6cc2", 
  "submitter_id": "1324ee08-213e-44c7-b28a-849d091ce308_fpkm"
},{
  "associated_entities": [
    {
      "entity_submitter_id": "TCGA-B6-A0RS-01A-11R-A084-07", 
      "entity_type": "aliquot", 
      "case_id": "9416ff9b-6f29-4554-b04d-b537a3ae3969", 
      "entity_id": "be1f09ae-deec-45d7-8504-fea3f6e7feb4"
    }
  ], 
  "data_type": "Gene Expression Quantification", 
  "file_name": "7e7b4326-0563-466d-90e7-47edae5f6961.FPKM.txt.gz", 
  "data_category": "Transcriptome Profiling", 
  "state": "released", 
  "analysis": {
    "workflow_type": "HTSeq - FPKM", 
    "workflow_version": "v1", 
    "created_datetime": "2016-05-29T10:53:48.008721-05:00", 
    "submitter_id": "7e7b4326-0563-466d-90e7-47edae5f6961_fpkm", 
    "updated_datetime": "2018-09-06T13:49:20.245333-05:00", 
    "workflow_link": "https://github.com/NCI-GDC/htseq-cwl", 
    "state": "released", 
    "input_files": [
      {
        "updated_datetime": "2018-11-15T20:08:12.509468-06:00", 
        "data_type": "Aligned Reads", 
        "submitter_id": "6c9deb48-29f6-492c-957b-b765f1511982", 
        "data_category": "Sequencing Reads", 
        "state": "released", 
        "file_size": 8310370689, 
        "created_datetime": "2016-05-29T09:29:32.047778-05:00", 
        "access": "controlled", 
        "experimental_strategy": "RNA-Seq", 
        "platform": "Illumina", 
        "file_id": "1d833795-c479-46ad-a3eb-af5421492603", 
        "data_format": "BAM", 
        "md5sum": "eddf8256155bcf04d4c99049dc002223", 
        "file_name": "6c9deb48-29f6-492c-957b-b765f1511982_gdc_realn_rehead.bam"
      }
    ], 
    "analysis_id": "ffb9240c-9e6d-4be9-8c32-2eb54f79a9fb"
  }, 
  "file_size": 516318, 
  "access": "open", 
  "experimental_strategy": "RNA-Seq", 
  "file_id": "43880535-f9c6-4caa-9f3e-fc0a259ba8e3", 
  "data_format": "TXT", 
  "md5sum": "feeb0992608fe5bfcaba047872f70161", 
  "submitter_id": "7e7b4326-0563-466d-90e7-47edae5f6961_fpkm"
},{
  "associated_entities": [
    {
      "entity_submitter_id": "TCGA-BH-A1FN-01A-11R-A13Q-07", 
      "entity_type": "aliquot", 
      "case_id": "6dd0dd7b-62ff-4fd1-a99a-b265f1a91dca", 
      "entity_id": "c870e04b-c3b7-495c-8465-7ef2a00fadc7"
    }
  ], 
  "data_type": "Gene Expression Quantification", 
  "file_name": "fe613719-8ab9-4a9b-9db9-dd5d473d2a1c.FPKM.txt.gz", 
  "data_category": "Transcriptome Profiling", 
  "state": "released", 
  "analysis": {
    "workflow_type": "HTSeq - FPKM", 
    "workflow_version": "v1", 
    "created_datetime": "2016-05-30T18:17:27.388750-05:00", 
    "submitter_id": "fe613719-8ab9-4a9b-9db9-dd5d473d2a1c_fpkm", 
    "updated_datetime": "2018-09-06T13:49:20.245333-05:00", 
    "workflow_link": "https://github.com/NCI-GDC/htseq-cwl", 
    "state": "released", 
    "input_files": [
      {
        "updated_datetime": "2018-11-15T21:21:29.863147-06:00", 
        "data_type": "Aligned Reads", 
        "submitter_id": "9910c730-39be-4cf1-9007-1b3a9712a4f2", 
        "data_category": "Sequencing Reads", 
        "state": "released", 
        "file_size": 6883432971, 
        "created_datetime": "2016-05-29T14:56:43.656011-05:00", 
        "access": "controlled", 
        "experimental_strategy": "RNA-Seq", 
        "platform": "Illumina", 
        "file_id": "8e7dc738-8a8f-45b2-bd82-4125a07d7373", 
        "data_format": "BAM", 
        "md5sum": "931efe0d23b76bf7b45acc3d0f605396", 
        "file_name": "9910c730-39be-4cf1-9007-1b3a9712a4f2_gdc_realn_rehead.bam"
      }
    ], 
    "analysis_id": "c40b617a-7fd4-41f3-bf25-c52fb1325525"
  }, 
  "file_size": 522535, 
  "access": "open", 
  "experimental_strategy": "RNA-Seq", 
  "file_id": "6f5fe013-65c9-45de-a559-a136548cdcd7", 
  "data_format": "TXT", 
  "md5sum": "cf7a97ee31229c606965663cc6368c20", 
  "submitter_id": "fe613719-8ab9-4a9b-9db9-dd5d473d2a1c_fpkm"
},{
  "associated_entities": [
    {
      "entity_submitter_id": "TCGA-A7-A3RF-01A-11R-A22K-07", 
      "entity_type": "aliquot", 
      "case_id": "7451af3c-acc0-4d79-8429-6b8be96911d8", 
      "entity_id": "de0a584e-117e-4cf6-8c4a-6fb040270eda"
    }
  ], 
  "data_type": "Gene Expression Quantification", 
  "file_name": "99059480-b9f1-4b89-840c-439e42d8f42c.FPKM.txt.gz", 
  "data_category": "Transcriptome Profiling", 
  "state": "released", 
  "analysis": {
    "workflow_type": "HTSeq - FPKM", 
    "workflow_version": "v1", 
    "created_datetime": "2016-05-30T18:20:38.925521-05:00", 
    "submitter_id": "99059480-b9f1-4b89-840c-439e42d8f42c_fpkm", 
    "updated_datetime": "2018-09-06T13:49:20.245333-05:00", 
    "workflow_link": "https://github.com/NCI-GDC/htseq-cwl", 
    "state": "released", 
    "input_files": [
      {
        "updated_datetime": "2018-11-15T21:21:29.863147-06:00", 
        "data_type": "Aligned Reads", 
        "submitter_id": "a013abb7-f4b9-49d7-97f1-46fce3fc7e83", 
        "data_category": "Sequencing Reads", 
        "state": "released", 
        "file_size": 10260840135, 
        "created_datetime": "2016-05-29T22:01:32.874540-05:00", 
        "access": "controlled", 
        "experimental_strategy": "RNA-Seq", 
        "platform": "Illumina", 
        "file_id": "8a82e31d-9013-409c-963f-89adbd7411c0", 
        "data_format": "BAM", 
        "md5sum": "4d8aa3270449322d812cbabb35506ffc", 
        "file_name": "a013abb7-f4b9-49d7-97f1-46fce3fc7e83_gdc_realn_rehead.bam"
      }
    ], 
    "analysis_id": "01711d03-ace5-465c-9945-630655dbdb46"
  }, 
  "file_size": 515290, 
  "access": "open", 
  "experimental_strategy": "RNA-Seq", 
  "file_id": "f37cd7df-5e84-4c9f-91b8-4509f4eb7a3b", 
  "data_format": "TXT", 
  "md5sum": "fbaff893a991e4581166074f0a0334af", 
  "submitter_id": "99059480-b9f1-4b89-840c-439e42d8f42c_fpkm"
},{
  "associated_entities": [
    {
      "entity_submitter_id": "TCGA-E9-A1NG-01A-21R-A14M-07", 
      "entity_type": "aliquot", 
      "case_id": "659b0170-e914-45ff-aa55-fcb8d3dc7b8a", 
      "entity_id": "91918c5e-3c5c-4674-9a7f-1e93d9cf9949"
    }
  ], 
  "data_type": "Gene Expression Quantification", 
  "file_name": "33fa1673-1d0d-4838-a313-1929c5af60d1.FPKM.txt.gz", 
  "data_category": "Transcriptome Profiling", 
  "state": "released", 
  "analysis": {
    "workflow_type": "HTSeq - FPKM", 
    "workflow_version": "v1", 
    "created_datetime": "2016-05-29T10:39:59.771187-05:00", 
    "submitter_id": "33fa1673-1d0d-4838-a313-1929c5af60d1_fpkm", 
    "updated_datetime": "2018-09-06T13:49:20.245333-05:00", 
    "workflow_link": "https://github.com/NCI-GDC/htseq-cwl", 
    "state": "released", 
    "input_files": [
      {
        "updated_datetime": "2018-11-15T20:57:47.372612-06:00", 
        "data_type": "Aligned Reads", 
        "submitter_id": "c593e53d-c148-404d-abff-21d48b68c0fd", 
        "data_category": "Sequencing Reads", 
        "state": "released", 
        "file_size": 9207909863, 
        "created_datetime": "2016-05-29T06:06:26.673203-05:00", 
        "access": "controlled", 
        "experimental_strategy": "RNA-Seq", 
        "platform": "Illumina", 
        "file_id": "63b9ae5c-47b5-45d1-bb3d-c33d5298daa9", 
        "data_format": "BAM", 
        "md5sum": "e28cd7a86f33e4a8c920b4f985f8da68", 
        "file_name": "c593e53d-c148-404d-abff-21d48b68c0fd_gdc_realn_rehead.bam"
      }
    ], 
    "analysis_id": "2636df56-88f3-4505-8c3e-af7103b9b100"
  }, 
  "file_size": 522708, 
  "access": "open", 
  "experimental_strategy": "RNA-Seq", 
  "file_id": "7d6de62c-33fb-4a83-a4ac-9ac5de31cf25", 
  "data_format": "TXT", 
  "md5sum": "42638bf1ad01dfb3af1f8d21b9bf44c3", 
  "submitter_id": "33fa1673-1d0d-4838-a313-1929c5af60d1_fpkm"
},{
  "associated_entities": [
    {
      "entity_submitter_id": "TCGA-D8-A1XB-01A-11R-A14D-07", 
      "entity_type": "aliquot", 
      "case_id": "d2694b09-7844-4496-865c-5d3d8cd03330", 
      "entity_id": "8a2adff0-2527-43fa-ad17-a3081e22f846"
    }
  ], 
  "data_type": "Gene Expression Quantification", 
  "file_name": "a09e07b7-9834-465a-8e85-0cec02fc1881.FPKM.txt.gz", 
  "data_category": "Transcriptome Profiling", 
  "state": "released", 
  "analysis": {
    "workflow_type": "HTSeq - FPKM", 
    "workflow_version": "v1", 
    "created_datetime": "2016-05-30T18:51:45.489443-05:00", 
    "submitter_id": "a09e07b7-9834-465a-8e85-0cec02fc1881_fpkm", 
    "updated_datetime": "2018-09-06T13:49:20.245333-05:00", 
    "workflow_link": "https://github.com/NCI-GDC/htseq-cwl", 
    "state": "released", 
    "input_files": [
      {
        "updated_datetime": "2018-11-15T21:12:37.513272-06:00", 
        "data_type": "Aligned Reads", 
        "submitter_id": "60af7847-9784-4a11-bfe5-d9d973b5a185", 
        "data_category": "Sequencing Reads", 
        "state": "released", 
        "file_size": 6240677234, 
        "created_datetime": "2016-05-30T08:45:53.000691-05:00", 
        "access": "controlled", 
        "experimental_strategy": "RNA-Seq", 
        "platform": "Illumina", 
        "file_id": "78c3ad41-b93a-4c98-8428-b4646095f24a", 
        "data_format": "BAM", 
        "md5sum": "3e6ec7621b43d52410218ee8d9e57641", 
        "file_name": "60af7847-9784-4a11-bfe5-d9d973b5a185_gdc_realn_rehead.bam"
      }
    ], 
    "analysis_id": "a1796698-e8bb-4821-84c7-90a64a800829"
  }, 
  "file_size": 513464, 
  "access": "open", 
  "experimental_strategy": "RNA-Seq", 
  "file_id": "d4d9ec1c-fcba-479b-b429-7249209ae1ed", 
  "data_format": "TXT", 
  "md5sum": "2cde719f7823f264e1189acf459cd502", 
  "submitter_id": "a09e07b7-9834-465a-8e85-0cec02fc1881_fpkm"
},{
  "associated_entities": [
    {
      "entity_submitter_id": "TCGA-A2-A0CX-01A-21R-A00Z-07", 
      "entity_type": "aliquot", 
      "case_id": "c744fc13-3aca-4245-9e24-abd368cc8bef", 
      "entity_id": "b1ecc303-eb55-436f-9629-cdac63bde297"
    }
  ], 
  "data_type": "Gene Expression Quantification", 
  "file_name": "f790ef4c-71bf-43a7-a610-4006a4c0a42c.FPKM.txt.gz", 
  "data_category": "Transcriptome Profiling", 
  "state": "released", 
  "analysis": {
    "workflow_type": "HTSeq - FPKM", 
    "workflow_version": "v1", 
    "created_datetime": "2016-05-30T18:46:25.198515-05:00", 
    "submitter_id": "f790ef4c-71bf-43a7-a610-4006a4c0a42c_fpkm", 
    "updated_datetime": "2018-09-06T13:49:20.245333-05:00", 
    "workflow_link": "https://github.com/NCI-GDC/htseq-cwl", 
    "state": "released", 
    "input_files": [
      {
        "updated_datetime": "2018-11-15T21:30:06.924734-06:00", 
        "data_type": "Aligned Reads", 
        "submitter_id": "7643c975-38d4-4d99-99e4-9cea99ad3bb2", 
        "data_category": "Sequencing Reads", 
        "state": "released", 
        "file_size": 7108613004, 
        "created_datetime": "2016-05-29T21:54:02.810877-05:00", 
        "access": "controlled", 
        "experimental_strategy": "RNA-Seq", 
        "platform": "Illumina", 
        "file_id": "9b54f8e5-045d-456b-a852-04f1720282fd", 
        "data_format": "BAM", 
        "md5sum": "e9863bbc551b2711d9876617058b4a7d", 
        "file_name": "7643c975-38d4-4d99-99e4-9cea99ad3bb2_gdc_realn_rehead.bam"
      }
    ], 
    "analysis_id": "4a98f5eb-d7f0-4535-bbf0-e0dea836057c"
  }, 
  "file_size": 509482, 
  "access": "open", 
  "experimental_strategy": "RNA-Seq", 
  "file_id": "417c64cb-51ab-41a9-8732-1c8b96821972", 
  "data_format": "TXT", 
  "md5sum": "87697bea5416b1bbb538fba44cec2b17", 
  "submitter_id": "f790ef4c-71bf-43a7-a610-4006a4c0a42c_fpkm"
},{
  "associated_entities": [
    {
      "entity_submitter_id": "TCGA-A8-A07F-01A-11R-A00Z-07", 
      "entity_type": "aliquot", 
      "case_id": "5d688049-f271-40ef-813a-d37240ffe21c", 
      "entity_id": "f6fd41e3-c597-4c5d-8f47-a315be0330f8"
    }
  ], 
  "data_type": "Gene Expression Quantification", 
  "file_name": "bbf9a30d-3067-491b-9aea-0cb9bed91969.FPKM.txt.gz", 
  "data_category": "Transcriptome Profiling", 
  "state": "released", 
  "analysis": {
    "workflow_type": "HTSeq - FPKM", 
    "workflow_version": "v1", 
    "created_datetime": "2016-05-29T10:35:04.361320-05:00", 
    "submitter_id": "bbf9a30d-3067-491b-9aea-0cb9bed91969_fpkm", 
    "updated_datetime": "2018-09-06T13:49:20.245333-05:00", 
    "workflow_link": "https://github.com/NCI-GDC/htseq-cwl", 
    "state": "released", 
    "input_files": [
      {
        "updated_datetime": "2018-11-15T19:59:41.719344-06:00", 
        "data_type": "Aligned Reads", 
        "submitter_id": "56c96f69-2e11-4af6-bbf0-8835e82bdf4e", 
        "data_category": "Sequencing Reads", 
        "state": "released", 
        "file_size": 8971042823, 
        "created_datetime": "2016-05-28T18:15:16.890232-05:00", 
        "access": "controlled", 
        "experimental_strategy": "RNA-Seq", 
        "platform": "Illumina", 
        "file_id": "1086f69e-9b22-4594-b483-ecef0be9d90b", 
        "data_format": "BAM", 
        "md5sum": "085975cd544597ae03b6de3ea4b554e8", 
        "file_name": "56c96f69-2e11-4af6-bbf0-8835e82bdf4e_gdc_realn_rehead.bam"
      }
    ], 
    "analysis_id": "103e8dfb-441d-4b65-83bf-34d74d32f9f6"
  }, 
  "file_size": 535777, 
  "access": "open", 
  "experimental_strategy": "RNA-Seq", 
  "file_id": "d9803898-a63d-43f0-8097-dc6adbb04cec", 
  "data_format": "TXT", 
  "md5sum": "c2c1414dd01f4eee906df8c9b65d4f3e", 
  "submitter_id": "bbf9a30d-3067-491b-9aea-0cb9bed91969_fpkm"
},{
  "associated_entities": [
    {
      "entity_submitter_id": "TCGA-E2-A15G-01A-11R-A12D-07", 
      "entity_type": "aliquot", 
      "case_id": "271e8024-a008-4bf0-9f6e-177f60096b1b", 
      "entity_id": "a88e6892-93fe-451f-9b7e-f6fe260ba9af"
    }
  ], 
  "data_type": "Gene Expression Quantification", 
  "file_name": "b41174a5-4db8-438c-a9fa-6da8c08a9c75.FPKM.txt.gz", 
  "data_category": "Transcriptome Profiling", 
  "state": "released", 
  "analysis": {
    "workflow_type": "HTSeq - FPKM", 
    "workflow_version": "v1", 
    "created_datetime": "2016-05-26T21:24:16.845113-05:00", 
    "submitter_id": "b41174a5-4db8-438c-a9fa-6da8c08a9c75_fpkm", 
    "updated_datetime": "2018-09-06T13:49:20.245333-05:00", 
    "workflow_link": "https://github.com/NCI-GDC/htseq-cwl", 
    "state": "released", 
    "input_files": [
      {
        "updated_datetime": "2018-11-15T21:12:37.513272-06:00", 
        "data_type": "Aligned Reads", 
        "submitter_id": "db642777-db92-41d4-b3e8-f7a321c6e252", 
        "data_category": "Sequencing Reads", 
        "state": "released", 
        "file_size": 6820671000, 
        "created_datetime": "2016-05-26T17:51:12.003151-05:00", 
        "access": "controlled", 
        "experimental_strategy": "RNA-Seq", 
        "platform": "Illumina", 
        "file_id": "7d1c2d27-120f-42f1-9936-0764f2da5e94", 
        "data_format": "BAM", 
        "md5sum": "5caaf2e687d971b1296dfd32b71b3272", 
        "file_name": "db642777-db92-41d4-b3e8-f7a321c6e252_gdc_realn_rehead.bam"
      }
    ], 
    "analysis_id": "5b79b5cb-1d3f-4416-ae64-577e1d0a57d5"
  }, 
  "file_size": 515842, 
  "access": "open", 
  "experimental_strategy": "RNA-Seq", 
  "file_id": "68acd717-d11f-4b61-a69e-1f24ed8a2127", 
  "data_format": "TXT", 
  "md5sum": "bd06f03ddf447b6e56381fc6c232dcea", 
  "submitter_id": "b41174a5-4db8-438c-a9fa-6da8c08a9c75_fpkm"
},{
  "associated_entities": [
    {
      "entity_submitter_id": "TCGA-E2-A1B5-01A-21R-A12P-07", 
      "entity_type": "aliquot", 
      "case_id": "7241b3d4-31ee-4fd2-a4a5-35a9d5f37d6a", 
      "entity_id": "a2c80f8e-f08d-4574-90a0-f0651c0a9b1b"
    }
  ], 
  "data_type": "Gene Expression Quantification", 
  "file_name": "d4924657-2b67-4083-8190-bd4c15534066.FPKM.txt.gz", 
  "data_category": "Transcriptome Profiling", 
  "state": "released", 
  "analysis": {
    "workflow_type": "HTSeq - FPKM", 
    "workflow_version": "v1", 
    "created_datetime": "2016-05-30T18:19:34.642442-05:00", 
    "submitter_id": "d4924657-2b67-4083-8190-bd4c15534066_fpkm", 
    "updated_datetime": "2018-09-06T13:49:20.245333-05:00", 
    "workflow_link": "https://github.com/NCI-GDC/htseq-cwl", 
    "state": "released", 
    "input_files": [
      {
        "updated_datetime": "2018-11-15T20:57:47.372612-06:00", 
        "data_type": "Aligned Reads", 
        "submitter_id": "9432ae7d-e8f9-45d7-90ca-a07edac39c03", 
        "data_category": "Sequencing Reads", 
        "state": "released", 
        "file_size": 7284385084, 
        "created_datetime": "2016-05-29T19:52:38.036610-05:00", 
        "access": "controlled", 
        "experimental_strategy": "RNA-Seq", 
        "platform": "Illumina", 
        "file_id": "601278ff-a240-4e4b-a7e0-2d1e7c8ad3c9", 
        "data_format": "BAM", 
        "md5sum": "62e26d76eaf15593d5a46d3ea969fe6c", 
        "file_name": "9432ae7d-e8f9-45d7-90ca-a07edac39c03_gdc_realn_rehead.bam"
      }
    ], 
    "analysis_id": "30096a83-b8ef-44a3-a0de-0a551c2cfbcd"
  }, 
  "file_size": 517592, 
  "access": "open", 
  "experimental_strategy": "RNA-Seq", 
  "file_id": "f1c50289-1db1-4066-a44c-34e89963ee6d", 
  "data_format": "TXT", 
  "md5sum": "efb70f561245181f4e656b4de224f485", 
  "submitter_id": "d4924657-2b67-4083-8190-bd4c15534066_fpkm"
},{
  "associated_entities": [
    {
      "entity_submitter_id": "TCGA-EW-A2FS-01A-11R-A17B-07", 
      "entity_type": "aliquot", 
      "case_id": "d34471a1-b367-4f8a-b35a-c5901c4f5503", 
      "entity_id": "c0f29396-d239-4f0d-a95a-0838770eb24a"
    }
  ], 
  "data_type": "Gene Expression Quantification", 
  "file_name": "723562fb-cff9-4cd4-94ed-9ae9cde55a9d.FPKM.txt.gz", 
  "data_category": "Transcriptome Profiling", 
  "state": "released", 
  "analysis": {
    "workflow_type": "HTSeq - FPKM", 
    "workflow_version": "v1", 
    "created_datetime": "2016-05-30T18:52:03.524098-05:00", 
    "submitter_id": "723562fb-cff9-4cd4-94ed-9ae9cde55a9d_fpkm", 
    "updated_datetime": "2018-09-06T13:49:20.245333-05:00", 
    "workflow_link": "https://github.com/NCI-GDC/htseq-cwl", 
    "state": "released", 
    "input_files": [
      {
        "updated_datetime": "2018-11-15T21:30:06.924734-06:00", 
        "data_type": "Aligned Reads", 
        "submitter_id": "b904dfd7-53c4-48f3-bf24-044ea7aa294a", 
        "data_category": "Sequencing Reads", 
        "state": "released", 
        "file_size": 10341326376, 
        "created_datetime": "2016-05-30T09:33:58.231849-05:00", 
        "access": "controlled", 
        "experimental_strategy": "RNA-Seq", 
        "platform": "Illumina", 
        "file_id": "9ce65366-c421-4c3a-becd-acc759534b8f", 
        "data_format": "BAM", 
        "md5sum": "9530582e53adf4ba583f324199b95be9", 
        "file_name": "b904dfd7-53c4-48f3-bf24-044ea7aa294a_gdc_realn_rehead.bam"
      }
    ], 
    "analysis_id": "4c5b1523-a1db-42a3-a717-1318d79172c3"
  }, 
  "file_size": 548295, 
  "access": "open", 
  "experimental_strategy": "RNA-Seq", 
  "file_id": "1dcf2fb5-d3ee-4a8d-9149-39805d57b1ec", 
  "data_format": "TXT", 
  "md5sum": "22abdeae0786c4a6958cf89d219ab4d2", 
  "submitter_id": "723562fb-cff9-4cd4-94ed-9ae9cde55a9d_fpkm"
},{
  "associated_entities": [
    {
      "entity_submitter_id": "TCGA-EW-A1P7-01A-21R-A144-07", 
      "entity_type": "aliquot", 
      "case_id": "01674b2c-5cf2-478f-84a1-f69c39f47bd4", 
      "entity_id": "e11a1fd3-d409-4e09-a8ab-5d0afb455263"
    }
  ], 
  "data_type": "Gene Expression Quantification", 
  "file_name": "bcae978c-e9b1-4c7a-8691-caf718db5b3a.FPKM.txt.gz", 
  "data_category": "Transcriptome Profiling", 
  "state": "released", 
  "analysis": {
    "workflow_type": "HTSeq - FPKM", 
    "workflow_version": "v1", 
    "created_datetime": "2016-05-26T21:05:37.265270-05:00", 
    "submitter_id": "bcae978c-e9b1-4c7a-8691-caf718db5b3a_fpkm", 
    "updated_datetime": "2018-09-06T13:49:20.245333-05:00", 
    "workflow_link": "https://github.com/NCI-GDC/htseq-cwl", 
    "state": "released", 
    "input_files": [
      {
        "updated_datetime": "2018-11-15T20:57:47.372612-06:00", 
        "data_type": "Aligned Reads", 
        "submitter_id": "eb7119af-fcd9-47f9-92b5-4584ad637144", 
        "data_category": "Sequencing Reads", 
        "state": "released", 
        "file_size": 7344270482, 
        "created_datetime": "2016-05-25T18:36:31.798581-05:00", 
        "access": "controlled", 
        "experimental_strategy": "RNA-Seq", 
        "platform": "Illumina", 
        "file_id": "661117f8-27eb-4750-93a6-1911c3764bbd", 
        "data_format": "BAM", 
        "md5sum": "d1926946e60eddcc689880f2f2e43714", 
        "file_name": "eb7119af-fcd9-47f9-92b5-4584ad637144_gdc_realn_rehead.bam"
      }
    ], 
    "analysis_id": "e21d102b-a207-4b40-b83c-a7f045282b36"
  }, 
  "file_size": 534291, 
  "access": "open", 
  "experimental_strategy": "RNA-Seq", 
  "file_id": "83483ade-03e1-4963-8877-03fbb11e7707", 
  "data_format": "TXT", 
  "md5sum": "6ff81c0a00a48438701d90c9f82a66c2", 
  "submitter_id": "bcae978c-e9b1-4c7a-8691-caf718db5b3a_fpkm"
},{
  "associated_entities": [
    {
      "entity_submitter_id": "TCGA-LL-A5YO-01A-21R-A28M-07", 
      "entity_type": "aliquot", 
      "case_id": "b8aefc48-4a6e-4254-a57f-5f688399b582", 
      "entity_id": "4b5b44ea-8589-4aea-a69f-b5d5041b1acd"
    }
  ], 
  "data_type": "Gene Expression Quantification", 
  "file_name": "225ccdc9-0d78-4d35-a969-080e6db2d42b.FPKM.txt.gz", 
  "data_category": "Transcriptome Profiling", 
  "state": "released", 
  "analysis": {
    "workflow_type": "HTSeq - FPKM", 
    "workflow_version": "v1", 
    "created_datetime": "2016-05-29T11:01:49.952357-05:00", 
    "submitter_id": "225ccdc9-0d78-4d35-a969-080e6db2d42b_fpkm", 
    "updated_datetime": "2018-09-06T13:49:20.245333-05:00", 
    "workflow_link": "https://github.com/NCI-GDC/htseq-cwl", 
    "state": "released", 
    "input_files": [
      {
        "updated_datetime": "2018-11-15T21:47:23.001784-06:00", 
        "data_type": "Aligned Reads", 
        "submitter_id": "b324af6e-6371-4ab3-a9a9-367036637330", 
        "data_category": "Sequencing Reads", 
        "state": "released", 
        "file_size": 8482742882, 
        "created_datetime": "2016-05-29T05:24:22.182155-05:00", 
        "access": "controlled", 
        "experimental_strategy": "RNA-Seq", 
        "platform": "Illumina", 
        "file_id": "cde99ada-a596-4d5d-86c7-2ac5be24b02c", 
        "data_format": "BAM", 
        "md5sum": "85c3fb27dea39651c06f67483c80ce64", 
        "file_name": "b324af6e-6371-4ab3-a9a9-367036637330_gdc_realn_rehead.bam"
      }
    ], 
    "analysis_id": "135e588b-4c9e-465a-b411-2319eaa967f8"
  }, 
  "file_size": 529039, 
  "access": "open", 
  "experimental_strategy": "RNA-Seq", 
  "file_id": "e9d3d6ad-bd0b-436e-b542-1698b09021f2", 
  "data_format": "TXT", 
  "md5sum": "503461cdc544d599a87c6abbdc3d9bbd", 
  "submitter_id": "225ccdc9-0d78-4d35-a969-080e6db2d42b_fpkm"
},{
  "associated_entities": [
    {
      "entity_submitter_id": "TCGA-PL-A8LY-01A-11R-A41B-07", 
      "entity_type": "aliquot", 
      "case_id": "9ba11ea8-97d3-464a-90a4-ec1151be9088", 
      "entity_id": "2ca5942e-dcbf-46f1-8427-1ea7216dc559"
    }
  ], 
  "data_type": "Gene Expression Quantification", 
  "file_name": "56ce81a1-b4ae-4567-a140-4a68c34aabf3.FPKM.txt.gz", 
  "data_category": "Transcriptome Profiling", 
  "state": "released", 
  "analysis": {
    "workflow_type": "HTSeq - FPKM", 
    "workflow_version": "v1", 
    "created_datetime": "2016-05-30T18:32:02.286107-05:00", 
    "submitter_id": "56ce81a1-b4ae-4567-a140-4a68c34aabf3_fpkm", 
    "updated_datetime": "2018-09-06T13:49:20.245333-05:00", 
    "workflow_link": "https://github.com/NCI-GDC/htseq-cwl", 
    "state": "released", 
    "input_files": [
      {
        "updated_datetime": "2018-11-15T20:57:47.372612-06:00", 
        "data_type": "Aligned Reads", 
        "submitter_id": "452ba008-aec7-408c-893e-4f14deed77e1", 
        "data_category": "Sequencing Reads", 
        "state": "released", 
        "file_size": 4353298261, 
        "created_datetime": "2016-05-29T17:47:42.387222-05:00", 
        "access": "controlled", 
        "experimental_strategy": "RNA-Seq", 
        "platform": "Illumina", 
        "file_id": "5015f577-de90-4573-a090-5165a610db0d", 
        "data_format": "BAM", 
        "md5sum": "ca8bdc3a041d5da85bbeac5042892ef4", 
        "file_name": "452ba008-aec7-408c-893e-4f14deed77e1_gdc_realn_rehead.bam"
      }
    ], 
    "analysis_id": "3375f1df-2c10-40c4-8a4c-2c838720cbe5"
  }, 
  "file_size": 499168, 
  "access": "open", 
  "experimental_strategy": "RNA-Seq", 
  "file_id": "8d41fd11-b470-4ba3-8edc-4278ac338859", 
  "data_format": "TXT", 
  "md5sum": "81d2d66cc14b4733c8df37bf5f43e99f", 
  "submitter_id": "56ce81a1-b4ae-4567-a140-4a68c34aabf3_fpkm"
},{
  "associated_entities": [
    {
      "entity_submitter_id": "TCGA-AR-A1AI-01A-11R-A12P-07", 
      "entity_type": "aliquot", 
      "case_id": "9848307d-1bd5-40c1-b655-a33297aaf74f", 
      "entity_id": "52ff562f-6a13-435a-acab-16a064633b1d"
    }
  ], 
  "data_type": "Gene Expression Quantification", 
  "file_name": "6f14823c-a53d-4546-a100-5a276ac1c4d8.FPKM.txt.gz", 
  "data_category": "Transcriptome Profiling", 
  "state": "released", 
  "analysis": {
    "workflow_type": "HTSeq - FPKM", 
    "workflow_version": "v1", 
    "created_datetime": "2016-05-30T18:30:27.297895-05:00", 
    "submitter_id": "6f14823c-a53d-4546-a100-5a276ac1c4d8_fpkm", 
    "updated_datetime": "2018-09-06T13:49:20.245333-05:00", 
    "workflow_link": "https://github.com/NCI-GDC/htseq-cwl", 
    "state": "released", 
    "input_files": [
      {
        "updated_datetime": "2018-11-15T21:30:06.924734-06:00", 
        "data_type": "Aligned Reads", 
        "submitter_id": "4d6d77c9-4b95-4404-be95-691c928f9a91", 
        "data_category": "Sequencing Reads", 
        "state": "released", 
        "file_size": 10611801726, 
        "created_datetime": "2016-05-29T14:03:09.279895-05:00", 
        "access": "controlled", 
        "experimental_strategy": "RNA-Seq", 
        "platform": "Illumina", 
        "file_id": "a3b4b911-4f4b-4cc7-ad81-cc8ef199a369", 
        "data_format": "BAM", 
        "md5sum": "8688ce68f341fa7851cec75b6e9b95b6", 
        "file_name": "4d6d77c9-4b95-4404-be95-691c928f9a91_gdc_realn_rehead.bam"
      }
    ], 
    "analysis_id": "c4c70aa7-aaed-477a-ab6a-ecb297a34446"
  }, 
  "file_size": 517723, 
  "access": "open", 
  "experimental_strategy": "RNA-Seq", 
  "file_id": "9f099f1b-0395-4e1d-8169-4d7225b4a49c", 
  "data_format": "TXT", 
  "md5sum": "a38b0bcbf53fa1deab1651065a35e0d8", 
  "submitter_id": "6f14823c-a53d-4546-a100-5a276ac1c4d8_fpkm"
},{
  "associated_entities": [
    {
      "entity_submitter_id": "TCGA-GM-A4E0-01A-12R-A266-07", 
      "entity_type": "aliquot", 
      "case_id": "6397d7bc-9cb1-4a84-81ad-76954e0a8cee", 
      "entity_id": "da8c1ab5-7b67-4ebc-b854-cc45eaec8ee0"
    }
  ], 
  "data_type": "Gene Expression Quantification", 
  "file_name": "bf9e1674-9f2c-4014-808a-1f3f7544e9df.FPKM.txt.gz", 
  "data_category": "Transcriptome Profiling", 
  "state": "released", 
  "analysis": {
    "workflow_type": "HTSeq - FPKM", 
    "workflow_version": "v1", 
    "created_datetime": "2016-05-29T10:38:36.577062-05:00", 
    "submitter_id": "bf9e1674-9f2c-4014-808a-1f3f7544e9df_fpkm", 
    "updated_datetime": "2018-09-06T13:49:20.245333-05:00", 
    "workflow_link": "https://github.com/NCI-GDC/htseq-cwl", 
    "state": "released", 
    "input_files": [
      {
        "updated_datetime": "2018-11-15T21:21:29.863147-06:00", 
        "data_type": "Aligned Reads", 
        "submitter_id": "886cf98b-72a5-4961-af9d-0f0b086b7696", 
        "data_category": "Sequencing Reads", 
        "state": "released", 
        "file_size": 4599919207, 
        "created_datetime": "2016-05-29T03:36:51.404314-05:00", 
        "access": "controlled", 
        "experimental_strategy": "RNA-Seq", 
        "platform": "Illumina", 
        "file_id": "9214cf76-e0b3-4135-b6cf-cf206fe90098", 
        "data_format": "BAM", 
        "md5sum": "c3bfb93d88e32d573cbb27f150c082de", 
        "file_name": "886cf98b-72a5-4961-af9d-0f0b086b7696_gdc_realn_rehead.bam"
      }
    ], 
    "analysis_id": "1b2470a3-bbf4-4bec-8883-4e1a0ff959ae"
  }, 
  "file_size": 502722, 
  "access": "open", 
  "experimental_strategy": "RNA-Seq", 
  "file_id": "e379c119-7e1d-489f-ad0f-ffb43ff20da2", 
  "data_format": "TXT", 
  "md5sum": "a3a1857c65d528cc9a66509ad2f1aae6", 
  "submitter_id": "bf9e1674-9f2c-4014-808a-1f3f7544e9df_fpkm"
},{
  "associated_entities": [
    {
      "entity_submitter_id": "TCGA-S3-AA15-01A-11R-A41B-07", 
      "entity_type": "aliquot", 
      "case_id": "e783e518-c1e5-4eac-8eaf-e2d65ccd9692", 
      "entity_id": "181e9c9f-7dbd-4f3a-8298-12797c717e1f"
    }
  ], 
  "data_type": "Gene Expression Quantification", 
  "file_name": "ec241da3-82df-46a8-8a54-b1e977ac4834.FPKM.txt.gz", 
  "data_category": "Transcriptome Profiling", 
  "state": "released", 
  "analysis": {
    "workflow_type": "HTSeq - FPKM", 
    "workflow_version": "v1", 
    "created_datetime": "2016-05-29T11:15:08.553335-05:00", 
    "submitter_id": "ec241da3-82df-46a8-8a54-b1e977ac4834_fpkm", 
    "updated_datetime": "2018-09-06T13:49:20.245333-05:00", 
    "workflow_link": "https://github.com/NCI-GDC/htseq-cwl", 
    "state": "released", 
    "input_files": [
      {
        "updated_datetime": "2018-11-15T17:21:45.437138-06:00", 
        "data_type": "Aligned Reads", 
        "submitter_id": "282001f4-81a1-44d6-99f8-5cbc07f6ebeb", 
        "data_category": "Sequencing Reads", 
        "state": "released", 
        "file_size": 8227041651, 
        "created_datetime": "2016-05-29T10:18:38.654911-05:00", 
        "access": "controlled", 
        "experimental_strategy": "RNA-Seq", 
        "platform": "Illumina", 
        "file_id": "00fbd326-73fb-4ede-bf73-e028a07154e9", 
        "data_format": "BAM", 
        "md5sum": "dcf50376d1b8d2faffa39382e40112da", 
        "file_name": "282001f4-81a1-44d6-99f8-5cbc07f6ebeb_gdc_realn_rehead.bam"
      }
    ], 
    "analysis_id": "a6048c97-4af4-4d0a-9410-db612334969d"
  }, 
  "file_size": 514937, 
  "access": "open", 
  "experimental_strategy": "RNA-Seq", 
  "file_id": "0f4b5124-cc5e-47ca-8c40-b6ea3448b1a3", 
  "data_format": "TXT", 
  "md5sum": "648268717274b7c21994f80557248ed4", 
  "submitter_id": "ec241da3-82df-46a8-8a54-b1e977ac4834_fpkm"
},{
  "associated_entities": [
    {
      "entity_submitter_id": "TCGA-C8-A275-01A-21R-A16F-07", 
      "entity_type": "aliquot", 
      "case_id": "ce887e90-0660-4f44-a3a4-b3b894cb7eda", 
      "entity_id": "59c6ed76-762c-4caa-98c1-0886b6d9651c"
    }
  ], 
  "data_type": "Gene Expression Quantification", 
  "file_name": "4ba6c212-ef90-4ab3-b551-35c05cb6df90.FPKM.txt.gz", 
  "data_category": "Transcriptome Profiling", 
  "state": "released", 
  "analysis": {
    "workflow_type": "HTSeq - FPKM", 
    "workflow_version": "v1", 
    "created_datetime": "2016-05-30T18:50:08.516203-05:00", 
    "submitter_id": "4ba6c212-ef90-4ab3-b551-35c05cb6df90_fpkm", 
    "updated_datetime": "2018-09-06T13:49:20.245333-05:00", 
    "workflow_link": "https://github.com/NCI-GDC/htseq-cwl", 
    "state": "released", 
    "input_files": [
      {
        "updated_datetime": "2018-11-15T21:38:44.655215-06:00", 
        "data_type": "Aligned Reads", 
        "submitter_id": "77eb3e77-a253-4cd7-8614-ba261dd18a35", 
        "data_category": "Sequencing Reads", 
        "state": "released", 
        "file_size": 12272113594, 
        "created_datetime": "2016-05-30T05:10:08.223989-05:00", 
        "access": "controlled", 
        "experimental_strategy": "RNA-Seq", 
        "platform": "Illumina", 
        "file_id": "af9301ac-d033-4452-aea1-f856e8119598", 
        "data_format": "BAM", 
        "md5sum": "80518616a741ff0831173c079e80c9b1", 
        "file_name": "77eb3e77-a253-4cd7-8614-ba261dd18a35_gdc_realn_rehead.bam"
      }
    ], 
    "analysis_id": "e44411a3-cf44-4517-80b0-abb6d37d0210"
  }, 
  "file_size": 521039, 
  "access": "open", 
  "experimental_strategy": "RNA-Seq", 
  "file_id": "1d4fd1cb-6538-4325-bddc-2ced7f437f13", 
  "data_format": "TXT", 
  "md5sum": "f426e0274fa698428558d2074b22e504", 
  "submitter_id": "4ba6c212-ef90-4ab3-b551-35c05cb6df90_fpkm"
},{
  "associated_entities": [
    {
      "entity_submitter_id": "TCGA-B6-A0RE-01A-11R-A056-07", 
      "entity_type": "aliquot", 
      "case_id": "08da7c4c-3067-4bcf-9d7a-78566df72e69", 
      "entity_id": "ad46ed65-3cc2-4956-9d90-3e1edca24417"
    }
  ], 
  "data_type": "Gene Expression Quantification", 
  "file_name": "cf5790d4-7c94-4b99-9c84-1174a277cefd.FPKM.txt.gz", 
  "data_category": "Transcriptome Profiling", 
  "state": "released", 
  "analysis": {
    "workflow_type": "HTSeq - FPKM", 
    "workflow_version": "v1", 
    "created_datetime": "2016-05-26T21:09:31.684328-05:00", 
    "submitter_id": "cf5790d4-7c94-4b99-9c84-1174a277cefd_fpkm", 
    "updated_datetime": "2018-09-06T13:49:20.245333-05:00", 
    "workflow_link": "https://github.com/NCI-GDC/htseq-cwl", 
    "state": "released", 
    "input_files": [
      {
        "updated_datetime": "2018-11-15T21:38:44.655215-06:00", 
        "data_type": "Aligned Reads", 
        "submitter_id": "5146ea6c-3882-4518-a8ec-479f2f67510f", 
        "data_category": "Sequencing Reads", 
        "state": "released", 
        "file_size": 6350906681, 
        "created_datetime": "2016-05-25T23:05:32.713424-05:00", 
        "access": "controlled", 
        "experimental_strategy": "RNA-Seq", 
        "platform": "Illumina", 
        "file_id": "b35ac7f5-6b7b-4187-8022-3ad23f7ff59d", 
        "data_format": "BAM", 
        "md5sum": "2861566afb630506b48e9f15e80cdb94", 
        "file_name": "5146ea6c-3882-4518-a8ec-479f2f67510f_gdc_realn_rehead.bam"
      }
    ], 
    "analysis_id": "e6662238-211d-44a8-8574-120eca9b1315"
  }, 
  "file_size": 513543, 
  "access": "open", 
  "experimental_strategy": "RNA-Seq", 
  "file_id": "d0f5cfbf-5384-4e93-bfb0-1ea431ac6ceb", 
  "data_format": "TXT", 
  "md5sum": "3e50faabced7801c8a8e9ccaeb70b300", 
  "submitter_id": "cf5790d4-7c94-4b99-9c84-1174a277cefd_fpkm"
},{
  "associated_entities": [
    {
      "entity_submitter_id": "TCGA-AO-A12E-01A-11R-A10J-07", 
      "entity_type": "aliquot", 
      "case_id": "2cbeadff-a8a3-4787-9d4e-f6b74c3ab5d9", 
      "entity_id": "222c7e4d-f6ed-4db0-ba36-1670159cee1b"
    }
  ], 
  "data_type": "Gene Expression Quantification", 
  "file_name": "220c7593-ae84-4db4-9ce5-c6372fd696e3.FPKM.txt.gz", 
  "data_category": "Transcriptome Profiling", 
  "state": "released", 
  "analysis": {
    "workflow_type": "HTSeq - FPKM", 
    "workflow_version": "v1", 
    "created_datetime": "2016-05-29T10:06:49.088498-05:00", 
    "submitter_id": "220c7593-ae84-4db4-9ce5-c6372fd696e3_fpkm", 
    "updated_datetime": "2018-09-06T13:49:20.245333-05:00", 
    "workflow_link": "https://github.com/NCI-GDC/htseq-cwl", 
    "state": "released", 
    "input_files": [
      {
        "updated_datetime": "2018-11-15T22:04:38.004773-06:00", 
        "data_type": "Aligned Reads", 
        "submitter_id": "c0da5bf9-c2d2-4006-a6f2-aa2b3423cce5", 
        "data_category": "Sequencing Reads", 
        "state": "released", 
        "file_size": 10381724982, 
        "created_datetime": "2016-05-26T21:41:13.385753-05:00", 
        "access": "controlled", 
        "experimental_strategy": "RNA-Seq", 
        "platform": "Illumina", 
        "file_id": "edb23f00-3813-49fd-8295-497f3fe4b9dc", 
        "data_format": "BAM", 
        "md5sum": "b970a64e035425dfb5f2a297fe680bab", 
        "file_name": "c0da5bf9-c2d2-4006-a6f2-aa2b3423cce5_gdc_realn_rehead.bam"
      }
    ], 
    "analysis_id": "8b02049f-39fd-41cd-ab9c-34a6b930f4ca"
  }, 
  "file_size": 528120, 
  "access": "open", 
  "experimental_strategy": "RNA-Seq", 
  "file_id": "9457f16e-0e17-4306-afda-fad444aa578f", 
  "data_format": "TXT", 
  "md5sum": "3d01f9f6446b249c053dacf04f277cdb", 
  "submitter_id": "220c7593-ae84-4db4-9ce5-c6372fd696e3_fpkm"
},{
  "associated_entities": [
    {
      "entity_submitter_id": "TCGA-AQ-A7U7-01A-22R-A352-07", 
      "entity_type": "aliquot", 
      "case_id": "19015644-9c17-4ae7-a656-0fe8623c04ae", 
      "entity_id": "0f3672e4-ab71-4cb6-9d46-3ae57b58e249"
    }
  ], 
  "data_type": "Gene Expression Quantification", 
  "file_name": "62ae8183-68ac-4317-8196-c95bc40c3119.FPKM.txt.gz", 
  "data_category": "Transcriptome Profiling", 
  "state": "released", 
  "analysis": {
    "workflow_type": "HTSeq - FPKM", 
    "workflow_version": "v1", 
    "created_datetime": "2016-05-26T21:17:31.032502-05:00", 
    "submitter_id": "62ae8183-68ac-4317-8196-c95bc40c3119_fpkm", 
    "updated_datetime": "2018-09-06T13:49:20.245333-05:00", 
    "workflow_link": "https://github.com/NCI-GDC/htseq-cwl", 
    "state": "released", 
    "input_files": [
      {
        "updated_datetime": "2018-11-15T22:04:38.004773-06:00", 
        "data_type": "Aligned Reads", 
        "submitter_id": "0d636062-ca6d-4039-931a-de999511babe", 
        "data_category": "Sequencing Reads", 
        "state": "released", 
        "file_size": 7737103236, 
        "created_datetime": "2016-05-26T09:10:48.808424-05:00", 
        "access": "controlled", 
        "experimental_strategy": "RNA-Seq", 
        "platform": "Illumina", 
        "file_id": "f25820d6-a054-4623-a7b9-2b275ce2dc3b", 
        "data_format": "BAM", 
        "md5sum": "5900c85d69fde6d30a806582f301a3fa", 
        "file_name": "0d636062-ca6d-4039-931a-de999511babe_gdc_realn_rehead.bam"
      }
    ], 
    "analysis_id": "e6b7b391-e3ca-4502-817a-4bf1e9bf2a13"
  }, 
  "file_size": 539428, 
  "access": "open", 
  "experimental_strategy": "RNA-Seq", 
  "file_id": "cd21722d-1aa3-48a5-bd67-cd8d07e5ba72", 
  "data_format": "TXT", 
  "md5sum": "99b515c050c6148f0fe434e862649e0c", 
  "submitter_id": "62ae8183-68ac-4317-8196-c95bc40c3119_fpkm"
},{
  "associated_entities": [
    {
      "entity_submitter_id": "TCGA-BH-A202-01A-11R-A14M-07", 
      "entity_type": "aliquot", 
      "case_id": "e7a00d67-2c26-4d1f-bd17-35f659e88bc1", 
      "entity_id": "d3169d74-dd69-4c6b-8232-6e15ac2920b9"
    }
  ], 
  "data_type": "Gene Expression Quantification", 
  "file_name": "30621023-91a3-4b13-bc10-922491b5f9d3.FPKM.txt.gz", 
  "data_category": "Transcriptome Profiling", 
  "state": "released", 
  "analysis": {
    "workflow_type": "HTSeq - FPKM", 
    "workflow_version": "v1", 
    "created_datetime": "2016-05-29T11:15:17.204467-05:00", 
    "submitter_id": "30621023-91a3-4b13-bc10-922491b5f9d3_fpkm", 
    "updated_datetime": "2018-09-06T13:49:20.245333-05:00", 
    "workflow_link": "https://github.com/NCI-GDC/htseq-cwl", 
    "state": "released", 
    "input_files": [
      {
        "updated_datetime": "2018-11-15T20:57:47.372612-06:00", 
        "data_type": "Aligned Reads", 
        "submitter_id": "36b94a42-8958-4dfc-b314-4dea44c2d964", 
        "data_category": "Sequencing Reads", 
        "state": "released", 
        "file_size": 11296103015, 
        "created_datetime": "2016-05-29T10:27:13.436566-05:00", 
        "access": "controlled", 
        "experimental_strategy": "RNA-Seq", 
        "platform": "Illumina", 
        "file_id": "69794f1a-b0d2-45a5-866e-4f4255476641", 
        "data_format": "BAM", 
        "md5sum": "936e4fbbbf50ea6c3ba13a59be773813", 
        "file_name": "36b94a42-8958-4dfc-b314-4dea44c2d964_gdc_realn_rehead.bam"
      }
    ], 
    "analysis_id": "b0b36dee-6e0f-4751-8a6f-d155f8d3aed6"
  }, 
  "file_size": 528088, 
  "access": "open", 
  "experimental_strategy": "RNA-Seq", 
  "file_id": "c6ef91c7-ed61-488f-ba27-b0019453e490", 
  "data_format": "TXT", 
  "md5sum": "8111e994aaf7e3b5d2d5952683f7bf30", 
  "submitter_id": "30621023-91a3-4b13-bc10-922491b5f9d3_fpkm"
},{
  "associated_entities": [
    {
      "entity_submitter_id": "TCGA-AN-A0AR-01A-11R-A00Z-07", 
      "entity_type": "aliquot", 
      "case_id": "ebc460c2-df88-4dc0-a2c0-aca8072b75ad", 
      "entity_id": "12c36b7c-f302-4cea-bb4f-5a01211e00e9"
    }
  ], 
  "data_type": "Gene Expression Quantification", 
  "file_name": "e1b5d397-c4e0-4f6a-8ee2-7224a7195223.FPKM.txt.gz", 
  "data_category": "Transcriptome Profiling", 
  "state": "released", 
  "analysis": {
    "workflow_type": "HTSeq - FPKM", 
    "workflow_version": "v1", 
    "created_datetime": "2016-05-30T18:56:53.927570-05:00", 
    "submitter_id": "e1b5d397-c4e0-4f6a-8ee2-7224a7195223_fpkm", 
    "updated_datetime": "2018-09-06T13:49:20.245333-05:00", 
    "workflow_link": "https://github.com/NCI-GDC/htseq-cwl", 
    "state": "released", 
    "input_files": [
      {
        "updated_datetime": "2018-11-15T20:57:47.372612-06:00", 
        "data_type": "Aligned Reads", 
        "submitter_id": "426422ad-f088-496f-af68-18a3e5f728c5", 
        "data_category": "Sequencing Reads", 
        "state": "released", 
        "file_size": 10042995680, 
        "created_datetime": "2016-05-29T15:15:35.480371-05:00", 
        "access": "controlled", 
        "experimental_strategy": "RNA-Seq", 
        "platform": "Illumina", 
        "file_id": "55e541b0-50e8-4609-9d21-9ff72659f2c6", 
        "data_format": "BAM", 
        "md5sum": "6322162699ac7d998a7c11cc359a53c5", 
        "file_name": "426422ad-f088-496f-af68-18a3e5f728c5_gdc_realn_rehead.bam"
      }
    ], 
    "analysis_id": "662f9f0c-8993-41a9-b0e9-fa9d9f6d883e"
  }, 
  "file_size": 536893, 
  "access": "open", 
  "experimental_strategy": "RNA-Seq", 
  "file_id": "25a7f7f9-ac42-4765-9c2c-8126f163d463", 
  "data_format": "TXT", 
  "md5sum": "f2742fca159721dcf74c052933a79d06", 
  "submitter_id": "e1b5d397-c4e0-4f6a-8ee2-7224a7195223_fpkm"
},{
  "associated_entities": [
    {
      "entity_submitter_id": "TCGA-AC-A6IW-01A-12R-A33J-07", 
      "entity_type": "aliquot", 
      "case_id": "8183f0fb-2303-4d7b-bccd-55e5031fc7df", 
      "entity_id": "fceb1551-4b16-45de-8ba0-7906aa3fe841"
    }
  ], 
  "data_type": "Gene Expression Quantification", 
  "file_name": "471d762f-bd20-4665-9e2f-cc7ce8f94001.FPKM.txt.gz", 
  "data_category": "Transcriptome Profiling", 
  "state": "released", 
  "analysis": {
    "workflow_type": "HTSeq - FPKM", 
    "workflow_version": "v1", 
    "created_datetime": "2016-05-30T18:27:22.049507-05:00", 
    "submitter_id": "471d762f-bd20-4665-9e2f-cc7ce8f94001_fpkm", 
    "updated_datetime": "2018-09-06T13:49:20.245333-05:00", 
    "workflow_link": "https://github.com/NCI-GDC/htseq-cwl", 
    "state": "released", 
    "input_files": [
      {
        "updated_datetime": "2018-11-15T21:21:29.863147-06:00", 
        "data_type": "Aligned Reads", 
        "submitter_id": "7ad7bcb5-5b74-46d9-9650-5f848bf4ad7a", 
        "data_category": "Sequencing Reads", 
        "state": "released", 
        "file_size": 10402969879, 
        "created_datetime": "2016-05-30T11:14:54.133994-05:00", 
        "access": "controlled", 
        "experimental_strategy": "RNA-Seq", 
        "platform": "Illumina", 
        "file_id": "84a7af91-e9c7-4479-97c8-5e3ef2bc08e4", 
        "data_format": "BAM", 
        "md5sum": "0a936d5c25db6e4ee0d1e5decefb966e", 
        "file_name": "7ad7bcb5-5b74-46d9-9650-5f848bf4ad7a_gdc_realn_rehead.bam"
      }
    ], 
    "analysis_id": "ab2cd854-3e7c-42bd-99ee-8a94161a1085"
  }, 
  "file_size": 526172, 
  "access": "open", 
  "experimental_strategy": "RNA-Seq", 
  "file_id": "ab83e2bc-5df0-4d6a-8650-299eaff10892", 
  "data_format": "TXT", 
  "md5sum": "da7a22a62a6d245e56a5a91d0f35dea7", 
  "submitter_id": "471d762f-bd20-4665-9e2f-cc7ce8f94001_fpkm"
},{
  "associated_entities": [
    {
      "entity_submitter_id": "TCGA-AO-A12G-01A-11R-A10J-07", 
      "entity_type": "aliquot", 
      "case_id": "58c56d4b-3f85-4aad-a779-5f9e1791677d", 
      "entity_id": "348a0fd6-eb6b-4550-a26a-3896c4963b3a"
    }
  ], 
  "data_type": "Gene Expression Quantification", 
  "file_name": "04c6e85b-a520-402d-b3e7-cc569f9565d8.FPKM.txt.gz", 
  "data_category": "Transcriptome Profiling", 
  "state": "released", 
  "analysis": {
    "workflow_type": "HTSeq - FPKM", 
    "workflow_version": "v1", 
    "created_datetime": "2016-05-29T10:32:37.602995-05:00", 
    "submitter_id": "04c6e85b-a520-402d-b3e7-cc569f9565d8_fpkm", 
    "updated_datetime": "2018-09-06T13:49:20.245333-05:00", 
    "workflow_link": "https://github.com/NCI-GDC/htseq-cwl", 
    "state": "released", 
    "input_files": [
      {
        "updated_datetime": "2018-11-15T22:04:38.004773-06:00", 
        "data_type": "Aligned Reads", 
        "submitter_id": "4d405dca-90cf-4695-ae4b-d8ccf8c1fc69", 
        "data_category": "Sequencing Reads", 
        "state": "released", 
        "file_size": 8110105057, 
        "created_datetime": "2016-05-28T14:23:08.094042-05:00", 
        "access": "controlled", 
        "experimental_strategy": "RNA-Seq", 
        "platform": "Illumina", 
        "file_id": "e89d3b31-bf7d-4cc4-b4d6-257cfd6590cf", 
        "data_format": "BAM", 
        "md5sum": "f67c20746f737b7a0ea4fcd440832ff6", 
        "file_name": "4d405dca-90cf-4695-ae4b-d8ccf8c1fc69_gdc_realn_rehead.bam"
      }
    ], 
    "analysis_id": "1ada6bc9-2462-454a-8f78-ff55bb06cd50"
  }, 
  "file_size": 501888, 
  "access": "open", 
  "experimental_strategy": "RNA-Seq", 
  "file_id": "b00f2b1d-3e97-43f4-ae26-2f7f9c2c4de4", 
  "data_format": "TXT", 
  "md5sum": "d7fe16459b9d21765de1a49b778ff71a", 
  "submitter_id": "04c6e85b-a520-402d-b3e7-cc569f9565d8_fpkm"
},{
  "associated_entities": [
    {
      "entity_submitter_id": "TCGA-A8-A06X-01A-21R-A00Z-07", 
      "entity_type": "aliquot", 
      "case_id": "70931617-b3df-4a12-8e3f-2b2307602f48", 
      "entity_id": "3ea9e7f1-39af-4089-b1c0-3c62db4e3102"
    }
  ], 
  "data_type": "Gene Expression Quantification", 
  "file_name": "318901b4-4f1c-4017-8113-5115747c6a67.FPKM.txt.gz", 
  "data_category": "Transcriptome Profiling", 
  "state": "released", 
  "analysis": {
    "workflow_type": "HTSeq - FPKM", 
    "workflow_version": "v1", 
    "created_datetime": "2016-05-30T18:18:44.606783-05:00", 
    "submitter_id": "318901b4-4f1c-4017-8113-5115747c6a67_fpkm", 
    "updated_datetime": "2018-09-06T13:49:20.245333-05:00", 
    "workflow_link": "https://github.com/NCI-GDC/htseq-cwl", 
    "state": "released", 
    "input_files": [
      {
        "updated_datetime": "2018-11-15T20:46:44.319330-06:00", 
        "data_type": "Aligned Reads", 
        "submitter_id": "9f430a4f-c3ba-4fb1-a90d-020a54ce2c57", 
        "data_category": "Sequencing Reads", 
        "state": "released", 
        "file_size": 5527421440, 
        "created_datetime": "2016-05-29T17:56:31.334315-05:00", 
        "access": "controlled", 
        "experimental_strategy": "RNA-Seq", 
        "platform": "Illumina", 
        "file_id": "3eb1d813-efb0-4f0b-9de5-a45e800a365e", 
        "data_format": "BAM", 
        "md5sum": "d8e75299310103fed1904db085071855", 
        "file_name": "9f430a4f-c3ba-4fb1-a90d-020a54ce2c57_gdc_realn_rehead.bam"
      }
    ], 
    "analysis_id": "d98b207b-861d-45a0-a009-20885039fb90"
  }, 
  "file_size": 493177, 
  "access": "open", 
  "experimental_strategy": "RNA-Seq", 
  "file_id": "9754d9e1-76c4-4b61-bc41-ecbed082ae98", 
  "data_format": "TXT", 
  "md5sum": "9b9847449736fa5636e365b7028c37dc", 
  "submitter_id": "318901b4-4f1c-4017-8113-5115747c6a67_fpkm"
},{
  "associated_entities": [
    {
      "entity_submitter_id": "TCGA-AO-A0J6-01A-11R-A034-07", 
      "entity_type": "aliquot", 
      "case_id": "e9f4f373-37a5-48ad-a1a0-b0d47820111a", 
      "entity_id": "1fe98b05-6803-4803-83cd-a59e794b956e"
    }
  ], 
  "data_type": "Gene Expression Quantification", 
  "file_name": "9b6df35c-cc33-4935-b321-537e0fd29f37.FPKM.txt.gz", 
  "data_category": "Transcriptome Profiling", 
  "state": "released", 
  "analysis": {
    "workflow_type": "HTSeq - FPKM", 
    "workflow_version": "v1", 
    "created_datetime": "2016-05-30T18:55:49.652695-05:00", 
    "submitter_id": "9b6df35c-cc33-4935-b321-537e0fd29f37_fpkm", 
    "updated_datetime": "2018-09-06T13:49:20.245333-05:00", 
    "workflow_link": "https://github.com/NCI-GDC/htseq-cwl", 
    "state": "released", 
    "input_files": [
      {
        "updated_datetime": "2018-11-15T21:47:23.001784-06:00", 
        "data_type": "Aligned Reads", 
        "submitter_id": "76d72bc1-36c0-48da-9678-8b4c0845d851", 
        "data_category": "Sequencing Reads", 
        "state": "released", 
        "file_size": 10851998410, 
        "created_datetime": "2016-05-29T13:11:09.278377-05:00", 
        "access": "controlled", 
        "experimental_strategy": "RNA-Seq", 
        "platform": "Illumina", 
        "file_id": "cfe53da3-b8af-48e2-b70b-b1c2a21055cb", 
        "data_format": "BAM", 
        "md5sum": "4670796a6db45692b81e9768f41e8f4d", 
        "file_name": "76d72bc1-36c0-48da-9678-8b4c0845d851_gdc_realn_rehead.bam"
      }
    ], 
    "analysis_id": "3b57d61a-7e23-483b-aa5c-4ca94cbf3b23"
  }, 
  "file_size": 517958, 
  "access": "open", 
  "experimental_strategy": "RNA-Seq", 
  "file_id": "717c2786-9894-4bc1-b849-8edeaf75e639", 
  "data_format": "TXT", 
  "md5sum": "8378e2410daad7ef341b3ef04a2d32d2", 
  "submitter_id": "9b6df35c-cc33-4935-b321-537e0fd29f37_fpkm"
},{
  "associated_entities": [
    {
      "entity_submitter_id": "TCGA-LL-A7SZ-01A-32R-A352-07", 
      "entity_type": "aliquot", 
      "case_id": "09a5e9fd-d816-4f8c-baa9-0e40ba607b16", 
      "entity_id": "e256282c-da2c-4272-a94b-14cf44da6178"
    }
  ], 
  "data_type": "Gene Expression Quantification", 
  "file_name": "9ed9fdc8-a437-4f4b-8ef8-e3f0c219baca.FPKM.txt.gz", 
  "data_category": "Transcriptome Profiling", 
  "state": "released", 
  "analysis": {
    "workflow_type": "HTSeq - FPKM", 
    "workflow_version": "v1", 
    "created_datetime": "2016-05-26T21:09:52.448731-05:00", 
    "submitter_id": "9ed9fdc8-a437-4f4b-8ef8-e3f0c219baca_fpkm", 
    "updated_datetime": "2018-09-06T13:49:20.245333-05:00", 
    "workflow_link": "https://github.com/NCI-GDC/htseq-cwl", 
    "state": "released", 
    "input_files": [
      {
        "updated_datetime": "2018-11-15T21:21:29.863147-06:00", 
        "data_type": "Aligned Reads", 
        "submitter_id": "f52f1db8-e7bb-4da4-a6d7-cded8aebdcf4", 
        "data_category": "Sequencing Reads", 
        "state": "released", 
        "file_size": 8327532805, 
        "created_datetime": "2016-05-25T23:31:54.373185-05:00", 
        "access": "controlled", 
        "experimental_strategy": "RNA-Seq", 
        "platform": "Illumina", 
        "file_id": "90b0e8bc-00f0-4c36-9c79-40d5d0b8b9eb", 
        "data_format": "BAM", 
        "md5sum": "ec3706828d81d5f60d06bed9c62b3919", 
        "file_name": "f52f1db8-e7bb-4da4-a6d7-cded8aebdcf4_gdc_realn_rehead.bam"
      }
    ], 
    "analysis_id": "776c3734-9c1f-4095-9cee-5c6ceed87e48"
  }, 
  "file_size": 502291, 
  "access": "open", 
  "experimental_strategy": "RNA-Seq", 
  "file_id": "fcc1b1e8-abc8-4f69-97ac-132bb5efccf5", 
  "data_format": "TXT", 
  "md5sum": "64677a306c8d0a327370ee13dfdcfa70", 
  "submitter_id": "9ed9fdc8-a437-4f4b-8ef8-e3f0c219baca_fpkm"
},{
  "associated_entities": [
    {
      "entity_submitter_id": "TCGA-B6-A0I1-01A-11R-A21T-07", 
      "entity_type": "aliquot", 
      "case_id": "5dd423e8-feaa-4568-a750-500948c41d6c", 
      "entity_id": "785856fc-d042-4b7f-a137-95b17c59b876"
    }
  ], 
  "data_type": "Gene Expression Quantification", 
  "file_name": "4fa6a1c4-e574-4003-8461-3b494a113644.FPKM.txt.gz", 
  "data_category": "Transcriptome Profiling", 
  "state": "released", 
  "analysis": {
    "workflow_type": "HTSeq - FPKM", 
    "workflow_version": "v1", 
    "created_datetime": "2016-05-29T10:35:26.384656-05:00", 
    "submitter_id": "4fa6a1c4-e574-4003-8461-3b494a113644_fpkm", 
    "updated_datetime": "2018-09-06T13:49:20.245333-05:00", 
    "workflow_link": "https://github.com/NCI-GDC/htseq-cwl", 
    "state": "released", 
    "input_files": [
      {
        "updated_datetime": "2018-11-15T21:56:00.379896-06:00", 
        "data_type": "Aligned Reads", 
        "submitter_id": "cd0e8e79-5897-426d-803e-a6c3f1bbdfda", 
        "data_category": "Sequencing Reads", 
        "state": "released", 
        "file_size": 9223035199, 
        "created_datetime": "2016-05-28T18:47:58.540878-05:00", 
        "access": "controlled", 
        "experimental_strategy": "RNA-Seq", 
        "platform": "Illumina", 
        "file_id": "d9a215f0-817e-4ef3-bd9a-154707440b17", 
        "data_format": "BAM", 
        "md5sum": "3e339003d254e4281074599ba4b896b1", 
        "file_name": "cd0e8e79-5897-426d-803e-a6c3f1bbdfda_gdc_realn_rehead.bam"
      }
    ], 
    "analysis_id": "b69a0a98-4c90-4a55-853a-91a9825bddf2"
  }, 
  "file_size": 532737, 
  "access": "open", 
  "experimental_strategy": "RNA-Seq", 
  "file_id": "9b8eb01d-9107-4d01-8abf-71cc53a8fecf", 
  "data_format": "TXT", 
  "md5sum": "8c377145795b1f49e651bfa6a9e95de5", 
  "submitter_id": "4fa6a1c4-e574-4003-8461-3b494a113644_fpkm"
},{
  "associated_entities": [
    {
      "entity_submitter_id": "TCGA-E9-A5FK-01A-11R-A27Q-07", 
      "entity_type": "aliquot", 
      "case_id": "b304302a-f2b9-4cd7-ab14-c21edf7778ea", 
      "entity_id": "6cdd2900-2b84-44d4-a9b3-bf75b12946b9"
    }
  ], 
  "data_type": "Gene Expression Quantification", 
  "file_name": "e4544c39-bf5a-4f95-8853-6a59eae4c262.FPKM.txt.gz", 
  "data_category": "Transcriptome Profiling", 
  "state": "released", 
  "analysis": {
    "workflow_type": "HTSeq - FPKM", 
    "workflow_version": "v1", 
    "created_datetime": "2016-05-29T10:58:35.793429-05:00", 
    "submitter_id": "e4544c39-bf5a-4f95-8853-6a59eae4c262_fpkm", 
    "updated_datetime": "2018-09-06T13:49:20.245333-05:00", 
    "workflow_link": "https://github.com/NCI-GDC/htseq-cwl", 
    "state": "released", 
    "input_files": [
      {
        "updated_datetime": "2018-11-15T20:08:12.509468-06:00", 
        "data_type": "Aligned Reads", 
        "submitter_id": "7e0b89bd-4e87-4f08-89e7-7b659c212dd4", 
        "data_category": "Sequencing Reads", 
        "state": "released", 
        "file_size": 8059812296, 
        "created_datetime": "2016-05-28T23:29:38.561558-05:00", 
        "access": "controlled", 
        "experimental_strategy": "RNA-Seq", 
        "platform": "Illumina", 
        "file_id": "1e5c718d-227b-4477-9bb5-14ccb04ddf12", 
        "data_format": "BAM", 
        "md5sum": "f258a7eaef32275619049033a7e5afba", 
        "file_name": "7e0b89bd-4e87-4f08-89e7-7b659c212dd4_gdc_realn_rehead.bam"
      }
    ], 
    "analysis_id": "abcaf382-82ae-4074-a384-aa9b76f30240"
  }, 
  "file_size": 503163, 
  "access": "open", 
  "experimental_strategy": "RNA-Seq", 
  "file_id": "f9acbd12-1d52-45af-a9d3-d7fbba0955e0", 
  "data_format": "TXT", 
  "md5sum": "67c8da88d682e4af3a07d9246ee61bf9", 
  "submitter_id": "e4544c39-bf5a-4f95-8853-6a59eae4c262_fpkm"
},{
  "associated_entities": [
    {
      "entity_submitter_id": "TCGA-LL-A441-01A-11R-A24H-07", 
      "entity_type": "aliquot", 
      "case_id": "69fc24fc-cfe2-487a-935f-1a954b30b709", 
      "entity_id": "8fe6cbcd-5ffc-4bad-9fa2-90a6c1dcb662"
    }
  ], 
  "data_type": "Gene Expression Quantification", 
  "file_name": "1c89ff2f-6e0a-4244-952b-1391dba1b815.FPKM.txt.gz", 
  "data_category": "Transcriptome Profiling", 
  "state": "released", 
  "analysis": {
    "workflow_type": "HTSeq - FPKM", 
    "workflow_version": "v1", 
    "created_datetime": "2016-05-30T18:15:30.629522-05:00", 
    "submitter_id": "1c89ff2f-6e0a-4244-952b-1391dba1b815_fpkm", 
    "updated_datetime": "2018-09-06T13:49:20.245333-05:00", 
    "workflow_link": "https://github.com/NCI-GDC/htseq-cwl", 
    "state": "released", 
    "input_files": [
      {
        "updated_datetime": "2018-11-15T20:46:44.319330-06:00", 
        "data_type": "Aligned Reads", 
        "submitter_id": "f945030b-4e75-4de6-9719-3a3f69f08083", 
        "data_category": "Sequencing Reads", 
        "state": "released", 
        "file_size": 10581513151, 
        "created_datetime": "2016-05-29T10:58:23.741307-05:00", 
        "access": "controlled", 
        "experimental_strategy": "RNA-Seq", 
        "platform": "Illumina", 
        "file_id": "4b08ad09-72a9-404c-b7e2-f79e6e4581c1", 
        "data_format": "BAM", 
        "md5sum": "59b7f339994734c2942be3614a660975", 
        "file_name": "f945030b-4e75-4de6-9719-3a3f69f08083_gdc_realn_rehead.bam"
      }
    ], 
    "analysis_id": "3d2657c2-db7b-4170-9a05-6224c8de8d6e"
  }, 
  "file_size": 550304, 
  "access": "open", 
  "experimental_strategy": "RNA-Seq", 
  "file_id": "8200ee3d-c5ed-410b-a107-059966eb0c94", 
  "data_format": "TXT", 
  "md5sum": "658ea8f0dd0da93161517808a980b8b2", 
  "submitter_id": "1c89ff2f-6e0a-4244-952b-1391dba1b815_fpkm"
},{
  "associated_entities": [
    {
      "entity_submitter_id": "TCGA-E9-A226-01A-21R-A157-07", 
      "entity_type": "aliquot", 
      "case_id": "dd67408e-46ba-4573-9415-d4814e9f84de", 
      "entity_id": "2f11f003-9c39-46ba-990f-10d326953f1b"
    }
  ], 
  "data_type": "Gene Expression Quantification", 
  "file_name": "5ab6232c-5cba-47ca-af29-3799b0263a58.FPKM.txt.gz", 
  "data_category": "Transcriptome Profiling", 
  "state": "released", 
  "analysis": {
    "workflow_type": "HTSeq - FPKM", 
    "workflow_version": "v1", 
    "created_datetime": "2016-05-29T11:08:46.818366-05:00", 
    "submitter_id": "5ab6232c-5cba-47ca-af29-3799b0263a58_fpkm", 
    "updated_datetime": "2018-09-06T13:49:20.245333-05:00", 
    "workflow_link": "https://github.com/NCI-GDC/htseq-cwl", 
    "state": "released", 
    "input_files": [
      {
        "updated_datetime": "2018-11-15T19:59:41.719344-06:00", 
        "data_type": "Aligned Reads", 
        "submitter_id": "564f5ea2-ebda-445d-a3dd-ab990b4dbb3d", 
        "data_category": "Sequencing Reads", 
        "state": "released", 
        "file_size": 6656878862, 
        "created_datetime": "2016-05-28T23:24:47.992120-05:00", 
        "access": "controlled", 
        "experimental_strategy": "RNA-Seq", 
        "platform": "Illumina", 
        "file_id": "0f1d244c-08d1-4c7e-a3d1-129e6e1ac792", 
        "data_format": "BAM", 
        "md5sum": "01175b0537a5c1bba4fba2e803443f57", 
        "file_name": "564f5ea2-ebda-445d-a3dd-ab990b4dbb3d_gdc_realn_rehead.bam"
      }
    ], 
    "analysis_id": "edebff80-cd66-4401-908b-d199632066fd"
  }, 
  "file_size": 471508, 
  "access": "open", 
  "experimental_strategy": "RNA-Seq", 
  "file_id": "522603c0-ccfa-4032-8c67-c2ec67fe5106", 
  "data_format": "TXT", 
  "md5sum": "93acbb91c4d872a49dab5fcb84bcf263", 
  "submitter_id": "5ab6232c-5cba-47ca-af29-3799b0263a58_fpkm"
},{
  "associated_entities": [
    {
      "entity_submitter_id": "TCGA-E2-A1LI-01A-12R-A157-07", 
      "entity_type": "aliquot", 
      "case_id": "3558dec7-eae3-4a41-a217-266c6a4535fb", 
      "entity_id": "fa643dcc-4f4c-44d0-9f4d-199de04f8d2b"
    }
  ], 
  "data_type": "Gene Expression Quantification", 
  "file_name": "42441c09-0118-4457-8442-8ed8f4178cbb.FPKM.txt.gz", 
  "data_category": "Transcriptome Profiling", 
  "state": "released", 
  "analysis": {
    "workflow_type": "HTSeq - FPKM", 
    "workflow_version": "v1", 
    "created_datetime": "2016-05-29T10:11:25.822692-05:00", 
    "submitter_id": "42441c09-0118-4457-8442-8ed8f4178cbb_fpkm", 
    "updated_datetime": "2018-09-06T13:49:20.245333-05:00", 
    "workflow_link": "https://github.com/NCI-GDC/htseq-cwl", 
    "state": "released", 
    "input_files": [
      {
        "updated_datetime": "2018-11-15T20:08:12.509468-06:00", 
        "data_type": "Aligned Reads", 
        "submitter_id": "50ce0841-b9b0-4adc-a64f-856bcc8b9d48", 
        "data_category": "Sequencing Reads", 
        "state": "released", 
        "file_size": 11406719692, 
        "created_datetime": "2016-05-27T03:59:07.645733-05:00", 
        "access": "controlled", 
        "experimental_strategy": "RNA-Seq", 
        "platform": "Illumina", 
        "file_id": "1907a813-f311-4878-b7c0-c141497e9e6b", 
        "data_format": "BAM", 
        "md5sum": "de96734efaa75758228b7667321587ec", 
        "file_name": "50ce0841-b9b0-4adc-a64f-856bcc8b9d48_gdc_realn_rehead.bam"
      }
    ], 
    "analysis_id": "3e467a21-dc00-4267-98b6-be0bebedcc9a"
  }, 
  "file_size": 535913, 
  "access": "open", 
  "experimental_strategy": "RNA-Seq", 
  "file_id": "40d4618e-6e6f-4cf9-b42d-97fa02f0b28a", 
  "data_format": "TXT", 
  "md5sum": "122f4d93bec43e85548acaca71ff5ff7", 
  "submitter_id": "42441c09-0118-4457-8442-8ed8f4178cbb_fpkm"
},{
  "associated_entities": [
    {
      "entity_submitter_id": "TCGA-AN-A0AL-01A-11R-A00Z-07", 
      "entity_type": "aliquot", 
      "case_id": "3e9f93c0-aa79-4b4c-bd6c-b3325912362a", 
      "entity_id": "467314d6-f946-447f-920a-d33b60f66eb2"
    }
  ], 
  "data_type": "Gene Expression Quantification", 
  "file_name": "67943973-e57a-4285-bd6e-995053d23fe0.FPKM.txt.gz", 
  "data_category": "Transcriptome Profiling", 
  "state": "released", 
  "analysis": {
    "workflow_type": "HTSeq - FPKM", 
    "workflow_version": "v1", 
    "created_datetime": "2016-05-29T10:16:46.399245-05:00", 
    "submitter_id": "67943973-e57a-4285-bd6e-995053d23fe0_fpkm", 
    "updated_datetime": "2018-09-06T13:49:20.245333-05:00", 
    "workflow_link": "https://github.com/NCI-GDC/htseq-cwl", 
    "state": "released", 
    "input_files": [
      {
        "updated_datetime": "2018-11-15T22:13:19.171383-06:00", 
        "data_type": "Aligned Reads", 
        "submitter_id": "169382c9-84ab-4582-ad27-04111a7af2a5", 
        "data_category": "Sequencing Reads", 
        "state": "released", 
        "file_size": 6796042794, 
        "created_datetime": "2016-05-27T11:15:01.099769-05:00", 
        "access": "controlled", 
        "experimental_strategy": "RNA-Seq", 
        "platform": "Illumina", 
        "file_id": "fa278ccc-5143-46c9-ba86-19a60128c636", 
        "data_format": "BAM", 
        "md5sum": "ddfa5314a18cd0d0e911903f32637c89", 
        "file_name": "169382c9-84ab-4582-ad27-04111a7af2a5_gdc_realn_rehead.bam"
      }
    ], 
    "analysis_id": "ae6e62cf-eb22-4834-aecb-64e3a4901605"
  }, 
  "file_size": 505826, 
  "access": "open", 
  "experimental_strategy": "RNA-Seq", 
  "file_id": "864c896e-0d16-4fbb-b5d3-cfec4f20d368", 
  "data_format": "TXT", 
  "md5sum": "30e7539ad4a46bd95063de429cdf6e5a", 
  "submitter_id": "67943973-e57a-4285-bd6e-995053d23fe0_fpkm"
},{
  "associated_entities": [
    {
      "entity_submitter_id": "TCGA-A2-A4RY-01A-31R-A266-07", 
      "entity_type": "aliquot", 
      "case_id": "5a53ec47-e63f-44a2-8078-87659544fb04", 
      "entity_id": "51d9b960-276a-4c7b-b135-f2f8c05f3bd6"
    }
  ], 
  "data_type": "Gene Expression Quantification", 
  "file_name": "e608cde5-d4c9-4972-8c69-8bc04e6ded95.FPKM.txt.gz", 
  "data_category": "Transcriptome Profiling", 
  "state": "released", 
  "analysis": {
    "workflow_type": "HTSeq - FPKM", 
    "workflow_version": "v1", 
    "created_datetime": "2016-05-29T10:33:30.892615-05:00", 
    "submitter_id": "e608cde5-d4c9-4972-8c69-8bc04e6ded95_fpkm", 
    "updated_datetime": "2018-09-06T13:49:20.245333-05:00", 
    "workflow_link": "https://github.com/NCI-GDC/htseq-cwl", 
    "state": "released", 
    "input_files": [
      {
        "updated_datetime": "2018-11-15T21:47:23.001784-06:00", 
        "data_type": "Aligned Reads", 
        "submitter_id": "50d34df3-03bd-4de4-86d3-05dee8e4cee6", 
        "data_category": "Sequencing Reads", 
        "state": "released", 
        "file_size": 6139834034, 
        "created_datetime": "2016-05-28T15:46:31.143628-05:00", 
        "access": "controlled", 
        "experimental_strategy": "RNA-Seq", 
        "platform": "Illumina", 
        "file_id": "c63dc837-db27-4cbe-8486-16d6419aee34", 
        "data_format": "BAM", 
        "md5sum": "a51705ba9463ecd84655cdea05659a0a", 
        "file_name": "50d34df3-03bd-4de4-86d3-05dee8e4cee6_gdc_realn_rehead.bam"
      }
    ], 
    "analysis_id": "5433f333-88b7-4929-9cbd-26dfed599c3a"
  }, 
  "file_size": 527560, 
  "access": "open", 
  "experimental_strategy": "RNA-Seq", 
  "file_id": "925c5a67-ec93-4a9e-8c99-c920a3ac0914", 
  "data_format": "TXT", 
  "md5sum": "9640c52bf98e65dc1ae4bf62e001493e", 
  "submitter_id": "e608cde5-d4c9-4972-8c69-8bc04e6ded95_fpkm"
},{
  "associated_entities": [
    {
      "entity_submitter_id": "TCGA-AC-A8OR-01A-21R-A41B-07", 
      "entity_type": "aliquot", 
      "case_id": "8cd1ba0b-ead9-4661-a796-6c9dbf1c42cd", 
      "entity_id": "15c73666-b316-4108-97e9-9d0e40540a2c"
    }
  ], 
  "data_type": "Gene Expression Quantification", 
  "file_name": "1294d2f0-3a01-45b8-9e18-f5da4fbe8223.FPKM.txt.gz", 
  "data_category": "Transcriptome Profiling", 
  "state": "released", 
  "analysis": {
    "workflow_type": "HTSeq - FPKM", 
    "workflow_version": "v1", 
    "created_datetime": "2016-05-29T10:49:52.436814-05:00", 
    "submitter_id": "1294d2f0-3a01-45b8-9e18-f5da4fbe8223_fpkm", 
    "updated_datetime": "2018-09-06T13:49:20.245333-05:00", 
    "workflow_link": "https://github.com/NCI-GDC/htseq-cwl", 
    "state": "released", 
    "input_files": [
      {
        "updated_datetime": "2018-11-15T21:12:37.513272-06:00", 
        "data_type": "Aligned Reads", 
        "submitter_id": "f5099442-8742-4f51-b88b-52ac9253d4f8", 
        "data_category": "Sequencing Reads", 
        "state": "released", 
        "file_size": 4516020326, 
        "created_datetime": "2016-05-29T01:56:28.613517-05:00", 
        "access": "controlled", 
        "experimental_strategy": "RNA-Seq", 
        "platform": "Illumina", 
        "file_id": "76cfc793-daa2-4b19-9d93-5bededc960c7", 
        "data_format": "BAM", 
        "md5sum": "a6d56486927af0f51c8818dff5b7c665", 
        "file_name": "f5099442-8742-4f51-b88b-52ac9253d4f8_gdc_realn_rehead.bam"
      }
    ], 
    "analysis_id": "ce421f2a-91ac-4f9b-b87c-4cfc4120b958"
  }, 
  "file_size": 494358, 
  "access": "open", 
  "experimental_strategy": "RNA-Seq", 
  "file_id": "fe14aaa3-2747-49af-ade9-0beeafe79a39", 
  "data_format": "TXT", 
  "md5sum": "55719321163c1ccb1c4c34dad1d32fab", 
  "submitter_id": "1294d2f0-3a01-45b8-9e18-f5da4fbe8223_fpkm"
},{
  "associated_entities": [
    {
      "entity_submitter_id": "TCGA-HN-A2OB-01A-21R-A27Q-07", 
      "entity_type": "aliquot", 
      "case_id": "61204cdf-3b1c-44a1-bda6-0fef1ac4a333", 
      "entity_id": "f6aa5164-4438-4df2-9e5d-9dd8f5cdfd5e"
    }
  ], 
  "data_type": "Gene Expression Quantification", 
  "file_name": "18fbee33-4731-41f4-bdc9-6cf90952d370.FPKM.txt.gz", 
  "data_category": "Transcriptome Profiling", 
  "state": "released", 
  "analysis": {
    "workflow_type": "HTSeq - FPKM", 
    "workflow_version": "v1", 
    "created_datetime": "2016-05-29T10:37:17.913324-05:00", 
    "submitter_id": "18fbee33-4731-41f4-bdc9-6cf90952d370_fpkm", 
    "updated_datetime": "2018-09-06T13:49:20.245333-05:00", 
    "workflow_link": "https://github.com/NCI-GDC/htseq-cwl", 
    "state": "released", 
    "input_files": [
      {
        "updated_datetime": "2018-11-15T20:57:47.372612-06:00", 
        "data_type": "Aligned Reads", 
        "submitter_id": "6bc88daf-bcd3-4343-9aa5-bb69a90d6503", 
        "data_category": "Sequencing Reads", 
        "state": "released", 
        "file_size": 8201322577, 
        "created_datetime": "2016-05-29T00:51:29.071232-05:00", 
        "access": "controlled", 
        "experimental_strategy": "RNA-Seq", 
        "platform": "Illumina", 
        "file_id": "5ba97506-c202-4d53-9033-9ffaa6e98f07", 
        "data_format": "BAM", 
        "md5sum": "f2f743a1ccec217f5eb6d2229da35a50", 
        "file_name": "6bc88daf-bcd3-4343-9aa5-bb69a90d6503_gdc_realn_rehead.bam"
      }
    ], 
    "analysis_id": "c0611c29-b322-4f2f-98ad-869895314c38"
  }, 
  "file_size": 525419, 
  "access": "open", 
  "experimental_strategy": "RNA-Seq", 
  "file_id": "954c3665-d8f6-4493-95b1-f123cf669875", 
  "data_format": "TXT", 
  "md5sum": "7608d454c3c48ce0f54c446a9b4f0e06", 
  "submitter_id": "18fbee33-4731-41f4-bdc9-6cf90952d370_fpkm"
},{
  "associated_entities": [
    {
      "entity_submitter_id": "TCGA-E2-A10F-01A-11R-A10J-07", 
      "entity_type": "aliquot", 
      "case_id": "8e159b50-8136-42d4-b9c7-d579a74e4931", 
      "entity_id": "05918561-a713-464b-9b5c-4f7c9258a827"
    }
  ], 
  "data_type": "Gene Expression Quantification", 
  "file_name": "63a39ca4-6ea7-468e-b726-b3b8ce17d7b1.FPKM.txt.gz", 
  "data_category": "Transcriptome Profiling", 
  "state": "released", 
  "analysis": {
    "workflow_type": "HTSeq - FPKM", 
    "workflow_version": "v1", 
    "created_datetime": "2016-05-29T10:50:33.867916-05:00", 
    "submitter_id": "63a39ca4-6ea7-468e-b726-b3b8ce17d7b1_fpkm", 
    "updated_datetime": "2018-09-06T13:49:20.245333-05:00", 
    "workflow_link": "https://github.com/NCI-GDC/htseq-cwl", 
    "state": "released", 
    "input_files": [
      {
        "updated_datetime": "2018-11-15T20:57:47.372612-06:00", 
        "data_type": "Aligned Reads", 
        "submitter_id": "ee313ffd-f0be-4636-851e-6edcda7cf779", 
        "data_category": "Sequencing Reads", 
        "state": "released", 
        "file_size": 7674299957, 
        "created_datetime": "2016-05-29T03:30:51.555207-05:00", 
        "access": "controlled", 
        "experimental_strategy": "RNA-Seq", 
        "platform": "Illumina", 
        "file_id": "599db558-4bd9-4b38-be3e-4f68954ad2a6", 
        "data_format": "BAM", 
        "md5sum": "17bd6dd448fd86e1a4b06ec39cac68c2", 
        "file_name": "ee313ffd-f0be-4636-851e-6edcda7cf779_gdc_realn_rehead.bam"
      }
    ], 
    "analysis_id": "59dd8704-2b0e-4bf9-ba93-67646b92f989"
  }, 
  "file_size": 520092, 
  "access": "open", 
  "experimental_strategy": "RNA-Seq", 
  "file_id": "d6e2246c-f07d-44d0-9a00-6e0ef4c3c761", 
  "data_format": "TXT", 
  "md5sum": "c0c271a0bb709166f5c94443f5bdf016", 
  "submitter_id": "63a39ca4-6ea7-468e-b726-b3b8ce17d7b1_fpkm"
},{
  "associated_entities": [
    {
      "entity_submitter_id": "TCGA-3C-AALJ-01A-31R-A41B-07", 
      "entity_type": "aliquot", 
      "case_id": "427d0648-3f77-4ffc-b52c-89855426d647", 
      "entity_id": "c924c2a8-ab41-4499-bb30-79705cc17d45"
    }
  ], 
  "data_type": "Gene Expression Quantification", 
  "file_name": "dbb50b30-9856-4a56-91e1-d31ad106fd48.FPKM.txt.gz", 
  "data_category": "Transcriptome Profiling", 
  "state": "released", 
  "analysis": {
    "workflow_type": "HTSeq - FPKM", 
    "workflow_version": "v1", 
    "created_datetime": "2016-05-29T10:19:18.769844-05:00", 
    "submitter_id": "dbb50b30-9856-4a56-91e1-d31ad106fd48_fpkm", 
    "updated_datetime": "2018-09-06T13:49:20.245333-05:00", 
    "workflow_link": "https://github.com/NCI-GDC/htseq-cwl", 
    "state": "released", 
    "input_files": [
      {
        "updated_datetime": "2018-11-15T21:56:00.379896-06:00", 
        "data_type": "Aligned Reads", 
        "submitter_id": "dce39f40-597b-40df-961e-4d0b4f1e4a4a", 
        "data_category": "Sequencing Reads", 
        "state": "released", 
        "file_size": 3263365128, 
        "created_datetime": "2016-05-27T14:35:28.564566-05:00", 
        "access": "controlled", 
        "experimental_strategy": "RNA-Seq", 
        "platform": "Illumina", 
        "file_id": "e07f4631-c01d-47d4-8ee3-16ee5e79b984", 
        "data_format": "BAM", 
        "md5sum": "b566ed1953d5c32c78f2844cdb3d099e", 
        "file_name": "dce39f40-597b-40df-961e-4d0b4f1e4a4a_gdc_realn_rehead.bam"
      }
    ], 
    "analysis_id": "89f70cb3-4e39-47fd-9e78-22f0468321c2"
  }, 
  "file_size": 498924, 
  "access": "open", 
  "experimental_strategy": "RNA-Seq", 
  "file_id": "73d42e63-2132-45bc-8bec-6d638e9db88c", 
  "data_format": "TXT", 
  "md5sum": "cf459f38cd186f46eea0c539b86da2ad", 
  "submitter_id": "dbb50b30-9856-4a56-91e1-d31ad106fd48_fpkm"
},{
  "associated_entities": [
    {
      "entity_submitter_id": "TCGA-B6-A1KF-01A-11R-A13Q-07", 
      "entity_type": "aliquot", 
      "case_id": "f30eb65f-fb44-4062-ac39-a38d072f655f", 
      "entity_id": "e7d1fcd1-eb2a-4b6d-b5bd-6a0a6e4bec66"
    }
  ], 
  "data_type": "Gene Expression Quantification", 
  "file_name": "a49d3393-5854-4181-95d5-47d587f7009b.FPKM.txt.gz", 
  "data_category": "Transcriptome Profiling", 
  "state": "released", 
  "analysis": {
    "workflow_type": "HTSeq - FPKM", 
    "workflow_version": "v1", 
    "created_datetime": "2016-05-30T19:01:15.452059-05:00", 
    "submitter_id": "a49d3393-5854-4181-95d5-47d587f7009b_fpkm", 
    "updated_datetime": "2018-09-06T13:49:20.245333-05:00", 
    "workflow_link": "https://github.com/NCI-GDC/htseq-cwl", 
    "state": "released", 
    "input_files": [
      {
        "updated_datetime": "2018-11-15T21:30:06.924734-06:00", 
        "data_type": "Aligned Reads", 
        "submitter_id": "0d79374b-0a5a-486d-a812-4fa3dee165d4", 
        "data_category": "Sequencing Reads", 
        "state": "released", 
        "file_size": 7069846982, 
        "created_datetime": "2016-05-29T23:22:28.040029-05:00", 
        "access": "controlled", 
        "experimental_strategy": "RNA-Seq", 
        "platform": "Illumina", 
        "file_id": "98b8ee07-cc36-46b2-815c-8bb375e6fdba", 
        "data_format": "BAM", 
        "md5sum": "0b36ef7bc15c3df7e142750437ab6d73", 
        "file_name": "0d79374b-0a5a-486d-a812-4fa3dee165d4_gdc_realn_rehead.bam"
      }
    ], 
    "analysis_id": "0792d7bf-2699-4387-a01b-d6d1e6cf9a25"
  }, 
  "file_size": 506990, 
  "access": "open", 
  "experimental_strategy": "RNA-Seq", 
  "file_id": "10a4cc2b-1c2d-4f6c-8990-a1a02855b94c", 
  "data_format": "TXT", 
  "md5sum": "2a7ea2fa5cfec4f51a8182870e829414", 
  "submitter_id": "a49d3393-5854-4181-95d5-47d587f7009b_fpkm"
},{
  "associated_entities": [
    {
      "entity_submitter_id": "TCGA-B6-A0RQ-01A-11R-A115-07", 
      "entity_type": "aliquot", 
      "case_id": "caa9b533-24b4-4ecd-9159-c165de049f6a", 
      "entity_id": "184fe3c4-58bb-45c5-a9a5-9a8a56985f9f"
    }
  ], 
  "data_type": "Gene Expression Quantification", 
  "file_name": "6de5c310-794b-4a9e-8777-0382a0584157.FPKM.txt.gz", 
  "data_category": "Transcriptome Profiling", 
  "state": "released", 
  "analysis": {
    "workflow_type": "HTSeq - FPKM", 
    "workflow_version": "v1", 
    "created_datetime": "2016-05-30T18:47:59.749371-05:00", 
    "submitter_id": "6de5c310-794b-4a9e-8777-0382a0584157_fpkm", 
    "updated_datetime": "2018-09-06T13:49:20.245333-05:00", 
    "workflow_link": "https://github.com/NCI-GDC/htseq-cwl", 
    "state": "released", 
    "input_files": [
      {
        "updated_datetime": "2018-11-15T20:57:47.372612-06:00", 
        "data_type": "Aligned Reads", 
        "submitter_id": "72659ac3-e9ce-4170-8f3f-5cc4443f9e08", 
        "data_category": "Sequencing Reads", 
        "state": "released", 
        "file_size": 8146660261, 
        "created_datetime": "2016-05-30T01:10:40.458482-05:00", 
        "access": "controlled", 
        "experimental_strategy": "RNA-Seq", 
        "platform": "Illumina", 
        "file_id": "6805a8c0-d8ac-4be7-bd2f-2eaef045b704", 
        "data_format": "BAM", 
        "md5sum": "65fe4a990ebeede70a12de97de80369c", 
        "file_name": "72659ac3-e9ce-4170-8f3f-5cc4443f9e08_gdc_realn_rehead.bam"
      }
    ], 
    "analysis_id": "396c328d-a7b3-4e1d-8457-097ab0216983"
  }, 
  "file_size": 506253, 
  "access": "open", 
  "experimental_strategy": "RNA-Seq", 
  "file_id": "3561b90b-d2af-41c1-8012-89c8ccc6f7a0", 
  "data_format": "TXT", 
  "md5sum": "af51028d2ad170c56f8c73e282a1742d", 
  "submitter_id": "6de5c310-794b-4a9e-8777-0382a0584157_fpkm"
},{
  "associated_entities": [
    {
      "entity_submitter_id": "TCGA-AR-A2LN-01A-21R-A18M-07", 
      "entity_type": "aliquot", 
      "case_id": "a076f135-be82-40fa-8516-285ed355c965", 
      "entity_id": "8a23348d-3371-431e-a6c8-b031cde82279"
    }
  ], 
  "data_type": "Gene Expression Quantification", 
  "file_name": "76e8be2b-99c1-4e5d-97f1-f1829343d76a.FPKM.txt.gz", 
  "data_category": "Transcriptome Profiling", 
  "state": "released", 
  "analysis": {
    "workflow_type": "HTSeq - FPKM", 
    "workflow_version": "v1", 
    "created_datetime": "2016-05-30T18:34:31.896472-05:00", 
    "submitter_id": "76e8be2b-99c1-4e5d-97f1-f1829343d76a_fpkm", 
    "updated_datetime": "2018-09-06T13:49:20.245333-05:00", 
    "workflow_link": "https://github.com/NCI-GDC/htseq-cwl", 
    "state": "released", 
    "input_files": [
      {
        "updated_datetime": "2018-11-15T22:04:38.004773-06:00", 
        "data_type": "Aligned Reads", 
        "submitter_id": "bea99719-fa61-4df6-a8ba-f7aff0fffc7f", 
        "data_category": "Sequencing Reads", 
        "state": "released", 
        "file_size": 5611193317, 
        "created_datetime": "2016-05-29T23:51:00.148339-05:00", 
        "access": "controlled", 
        "experimental_strategy": "RNA-Seq", 
        "platform": "Illumina", 
        "file_id": "e98451e1-b3cd-4443-8b8c-b6b213337a13", 
        "data_format": "BAM", 
        "md5sum": "1af14b7322694f64cdfc4cb5bdd2e902", 
        "file_name": "bea99719-fa61-4df6-a8ba-f7aff0fffc7f_gdc_realn_rehead.bam"
      }
    ], 
    "analysis_id": "991d91c7-f08f-4fc9-a638-2fd09aff5589"
  }, 
  "file_size": 531323, 
  "access": "open", 
  "experimental_strategy": "RNA-Seq", 
  "file_id": "2a95b4f7-c555-42a8-9ea9-28744ecd4464", 
  "data_format": "TXT", 
  "md5sum": "4ca6127d29fa8eabe04d9b8b0b3ed6ab", 
  "submitter_id": "76e8be2b-99c1-4e5d-97f1-f1829343d76a_fpkm"
},{
  "associated_entities": [
    {
      "entity_submitter_id": "TCGA-B6-A408-01A-12R-A24H-07", 
      "entity_type": "aliquot", 
      "case_id": "9964f447-92ad-4d1e-af20-11cf84fab7b0", 
      "entity_id": "bbb7f769-ac55-4e7f-b0bf-acc36294bb05"
    }
  ], 
  "data_type": "Gene Expression Quantification", 
  "file_name": "618b463f-1cbd-45d7-83ea-470a0451799f.FPKM.txt.gz", 
  "data_category": "Transcriptome Profiling", 
  "state": "released", 
  "analysis": {
    "workflow_type": "HTSeq - FPKM", 
    "workflow_version": "v1", 
    "created_datetime": "2016-05-30T18:31:05.467972-05:00", 
    "submitter_id": "618b463f-1cbd-45d7-83ea-470a0451799f_fpkm", 
    "updated_datetime": "2018-09-06T13:49:20.245333-05:00", 
    "workflow_link": "https://github.com/NCI-GDC/htseq-cwl", 
    "state": "released", 
    "input_files": [
      {
        "updated_datetime": "2018-11-15T22:13:19.171383-06:00", 
        "data_type": "Aligned Reads", 
        "submitter_id": "eda274af-3081-4544-ab7e-d6b906a38fc1", 
        "data_category": "Sequencing Reads", 
        "state": "released", 
        "file_size": 9995356016, 
        "created_datetime": "2016-05-29T15:26:20.260633-05:00", 
        "access": "controlled", 
        "experimental_strategy": "RNA-Seq", 
        "platform": "Illumina", 
        "file_id": "fd93e4f2-8d6c-4aec-8fcd-de840ce2346d", 
        "data_format": "BAM", 
        "md5sum": "21850c15eeee8bf5a207da61b0fece65", 
        "file_name": "eda274af-3081-4544-ab7e-d6b906a38fc1_gdc_realn_rehead.bam"
      }
    ], 
    "analysis_id": "5e26ff71-0e17-4c44-810e-a17a1b4276c3"
  }, 
  "file_size": 547258, 
  "access": "open", 
  "experimental_strategy": "RNA-Seq", 
  "file_id": "5a3d8a17-fe07-4ea5-8225-fc8632985e3a", 
  "data_format": "TXT", 
  "md5sum": "81808f00e5d7eb451724456b9bf4ae0c", 
  "submitter_id": "618b463f-1cbd-45d7-83ea-470a0451799f_fpkm"
},{
  "associated_entities": [
    {
      "entity_submitter_id": "TCGA-D8-A27H-01A-11R-A16F-07", 
      "entity_type": "aliquot", 
      "case_id": "0dca98b0-f43e-45b6-9a02-00092c78678c", 
      "entity_id": "123725b8-4f66-4b97-9726-e0c70300d38e"
    }
  ], 
  "data_type": "Gene Expression Quantification", 
  "file_name": "ea1b4005-545a-4fa3-a3d7-a2dbd1bcc744.FPKM.txt.gz", 
  "data_category": "Transcriptome Profiling", 
  "state": "released", 
  "analysis": {
    "workflow_type": "HTSeq - FPKM", 
    "workflow_version": "v1", 
    "created_datetime": "2016-05-26T21:11:55.082603-05:00", 
    "submitter_id": "ea1b4005-545a-4fa3-a3d7-a2dbd1bcc744_fpkm", 
    "updated_datetime": "2018-09-06T13:49:20.245333-05:00", 
    "workflow_link": "https://github.com/NCI-GDC/htseq-cwl", 
    "state": "released", 
    "input_files": [
      {
        "updated_datetime": "2018-11-15T20:57:47.372612-06:00", 
        "data_type": "Aligned Reads", 
        "submitter_id": "621080db-23c4-4f16-83aa-44ebc0a147b1", 
        "data_category": "Sequencing Reads", 
        "state": "released", 
        "file_size": 9381263483, 
        "created_datetime": "2016-05-26T01:52:43.595376-05:00", 
        "access": "controlled", 
        "experimental_strategy": "RNA-Seq", 
        "platform": "Illumina", 
        "file_id": "5f03d92d-a7ca-40b5-882c-3a076de59eaf", 
        "data_format": "BAM", 
        "md5sum": "0d23b256f61bd623e49b2cdeea27f2ab", 
        "file_name": "621080db-23c4-4f16-83aa-44ebc0a147b1_gdc_realn_rehead.bam"
      }
    ], 
    "analysis_id": "c2d8a0df-394c-441a-b7c1-b75a82f5d07c"
  }, 
  "file_size": 534981, 
  "access": "open", 
  "experimental_strategy": "RNA-Seq", 
  "file_id": "8fd31230-f35d-480f-939c-7c2596e974a5", 
  "data_format": "TXT", 
  "md5sum": "7ed0a32e475e61fbff74efc9e0a5a633", 
  "submitter_id": "ea1b4005-545a-4fa3-a3d7-a2dbd1bcc744_fpkm"
},{
  "associated_entities": [
    {
      "entity_submitter_id": "TCGA-EW-A1J5-01A-11R-A13Q-07", 
      "entity_type": "aliquot", 
      "case_id": "5d8ed961-a012-4b6b-bffb-9468d3953646", 
      "entity_id": "b1c4af00-f395-47ac-93c7-b32a293ca060"
    }
  ], 
  "data_type": "Gene Expression Quantification", 
  "file_name": "23393a6a-bfbc-4dec-9ab5-e78a487a095f.FPKM.txt.gz", 
  "data_category": "Transcriptome Profiling", 
  "state": "released", 
  "analysis": {
    "workflow_type": "HTSeq - FPKM", 
    "workflow_version": "v1", 
    "created_datetime": "2016-05-29T10:35:09.054082-05:00", 
    "submitter_id": "23393a6a-bfbc-4dec-9ab5-e78a487a095f_fpkm", 
    "updated_datetime": "2018-09-06T13:49:20.245333-05:00", 
    "workflow_link": "https://github.com/NCI-GDC/htseq-cwl", 
    "state": "released", 
    "input_files": [
      {
        "updated_datetime": "2018-11-15T19:59:41.719344-06:00", 
        "data_type": "Aligned Reads", 
        "submitter_id": "ac2a66d5-abe7-4e87-8aa0-fdbc9c027c51", 
        "data_category": "Sequencing Reads", 
        "state": "released", 
        "file_size": 12892218154, 
        "created_datetime": "2016-05-28T18:26:12.064563-05:00", 
        "access": "controlled", 
        "experimental_strategy": "RNA-Seq", 
        "platform": "Illumina", 
        "file_id": "0e15af2a-ae69-49be-900b-c2ed46a65856", 
        "data_format": "BAM", 
        "md5sum": "aa5497e4c0deec99b460b813c5751fdf", 
        "file_name": "ac2a66d5-abe7-4e87-8aa0-fdbc9c027c51_gdc_realn_rehead.bam"
      }
    ], 
    "analysis_id": "61b6cdb2-9306-432e-b696-d2fa54ea88c6"
  }, 
  "file_size": 547169, 
  "access": "open", 
  "experimental_strategy": "RNA-Seq", 
  "file_id": "8bf102b9-baf7-4749-bcd0-eca25f600722", 
  "data_format": "TXT", 
  "md5sum": "13398d0c9ecc43bda1cca83f55c044dc", 
  "submitter_id": "23393a6a-bfbc-4dec-9ab5-e78a487a095f_fpkm"
},{
  "associated_entities": [
    {
      "entity_submitter_id": "TCGA-D8-A146-01A-31R-A115-07", 
      "entity_type": "aliquot", 
      "case_id": "03da7a65-fa2f-42cb-a709-5fe8736f21d3", 
      "entity_id": "69f535c7-8f70-4efc-98bc-7f99924d7db1"
    }
  ], 
  "data_type": "Gene Expression Quantification", 
  "file_name": "26e8feed-d934-4dbc-8b04-d771b2a65915.FPKM.txt.gz", 
  "data_category": "Transcriptome Profiling", 
  "state": "released", 
  "analysis": {
    "workflow_type": "HTSeq - FPKM", 
    "workflow_version": "v1", 
    "created_datetime": "2016-05-26T21:06:56.639369-05:00", 
    "submitter_id": "26e8feed-d934-4dbc-8b04-d771b2a65915_fpkm", 
    "updated_datetime": "2018-09-06T13:49:20.245333-05:00", 
    "workflow_link": "https://github.com/NCI-GDC/htseq-cwl", 
    "state": "released", 
    "input_files": [
      {
        "updated_datetime": "2018-11-15T21:30:06.924734-06:00", 
        "data_type": "Aligned Reads", 
        "submitter_id": "32a3bf0a-ddc9-4c3c-a84a-6e0437dc6504", 
        "data_category": "Sequencing Reads", 
        "state": "released", 
        "file_size": 7774623745, 
        "created_datetime": "2016-05-25T19:42:36.941079-05:00", 
        "access": "controlled", 
        "experimental_strategy": "RNA-Seq", 
        "platform": "Illumina", 
        "file_id": "9bd04cf7-c999-40f1-84c7-684af8727d30", 
        "data_format": "BAM", 
        "md5sum": "d7811696f992595d908b120e6bb27f14", 
        "file_name": "32a3bf0a-ddc9-4c3c-a84a-6e0437dc6504_gdc_realn_rehead.bam"
      }
    ], 
    "analysis_id": "34718184-13b4-4682-b415-cfc281eb5498"
  }, 
  "file_size": 531151, 
  "annotations": [
    {
      "updated_datetime": "2018-08-23T16:36:27.780612-05:00", 
      "entity_type": "case", 
      "status": "Approved", 
      "submitter_id": "20717", 
      "state": "released", 
      "entity_id": "03da7a65-fa2f-42cb-a709-5fe8736f21d3", 
      "annotation_id": "ada686bb-c65a-5c38-869b-ce0c684085f8", 
      "entity_submitter_id": "TCGA-D8-A146", 
      "created_datetime": "2014-06-16T00:00:00", 
      "category": "History of unacceptable prior treatment related to a prior/other malignancy", 
      "classification": "Notification", 
      "notes": "systemic treatment given to the prior/other malignancy", 
      "case_id": "03da7a65-fa2f-42cb-a709-5fe8736f21d3"
    }
  ], 
  "access": "open", 
  "experimental_strategy": "RNA-Seq", 
  "file_id": "2b306b09-4509-49c9-81de-df73294360af", 
  "data_format": "TXT", 
  "md5sum": "6819fb4aba17598f95439531f4caf238", 
  "submitter_id": "26e8feed-d934-4dbc-8b04-d771b2a65915_fpkm"
},{
  "associated_entities": [
    {
      "entity_submitter_id": "TCGA-E2-A1LL-01A-11R-A144-07", 
      "entity_type": "aliquot", 
      "case_id": "2a84997d-ccee-4f46-bea2-752534f26416", 
      "entity_id": "526c9170-0f25-4374-9287-1fc40acb6555"
    }
  ], 
  "data_type": "Gene Expression Quantification", 
  "file_name": "c77a24cf-b389-4c74-8477-792a1529b1fb.FPKM.txt.gz", 
  "data_category": "Transcriptome Profiling", 
  "state": "released", 
  "analysis": {
    "workflow_type": "HTSeq - FPKM", 
    "workflow_version": "v1", 
    "created_datetime": "2016-05-26T21:26:00.676672-05:00", 
    "submitter_id": "c77a24cf-b389-4c74-8477-792a1529b1fb_fpkm", 
    "updated_datetime": "2018-09-06T13:49:20.245333-05:00", 
    "workflow_link": "https://github.com/NCI-GDC/htseq-cwl", 
    "state": "released", 
    "input_files": [
      {
        "updated_datetime": "2018-11-15T21:30:06.924734-06:00", 
        "data_type": "Aligned Reads", 
        "submitter_id": "64b09dd0-235a-4936-9fd7-730686ce6d03", 
        "data_category": "Sequencing Reads", 
        "state": "released", 
        "file_size": 4877405167, 
        "created_datetime": "2016-05-26T20:09:29.347652-05:00", 
        "access": "controlled", 
        "experimental_strategy": "RNA-Seq", 
        "platform": "Illumina", 
        "file_id": "a83f6abe-d720-4cf9-b710-84a8c1cfbe70", 
        "data_format": "BAM", 
        "md5sum": "130f16f79237ecbcf965bf6a71f6bf73", 
        "file_name": "64b09dd0-235a-4936-9fd7-730686ce6d03_gdc_realn_rehead.bam"
      }
    ], 
    "analysis_id": "09a4c2b4-8917-405d-81fa-a830d6d5d156"
  }, 
  "file_size": 497656, 
  "access": "open", 
  "experimental_strategy": "RNA-Seq", 
  "file_id": "58c0191b-3bdb-4df5-bf54-ff14e555edd2", 
  "data_format": "TXT", 
  "md5sum": "b8b6649c348c0bf5fc024f39a842f58b", 
  "submitter_id": "c77a24cf-b389-4c74-8477-792a1529b1fb_fpkm"
},{
  "associated_entities": [
    {
      "entity_submitter_id": "TCGA-AN-A04D-01A-21R-A034-07", 
      "entity_type": "aliquot", 
      "case_id": "49717f75-0f2d-4e1c-9a12-f1cd7877b80a", 
      "entity_id": "a09baab9-3eac-4271-9c12-2684642f8869"
    }
  ], 
  "data_type": "Gene Expression Quantification", 
  "file_name": "658ec1a1-9948-4be6-a4e2-44ea4655d29c.FPKM.txt.gz", 
  "data_category": "Transcriptome Profiling", 
  "state": "released", 
  "analysis": {
    "workflow_type": "HTSeq - FPKM", 
    "workflow_version": "v1", 
    "created_datetime": "2016-05-29T10:23:35.575409-05:00", 
    "submitter_id": "658ec1a1-9948-4be6-a4e2-44ea4655d29c_fpkm", 
    "updated_datetime": "2018-09-06T13:49:20.245333-05:00", 
    "workflow_link": "https://github.com/NCI-GDC/htseq-cwl", 
    "state": "released", 
    "input_files": [
      {
        "updated_datetime": "2018-11-15T22:04:38.004773-06:00", 
        "data_type": "Aligned Reads", 
        "submitter_id": "17edc119-8b13-4313-a296-289753fd3bf5", 
        "data_category": "Sequencing Reads", 
        "state": "released", 
        "file_size": 10495678383, 
        "created_datetime": "2016-05-27T20:33:36.582506-05:00", 
        "access": "controlled", 
        "experimental_strategy": "RNA-Seq", 
        "platform": "Illumina", 
        "file_id": "e686241e-1577-4555-b599-c799e1181d96", 
        "data_format": "BAM", 
        "md5sum": "833064e08636c3a290c056b12ad10aba", 
        "file_name": "17edc119-8b13-4313-a296-289753fd3bf5_gdc_realn_rehead.bam"
      }
    ], 
    "analysis_id": "91601535-b5d2-449f-ac5b-bd89735bd7d3"
  }, 
  "file_size": 521180, 
  "access": "open", 
  "experimental_strategy": "RNA-Seq", 
  "file_id": "faa377a3-bb47-4a31-8ebf-b8fac7f368eb", 
  "data_format": "TXT", 
  "md5sum": "af7dfbd2cffeedcfb8a3c44ec474fd93", 
  "submitter_id": "658ec1a1-9948-4be6-a4e2-44ea4655d29c_fpkm"
},{
  "associated_entities": [
    {
      "entity_submitter_id": "TCGA-EW-A6SA-01A-21R-A32P-07", 
      "entity_type": "aliquot", 
      "case_id": "aba5f46a-e67a-4cd2-9c52-c0686968ff04", 
      "entity_id": "2aac1ce6-fc3e-474c-9e0e-5a6d05ff9168"
    }
  ], 
  "data_type": "Gene Expression Quantification", 
  "file_name": "f6b9d070-6d11-40f3-9ca0-a20779091825.FPKM.txt.gz", 
  "data_category": "Transcriptome Profiling", 
  "state": "released", 
  "analysis": {
    "workflow_type": "HTSeq - FPKM", 
    "workflow_version": "v1", 
    "created_datetime": "2016-05-30T18:40:29.323393-05:00", 
    "submitter_id": "f6b9d070-6d11-40f3-9ca0-a20779091825_fpkm", 
    "updated_datetime": "2018-09-06T13:49:20.245333-05:00", 
    "workflow_link": "https://github.com/NCI-GDC/htseq-cwl", 
    "state": "released", 
    "input_files": [
      {
        "updated_datetime": "2018-11-15T21:56:00.379896-06:00", 
        "data_type": "Aligned Reads", 
        "submitter_id": "086b8249-f7e3-4348-a0e5-0eb87cbb50a6", 
        "data_category": "Sequencing Reads", 
        "state": "released", 
        "file_size": 10108572425, 
        "created_datetime": "2016-05-30T11:51:01.989138-05:00", 
        "access": "controlled", 
        "experimental_strategy": "RNA-Seq", 
        "platform": "Illumina", 
        "file_id": "d90c9eef-4660-4312-96d0-0f8321b678a7", 
        "data_format": "BAM", 
        "md5sum": "88552d850aef109559d6c4b58420e31c", 
        "file_name": "086b8249-f7e3-4348-a0e5-0eb87cbb50a6_gdc_realn_rehead.bam"
      }
    ], 
    "analysis_id": "c2803d11-6e12-4d8c-97d4-5198cfd38dc1"
  }, 
  "file_size": 516825, 
  "access": "open", 
  "experimental_strategy": "RNA-Seq", 
  "file_id": "3aa46429-70b0-4026-87e5-0da1762d54fe", 
  "data_format": "TXT", 
  "md5sum": "cc65e71c5d7b81502e40a09f84cbbe69", 
  "submitter_id": "f6b9d070-6d11-40f3-9ca0-a20779091825_fpkm"
},{
  "associated_entities": [
    {
      "entity_submitter_id": "TCGA-C8-A8HP-01A-11R-A36F-07", 
      "entity_type": "aliquot", 
      "case_id": "8db69f1d-72e2-40ba-ad8a-cf228499840d", 
      "entity_id": "02cf1db9-55c0-4ece-b230-966b30cd0b94"
    }
  ], 
  "data_type": "Gene Expression Quantification", 
  "file_name": "c14af0e0-81e9-43e7-b08d-b751194e35ef.FPKM.txt.gz", 
  "data_category": "Transcriptome Profiling", 
  "state": "released", 
  "analysis": {
    "workflow_type": "HTSeq - FPKM", 
    "workflow_version": "v1", 
    "created_datetime": "2016-05-29T10:50:22.780841-05:00", 
    "submitter_id": "c14af0e0-81e9-43e7-b08d-b751194e35ef_fpkm", 
    "updated_datetime": "2018-09-06T13:49:20.245333-05:00", 
    "workflow_link": "https://github.com/NCI-GDC/htseq-cwl", 
    "state": "released", 
    "input_files": [
      {
        "updated_datetime": "2018-11-15T20:46:44.319330-06:00", 
        "data_type": "Aligned Reads", 
        "submitter_id": "6ac74c40-8b13-49b6-982c-2110b47f9869", 
        "data_category": "Sequencing Reads", 
        "state": "released", 
        "file_size": 6057575185, 
        "created_datetime": "2016-05-29T03:04:31.565313-05:00", 
        "access": "controlled", 
        "experimental_strategy": "RNA-Seq", 
        "platform": "Illumina", 
        "file_id": "46bb175a-3b68-409a-9f17-94dfc9ddaf99", 
        "data_format": "BAM", 
        "md5sum": "8bbac7df88ed64e74f5be607726365e0", 
        "file_name": "6ac74c40-8b13-49b6-982c-2110b47f9869_gdc_realn_rehead.bam"
      }
    ], 
    "analysis_id": "1013a055-1c74-43f3-82a1-f659c97a32d7"
  }, 
  "file_size": 512908, 
  "access": "open", 
  "experimental_strategy": "RNA-Seq", 
  "file_id": "61e9f2b1-486d-4c24-8c3b-96205a90f2d7", 
  "data_format": "TXT", 
  "md5sum": "3127c6d4410a8c7fcfa7167125f33660", 
  "submitter_id": "c14af0e0-81e9-43e7-b08d-b751194e35ef_fpkm"
},{
  "associated_entities": [
    {
      "entity_submitter_id": "TCGA-BH-A1FJ-01A-11R-A13Q-07", 
      "entity_type": "aliquot", 
      "case_id": "f6581eee-61b9-43d4-ab0d-ce5ce3ba1c74", 
      "entity_id": "28bc840d-296e-436e-93b8-9c28c0eaf47a"
    }
  ], 
  "data_type": "Gene Expression Quantification", 
  "file_name": "39b74af5-8b63-4788-b05f-d1696605afdc.FPKM.txt.gz", 
  "data_category": "Transcriptome Profiling", 
  "state": "released", 
  "analysis": {
    "workflow_type": "HTSeq - FPKM", 
    "workflow_version": "v1", 
    "created_datetime": "2016-05-30T19:03:16.069094-05:00", 
    "submitter_id": "39b74af5-8b63-4788-b05f-d1696605afdc_fpkm", 
    "updated_datetime": "2018-09-06T13:49:20.245333-05:00", 
    "workflow_link": "https://github.com/NCI-GDC/htseq-cwl", 
    "state": "released", 
    "input_files": [
      {
        "updated_datetime": "2018-11-15T20:57:47.372612-06:00", 
        "data_type": "Aligned Reads", 
        "submitter_id": "3ebdcf12-710f-431b-8047-04b1f7c433bc", 
        "data_category": "Sequencing Reads", 
        "state": "released", 
        "file_size": 11642532650, 
        "created_datetime": "2016-05-30T12:03:38.121640-05:00", 
        "access": "controlled", 
        "experimental_strategy": "RNA-Seq", 
        "platform": "Illumina", 
        "file_id": "6b9bf37f-b646-4256-b6bb-eb83275df6e4", 
        "data_format": "BAM", 
        "md5sum": "3b52f49136b53245925a8b2eb1db32c7", 
        "file_name": "3ebdcf12-710f-431b-8047-04b1f7c433bc_gdc_realn_rehead.bam"
      }
    ], 
    "analysis_id": "3c2a932a-890c-481a-a0c0-465032a62f9d"
  }, 
  "file_size": 525321, 
  "access": "open", 
  "experimental_strategy": "RNA-Seq", 
  "file_id": "4e36a48f-7236-43a9-b658-7ed36a965bba", 
  "data_format": "TXT", 
  "md5sum": "4e34ebed1f8351b593da5d87f8085181", 
  "submitter_id": "39b74af5-8b63-4788-b05f-d1696605afdc_fpkm"
},{
  "associated_entities": [
    {
      "entity_submitter_id": "TCGA-B6-A0I8-01A-11R-A034-07", 
      "entity_type": "aliquot", 
      "case_id": "6e6408d6-6c48-4dfc-9f1c-28b7386e87b4", 
      "entity_id": "c71ca9f7-248f-460c-b5d3-afb2c648fef2"
    }
  ], 
  "data_type": "Gene Expression Quantification", 
  "file_name": "1946496e-3021-4f63-b80d-7110e9f9c42c.FPKM.txt.gz", 
  "data_category": "Transcriptome Profiling", 
  "state": "released", 
  "analysis": {
    "workflow_type": "HTSeq - FPKM", 
    "workflow_version": "v1", 
    "created_datetime": "2016-05-30T18:17:43.454021-05:00", 
    "submitter_id": "1946496e-3021-4f63-b80d-7110e9f9c42c_fpkm", 
    "updated_datetime": "2018-09-06T13:49:20.245333-05:00", 
    "workflow_link": "https://github.com/NCI-GDC/htseq-cwl", 
    "state": "released", 
    "input_files": [
      {
        "updated_datetime": "2018-11-15T20:57:47.372612-06:00", 
        "data_type": "Aligned Reads", 
        "submitter_id": "16bdaa6d-4ec4-4bd7-8061-500d66494a48", 
        "data_category": "Sequencing Reads", 
        "state": "released", 
        "file_size": 8116959091, 
        "created_datetime": "2016-05-29T15:33:16.958837-05:00", 
        "access": "controlled", 
        "experimental_strategy": "RNA-Seq", 
        "platform": "Illumina", 
        "file_id": "51cf474e-c6d2-428e-ad59-ff96f1d07e32", 
        "data_format": "BAM", 
        "md5sum": "ff3a0fc4db66d4a966d84e911b73b075", 
        "file_name": "16bdaa6d-4ec4-4bd7-8061-500d66494a48_gdc_realn_rehead.bam"
      }
    ], 
    "analysis_id": "99863dd9-fefc-4a55-97a2-2a70f7d54f53"
  }, 
  "file_size": 523097, 
  "access": "open", 
  "experimental_strategy": "RNA-Seq", 
  "file_id": "7b0004de-21f2-42c4-be8c-33951874f212", 
  "data_format": "TXT", 
  "md5sum": "4456435c98ac60108d21d704c96ebdc6", 
  "submitter_id": "1946496e-3021-4f63-b80d-7110e9f9c42c_fpkm"
},{
  "associated_entities": [
    {
      "entity_submitter_id": "TCGA-AC-A8OQ-01A-11R-A41B-07", 
      "entity_type": "aliquot", 
      "case_id": "dfaabd03-2d40-4422-b210-caf112ff4229", 
      "entity_id": "cca6f765-44ff-4540-a961-0a2be4e41f93"
    }
  ], 
  "data_type": "Gene Expression Quantification", 
  "file_name": "bb61735e-8207-42e2-95bb-3d2c8001595c.FPKM.txt.gz", 
  "data_category": "Transcriptome Profiling", 
  "state": "released", 
  "analysis": {
    "workflow_type": "HTSeq - FPKM", 
    "workflow_version": "v1", 
    "created_datetime": "2016-05-29T11:10:25.573659-05:00", 
    "submitter_id": "bb61735e-8207-42e2-95bb-3d2c8001595c_fpkm", 
    "updated_datetime": "2018-09-06T13:49:20.245333-05:00", 
    "workflow_link": "https://github.com/NCI-GDC/htseq-cwl", 
    "state": "released", 
    "input_files": [
      {
        "updated_datetime": "2018-11-15T20:57:47.372612-06:00", 
        "data_type": "Aligned Reads", 
        "submitter_id": "125ae9f2-b4a1-4bbf-8c7c-5e2be251550f", 
        "data_category": "Sequencing Reads", 
        "state": "released", 
        "file_size": 7310953675, 
        "created_datetime": "2016-05-29T02:24:36.153260-05:00", 
        "access": "controlled", 
        "experimental_strategy": "RNA-Seq", 
        "platform": "Illumina", 
        "file_id": "6abbb1ab-6906-43cd-aa8f-0a02387815f1", 
        "data_format": "BAM", 
        "md5sum": "61d452f588b0fcdf20496056e48ce421", 
        "file_name": "125ae9f2-b4a1-4bbf-8c7c-5e2be251550f_gdc_realn_rehead.bam"
      }
    ], 
    "analysis_id": "450b2812-0113-495b-9bf1-0679dd14fad3"
  }, 
  "file_size": 526837, 
  "access": "open", 
  "experimental_strategy": "RNA-Seq", 
  "file_id": "45570a54-c83b-4c22-aaf1-4028e2575453", 
  "data_format": "TXT", 
  "md5sum": "6be71816167758012ff050ce03dbaeb6", 
  "submitter_id": "bb61735e-8207-42e2-95bb-3d2c8001595c_fpkm"
},{
  "associated_entities": [
    {
      "entity_submitter_id": "TCGA-B6-A0WV-01A-11R-A109-07", 
      "entity_type": "aliquot", 
      "case_id": "7588a286-6935-424a-bc5f-92e24c83eb37", 
      "entity_id": "87bdfb78-8690-4569-ba85-592cd2390c24"
    }
  ], 
  "data_type": "Gene Expression Quantification", 
  "file_name": "746a7243-3733-48e0-92a3-5d45962786b8.FPKM.txt.gz", 
  "data_category": "Transcriptome Profiling", 
  "state": "released", 
  "analysis": {
    "workflow_type": "HTSeq - FPKM", 
    "workflow_version": "v1", 
    "created_datetime": "2016-05-30T18:21:30.558674-05:00", 
    "submitter_id": "746a7243-3733-48e0-92a3-5d45962786b8_fpkm", 
    "updated_datetime": "2018-09-06T13:49:20.245333-05:00", 
    "workflow_link": "https://github.com/NCI-GDC/htseq-cwl", 
    "state": "released", 
    "input_files": [
      {
        "updated_datetime": "2018-11-15T21:38:44.655215-06:00", 
        "data_type": "Aligned Reads", 
        "submitter_id": "5cf29c4a-c7d3-4f44-88c1-37b9e7af1d4c", 
        "data_category": "Sequencing Reads", 
        "state": "released", 
        "file_size": 6733485230, 
        "created_datetime": "2016-05-29T23:28:22.615631-05:00", 
        "access": "controlled", 
        "experimental_strategy": "RNA-Seq", 
        "platform": "Illumina", 
        "file_id": "abf0a7e8-6816-4f43-ba3b-8458ea088735", 
        "data_format": "BAM", 
        "md5sum": "d8b1a5d8385fde2e6a9327c7292d64c1", 
        "file_name": "5cf29c4a-c7d3-4f44-88c1-37b9e7af1d4c_gdc_realn_rehead.bam"
      }
    ], 
    "analysis_id": "dd7edc3c-bc7c-4760-b1ef-0afce2951155"
  }, 
  "file_size": 505466, 
  "access": "open", 
  "experimental_strategy": "RNA-Seq", 
  "file_id": "e369af2b-dc83-4d02-a242-a3216481a222", 
  "data_format": "TXT", 
  "md5sum": "894526a3263fd993d31cc4239c95acb9", 
  "submitter_id": "746a7243-3733-48e0-92a3-5d45962786b8_fpkm"
},{
  "associated_entities": [
    {
      "entity_submitter_id": "TCGA-A2-A04P-01A-31R-A034-07", 
      "entity_type": "aliquot", 
      "case_id": "ccd4a24b-d8cc-4686-9dee-c98b0c5a8d21", 
      "entity_id": "357ba9f6-716c-4ef0-8ac8-41977397dbf5"
    }
  ], 
  "data_type": "Gene Expression Quantification", 
  "file_name": "5141c576-e074-4fe4-805e-d58eae3ee198.FPKM.txt.gz", 
  "data_category": "Transcriptome Profiling", 
  "state": "released", 
  "analysis": {
    "workflow_type": "HTSeq - FPKM", 
    "workflow_version": "v1", 
    "created_datetime": "2016-05-30T18:49:18.934979-05:00", 
    "submitter_id": "5141c576-e074-4fe4-805e-d58eae3ee198_fpkm", 
    "updated_datetime": "2018-09-06T13:49:20.245333-05:00", 
    "workflow_link": "https://github.com/NCI-GDC/htseq-cwl", 
    "state": "released", 
    "input_files": [
      {
        "updated_datetime": "2018-11-15T20:46:44.319330-06:00", 
        "data_type": "Aligned Reads", 
        "submitter_id": "4a09f71d-5bea-4158-87f8-df4bba6add5b", 
        "data_category": "Sequencing Reads", 
        "state": "released", 
        "file_size": 7453038378, 
        "created_datetime": "2016-05-30T03:32:23.101264-05:00", 
        "access": "controlled", 
        "experimental_strategy": "RNA-Seq", 
        "platform": "Illumina", 
        "file_id": "4f76f8c6-d5a2-4fb4-975e-17d04ec3a87c", 
        "data_format": "BAM", 
        "md5sum": "d3d3c9e9a7bdfce5646f7cc1b6a6b610", 
        "file_name": "4a09f71d-5bea-4158-87f8-df4bba6add5b_gdc_realn_rehead.bam"
      }
    ], 
    "analysis_id": "951b0fd5-5500-41d1-b613-20ecff650704"
  }, 
  "file_size": 524599, 
  "access": "open", 
  "experimental_strategy": "RNA-Seq", 
  "file_id": "2e099ec6-686a-45e5-a081-20179e27b805", 
  "data_format": "TXT", 
  "md5sum": "2201941fc16fef085cb0705e66a0c914", 
  "submitter_id": "5141c576-e074-4fe4-805e-d58eae3ee198_fpkm"
},{
  "associated_entities": [
    {
      "entity_submitter_id": "TCGA-LL-A5YN-01A-11R-A28M-07", 
      "entity_type": "aliquot", 
      "case_id": "ef1b3332-cd7f-41bb-a2d3-2538e7becc5c", 
      "entity_id": "844d9d2c-4467-415f-b66d-a4c35c818310"
    }
  ], 
  "data_type": "Gene Expression Quantification", 
  "file_name": "944b1e8d-7219-40a4-ab27-385192062cbf.FPKM.txt.gz", 
  "data_category": "Transcriptome Profiling", 
  "state": "released", 
  "analysis": {
    "workflow_type": "HTSeq - FPKM", 
    "workflow_version": "v1", 
    "created_datetime": "2016-05-30T18:58:53.494787-05:00", 
    "submitter_id": "944b1e8d-7219-40a4-ab27-385192062cbf_fpkm", 
    "updated_datetime": "2018-09-06T13:49:20.245333-05:00", 
    "workflow_link": "https://github.com/NCI-GDC/htseq-cwl", 
    "state": "released", 
    "input_files": [
      {
        "updated_datetime": "2018-11-15T20:46:44.319330-06:00", 
        "data_type": "Aligned Reads", 
        "submitter_id": "bc06168f-b478-4f72-ab03-0a9185d964bc", 
        "data_category": "Sequencing Reads", 
        "state": "released", 
        "file_size": 6902654833, 
        "created_datetime": "2016-05-29T18:55:22.842992-05:00", 
        "access": "controlled", 
        "experimental_strategy": "RNA-Seq", 
        "platform": "Illumina", 
        "file_id": "4f810fbc-80e1-4eb9-8fbf-258a47a1f5bd", 
        "data_format": "BAM", 
        "md5sum": "f5dce8723ba4cc3c6f728e1c08f7a5a4", 
        "file_name": "bc06168f-b478-4f72-ab03-0a9185d964bc_gdc_realn_rehead.bam"
      }
    ], 
    "analysis_id": "672188bd-e890-4902-8896-d098a3bd5b63"
  }, 
  "file_size": 510060, 
  "access": "open", 
  "experimental_strategy": "RNA-Seq", 
  "file_id": "f772aca4-037d-4c29-87d1-44a5bf67d249", 
  "data_format": "TXT", 
  "md5sum": "c9a2ec04c6f955d8f56d64969003449c", 
  "submitter_id": "944b1e8d-7219-40a4-ab27-385192062cbf_fpkm"
},{
  "associated_entities": [
    {
      "entity_submitter_id": "TCGA-D8-A27W-01A-11R-A16F-07", 
      "entity_type": "aliquot", 
      "case_id": "bfa3dbc0-361c-400e-8c10-0aca7049fce9", 
      "entity_id": "65843fe1-4da2-4165-8926-a0d6f878a7f8"
    }
  ], 
  "data_type": "Gene Expression Quantification", 
  "file_name": "5fa89257-f0c1-43ed-99d6-991870b4e422.FPKM.txt.gz", 
  "data_category": "Transcriptome Profiling", 
  "state": "released", 
  "analysis": {
    "workflow_type": "HTSeq - FPKM", 
    "workflow_version": "v1", 
    "created_datetime": "2016-05-30T18:42:41.315749-05:00", 
    "submitter_id": "5fa89257-f0c1-43ed-99d6-991870b4e422_fpkm", 
    "updated_datetime": "2018-09-06T13:49:20.245333-05:00", 
    "workflow_link": "https://github.com/NCI-GDC/htseq-cwl", 
    "state": "released", 
    "input_files": [
      {
        "updated_datetime": "2018-11-15T21:21:29.863147-06:00", 
        "data_type": "Aligned Reads", 
        "submitter_id": "c089fe75-5c07-4bfe-af15-0a82897e961a", 
        "data_category": "Sequencing Reads", 
        "state": "released", 
        "file_size": 13527855405, 
        "created_datetime": "2016-05-29T14:12:07.182706-05:00", 
        "access": "controlled", 
        "experimental_strategy": "RNA-Seq", 
        "platform": "Illumina", 
        "file_id": "8a7b7256-07fc-4dcc-b63d-52b76d2d3e8d", 
        "data_format": "BAM", 
        "md5sum": "9032fb6cca834e27a721f5d6eabcd944", 
        "file_name": "c089fe75-5c07-4bfe-af15-0a82897e961a_gdc_realn_rehead.bam"
      }
    ], 
    "analysis_id": "f570df0c-1ea9-4306-bc3d-de19274c30dd"
  }, 
  "file_size": 523663, 
  "access": "open", 
  "experimental_strategy": "RNA-Seq", 
  "file_id": "4947b03f-dca7-4e29-86df-cf3d881c57eb", 
  "data_format": "TXT", 
  "md5sum": "2851446201d8f5cfc9ecab237701ee0a", 
  "submitter_id": "5fa89257-f0c1-43ed-99d6-991870b4e422_fpkm"
},{
  "associated_entities": [
    {
      "entity_submitter_id": "TCGA-AC-A3BB-01A-21R-A19W-07", 
      "entity_type": "aliquot", 
      "case_id": "048549cf-d0a5-4743-a0a1-2004f7cc2b08", 
      "entity_id": "5b9b0b0c-c751-4b7d-9951-a8f6a13e1afa"
    }
  ], 
  "data_type": "Gene Expression Quantification", 
  "file_name": "79bc5610-8e95-4d2d-a3e1-8cdb75398752.FPKM.txt.gz", 
  "data_category": "Transcriptome Profiling", 
  "state": "released", 
  "analysis": {
    "workflow_type": "HTSeq - FPKM", 
    "workflow_version": "v1", 
    "created_datetime": "2016-05-26T21:07:12.354030-05:00", 
    "submitter_id": "79bc5610-8e95-4d2d-a3e1-8cdb75398752_fpkm", 
    "updated_datetime": "2018-09-06T13:49:20.245333-05:00", 
    "workflow_link": "https://github.com/NCI-GDC/htseq-cwl", 
    "state": "released", 
    "input_files": [
      {
        "updated_datetime": "2018-11-15T21:47:23.001784-06:00", 
        "data_type": "Aligned Reads", 
        "submitter_id": "b124b972-d4db-4119-ba54-28e719e7b187", 
        "data_category": "Sequencing Reads", 
        "state": "released", 
        "file_size": 9152515677, 
        "created_datetime": "2016-05-25T20:05:04.160715-05:00", 
        "access": "controlled", 
        "experimental_strategy": "RNA-Seq", 
        "platform": "Illumina", 
        "file_id": "c3331185-5f72-4385-ab36-844c1dfb323e", 
        "data_format": "BAM", 
        "md5sum": "b6fea073a222e88b9d58e15bdeb5d40b", 
        "file_name": "b124b972-d4db-4119-ba54-28e719e7b187_gdc_realn_rehead.bam"
      }
    ], 
    "analysis_id": "984b70a4-d4a9-45f2-bb2e-347b544b870f"
  }, 
  "file_size": 520326, 
  "access": "open", 
  "experimental_strategy": "RNA-Seq", 
  "file_id": "b1aaa3ee-578f-4596-853a-f815d6b4f1fe", 
  "data_format": "TXT", 
  "md5sum": "1c4b7071b8889f615db52ae401574cd2", 
  "submitter_id": "79bc5610-8e95-4d2d-a3e1-8cdb75398752_fpkm"
},{
  "associated_entities": [
    {
      "entity_submitter_id": "TCGA-AO-A03U-01B-21R-A10J-07", 
      "entity_type": "aliquot", 
      "case_id": "0685edd2-ce1c-4e0e-8dda-393139af4223", 
      "entity_id": "bbca4523-28a7-416c-98a8-02c3350705fc"
    }
  ], 
  "data_type": "Gene Expression Quantification", 
  "file_name": "36866b9a-180c-4d05-8030-6d0ace6f6adf.FPKM.txt.gz", 
  "data_category": "Transcriptome Profiling", 
  "state": "released", 
  "analysis": {
    "workflow_type": "HTSeq - FPKM", 
    "workflow_version": "v1", 
    "created_datetime": "2016-05-26T21:08:08.452666-05:00", 
    "submitter_id": "36866b9a-180c-4d05-8030-6d0ace6f6adf_fpkm", 
    "updated_datetime": "2018-09-06T13:49:20.245333-05:00", 
    "workflow_link": "https://github.com/NCI-GDC/htseq-cwl", 
    "state": "released", 
    "input_files": [
      {
        "updated_datetime": "2018-11-15T20:57:47.372612-06:00", 
        "data_type": "Aligned Reads", 
        "submitter_id": "a20d08b4-e1c6-4a82-8ebf-56be0ffc9f6b", 
        "data_category": "Sequencing Reads", 
        "state": "released", 
        "file_size": 10453060413, 
        "created_datetime": "2016-05-25T21:23:08.454956-05:00", 
        "access": "controlled", 
        "experimental_strategy": "RNA-Seq", 
        "platform": "Illumina", 
        "file_id": "5d5528ff-32ac-40d8-8640-15ff04feb41a", 
        "data_format": "BAM", 
        "md5sum": "8dd1a52653d49831f5d8524ac32fd2fd", 
        "file_name": "a20d08b4-e1c6-4a82-8ebf-56be0ffc9f6b_gdc_realn_rehead.bam"
      }
    ], 
    "analysis_id": "7fc18559-3dad-45e6-bfaf-a740a60dd0fd"
  }, 
  "file_size": 513596, 
  "access": "open", 
  "experimental_strategy": "RNA-Seq", 
  "file_id": "f41a0e79-9d3a-4ffd-85b8-2a6d5511e120", 
  "data_format": "TXT", 
  "md5sum": "768a875b1765252e5a3e8a23ad4feadb", 
  "submitter_id": "36866b9a-180c-4d05-8030-6d0ace6f6adf_fpkm"
},{
  "associated_entities": [
    {
      "entity_submitter_id": "TCGA-AR-A24S-01A-11R-A169-07", 
      "entity_type": "aliquot", 
      "case_id": "074e8b06-3929-4896-9263-3b80ad6a355b", 
      "entity_id": "3795f6d6-3a1d-4b41-8a4b-e832078e9d48"
    }
  ], 
  "data_type": "Gene Expression Quantification", 
  "file_name": "8e5a3c88-35f5-4620-86d7-53c014a2687b.FPKM.txt.gz", 
  "data_category": "Transcriptome Profiling", 
  "state": "released", 
  "analysis": {
    "workflow_type": "HTSeq - FPKM", 
    "workflow_version": "v1", 
    "created_datetime": "2016-05-26T21:08:35.840383-05:00", 
    "submitter_id": "8e5a3c88-35f5-4620-86d7-53c014a2687b_fpkm", 
    "updated_datetime": "2018-09-06T13:49:20.245333-05:00", 
    "workflow_link": "https://github.com/NCI-GDC/htseq-cwl", 
    "state": "released", 
    "input_files": [
      {
        "updated_datetime": "2018-11-15T21:12:37.513272-06:00", 
        "data_type": "Aligned Reads", 
        "submitter_id": "230057bf-e077-468b-ab33-3b54087e0f32", 
        "data_category": "Sequencing Reads", 
        "state": "released", 
        "file_size": 9442156156, 
        "created_datetime": "2016-05-25T21:49:39.593107-05:00", 
        "access": "controlled", 
        "experimental_strategy": "RNA-Seq", 
        "platform": "Illumina", 
        "file_id": "7454095b-819d-4f9f-92aa-56781d8ea0d8", 
        "data_format": "BAM", 
        "md5sum": "6fe487db79345e806b3c30b6b4c84937", 
        "file_name": "230057bf-e077-468b-ab33-3b54087e0f32_gdc_realn_rehead.bam"
      }
    ], 
    "analysis_id": "997a52f0-4f8f-438e-b6ac-35d069efda27"
  }, 
  "file_size": 531447, 
  "access": "open", 
  "experimental_strategy": "RNA-Seq", 
  "file_id": "5fe56962-6755-4415-941f-1e0d987dbf72", 
  "data_format": "TXT", 
  "md5sum": "969fbe18bb1ba3df3d44b68d96a1c0f3", 
  "submitter_id": "8e5a3c88-35f5-4620-86d7-53c014a2687b_fpkm"
},{
  "associated_entities": [
    {
      "entity_submitter_id": "TCGA-AN-A0XT-01A-11R-A109-07", 
      "entity_type": "aliquot", 
      "case_id": "3e25056d-d137-49f5-abaa-f68509426600", 
      "entity_id": "21f22460-fac7-4dbc-8ab2-75738331cb5c"
    }
  ], 
  "data_type": "Gene Expression Quantification", 
  "file_name": "52f569c5-6c2a-472d-8dc7-c259ff8b0c32.FPKM.txt.gz", 
  "data_category": "Transcriptome Profiling", 
  "state": "released", 
  "analysis": {
    "workflow_type": "HTSeq - FPKM", 
    "workflow_version": "v1", 
    "created_datetime": "2016-05-29T10:16:31.859093-05:00", 
    "submitter_id": "52f569c5-6c2a-472d-8dc7-c259ff8b0c32_fpkm", 
    "updated_datetime": "2018-09-06T13:49:20.245333-05:00", 
    "workflow_link": "https://github.com/NCI-GDC/htseq-cwl", 
    "state": "released", 
    "input_files": [
      {
        "updated_datetime": "2018-11-15T22:04:38.004773-06:00", 
        "data_type": "Aligned Reads", 
        "submitter_id": "7df5b3c2-2766-45d8-b03f-69a3633d1d79", 
        "data_category": "Sequencing Reads", 
        "state": "released", 
        "file_size": 6209722540, 
        "created_datetime": "2016-05-27T10:55:48.644422-05:00", 
        "access": "controlled", 
        "experimental_strategy": "RNA-Seq", 
        "platform": "Illumina", 
        "file_id": "f200a7ed-c673-4340-a572-a4571f4a9d99", 
        "data_format": "BAM", 
        "md5sum": "6ff2e6e3947a34e75012a3b3ee24b391", 
        "file_name": "7df5b3c2-2766-45d8-b03f-69a3633d1d79_gdc_realn_rehead.bam"
      }
    ], 
    "analysis_id": "bfbb0028-682a-46fe-8211-824026c640b1"
  }, 
  "file_size": 497361, 
  "access": "open", 
  "experimental_strategy": "RNA-Seq", 
  "file_id": "89eeb0b7-bca4-45bd-9836-805438266571", 
  "data_format": "TXT", 
  "md5sum": "b3685ea2985f2ae26eb5b61ade7ea3e2", 
  "submitter_id": "52f569c5-6c2a-472d-8dc7-c259ff8b0c32_fpkm"
},{
  "associated_entities": [
    {
      "entity_submitter_id": "TCGA-EW-A1PE-01A-11R-A144-07", 
      "entity_type": "aliquot", 
      "case_id": "f3b86c02-09a5-4e97-aa7a-86f13f7cda4b", 
      "entity_id": "4a21d42c-b231-4ffc-8c15-4bd73bf610b4"
    }
  ], 
  "data_type": "Gene Expression Quantification", 
  "file_name": "70151eb2-40c7-4ad1-b4ff-97e1878449fa.FPKM.txt.gz", 
  "data_category": "Transcriptome Profiling", 
  "state": "released", 
  "analysis": {
    "workflow_type": "HTSeq - FPKM", 
    "workflow_version": "v1", 
    "created_datetime": "2016-05-30T19:01:37.525981-05:00", 
    "submitter_id": "70151eb2-40c7-4ad1-b4ff-97e1878449fa_fpkm", 
    "updated_datetime": "2018-09-06T13:49:20.245333-05:00", 
    "workflow_link": "https://github.com/NCI-GDC/htseq-cwl", 
    "state": "released", 
    "input_files": [
      {
        "updated_datetime": "2018-11-15T20:57:47.372612-06:00", 
        "data_type": "Aligned Reads", 
        "submitter_id": "0dfa206a-328b-40f5-bf89-a978cd929b93", 
        "data_category": "Sequencing Reads", 
        "state": "released", 
        "file_size": 10321909264, 
        "created_datetime": "2016-05-30T00:04:45.455182-05:00", 
        "access": "controlled", 
        "experimental_strategy": "RNA-Seq", 
        "platform": "Illumina", 
        "file_id": "5cbf3504-64e7-4385-9ec1-37efeb8d870b", 
        "data_format": "BAM", 
        "md5sum": "1f2260a6a30cba81385ce6433adc04e8", 
        "file_name": "0dfa206a-328b-40f5-bf89-a978cd929b93_gdc_realn_rehead.bam"
      }
    ], 
    "analysis_id": "ccf824b5-cd56-4764-826c-3a1b67246fb7"
  }, 
  "file_size": 534924, 
  "access": "open", 
  "experimental_strategy": "RNA-Seq", 
  "file_id": "1d93e7c4-d2f6-4c7f-8e6b-9a9623ada508", 
  "data_format": "TXT", 
  "md5sum": "78d9ca9ca6d4427dfb50d6fd73465020", 
  "submitter_id": "70151eb2-40c7-4ad1-b4ff-97e1878449fa_fpkm"
},{
  "associated_entities": [
    {
      "entity_submitter_id": "TCGA-A2-A0CY-01A-12R-A034-07", 
      "entity_type": "aliquot", 
      "case_id": "757df7b0-4774-4493-98bf-999ded9ac86e", 
      "entity_id": "c7d2b685-5f11-4879-82d5-e983b5dbb07d"
    }
  ], 
  "data_type": "Gene Expression Quantification", 
  "file_name": "91f35d16-88fd-4729-b4a8-09d26f20ad86.FPKM.txt.gz", 
  "data_category": "Transcriptome Profiling", 
  "state": "released", 
  "analysis": {
    "workflow_type": "HTSeq - FPKM", 
    "workflow_version": "v1", 
    "created_datetime": "2016-05-30T18:21:22.844056-05:00", 
    "submitter_id": "91f35d16-88fd-4729-b4a8-09d26f20ad86_fpkm", 
    "updated_datetime": "2018-09-06T13:49:20.245333-05:00", 
    "workflow_link": "https://github.com/NCI-GDC/htseq-cwl", 
    "state": "released", 
    "input_files": [
      {
        "updated_datetime": "2018-11-15T22:04:38.004773-06:00", 
        "data_type": "Aligned Reads", 
        "submitter_id": "97458b7c-2044-4aa9-821c-8f500d5ea346", 
        "data_category": "Sequencing Reads", 
        "state": "released", 
        "file_size": 6265929068, 
        "created_datetime": "2016-05-29T23:26:51.021425-05:00", 
        "access": "controlled", 
        "experimental_strategy": "RNA-Seq", 
        "platform": "Illumina", 
        "file_id": "f8b4d20d-4be2-4fdf-a474-883301107817", 
        "data_format": "BAM", 
        "md5sum": "acbd95e6c3ecec1f6dbe5e200a3525c8", 
        "file_name": "97458b7c-2044-4aa9-821c-8f500d5ea346_gdc_realn_rehead.bam"
      }
    ], 
    "analysis_id": "17c37b3f-9230-4880-a5bc-971fb18fbb53"
  }, 
  "file_size": 519677, 
  "access": "open", 
  "experimental_strategy": "RNA-Seq", 
  "file_id": "b764e41e-d23f-4b0f-9a0f-a0e4390b817d", 
  "data_format": "TXT", 
  "md5sum": "6a83c8bcb22b7c2d92dc07f05e197834", 
  "submitter_id": "91f35d16-88fd-4729-b4a8-09d26f20ad86_fpkm"
},{
  "associated_entities": [
    {
      "entity_submitter_id": "TCGA-A8-A08F-01A-11R-A00Z-07", 
      "entity_type": "aliquot", 
      "case_id": "0a017f15-1c6b-45e7-8d55-e0a71df1b2e8", 
      "entity_id": "523e45c2-4f98-4010-b48e-bdbda62865cf"
    }
  ], 
  "data_type": "Gene Expression Quantification", 
  "file_name": "648e4d91-e53f-47c8-b343-e224d2a72956.FPKM.txt.gz", 
  "data_category": "Transcriptome Profiling", 
  "state": "released", 
  "analysis": {
    "workflow_type": "HTSeq - FPKM", 
    "workflow_version": "v1", 
    "created_datetime": "2016-05-26T21:10:05.852032-05:00", 
    "submitter_id": "648e4d91-e53f-47c8-b343-e224d2a72956_fpkm", 
    "updated_datetime": "2018-09-06T13:49:20.245333-05:00", 
    "workflow_link": "https://github.com/NCI-GDC/htseq-cwl", 
    "state": "released", 
    "input_files": [
      {
        "updated_datetime": "2018-11-15T20:57:47.372612-06:00", 
        "data_type": "Aligned Reads", 
        "submitter_id": "4d7889ec-f4e8-4bb3-b6b5-0c244714256f", 
        "data_category": "Sequencing Reads", 
        "state": "released", 
        "file_size": 6847337531, 
        "created_datetime": "2016-05-25T23:42:29.147479-05:00", 
        "access": "controlled", 
        "experimental_strategy": "RNA-Seq", 
        "platform": "Illumina", 
        "file_id": "56ae6ba9-6db8-401d-a038-457914646c9e", 
        "data_format": "BAM", 
        "md5sum": "974829b3368529a06e248f581b295aef", 
        "file_name": "4d7889ec-f4e8-4bb3-b6b5-0c244714256f_gdc_realn_rehead.bam"
      }
    ], 
    "analysis_id": "0c657c08-e929-4c80-bfc5-5f17a5f2cde9"
  }, 
  "file_size": 516616, 
  "annotations": [
    {
      "updated_datetime": "2018-08-23T16:36:27.780612-05:00", 
      "entity_type": "case", 
      "status": "Approved", 
      "submitter_id": "20711", 
      "state": "released", 
      "entity_id": "0a017f15-1c6b-45e7-8d55-e0a71df1b2e8", 
      "annotation_id": "44ece532-a5ab-525b-90cc-79fac51286df", 
      "entity_submitter_id": "TCGA-A8-A08F", 
      "created_datetime": "2014-06-16T00:00:00", 
      "category": "History of unacceptable prior treatment related to a prior/other malignancy", 
      "classification": "Notification", 
      "notes": "systemic treatment given to the prior/other malignancy", 
      "case_id": "0a017f15-1c6b-45e7-8d55-e0a71df1b2e8"
    }, 
    {
      "updated_datetime": "2018-08-23T16:36:27.780612-05:00", 
      "entity_type": "case", 
      "status": "Approved", 
      "submitter_id": "816", 
      "state": "released", 
      "entity_id": "0a017f15-1c6b-45e7-8d55-e0a71df1b2e8", 
      "annotation_id": "e9139ce9-047f-55ba-b7d7-16feb37425e6", 
      "entity_submitter_id": "TCGA-A8-A08F", 
      "created_datetime": "2010-10-28T00:00:00", 
      "category": "Prior malignancy", 
      "classification": "Notification", 
      "notes": "No Note Specified", 
      "case_id": "0a017f15-1c6b-45e7-8d55-e0a71df1b2e8"
    }
  ], 
  "access": "open", 
  "experimental_strategy": "RNA-Seq", 
  "file_id": "75bebe1d-86dc-45bc-b8e9-ece1f5407430", 
  "data_format": "TXT", 
  "md5sum": "514828f5cedf0516fb8236e37ea495e9", 
  "submitter_id": "648e4d91-e53f-47c8-b343-e224d2a72956_fpkm"
},{
  "associated_entities": [
    {
      "entity_submitter_id": "TCGA-AC-A2FM-11B-32R-A19W-07", 
      "entity_type": "aliquot", 
      "case_id": "b6b1dc9a-91f4-4b0a-afd5-62c9a90c0d5e", 
      "entity_id": "68ec8441-f60a-4c80-8a9f-7609a0f81430"
    }
  ], 
  "data_type": "Gene Expression Quantification", 
  "file_name": "446db9e9-d5aa-48ba-a84d-cf6a7d8f8fc4.FPKM.txt.gz", 
  "data_category": "Transcriptome Profiling", 
  "state": "released", 
  "analysis": {
    "workflow_type": "HTSeq - FPKM", 
    "workflow_version": "v1", 
    "created_datetime": "2016-05-29T11:00:26.723048-05:00", 
    "submitter_id": "446db9e9-d5aa-48ba-a84d-cf6a7d8f8fc4_fpkm", 
    "updated_datetime": "2018-09-06T13:49:20.245333-05:00", 
    "workflow_link": "https://github.com/NCI-GDC/htseq-cwl", 
    "state": "released", 
    "input_files": [
      {
        "updated_datetime": "2018-11-15T21:38:44.655215-06:00", 
        "data_type": "Aligned Reads", 
        "submitter_id": "7d0e05d8-54f2-456f-9a9e-7f4ef582c377", 
        "data_category": "Sequencing Reads", 
        "state": "released", 
        "file_size": 7990068232, 
        "created_datetime": "2016-05-29T03:05:51.603524-05:00", 
        "access": "controlled", 
        "experimental_strategy": "RNA-Seq", 
        "platform": "Illumina", 
        "file_id": "b6ea7814-8fa0-4c4c-ba87-191d0ad2bf4b", 
        "data_format": "BAM", 
        "md5sum": "a025fee255aa7d3f44d7c7a2f5489256", 
        "file_name": "7d0e05d8-54f2-456f-9a9e-7f4ef582c377_gdc_realn_rehead.bam"
      }
    ], 
    "analysis_id": "2d4dc0f8-3c1f-452e-9d51-182b957bbce8"
  }, 
  "file_size": 516812, 
  "access": "open", 
  "experimental_strategy": "RNA-Seq", 
  "file_id": "1cc54ab8-fc93-41e6-b172-2c4f9cc6b220", 
  "data_format": "TXT", 
  "md5sum": "6a42e0b96fe7f9728a192d8b3c71319e", 
  "submitter_id": "446db9e9-d5aa-48ba-a84d-cf6a7d8f8fc4_fpkm"
},{
  "associated_entities": [
    {
      "entity_submitter_id": "TCGA-A2-A04Q-01A-21R-A034-07", 
      "entity_type": "aliquot", 
      "case_id": "b5fba77b-1f50-4e71-95b2-566afba4bdd7", 
      "entity_id": "d71e12c1-d92c-4cb6-8244-d100b2ef1c43"
    }
  ], 
  "data_type": "Gene Expression Quantification", 
  "file_name": "4dced115-7653-470d-b341-be1a447175db.FPKM.txt.gz", 
  "data_category": "Transcriptome Profiling", 
  "state": "released", 
  "analysis": {
    "workflow_type": "HTSeq - FPKM", 
    "workflow_version": "v1", 
    "created_datetime": "2016-05-29T11:00:08.828899-05:00", 
    "submitter_id": "4dced115-7653-470d-b341-be1a447175db_fpkm", 
    "updated_datetime": "2018-09-06T13:49:20.245333-05:00", 
    "workflow_link": "https://github.com/NCI-GDC/htseq-cwl", 
    "state": "released", 
    "input_files": [
      {
        "updated_datetime": "2018-11-15T19:59:41.719344-06:00", 
        "data_type": "Aligned Reads", 
        "submitter_id": "18687c94-958b-4311-9a9a-52b0d675ae5f", 
        "data_category": "Sequencing Reads", 
        "state": "released", 
        "file_size": 8609220941, 
        "created_datetime": "2016-05-29T02:31:49.261150-05:00", 
        "access": "controlled", 
        "experimental_strategy": "RNA-Seq", 
        "platform": "Illumina", 
        "file_id": "11a03fd6-55e2-4abd-9b09-8b3e4d9e269b", 
        "data_format": "BAM", 
        "md5sum": "29b4e169e13b75483753f651122d53e1", 
        "file_name": "18687c94-958b-4311-9a9a-52b0d675ae5f_gdc_realn_rehead.bam"
      }
    ], 
    "analysis_id": "90961fff-d072-4a41-aed3-947090a3c6c9"
  }, 
  "file_size": 525197, 
  "access": "open", 
  "experimental_strategy": "RNA-Seq", 
  "file_id": "a20b3dd2-1994-463f-b960-33eadbe79034", 
  "data_format": "TXT", 
  "md5sum": "93d0cf046c9eb7a6d298601d271b7812", 
  "submitter_id": "4dced115-7653-470d-b341-be1a447175db_fpkm"
},{
  "associated_entities": [
    {
      "entity_submitter_id": "TCGA-E2-A14P-01A-31R-A12D-07", 
      "entity_type": "aliquot", 
      "case_id": "e4fc0909-f284-4471-866d-d8967b6adcbc", 
      "entity_id": "a4cb04f5-91b3-40ba-8005-b1df46d6b555"
    }
  ], 
  "data_type": "Gene Expression Quantification", 
  "file_name": "07b7d5d5-916e-4744-8366-9dbba5ee32bb.FPKM.txt.gz", 
  "data_category": "Transcriptome Profiling", 
  "state": "released", 
  "analysis": {
    "workflow_type": "HTSeq - FPKM", 
    "workflow_version": "v1", 
    "created_datetime": "2016-05-29T11:13:26.765839-05:00", 
    "submitter_id": "07b7d5d5-916e-4744-8366-9dbba5ee32bb_fpkm", 
    "updated_datetime": "2018-09-06T13:49:20.245333-05:00", 
    "workflow_link": "https://github.com/NCI-GDC/htseq-cwl", 
    "state": "released", 
    "input_files": [
      {
        "updated_datetime": "2018-11-15T21:21:29.863147-06:00", 
        "data_type": "Aligned Reads", 
        "submitter_id": "7c948e70-cb51-4182-8c8a-052e37bb12ac", 
        "data_category": "Sequencing Reads", 
        "state": "released", 
        "file_size": 6674951622, 
        "created_datetime": "2016-05-29T07:39:05.115483-05:00", 
        "access": "controlled", 
        "experimental_strategy": "RNA-Seq", 
        "platform": "Illumina", 
        "file_id": "90179e33-3a96-46eb-a678-e0b0b60596a7", 
        "data_format": "BAM", 
        "md5sum": "52ae528cfcb9060aee7b5e37301a6925", 
        "file_name": "7c948e70-cb51-4182-8c8a-052e37bb12ac_gdc_realn_rehead.bam"
      }
    ], 
    "analysis_id": "8ab0b700-82ac-4e8d-932d-3318848e36f6"
  }, 
  "file_size": 512925, 
  "access": "open", 
  "experimental_strategy": "RNA-Seq", 
  "file_id": "5963cf70-818d-416c-a38a-e09c785c689a", 
  "data_format": "TXT", 
  "md5sum": "fc8246bf111c0ed696f1da98f66eb58d", 
  "submitter_id": "07b7d5d5-916e-4744-8366-9dbba5ee32bb_fpkm"
},{
  "associated_entities": [
    {
      "entity_submitter_id": "TCGA-BH-A0W4-01A-11R-A109-07", 
      "entity_type": "aliquot",
[truncated: 1,919,757 more chars]
